# Supplementary material for: Thermal Proteome Profiling in Zebrafish Reveals Effects of Napabucasin on Retinoic Acid Metabolism
Source: Mol Cell Proteomics. 2021 Feb 13;20:100033. doi: 10.1074/mcp.RA120.002273 (PMC7950114; doi:10.1074/mcp.RA120.002273)
Supplement: Supplemental Figures S1–S5 [file mmc1.xlsx]

## Sheet: Introduction
Supplementary table 5: details on all peptides identified in the mass spectometric analysis of the thermal proteome profiling using napabucasin
Results
Header	Column	Description
Sequence	A	The backbone sequence of the peptide identified
Modifications	B	Indicates the presence of modifications on the peptide
Modified sequence	C	Shows the location of the modification on the peptide
Missed cleavages	D	The number of missed cleavages
Proteins	E	The protein the peptide corresponds to
Gene names	F	The gene name of the corresponding protein
Charge	G	Charge of the peptide
m/z	H	m/z of the ion
Mass precursor	I	Mass of the precursor ion
PEP	J	Posterior Error Probability of the identification.
Score	K	Andromeda score for the best associated MS/MS spectrum.
Delta score	L	Difference between the best and second best score

## Sheet: Supplementary table 5
Sequence	Modifications	Modified sequence	Missed cleavages	Proteins	Gene names	Charge	m/z	Mass precursor	PEP	Score	Delta score
AAAAAKPSKEEDDIEEK	Unmodified	_AAAAAKPSKEEDDIEEK_	2	A3KPX2;Q6NV15;A7MCH9;A3KPX1	abcf1	4	451.226	1800.87	2.9258e-12	173.21	148.92
AAAAAKPSKEEDDIEEK	Unmodified	_AAAAAKPSKEEDDIEEK_	2	A3KPX2;Q6NV15;A7MCH9;A3KPX1	abcf1	4	451.226	1800.87	6.0654e-08	147.1	123.3
AAAAAKPSKEEDDIEEK	Unmodified	_AAAAAKPSKEEDDIEEK_	2	A3KPX2;Q6NV15;A7MCH9;A3KPX1	abcf1	4	451.226	1800.87	2.8788e-12	172.84	145.81
AAAAAKPSKEEDDIEEK	Unmodified	_AAAAAKPSKEEDDIEEK_	2	A3KPX2;Q6NV15;A7MCH9;A3KPX1	abcf1	4	451.226	1800.87	NaN	NaN	NaN
AAAADTAKPK	Acetyl (Protein N-term)	_(ac)AAAADTAKPK_	1	F1R319;Q6IQ89	slc25a11	3	329.182	984.524	0.033733	48.981	35.714
AAAADTAKPK	Acetyl (Protein N-term)	_(ac)AAAADTAKPK_	1	F1R319;Q6IQ89	slc25a11	2	493.269	984.524	0.00070771	59.35	33.178
AAAADTAKPK	Acetyl (Protein N-term)	_(ac)AAAADTAKPK_	1	F1R319;Q6IQ89	slc25a11	3	329.182	984.524	0.028566	61.353	45.691
AAAADTAKPK	Acetyl (Protein N-term)	_(ac)AAAADTAKPK_	1	F1R319;Q6IQ89	slc25a11	2	493.269	984.524	0.00074718	67.993	45.163
AAAADTAKPK	Acetyl (Protein N-term)	_(ac)AAAADTAKPK_	1	F1R319;Q6IQ89	slc25a11	3	329.182	984.524	0.0083246	73.067	51.56
AAAADTAKPK	Acetyl (Protein N-term)	_(ac)AAAADTAKPK_	1	F1R319;Q6IQ89	slc25a11	2	493.269	984.524	0.0014021	49.536	25.333
AAAADTAKPK	Acetyl (Protein N-term)	_(ac)AAAADTAKPK_	1	F1R319;Q6IQ89	slc25a11	3	329.182	984.524	0.0030516	85.377	68.601
AAAADTAKPK	Acetyl (Protein N-term)	_(ac)AAAADTAKPK_	1	F1R319;Q6IQ89	slc25a11	2	493.269	984.524	0.0016938	52.255	29.425
AAAADTAKPK	Acetyl (Protein N-term)	_(ac)AAAADTAKPK_	1	F1R319;Q6IQ89	slc25a11	3	329.182	984.524	0.016277	61.353	36.431
AAAADTAKPK	Acetyl (Protein N-term)	_(ac)AAAADTAKPK_	1	F1R319;Q6IQ89	slc25a11	2	493.269	984.524	0.0003264	61.679	38.849
AAAADVIMSSNPSYMEVK	Oxidation (M)	_AAAADVIMSSNPSYM(ox)EVK_	0	A0A0R4IVV0		3	633.966	1898.88	0.0007372	88.427	76.404
AAAADVIMSSNPSYMEVK	Oxidation (M)	_AAAADVIMSSNPSYM(ox)EVK_	0	A0A0R4IVV0		3	633.966	1898.88	0.0001667	83.418	65.279
AAAADVIMSSNPSYMEVK	Oxidation (M)	_AAAADVIM(ox)SSNPSYMEVK_	0	A0A0R4IVV0		3	633.966	1898.88	4.4405e-05	114.29	103.81
AAAADVIMSSNPSYMEVK	Oxidation (M)	_AAAADVIM(ox)SSNPSYMEVK_	0	A0A0R4IVV0		3	633.966	1898.88	1.0012e-09	118.31	107.82
AAAADVIMSSNPSYMEVK	Unmodified	_AAAADVIMSSNPSYMEVK_	0	A0A0R4IVV0		3	628.634	1882.88	1.6094e-07	143.88	128.12
AAAADVIMSSNPSYMEVK	Unmodified	_AAAADVIMSSNPSYMEVK_	0	A0A0R4IVV0		3	628.634	1882.88	3.1215e-11	162.59	145.1
AAAADVIMSSNPSYMEVK	Unmodified	_AAAADVIMSSNPSYMEVK_	0	A0A0R4IVV0		3	628.634	1882.88	4.0121e-16	173.03	150.67
AAAADVIMSSNPSYMEVK	Unmodified	_AAAADVIMSSNPSYMEVK_	0	A0A0R4IVV0		3	628.634	1882.88	NaN	NaN	NaN
AAAAGSGVK	Acetyl (Protein N-term)	_(ac)AAAAGSGVK_	0	Q3B7F0	ube2v1	2	387.211	772.408	0.0013298	97.798	43.641
AAAAGSGVK	Acetyl (Protein N-term)	_(ac)AAAAGSGVK_	0	Q3B7F0	ube2v1	2	387.211	772.408	0.0021455	86.794	31.488
AAAAGSGVK	Acetyl (Protein N-term)	_(ac)AAAAGSGVK_	0	Q3B7F0	ube2v1	2	387.211	772.408	0.0021455	85.064	43.635
AAAAGSGVK	Acetyl (Protein N-term)	_(ac)AAAAGSGVK_	0	Q3B7F0	ube2v1	2	387.211	772.408	0.0021455	85.064	41.818
AAAALTER	Unmodified	_AAAALTER_	0	B2GNT9;Q6AZB3;G8JL18	ciapin1	2	401.725	801.434	0.024218	115.69	42.368
AAAALTER	Unmodified	_AAAALTER_	0	B2GNT9;Q6AZB3;G8JL18	ciapin1	2	401.725	801.434	0.045516	103.75	45.069
AAAALTER	Unmodified	_AAAALTER_	0	B2GNT9;Q6AZB3;G8JL18	ciapin1	2	401.725	801.434	0.025446	113.91	46.628
AAAALTER	Unmodified	_AAAALTER_	0	B2GNT9;Q6AZB3;G8JL18	ciapin1	2	401.725	801.434	0.0088471	144.35	62.46
AAAALTER	Unmodified	_AAAALTER_	0	B2GNT9;Q6AZB3;G8JL18	ciapin1	2	401.725	801.434	NaN	NaN	NaN
AAAALTERTGFSGNTLSR	Unmodified	_AAAALTERTGFSGNTLSR_	1	B2GNT9;Q6AZB3;G8JL18	ciapin1	3	608.318	1821.93	2.5582e-25	250.46	210.27
AAAALTERTGFSGNTLSR	Unmodified	_AAAALTERTGFSGNTLSR_	1	B2GNT9;Q6AZB3;G8JL18	ciapin1	3	608.318	1821.93	7.7178e-18	214.46	189.14
AAAALTERTGFSGNTLSR	Unmodified	_AAAALTERTGFSGNTLSR_	1	B2GNT9;Q6AZB3;G8JL18	ciapin1	3	608.318	1821.93	2.9442e-17	206.15	178.72
AAAALTERTGFSGNTLSR	Unmodified	_AAAALTERTGFSGNTLSR_	1	B2GNT9;Q6AZB3;G8JL18	ciapin1	3	608.318	1821.93	4.9455e-18	219.72	184.25
AAAALTERTGFSGNTLSR	Unmodified	_AAAALTERTGFSGNTLSR_	1	B2GNT9;Q6AZB3;G8JL18	ciapin1	3	608.318	1821.93	2.8112e-25	248.7	204.83
AAAALTERTGFSGNTLSR	Unmodified	_AAAALTERTGFSGNTLSR_	1	B2GNT9;Q6AZB3;G8JL18	ciapin1	3	608.318	1821.93	1.2424e-30	275.69	242.01
AAAAQQQESESTQK	Unmodified	_AAAAQQQESESTQK_	0	A0A0N9NXZ8;Q9W6A5;Q801U8;B2GP06;Q8AYM8;A0A0N9P1B6;A0A0N9NVT6;Q9W6A6;Q8AYM7	opn1mw1;opn1mw2;opn1mw4;opn1mw3	3	492.902	1475.69	2.7931e-06	177.81	159.5
AAAAQQQESESTQK	Unmodified	_AAAAQQQESESTQK_	0	A0A0N9NXZ8;Q9W6A5;Q801U8;B2GP06;Q8AYM8;A0A0N9P1B6;A0A0N9NVT6;Q9W6A6;Q8AYM7	opn1mw1;opn1mw2;opn1mw4;opn1mw3	3	492.902	1475.69	3.5302e-06	168.76	153.19
AAAAQQQESESTQK	Unmodified	_AAAAQQQESESTQK_	0	A0A0N9NXZ8;Q9W6A5;Q801U8;B2GP06;Q8AYM8;A0A0N9P1B6;A0A0N9NVT6;Q9W6A6;Q8AYM7	opn1mw1;opn1mw2;opn1mw4;opn1mw3	3	492.902	1475.69	2.7931e-06	177.81	160.38
AAAAQQQESESTQK	Unmodified	_AAAAQQQESESTQK_	0	A0A0N9NXZ8;Q9W6A5;Q801U8;B2GP06;Q8AYM8;A0A0N9P1B6;A0A0N9NVT6;Q9W6A6;Q8AYM7	opn1mw1;opn1mw2;opn1mw4;opn1mw3	3	492.902	1475.69	6.7185e-07	199.4	182.97
AAAAQQQESESTQK	Unmodified	_AAAAQQQESESTQK_	0	A0A0N9NXZ8;Q9W6A5;Q801U8;B2GP06;Q8AYM8;A0A0N9P1B6;A0A0N9NVT6;Q9W6A6;Q8AYM7	opn1mw1;opn1mw2;opn1mw4;opn1mw3	3	492.902	1475.69	NaN	NaN	NaN
AAAASAPAGTK	Unmodified	_AAAASAPAGTK_	0	Q6NV11;A0A0R4IEW9;E9QD31	hmga1a	3	305.835	914.482	0.00037348	112.36	85.103
AAAASAPAGTK	Unmodified	_AAAASAPAGTK_	0	Q6NV11;A0A0R4IEW9;E9QD31	hmga1a	2	458.248	914.482	2.1554e-05	218.47	157.71
AAAASAPAGTK	Unmodified	_AAAASAPAGTK_	0	Q6NV11;A0A0R4IEW9;E9QD31	hmga1a	3	305.835	914.482	0.0016993	92.538	68.203
AAAASAPAGTK	Unmodified	_AAAASAPAGTK_	0	Q6NV11;A0A0R4IEW9;E9QD31	hmga1a	2	458.248	914.482	1.5085e-05	221.68	152.5
AAAASAPAGTK	Unmodified	_AAAASAPAGTK_	0	Q6NV11;A0A0R4IEW9;E9QD31	hmga1a	3	305.835	914.482	0.000775	105.98	80.184
AAAASAPAGTK	Unmodified	_AAAASAPAGTK_	0	Q6NV11;A0A0R4IEW9;E9QD31	hmga1a	2	458.248	914.482	1.2638e-07	232.79	160.66
AAAASAPAGTK	Unmodified	_AAAASAPAGTK_	0	Q6NV11;A0A0R4IEW9;E9QD31	hmga1a	3	305.835	914.482	0.000775	105.98	76.001
AAAASAPAGTK	Unmodified	_AAAASAPAGTK_	0	Q6NV11;A0A0R4IEW9;E9QD31	hmga1a	2	458.248	914.482	2.6086e-06	227.88	158.96
AAAASAPAGTK	Unmodified	_AAAASAPAGTK_	0	Q6NV11;A0A0R4IEW9;E9QD31	hmga1a	3	305.835	914.482	NaN	NaN	NaN
AAAASAPAGTK	Unmodified	_AAAASAPAGTK_	0	Q6NV11;A0A0R4IEW9;E9QD31	hmga1a	3	305.835	914.482	NaN	NaN	NaN
AAAAVVEFQR	Acetyl (Protein N-term)	_(ac)AAAAVVEFQR_	0	F1QGH9;A0A0R4IH84	psmd11b	2	552.296	1102.58	0.0030339	76.221	58.836
AAAAVVEFQR	Acetyl (Protein N-term)	_(ac)AAAAVVEFQR_	0	F1QGH9;A0A0R4IH84	psmd11b	2	552.296	1102.58	0.00016068	122.52	107.5
AAAAVVEFQR	Acetyl (Protein N-term)	_(ac)AAAAVVEFQR_	0	F1QGH9;A0A0R4IH84	psmd11b	2	552.296	1102.58	0.00076691	89.542	74.76
AAAAVVEFQR	Acetyl (Protein N-term)	_(ac)AAAAVVEFQR_	0	F1QGH9;A0A0R4IH84	psmd11b	2	552.296	1102.58	0.0029268	79.893	62.622
AAADFSK	Unmodified	_AAADFSK_	0	A0A0R4IUL0		2	355.179	708.344	0.10192	105.12	65.898
AAADFSK	Unmodified	_AAADFSK_	0	A0A0R4IUL0		2	355.179	708.344	0.065305	114.6	73.656
AAADFSK	Unmodified	_AAADFSK_	0	A0A0R4IUL0		2	355.179	708.344	0.065305	114.6	79.497
AAADFSK	Unmodified	_AAADFSK_	0	A0A0R4IUL0		2	355.179	708.344	NaN	NaN	NaN
AAADFSK	Unmodified	_AAADFSK_	0	A0A0R4IUL0		2	355.179	708.344	NaN	NaN	NaN
AAADFSK	Unmodified	_AAADFSK_	0	A0A0R4IUL0		2	355.179	708.344	NaN	NaN	NaN
AAADGNREGVLK	Unmodified	_AAADGNREGVLK_	1	Q5RGU1;A0A0R4I9G5	adck3	3	400.883	1199.63	0.00027105	115.57	94.068
AAADGNREGVLK	Unmodified	_AAADGNREGVLK_	1	Q5RGU1;A0A0R4I9G5	adck3	3	400.883	1199.63	0.00069869	105.03	82.202
AAADGNREGVLK	Unmodified	_AAADGNREGVLK_	1	Q5RGU1;A0A0R4I9G5	adck3	3	400.883	1199.63	0.0086445	74.392	55.778
AAADGPMK	Oxidation (M)	_AAADGPM(ox)K_	0	Q5XJ10;A0A0R4IGI1	gapdh	3	259.458	775.353	0.052718	60.76	24.44
AAADGPMK	Oxidation (M)	_AAADGPM(ox)K_	0	Q5XJ10;A0A0R4IGI1	gapdh	3	259.458	775.353	0.052718	60.76	30.027
AAADGPMK	Oxidation (M)	_AAADGPM(ox)K_	0	Q5XJ10;A0A0R4IGI1	gapdh	3	259.458	775.353	0.068081	54.549	29.606
AAADGPMK	Oxidation (M)	_AAADGPM(ox)K_	0	Q5XJ10;A0A0R4IGI1	gapdh	3	259.458	775.353	0.036831	66.682	33.841
AAADGPMK	Oxidation (M)	_AAADGPM(ox)K_	0	Q5XJ10;A0A0R4IGI1	gapdh	3	259.458	775.353	0.052718	60.76	27.919
AAADGPMK	Oxidation (M)	_AAADGPM(ox)K_	0	Q5XJ10;A0A0R4IGI1	gapdh	3	259.458	775.353	0.030841	68.915	33.841
AAADGPMK	Oxidation (M)	_AAADGPM(ox)K_	0	Q5XJ10;A0A0R4IGI1	gapdh	3	259.458	775.353	0.052718	60.76	29.531
AAADGPMK	Oxidation (M)	_AAADGPM(ox)K_	0	Q5XJ10;A0A0R4IGI1	gapdh	3	259.458	775.353	0.086059	50.127	20.317
AAADGPMK	Oxidation (M)	_AAADGPM(ox)K_	0	Q5XJ10;A0A0R4IGI1	gapdh	3	259.458	775.353	0.027934	69.998	27.919
AAADGPMK	Oxidation (M)	_AAADGPM(ox)K_	0	Q5XJ10;A0A0R4IGI1	gapdh	3	259.458	775.353	NaN	NaN	NaN
AAADGPMK	Unmodified	_AAADGPMK_	0	Q5XJ10;A0A0R4IGI1	gapdh	2	380.687	759.359	0.010798	138.9	70.473
AAADGPMK	Unmodified	_AAADGPMK_	0	Q5XJ10;A0A0R4IGI1	gapdh	3	254.127	759.359	0.017114	79.116	32.122
AAADGPMK	Unmodified	_AAADGPMK_	0	Q5XJ10;A0A0R4IGI1	gapdh	2	380.687	759.359	0.028959	110.81	57.641
AAADGPMK	Unmodified	_AAADGPMK_	0	Q5XJ10;A0A0R4IGI1	gapdh	3	254.127	759.359	0.060165	58.917	11.835
AAADGPMK	Unmodified	_AAADGPMK_	0	Q5XJ10;A0A0R4IGI1	gapdh	3	254.127	759.359	0.03745	67.032	31.737
AAADGPMK	Unmodified	_AAADGPMK_	0	Q5XJ10;A0A0R4IGI1	gapdh	2	380.687	759.359	0.013942	130.64	74.627
AAADGPMK	Unmodified	_AAADGPMK_	0	Q5XJ10;A0A0R4IGI1	gapdh	2	380.687	759.359	0.023385	116.9	60.893
AAADGPMK	Unmodified	_AAADGPMK_	0	Q5XJ10;A0A0R4IGI1	gapdh	2	380.687	759.359	0.010518	139.68	83.557
AAADGPMK	Unmodified	_AAADGPMK_	0	Q5XJ10;A0A0R4IGI1	gapdh	3	254.127	759.359	0.017114	79.116	34.035
AAADGPMK	Unmodified	_AAADGPMK_	0	Q5XJ10;A0A0R4IGI1	gapdh	2	380.687	759.359	0.018451	124.08	68.069
AAADGPMK	Unmodified	_AAADGPMK_	0	Q5XJ10;A0A0R4IGI1	gapdh	2	380.687	759.359	0.01694	126.28	67.297
AAADGPMK	Unmodified	_AAADGPMK_	0	Q5XJ10;A0A0R4IGI1	gapdh	3	254.127	759.359	0.017114	79.116	34.035
AAADGPMK	Unmodified	_AAADGPMK_	0	Q5XJ10;A0A0R4IGI1	gapdh	2	380.687	759.359	0.010798	138.9	70.473
AAADGPMK	Unmodified	_AAADGPMK_	0	Q5XJ10;A0A0R4IGI1	gapdh	3	254.127	759.359	0.0073486	91.906	36.23
AAADGPMK	Unmodified	_AAADGPMK_	0	Q5XJ10;A0A0R4IGI1	gapdh	3	254.127	759.359	NaN	NaN	NaN
AAADISGSGTK	Unmodified	_AAADISGSGTK_	0	A0A0R4IKQ6;A5D8S2	cd248a	3	326.501	976.483	0.00073074	106.62	82.327
AAADLMAYCDAHACEDPLITPVPTSENPFREK	Unmodified	_AAADLMAYCDAHACEDPLITPVPTSENPFREK_	1	Q90Z40	gng3	5	718.734	3588.63	5.9648e-05	87.155	81.251
AAADLMAYCDAHACEDPLITPVPTSENPFREK	Unmodified	_AAADLMAYCDAHACEDPLITPVPTSENPFREK_	1	Q90Z40	gng3	4	898.165	3588.63	1.2417e-43	219.27	214.26
AAADSIK	Unmodified	_AAADSIK_	0	F1R4G2;Q7SXJ5	blmh	2	338.187	674.36	0.091344	107.32	55.745
AAADSIK	Unmodified	_AAADSIK_	0	F1R4G2;Q7SXJ5	blmh	2	338.187	674.36	0.06074	117.17	67.13
AAADSIK	Unmodified	_AAADSIK_	0	F1R4G2;Q7SXJ5	blmh	2	338.187	674.36	NaN	NaN	NaN
AAAEAVEGVMGTVMGGGDMTSK	Unmodified	_AAAEAVEGVMGTVMGGGDMTSK_	0	A3QJU3	adck4	3	690.316	2067.93	0.00030718	91.39	75.447
AAAEAVEGVMGTVMGGGDMTSK	Unmodified	_AAAEAVEGVMGTVMGGGDMTSK_	0	A3QJU3	adck4	3	690.316	2067.93	NaN	NaN	NaN
AAAEAVEGVMGTVMGGGDMTSK	Unmodified	_AAAEAVEGVMGTVMGGGDMTSK_	0	A3QJU3	adck4	3	690.316	2067.93	NaN	NaN	NaN
AAAEAVEGVMGTVMGGGDMTSK	Unmodified	_AAAEAVEGVMGTVMGGGDMTSK_	0	A3QJU3	adck4	3	690.316	2067.93	NaN	NaN	NaN
AAAEERIK	Unmodified	_AAAEERIK_	1	E7F8C0;F6P5X4;A2VD24;Q6PCR2	ipo9	3	296.503	886.487	0.024465	78.516	29.158
AAAEERIK	Unmodified	_AAAEERIK_	1	E7F8C0;F6P5X4;A2VD24;Q6PCR2	ipo9	3	296.503	886.487	0.010722	93.162	72.608
AAAEGSGMSIQR	Unmodified	_AAAEGSGMSIQR_	0	F1RAM4;Q6IQF0;Q568E7	zgc:110339	2	589.285	1176.56	1.8702e-05	220.17	176.37
AAAEGSGMSIQR	Unmodified	_AAAEGSGMSIQR_	0	F1RAM4;Q6IQF0;Q568E7	zgc:110339	2	589.285	1176.56	1.9656e-05	219.72	171.15
AAAEGSGMSIQR	Unmodified	_AAAEGSGMSIQR_	0	F1RAM4;Q6IQF0;Q568E7	zgc:110339	2	589.285	1176.56	5.8827e-08	236.92	196.82
AAAEGSGMSIQR	Unmodified	_AAAEGSGMSIQR_	0	F1RAM4;Q6IQF0;Q568E7	zgc:110339	3	393.193	1176.56	0.00073212	99.539	72.21
AAAEGSGMSIQR	Unmodified	_AAAEGSGMSIQR_	0	F1RAM4;Q6IQF0;Q568E7	zgc:110339	2	589.285	1176.56	1.1073e-09	248.45	199.01
AAAEGSGMSIQR	Unmodified	_AAAEGSGMSIQR_	0	F1RAM4;Q6IQF0;Q568E7	zgc:110339	3	393.193	1176.56	0.000148	121.68	98.762
AAAEGSGMSIQR	Unmodified	_AAAEGSGMSIQR_	0	F1RAM4;Q6IQF0;Q568E7	zgc:110339	2	589.285	1176.56	NaN	NaN	NaN
AAAEHGLLDK	Unmodified	_AAAEHGLLDK_	0	F1R5C9;E7EZ13	soga1	3	342.186	1023.53	0.0061618	85.958	48.483
AAAEHGLLDK	Unmodified	_AAAEHGLLDK_	0	F1R5C9;E7EZ13	soga1	3	342.186	1023.53	NaN	NaN	NaN
AAAENMIAK	Unmodified	_AAAENMIAK_	0	F1Q8C8;B0V3F9;B0V3F8	prkra	2	459.739	917.464	0.015622	110.87	57.701
AAAENMIAK	Unmodified	_AAAENMIAK_	0	F1Q8C8;B0V3F9;B0V3F8	prkra	2	459.739	917.464	0.013279	113.71	60.99
AAAENMIAK	Unmodified	_AAAENMIAK_	0	F1Q8C8;B0V3F9;B0V3F8	prkra	2	459.739	917.464	0.0023034	149.82	80.618
AAAENMIAK	Unmodified	_AAAENMIAK_	0	F1Q8C8;B0V3F9;B0V3F8	prkra	2	459.739	917.464	0.0025747	147.51	85.308
AAAENMIAK	Unmodified	_AAAENMIAK_	0	F1Q8C8;B0V3F9;B0V3F8	prkra	2	459.739	917.464	0.0019777	155.07	79.958
AAAENMIAK	Unmodified	_AAAENMIAK_	0	F1Q8C8;B0V3F9;B0V3F8	prkra	2	459.739	917.464	0.0032834	141.48	77.915
AAAENMIAK	Unmodified	_AAAENMIAK_	0	F1Q8C8;B0V3F9;B0V3F8	prkra	2	459.739	917.464	0.0047258	130.75	77.578
AAAENMIAK	Unmodified	_AAAENMIAK_	0	F1Q8C8;B0V3F9;B0V3F8	prkra	3	306.829	917.464	0.027405	68.735	38.165
AAAENMIAK	Oxidation (M)	_AAAENM(ox)IAK_	0	F1Q8C8;B0V3F9;B0V3F8	prkra	2	467.737	933.459	0.083883	90.906	36.938
AAAENMIAK	Oxidation (M)	_AAAENM(ox)IAK_	0	F1Q8C8;B0V3F9;B0V3F8	prkra	3	312.16	933.459	0.032569	66.27	46.999
AAAENMIAK	Oxidation (M)	_AAAENM(ox)IAK_	0	F1Q8C8;B0V3F9;B0V3F8	prkra	3	312.16	933.459	0.017107	71.692	42.605
AAAENMIAK	Oxidation (M)	_AAAENM(ox)IAK_	0	F1Q8C8;B0V3F9;B0V3F8	prkra	2	467.737	933.459	NaN	NaN	NaN
AAAENMIAK	Oxidation (M)	_AAAENM(ox)IAK_	0	F1Q8C8;B0V3F9;B0V3F8	prkra	2	467.737	933.459	NaN	NaN	NaN
AAAENMIAK	Oxidation (M)	_AAAENM(ox)IAK_	0	F1Q8C8;B0V3F9;B0V3F8	prkra	2	467.737	933.459	NaN	NaN	NaN
AAAENMIAK	Oxidation (M)	_AAAENM(ox)IAK_	0	F1Q8C8;B0V3F9;B0V3F8	prkra	2	467.737	933.459	NaN	NaN	NaN
AAAENSGTMTGANEFK	Unmodified	_AAAENSGTMTGANEFK_	0	U3JAH9	bub3	3	533.575	1597.7	2.3374e-08	148.82	136.84
AAAENSGTMTGANEFK	Unmodified	_AAAENSGTMTGANEFK_	0	U3JAH9	bub3	3	533.575	1597.7	NaN	NaN	NaN
AAAEQLTDEQK	Unmodified	_AAAEQLTDEQK_	0	Q800V7;Q5XJB2	tnnc1a	3	401.867	1202.58	0.00033252	114.86	83.266
AAAEQLTDEQK	Unmodified	_AAAEQLTDEQK_	0	Q800V7;Q5XJB2	tnnc1a	3	401.867	1202.58	0.085097	48.004	32.113
AAAEQLTDEQK	Unmodified	_AAAEQLTDEQK_	0	Q800V7;Q5XJB2	tnnc1a	3	401.867	1202.58	NaN	NaN	NaN
AAAEQLTDEQK	Unmodified	_AAAEQLTDEQK_	0	Q800V7;Q5XJB2	tnnc1a	3	401.867	1202.58	NaN	NaN	NaN
AAAEQLTDEQK	Unmodified	_AAAEQLTDEQK_	0	Q800V7;Q5XJB2	tnnc1a	3	401.867	1202.58	NaN	NaN	NaN
AAAEYPGAQLYVGGNAALIGQK	Unmodified	_AAAEYPGAQLYVGGNAALIGQK_	0	A0JML7	adpgk	3	721.38	2161.12	1.7426e-09	144.27	131.42
AAAEYPGAQLYVGGNAALIGQK	Unmodified	_AAAEYPGAQLYVGGNAALIGQK_	0	A0JML7	adpgk	4	541.286	2161.12	0.0010426	79.568	33.705
AAAEYPGAQLYVGGNAALIGQK	Unmodified	_AAAEYPGAQLYVGGNAALIGQK_	0	A0JML7	adpgk	3	721.38	2161.12	6.0164e-13	156.15	142.72
AAAEYPGAQLYVGGNAALIGQK	Unmodified	_AAAEYPGAQLYVGGNAALIGQK_	0	A0JML7	adpgk	4	541.286	2161.12	1.3963e-05	110.41	95.161
AAAEYPGAQLYVGGNAALIGQK	Unmodified	_AAAEYPGAQLYVGGNAALIGQK_	0	A0JML7	adpgk	3	721.38	2161.12	5.029e-13	158.48	145.69
AAAEYPGAQLYVGGNAALIGQK	Unmodified	_AAAEYPGAQLYVGGNAALIGQK_	0	A0JML7	adpgk	3	721.38	2161.12	3.7643e-18	182.76	169.34
AAAEYPGAQLYVGGNAALIGQK	Unmodified	_AAAEYPGAQLYVGGNAALIGQK_	0	A0JML7	adpgk	4	541.286	2161.12	0.00020876	91.725	80.285
AAAFAEK	Unmodified	_AAAFAEK_	0	E7EYE1;A0A0R4IER4;A0A0R4INP3	CR847973.1	2	354.19	706.365	0.031526	135.35	85.311
AAAFAEK	Unmodified	_AAAFAEK_	0	E7EYE1;A0A0R4IER4;A0A0R4INP3	CR847973.1	3	236.462	706.365	0.027228	82.263	53.75
AAAFAEK	Unmodified	_AAAFAEK_	0	E7EYE1;A0A0R4IER4;A0A0R4INP3	CR847973.1	2	354.19	706.365	0.031526	135.35	85.311
AAAFAEK	Unmodified	_AAAFAEK_	0	E7EYE1;A0A0R4IER4;A0A0R4INP3	CR847973.1	2	354.19	706.365	0.031526	135.35	85.311
AAAFAEK	Unmodified	_AAAFAEK_	0	E7EYE1;A0A0R4IER4;A0A0R4INP3	CR847973.1	2	354.19	706.365	0.031526	135.35	85.311
AAAFAEK	Unmodified	_AAAFAEK_	0	E7EYE1;A0A0R4IER4;A0A0R4INP3	CR847973.1	3	236.462	706.365	0.035629	74.717	46.205
AAAFAEK	Unmodified	_AAAFAEK_	0	E7EYE1;A0A0R4IER4;A0A0R4INP3	CR847973.1	3	236.462	706.365	NaN	NaN	NaN
AAAFAEK	Unmodified	_AAAFAEK_	0	E7EYE1;A0A0R4IER4;A0A0R4INP3	CR847973.1	2	354.19	706.365	NaN	NaN	NaN
AAAFAEK	Unmodified	_AAAFAEK_	0	E7EYE1;A0A0R4IER4;A0A0R4INP3	CR847973.1	2	354.19	706.365	NaN	NaN	NaN
AAAFDSVYSDGVKK	Unmodified	_AAAFDSVYSDGVKK_	1	E7FBP8;A0A0R4ICC4	c3a.6	3	486.581	1456.72	6.5213e-07	203.32	181.77
AAAFDSVYSDGVKK	Unmodified	_AAAFDSVYSDGVKK_	1	E7FBP8;A0A0R4ICC4	c3a.6	3	486.581	1456.72	9.6332e-06	141	120.62
AAAGALAMLTAAQK	Unmodified	_AAAGALAMLTAAQK_	0	Q6DGE9	unc45b	3	429.908	1286.7	0.00032171	99.5	69.564
AAAGALAMLTAAQK	Unmodified	_AAAGALAMLTAAQK_	0	Q6DGE9	unc45b	3	429.908	1286.7	0.0010007	89.356	66.823
AAAGALAMLTAAQK	Unmodified	_AAAGALAMLTAAQK_	0	Q6DGE9	unc45b	3	429.908	1286.7	0.016475	66.498	43.262
AAAGALAMLTAAQK	Unmodified	_AAAGALAMLTAAQK_	0	Q6DGE9	unc45b	3	429.908	1286.7	0.0034767	76.326	46.519
AAAGATQVGDVEEDASQLMFPK	Acetyl (Protein N-term)	_(ac)AAAGATQVGDVEEDASQLMFPK_	0	Q6DRG4	polr2d	3	759.695	2276.06	4.1243e-09	75.589	65.25
AAAGATQVGDVEEDASQLMFPK	Acetyl (Protein N-term)	_(ac)AAAGATQVGDVEEDASQLMFPK_	0	Q6DRG4	polr2d	3	759.695	2276.06	8.782e-07	55.763	46.599
AAAGATQVGDVEEDASQLMFPK	Acetyl (Protein N-term)	_(ac)AAAGATQVGDVEEDASQLMFPK_	0	Q6DRG4	polr2d	3	759.695	2276.06	2.0236e-09	64.723	55.559
AAAGATQVGDVEEDASQLMFPK	Acetyl (Protein N-term)	_(ac)AAAGATQVGDVEEDASQLMFPK_	0	Q6DRG4	polr2d	3	759.695	2276.06	1.6699e-08	49.528	38.893
AAAGATQVGDVEEDASQLMFPK	Acetyl (Protein N-term)	_(ac)AAAGATQVGDVEEDASQLMFPK_	0	Q6DRG4	polr2d	3	759.695	2276.06	NaN	NaN	NaN
AAAGELAEDSGLHVLAR	Unmodified	_AAAGELAEDSGLHVLAR_	0	Q1LVD7	efhd2	3	560.629	1678.86	7.563e-14	221.85	203.71
AAAGELAEDSGLHVLAR	Unmodified	_AAAGELAEDSGLHVLAR_	0	Q1LVD7	efhd2	2	840.439	1678.86	1.143e-93	401.44	370.33
AAAGELAEDSGLHVLAR	Unmodified	_AAAGELAEDSGLHVLAR_	0	Q1LVD7	efhd2	3	560.629	1678.86	6.4869e-14	222.88	204.74
AAAGELAEDSGLHVLAR	Unmodified	_AAAGELAEDSGLHVLAR_	0	Q1LVD7	efhd2	3	560.629	1678.86	4.9781e-14	224.33	207.39
AAAGELAEDSGLHVLAR	Unmodified	_AAAGELAEDSGLHVLAR_	0	Q1LVD7	efhd2	3	560.629	1678.86	8.6659e-17	233.02	211.26
AAAGELAEDSGLHVLAR	Unmodified	_AAAGELAEDSGLHVLAR_	0	Q1LVD7	efhd2	2	840.439	1678.86	8.3167e-25	277.15	252.8
AAAGELAEDSGLHVLAR	Unmodified	_AAAGELAEDSGLHVLAR_	0	Q1LVD7	efhd2	3	560.629	1678.86	4.6938e-17	240.2	221.6
AAAGELAEDSGLHVLAR	Unmodified	_AAAGELAEDSGLHVLAR_	0	Q1LVD7	efhd2	2	840.439	1678.86	NaN	NaN	NaN
AAAGELAEDSGLHVLAR	Unmodified	_AAAGELAEDSGLHVLAR_	0	Q1LVD7	efhd2	2	840.439	1678.86	NaN	NaN	NaN
AAAGELAEDSGLHVLARLSEIDVSTEGVK	Unmodified	_AAAGELAEDSGLHVLARLSEIDVSTEGVK_	1	Q1LVD7	efhd2	4	735.135	2936.51	4.2848e-64	278.24	255.68
AAAGELAEDSGLHVLARLSEIDVSTEGVK	Unmodified	_AAAGELAEDSGLHVLARLSEIDVSTEGVK_	1	Q1LVD7	efhd2	5	588.309	2936.51	3.7859e-18	162.77	146.24
AAAGELAEDSGLHVLARLSEIDVSTEGVK	Unmodified	_AAAGELAEDSGLHVLARLSEIDVSTEGVK_	1	Q1LVD7	efhd2	4	735.135	2936.51	1.6837e-64	284.06	251.65
AAAGELAEDSGLHVLARLSEIDVSTEGVK	Unmodified	_AAAGELAEDSGLHVLARLSEIDVSTEGVK_	1	Q1LVD7	efhd2	5	588.309	2936.51	8.0868e-18	154.14	137.2
AAAGELAEDSGLHVLARLSEIDVSTEGVK	Unmodified	_AAAGELAEDSGLHVLARLSEIDVSTEGVK_	1	Q1LVD7	efhd2	4	735.135	2936.51	5.1846e-71	302.05	279.35
AAAGELAEDSGLHVLARLSEIDVSTEGVK	Unmodified	_AAAGELAEDSGLHVLARLSEIDVSTEGVK_	1	Q1LVD7	efhd2	5	588.309	2936.51	1.1997e-09	127.38	103.28
AAAGELAEDSGLHVLARLSEIDVSTEGVK	Unmodified	_AAAGELAEDSGLHVLARLSEIDVSTEGVK_	1	Q1LVD7	efhd2	4	735.135	2936.51	1.8227e-70	288.57	250.29
AAAGELAEDSGLHVLARLSEIDVSTEGVK	Unmodified	_AAAGELAEDSGLHVLARLSEIDVSTEGVK_	1	Q1LVD7	efhd2	4	735.135	2936.51	9.8858e-65	285.61	267.01
AAAGELAEDSGLHVLARLSEIDVSTEGVK	Unmodified	_AAAGELAEDSGLHVLARLSEIDVSTEGVK_	1	Q1LVD7	efhd2	4	735.135	2936.51	8.2946e-64	269.27	246.71
AAAGELAEDSGLHVLARLSEIDVSTEGVK	Unmodified	_AAAGELAEDSGLHVLARLSEIDVSTEGVK_	1	Q1LVD7	efhd2	4	735.135	2936.51	NaN	NaN	NaN
AAAGELAEDSGLHVLARLSEIDVSTEGVK	Unmodified	_AAAGELAEDSGLHVLARLSEIDVSTEGVK_	1	Q1LVD7	efhd2	5	588.309	2936.51	NaN	NaN	NaN
AAAGKPHDDPAMLQLK	Oxidation (M)	_AAAGKPHDDPAM(ox)LQLK_	1	A0A0R4IXL8;Q5U7N6;A0A0R4IXS5;A0A0R4IDZ8	tln1	4	420.47	1677.85	1.7754e-05	113.63	94.554
AAAGKPHDDPAMLQLK	Oxidation (M)	_AAAGKPHDDPAM(ox)LQLK_	1	A0A0R4IXL8;Q5U7N6;A0A0R4IXS5;A0A0R4IDZ8	tln1	4	420.47	1677.85	8.0127e-06	123.38	104.31
AAAGKPHDDPAMLQLK	Oxidation (M)	_AAAGKPHDDPAM(ox)LQLK_	1	A0A0R4IXL8;Q5U7N6;A0A0R4IXS5;A0A0R4IDZ8	tln1	4	420.47	1677.85	0.0003514	91.207	68.732
AAAGKPHDDPAMLQLK	Oxidation (M)	_AAAGKPHDDPAM(ox)LQLK_	1	A0A0R4IXL8;Q5U7N6;A0A0R4IXS5;A0A0R4IDZ8	tln1	4	420.47	1677.85	1.4185e-05	117.2	97.365
AAAGKPHDDPAMLQLK	Oxidation (M)	_AAAGKPHDDPAM(ox)LQLK_	1	A0A0R4IXL8;Q5U7N6;A0A0R4IXS5;A0A0R4IDZ8	tln1	4	420.47	1677.85	0.0028965	71.98	44.847
AAAGKPHDDPAMLQLK	Oxidation (M)	_AAAGKPHDDPAM(ox)LQLK_	1	A0A0R4IXL8;Q5U7N6;A0A0R4IXS5;A0A0R4IDZ8	tln1	4	420.47	1677.85	1.1089e-05	120.3	102.6
AAAGKPHDDPAMLQLK	Oxidation (M)	_AAAGKPHDDPAM(ox)LQLK_	1	A0A0R4IXL8;Q5U7N6;A0A0R4IXS5;A0A0R4IDZ8	tln1	4	420.47	1677.85	0.0015612	78.932	55.947
AAAGKPHDDPAMLQLK	Oxidation (M)	_AAAGKPHDDPAM(ox)LQLK_	1	A0A0R4IXL8;Q5U7N6;A0A0R4IXS5;A0A0R4IDZ8	tln1	4	420.47	1677.85	NaN	NaN	NaN
AAAGKPHDDPAMLQLK	Unmodified	_AAAGKPHDDPAMLQLK_	1	A0A0R4IXL8;Q5U7N6;A0A0R4IXS5;A0A0R4IDZ8	tln1	4	416.471	1661.86	1.4958e-07	133.66	103.97
AAAGKPHDDPAMLQLK	Unmodified	_AAAGKPHDDPAMLQLK_	1	A0A0R4IXL8;Q5U7N6;A0A0R4IXS5;A0A0R4IDZ8	tln1	3	554.959	1661.86	2.1966e-11	188.27	159.29
AAAGKPHDDPAMLQLK	Unmodified	_AAAGKPHDDPAMLQLK_	1	A0A0R4IXL8;Q5U7N6;A0A0R4IXS5;A0A0R4IDZ8	tln1	5	333.378	1661.86	0.00014972	101.15	80.765
AAAGKPHDDPAMLQLK	Unmodified	_AAAGKPHDDPAMLQLK_	1	A0A0R4IXL8;Q5U7N6;A0A0R4IXS5;A0A0R4IDZ8	tln1	4	416.471	1661.86	6.2229e-07	130.72	101.03
AAAGKPHDDPAMLQLK	Unmodified	_AAAGKPHDDPAMLQLK_	1	A0A0R4IXL8;Q5U7N6;A0A0R4IXS5;A0A0R4IDZ8	tln1	3	554.959	1661.86	1.5793e-11	177.58	137
AAAGKPHDDPAMLQLK	Unmodified	_AAAGKPHDDPAMLQLK_	1	A0A0R4IXL8;Q5U7N6;A0A0R4IXS5;A0A0R4IDZ8	tln1	4	416.471	1661.86	1.6527e-07	131.86	102.17
AAAGKPHDDPAMLQLK	Unmodified	_AAAGKPHDDPAMLQLK_	1	A0A0R4IXL8;Q5U7N6;A0A0R4IXS5;A0A0R4IDZ8	tln1	4	416.471	1661.86	1.5123e-07	133.47	113.09
AAAGKPHDDPAMLQLK	Unmodified	_AAAGKPHDDPAMLQLK_	1	A0A0R4IXL8;Q5U7N6;A0A0R4IXS5;A0A0R4IDZ8	tln1	3	554.959	1661.86	1.8742e-11	193.64	164.67
AAAGKPHDDPAMLQLK	Unmodified	_AAAGKPHDDPAMLQLK_	1	A0A0R4IXL8;Q5U7N6;A0A0R4IXS5;A0A0R4IDZ8	tln1	5	333.378	1661.86	0.00034573	91.207	70.826
AAAGKPHDDPAMLQLK	Unmodified	_AAAGKPHDDPAMLQLK_	1	A0A0R4IXL8;Q5U7N6;A0A0R4IXS5;A0A0R4IDZ8	tln1	4	416.471	1661.86	9.1981e-05	105.14	85.031
AAAGKPHDDPAMLQLK	Unmodified	_AAAGKPHDDPAMLQLK_	1	A0A0R4IXL8;Q5U7N6;A0A0R4IXS5;A0A0R4IDZ8	tln1	3	554.959	1661.86	8.8118e-11	166.92	132.24
AAAGKPHDDPAMLQLK	Unmodified	_AAAGKPHDDPAMLQLK_	1	A0A0R4IXL8;Q5U7N6;A0A0R4IXS5;A0A0R4IDZ8	tln1	4	416.471	1661.86	NaN	NaN	NaN
AAAGKPHDDPAMLQLK	Unmodified	_AAAGKPHDDPAMLQLK_	1	A0A0R4IXL8;Q5U7N6;A0A0R4IXS5;A0A0R4IDZ8	tln1	5	333.378	1661.86	NaN	NaN	NaN
AAAGLLAAGLK	Unmodified	_AAAGLLAAGLK_	0	F1R1C0;Q0P4F7;E9QDF8;E9QEB7;E9QHF9	acsf2	3	319.203	954.586	0.00024658	120.12	88.185
AAAGLLAAGLK	Unmodified	_AAAGLLAAGLK_	0	F1R1C0;Q0P4F7;E9QDF8;E9QEB7;E9QHF9	acsf2	2	478.3	954.586	1.402e-07	231.06	164.37
AAAGLLAAGLK	Unmodified	_AAAGLLAAGLK_	0	F1R1C0;Q0P4F7;E9QDF8;E9QEB7;E9QHF9	acsf2	2	478.3	954.586	1.402e-07	231.06	162.64
AAAGLLAAGLK	Unmodified	_AAAGLLAAGLK_	0	F1R1C0;Q0P4F7;E9QDF8;E9QEB7;E9QHF9	acsf2	3	319.203	954.586	0.00024658	120.12	81.157
AAAGLLAAGLK	Unmodified	_AAAGLLAAGLK_	0	F1R1C0;Q0P4F7;E9QDF8;E9QEB7;E9QHF9	acsf2	3	319.203	954.586	0.00024658	120.12	84.824
AAAGLLAAGLK	Unmodified	_AAAGLLAAGLK_	0	F1R1C0;Q0P4F7;E9QDF8;E9QEB7;E9QHF9	acsf2	2	478.3	954.586	1.402e-07	231.06	162.64
AAAGLLAAGLK	Unmodified	_AAAGLLAAGLK_	0	F1R1C0;Q0P4F7;E9QDF8;E9QEB7;E9QHF9	acsf2	2	478.3	954.586	3.1844e-05	213.35	156.07
AAAGLLAAGLK	Unmodified	_AAAGLLAAGLK_	0	F1R1C0;Q0P4F7;E9QDF8;E9QEB7;E9QHF9	acsf2	3	319.203	954.586	0.00031859	115.71	79.319
AAAGLLAAGLK	Unmodified	_AAAGLLAAGLK_	0	F1R1C0;Q0P4F7;E9QDF8;E9QEB7;E9QHF9	acsf2	2	478.3	954.586	NaN	NaN	NaN
AAAGLPQHWDWR	Unmodified	_AAAGLPQHWDWR_	0	A0A0R4IK18;A0A0R4IBK4		3	469.902	1406.68	1.6131e-05	155.97	132.74
AAAGLPQHWDWR	Unmodified	_AAAGLPQHWDWR_	0	A0A0R4IK18;A0A0R4IBK4		3	469.902	1406.68	0.00022966	111.52	98.544
AAAGLPQHWDWR	Unmodified	_AAAGLPQHWDWR_	0	A0A0R4IK18;A0A0R4IBK4		3	469.902	1406.68	0.00010955	126.71	113.94
AAAGLPQHWDWR	Unmodified	_AAAGLPQHWDWR_	0	A0A0R4IK18;A0A0R4IBK4		3	469.902	1406.68	NaN	NaN	NaN
AAAGLPQHWDWRNVNGVNFVSPVR	Unmodified	_AAAGLPQHWDWRNVNGVNFVSPVR_	1	A0A0R4IK18;A0A0R4IBK4		4	673.348	2689.36	8.0527e-08	127.96	112.54
AAAGLPQHWDWRNVNGVNFVSPVR	Unmodified	_AAAGLPQHWDWRNVNGVNFVSPVR_	1	A0A0R4IK18;A0A0R4IBK4		4	673.348	2689.36	NaN	NaN	NaN
AAAHHFGSQCDK	Unmodified	_AAAHHFGSQCDK_	0	Q6PC22	ndufa8	4	332.9	1327.57	0.00040422	104.22	89.531
AAAHHFGSQCDK	Unmodified	_AAAHHFGSQCDK_	0	Q6PC22	ndufa8	3	443.532	1327.57	1.9101e-05	157.97	130.49
AAAHHFGSQCDK	Unmodified	_AAAHHFGSQCDK_	0	Q6PC22	ndufa8	4	332.9	1327.57	0.00061817	97.456	82.766
AAAHHFGSQCDK	Unmodified	_AAAHHFGSQCDK_	0	Q6PC22	ndufa8	3	443.532	1327.57	1.4698e-05	155	132.32
AAAHHFGSQCDK	Unmodified	_AAAHHFGSQCDK_	0	Q6PC22	ndufa8	4	332.9	1327.57	0.0021349	85.958	72.052
AAAHHFGSQCDK	Unmodified	_AAAHHFGSQCDK_	0	Q6PC22	ndufa8	4	332.9	1327.57	0.00075608	93.096	78.405
AAAHHFGSQCDKPSK	Unmodified	_AAAHHFGSQCDKPSK_	1	Q6PC22	ndufa8	5	328.958	1639.75	5.7569e-07	135.58	107
AAAHHFGSQCDKPSK	Unmodified	_AAAHHFGSQCDKPSK_	1	Q6PC22	ndufa8	4	410.945	1639.75	4.6734e-07	137.46	125.85
AAAHHFGSQCDKPSK	Unmodified	_AAAHHFGSQCDKPSK_	1	Q6PC22	ndufa8	5	328.958	1639.75	0.0002394	96.464	79.386
AAAHHFGSQCDKPSK	Unmodified	_AAAHHFGSQCDKPSK_	1	Q6PC22	ndufa8	4	410.945	1639.75	1.9735e-05	115.82	105.35
AAAHHFGSQCDKPSK	Unmodified	_AAAHHFGSQCDKPSK_	1	Q6PC22	ndufa8	5	328.958	1639.75	3.854e-06	128.9	103.58
AAAHHFGSQCDKPSK	Unmodified	_AAAHHFGSQCDKPSK_	1	Q6PC22	ndufa8	5	328.958	1639.75	0.00013734	103.76	86.683
AAAHHFGSQCDKPSK	Unmodified	_AAAHHFGSQCDKPSK_	1	Q6PC22	ndufa8	4	410.945	1639.75	0.00018108	99.481	89.9
AAAHHFGSQCDKPSK	Unmodified	_AAAHHFGSQCDKPSK_	1	Q6PC22	ndufa8	4	410.945	1639.75	1.6272e-07	146.77	135.91
AAAHHFGSQCDKPSK	Unmodified	_AAAHHFGSQCDKPSK_	1	Q6PC22	ndufa8	5	328.958	1639.75	6.7277e-07	132.86	111.02
AAAHHFGSQCDKPSK	Unmodified	_AAAHHFGSQCDKPSK_	1	Q6PC22	ndufa8	4	410.945	1639.75	4.562e-07	137.8	126.15
AAAHHFGSQCDKPSK	Unmodified	_AAAHHFGSQCDKPSK_	1	Q6PC22	ndufa8	5	328.958	1639.75	0.00013734	103.76	78.442
AAAHHFGSQCDKPSK	Unmodified	_AAAHHFGSQCDKPSK_	1	Q6PC22	ndufa8	5	328.958	1639.75	NaN	NaN	NaN
AAAHHFGSQCDKPSK	Unmodified	_AAAHHFGSQCDKPSK_	1	Q6PC22	ndufa8	4	410.945	1639.75	NaN	NaN	NaN
AAAHHFGSQCDKPSK	Unmodified	_AAAHHFGSQCDKPSK_	1	Q6PC22	ndufa8	4	410.945	1639.75	NaN	NaN	NaN
AAAHRLVIVR	Acetyl (Protein N-term)	_(ac)AAAHRLVIVR_	1	Q7T3G4;A7MCL3	pgam2	3	383.24	1146.7	0.00014741	122.13	87.327
AAAHRLVIVR	Acetyl (Protein N-term)	_(ac)AAAHRLVIVR_	1	Q7T3G4;A7MCL3	pgam2	2	574.357	1146.7	4.236e-05	70.69	19.654
AAAHRLVIVR	Acetyl (Protein N-term)	_(ac)AAAHRLVIVR_	1	Q7T3G4;A7MCL3	pgam2	3	383.24	1146.7	0.00027872	117.89	84.339
AAAHRLVIVR	Acetyl (Protein N-term)	_(ac)AAAHRLVIVR_	1	Q7T3G4;A7MCL3	pgam2	3	383.24	1146.7	0.0092154	64.841	38.901
AAAHRLVIVR	Acetyl (Protein N-term)	_(ac)AAAHRLVIVR_	1	Q7T3G4;A7MCL3	pgam2	3	383.24	1146.7	0.00014741	122.13	92.986
AAAHRLVIVR	Acetyl (Protein N-term)	_(ac)AAAHRLVIVR_	1	Q7T3G4;A7MCL3	pgam2	2	574.357	1146.7	3.5889e-05	69.998	14.557
AAAHRLVIVR	Acetyl (Protein N-term)	_(ac)AAAHRLVIVR_	1	Q7T3G4;A7MCL3	pgam2	3	383.24	1146.7	0.00027872	117.89	97.369
AAAHRLVIVR	Acetyl (Protein N-term)	_(ac)AAAHRLVIVR_	1	Q7T3G4;A7MCL3	pgam2	3	383.24	1146.7	0.00011366	130.75	101.6
AAAHRLVIVR	Acetyl (Protein N-term)	_(ac)AAAHRLVIVR_	1	Q7T3G4;A7MCL3	pgam2	3	383.24	1146.7	0.00027872	117.89	90.636
AAAHRLVIVR	Acetyl (Protein N-term)	_(ac)AAAHRLVIVR_	1	Q7T3G4;A7MCL3	pgam2	3	383.24	1146.7	6.954e-05	130.75	93.189
AAAHRLVIVR	Acetyl (Protein N-term)	_(ac)AAAHRLVIVR_	1	Q7T3G4;A7MCL3	pgam2	3	383.24	1146.7	0.00014741	122.13	92.986
AAAHRLVIVR	Acetyl (Protein N-term)	_(ac)AAAHRLVIVR_	1	Q7T3G4;A7MCL3	pgam2	3	383.24	1146.7	0.00011366	130.75	95.94
AAAHRLVIVR	Acetyl (Protein N-term)	_(ac)AAAHRLVIVR_	1	Q7T3G4;A7MCL3	pgam2	3	383.24	1146.7	0.0016797	96.331	71.408
AAAHRLVIVR	Acetyl (Protein N-term)	_(ac)AAAHRLVIVR_	1	Q7T3G4;A7MCL3	pgam2	2	574.357	1146.7	NaN	NaN	NaN
AAAHRLVIVR	Acetyl (Protein N-term)	_(ac)AAAHRLVIVR_	1	Q7T3G4;A7MCL3	pgam2	2	574.357	1146.7	NaN	NaN	NaN
AAAHRLVIVR	Acetyl (Protein N-term)	_(ac)AAAHRLVIVR_	1	Q7T3G4;A7MCL3	pgam2	3	383.24	1146.7	NaN	NaN	NaN
AAAHRLVIVR	Acetyl (Protein N-term)	_(ac)AAAHRLVIVR_	1	Q7T3G4;A7MCL3	pgam2	3	383.24	1146.7	NaN	NaN	NaN
AAAHRLVIVR	Acetyl (Protein N-term)	_(ac)AAAHRLVIVR_	1	Q7T3G4;A7MCL3	pgam2	3	383.24	1146.7	NaN	NaN	NaN
AAAHRLVIVR	Acetyl (Protein N-term)	_(ac)AAAHRLVIVR_	1	Q7T3G4;A7MCL3	pgam2	3	383.24	1146.7	NaN	NaN	NaN
AAAHRLVIVRHGESSWNQENR	Acetyl (Protein N-term)	_(ac)AAAHRLVIVRHGESSWNQENR_	2	Q7T3G4;A7MCL3	pgam2	4	618.821	2471.25	5.6783e-08	82.635	69.972
AAAHRLVIVRHGESSWNQENR	Acetyl (Protein N-term)	_(ac)AAAHRLVIVRHGESSWNQENR_	2	Q7T3G4;A7MCL3	pgam2	4	618.821	2471.25	NaN	NaN	NaN
AAAHRLVIVRHGESSWNQENR	Acetyl (Protein N-term)	_(ac)AAAHRLVIVRHGESSWNQENR_	2	Q7T3G4;A7MCL3	pgam2	5	495.258	2471.25	NaN	NaN	NaN
AAAIAER	Unmodified	_AAAIAER_	0	A0A0R4IGQ8;A0A0R4IUZ8;E7EYD0	myom1a	2	351.201	700.387	0.0094155	131.3	36.896
AAAIAER	Unmodified	_AAAIAER_	0	A0A0R4IGQ8;A0A0R4IUZ8;E7EYD0	myom1a	2	351.201	700.387	0.0082239	169.69	48.552
AAAIAER	Unmodified	_AAAIAER_	0	A0A0R4IGQ8;A0A0R4IUZ8;E7EYD0	myom1a	2	351.201	700.387	0.056493	119.56	30.13
AAAIAER	Unmodified	_AAAIAER_	0	A0A0R4IGQ8;A0A0R4IUZ8;E7EYD0	myom1a	2	351.201	700.387	0.020757	145.88	45.212
AAAIAER	Unmodified	_AAAIAER_	0	A0A0R4IGQ8;A0A0R4IUZ8;E7EYD0	myom1a	2	351.201	700.387	0.020629	146.01	31.064
AAAIAER	Unmodified	_AAAIAER_	0	A0A0R4IGQ8;A0A0R4IUZ8;E7EYD0	myom1a	2	351.201	700.387	NaN	NaN	NaN
AAAIAER	Unmodified	_AAAIAER_	0	A0A0R4IGQ8;A0A0R4IUZ8;E7EYD0	myom1a	2	351.201	700.387	NaN	NaN	NaN
AAAIAERNR	Unmodified	_AAAIAERNR_	1	A0A0R4IGQ8;A0A0R4IUZ8;E7EYD0	myom1a	3	324.518	970.531	0.0004278	143.04	107.59
AAAIAERNR	Unmodified	_AAAIAERNR_	1	A0A0R4IGQ8;A0A0R4IUZ8;E7EYD0	myom1a	2	486.273	970.531	0.0066723	134.08	104.71
AAAIAERNR	Unmodified	_AAAIAERNR_	1	A0A0R4IGQ8;A0A0R4IUZ8;E7EYD0	myom1a	3	324.518	970.531	0.050878	69.338	49.976
AAAIAERNR	Unmodified	_AAAIAERNR_	1	A0A0R4IGQ8;A0A0R4IUZ8;E7EYD0	myom1a	3	324.518	970.531	0.00021789	163.15	120.86
AAAIAERNR	Unmodified	_AAAIAERNR_	1	A0A0R4IGQ8;A0A0R4IUZ8;E7EYD0	myom1a	2	486.273	970.531	0.0067484	133.68	94.034
AAAIAERNR	Unmodified	_AAAIAERNR_	1	A0A0R4IGQ8;A0A0R4IUZ8;E7EYD0	myom1a	3	324.518	970.531	0.00035764	147.36	108.59
AAAIAERNR	Unmodified	_AAAIAERNR_	1	A0A0R4IGQ8;A0A0R4IUZ8;E7EYD0	myom1a	2	486.273	970.531	0.0066723	134.08	104.98
AAAIAERNR	Unmodified	_AAAIAERNR_	1	A0A0R4IGQ8;A0A0R4IUZ8;E7EYD0	myom1a	3	324.518	970.531	0.016383	81.163	64.492
AAAIAERNR	Unmodified	_AAAIAERNR_	1	A0A0R4IGQ8;A0A0R4IUZ8;E7EYD0	myom1a	3	324.518	970.531	0.00020561	164.96	120.61
AAAIAERNR	Unmodified	_AAAIAERNR_	1	A0A0R4IGQ8;A0A0R4IUZ8;E7EYD0	myom1a	2	486.273	970.531	0.0051086	142.36	102.72
AAAIAERNR	Unmodified	_AAAIAERNR_	1	A0A0R4IGQ8;A0A0R4IUZ8;E7EYD0	myom1a	3	324.518	970.531	0.073764	59.153	42.315
AAAIAERNR	Unmodified	_AAAIAERNR_	1	A0A0R4IGQ8;A0A0R4IUZ8;E7EYD0	myom1a	3	324.518	970.531	NaN	NaN	NaN
AAAIAERNR	Unmodified	_AAAIAERNR_	1	A0A0R4IGQ8;A0A0R4IUZ8;E7EYD0	myom1a	2	486.273	970.531	NaN	NaN	NaN
AAAIAERNR	Unmodified	_AAAIAERNR_	1	A0A0R4IGQ8;A0A0R4IUZ8;E7EYD0	myom1a	2	486.273	970.531	NaN	NaN	NaN
AAAIAERNR	Unmodified	_AAAIAERNR_	1	A0A0R4IGQ8;A0A0R4IUZ8;E7EYD0	myom1a	3	324.518	970.531	NaN	NaN	NaN
AAAIAERNR	Unmodified	_AAAIAERNR_	1	A0A0R4IGQ8;A0A0R4IUZ8;E7EYD0	myom1a	2	486.273	970.531	NaN	NaN	NaN
AAAIAERNRAR	Unmodified	_AAAIAERNRAR_	2	A0A0R4IGQ8;A0A0R4IUZ8;E7EYD0	myom1a	3	400.23	1197.67	0.019732	72.478	57.467
AAAIAERNRAR	Unmodified	_AAAIAERNRAR_	2	A0A0R4IGQ8;A0A0R4IUZ8;E7EYD0	myom1a	3	400.23	1197.67	0.069098	63.227	50.355
AAAIAERNRAR	Unmodified	_AAAIAERNRAR_	2	A0A0R4IGQ8;A0A0R4IUZ8;E7EYD0	myom1a	3	400.23	1197.67	0.094466	58.474	42.812
AAAIAERNRAR	Unmodified	_AAAIAERNRAR_	2	A0A0R4IGQ8;A0A0R4IUZ8;E7EYD0	myom1a	3	400.23	1197.67	NaN	NaN	NaN
AAAIGAVEAASER	Unmodified	_AAAIGAVEAASER_	0	Q5SPD7	pycrl	2	608.32	1214.63	9.5942e-09	233.84	190.97
AAAIGAVEAASER	Unmodified	_AAAIGAVEAASER_	0	Q5SPD7	pycrl	3	405.882	1214.63	0.0047778	74.78	57.042
AAAIGAVEAASER	Unmodified	_AAAIGAVEAASER_	0	Q5SPD7	pycrl	2	608.32	1214.63	3.6906e-09	242.97	197
AAAIGAVEAASER	Unmodified	_AAAIGAVEAASER_	0	Q5SPD7	pycrl	2	608.32	1214.63	2.339e-06	209.96	170.66
AAAIGAVEAASER	Unmodified	_AAAIGAVEAASER_	0	Q5SPD7	pycrl	3	405.882	1214.63	4.2926e-05	129.34	105.05
AAAIGAVEAASER	Unmodified	_AAAIGAVEAASER_	0	Q5SPD7	pycrl	2	608.32	1214.63	2.0111e-26	298.12	252.63
AAAIGAVEAASER	Unmodified	_AAAIGAVEAASER_	0	Q5SPD7	pycrl	3	405.882	1214.63	0.00036227	102.97	80.642
AAAIGAVEAASER	Unmodified	_AAAIGAVEAASER_	0	Q5SPD7	pycrl	2	608.32	1214.63	3.8695e-05	193.21	163.79
AAAIGAVEAASER	Unmodified	_AAAIGAVEAASER_	0	Q5SPD7	pycrl	3	405.882	1214.63	NaN	NaN	NaN
AAAIGAVEAASERAR	Unmodified	_AAAIGAVEAASERAR_	1	Q5SPD7	pycrl	3	481.595	1441.76	1.6156e-08	203.32	167.01
AAAIGAVEAASERARELGNK	Unmodified	_AAAIGAVEAASERARELGNK_	2	Q5SPD7	pycrl	4	496.77	1983.05	2.1484e-23	195.96	175.87
AAAIGAVEAASERARELGNK	Unmodified	_AAAIGAVEAASERARELGNK_	2	Q5SPD7	pycrl	4	496.77	1983.05	3.0909e-11	151.03	123.88
AAAIGAVEAASERARELGNK	Unmodified	_AAAIGAVEAASERARELGNK_	2	Q5SPD7	pycrl	4	496.77	1983.05	2.6455e-25	226.23	192.13
AAAIGAVEAASERARELGNK	Unmodified	_AAAIGAVEAASERARELGNK_	2	Q5SPD7	pycrl	4	496.77	1983.05	NaN	NaN	NaN
AAALCDRHSK	Unmodified	_AAALCDRHSK_	1	Q6NY64;A0A0R4IAE3;A0A0R4IA67	ppp2r2d	4	282.895	1127.55	0.0034035	89.171	66.286
AAALCDRHSK	Unmodified	_AAALCDRHSK_	1	Q6NY64;A0A0R4IAE3;A0A0R4IA67	ppp2r2d	4	282.895	1127.55	0.0038208	88.056	67.393
AAALCDRHSK	Unmodified	_AAALCDRHSK_	1	Q6NY64;A0A0R4IAE3;A0A0R4IA67	ppp2r2d	4	282.895	1127.55	0.0010406	106.4	77.594
AAALCDRHSK	Unmodified	_AAALCDRHSK_	1	Q6NY64;A0A0R4IAE3;A0A0R4IA67	ppp2r2d	4	282.895	1127.55	0.061458	49.466	34.779
AAALCDRHSK	Unmodified	_AAALCDRHSK_	1	Q6NY64;A0A0R4IAE3;A0A0R4IA67	ppp2r2d	4	282.895	1127.55	NaN	NaN	NaN
AAALEFLGR	Unmodified	_AAALEFLGR_	0	Q5RKM3;F1QJA4	stip1	2	474.269	946.524	0.027562	103.83	89.192
AAALEFLGRLEDAK	Unmodified	_AAALEFLGRLEDAK_	1	Q5RKM3;F1QJA4	stip1	3	501.944	1502.81	4.6951e-06	170.11	151.72
AAALEFLGRLEDAK	Unmodified	_AAALEFLGRLEDAK_	1	Q5RKM3;F1QJA4	stip1	4	376.71	1502.81	2.7893e-05	119.25	104.82
AAALEFLGRLEDAK	Unmodified	_AAALEFLGRLEDAK_	1	Q5RKM3;F1QJA4	stip1	3	501.944	1502.81	2.6573e-06	184.76	153.24
AAALEFLGRLEDAK	Unmodified	_AAALEFLGRLEDAK_	1	Q5RKM3;F1QJA4	stip1	3	501.944	1502.81	9.8083e-06	139.78	116.54
AAALEFLGRLEDAK	Unmodified	_AAALEFLGRLEDAK_	1	Q5RKM3;F1QJA4	stip1	3	501.944	1502.81	5.2909e-07	204.18	164.76
AAALEFLGRLEDAK	Unmodified	_AAALEFLGRLEDAK_	1	Q5RKM3;F1QJA4	stip1	3	501.944	1502.81	8.6879e-07	200.19	169.84
AAALEFLGRLEDAK	Unmodified	_AAALEFLGRLEDAK_	1	Q5RKM3;F1QJA4	stip1	3	501.944	1502.81	2.2431e-06	175.01	147.14
AAALEFLGRLEDAK	Unmodified	_AAALEFLGRLEDAK_	1	Q5RKM3;F1QJA4	stip1	4	376.71	1502.81	2.8276e-05	119.01	98.352
AAALEFLGRLEDAK	Unmodified	_AAALEFLGRLEDAK_	1	Q5RKM3;F1QJA4	stip1	3	501.944	1502.81	1.3333e-05	135.02	103.95
AAALEFLGRLEDAK	Unmodified	_AAALEFLGRLEDAK_	1	Q5RKM3;F1QJA4	stip1	3	501.944	1502.81	NaN	NaN	NaN
AAALEFLGRLEDAK	Unmodified	_AAALEFLGRLEDAK_	1	Q5RKM3;F1QJA4	stip1	3	501.944	1502.81	NaN	NaN	NaN
AAALEQFK	Unmodified	_AAALEQFK_	0	Q6NYQ7;A7YYF6	nnt	2	439.243	876.471	0.014194	130.27	42.949
AAALEQFK	Unmodified	_AAALEQFK_	0	Q6NYQ7;A7YYF6	nnt	3	293.164	876.471	0.0044716	103.92	39.082
AAALEQFK	Unmodified	_AAALEQFK_	0	Q6NYQ7;A7YYF6	nnt	2	439.243	876.471	0.0074053	148.38	47.931
AAALEQFK	Unmodified	_AAALEQFK_	0	Q6NYQ7;A7YYF6	nnt	3	293.164	876.471	0.0053387	100.19	48.193
AAALEQFK	Unmodified	_AAALEQFK_	0	Q6NYQ7;A7YYF6	nnt	3	293.164	876.471	0.0052776	100.45	47.285
AAALEQFK	Unmodified	_AAALEQFK_	0	Q6NYQ7;A7YYF6	nnt	2	439.243	876.471	0.01271	133.55	46.226
AAALEQFK	Unmodified	_AAALEQFK_	0	Q6NYQ7;A7YYF6	nnt	3	293.164	876.471	0.0053387	100.19	48.193
AAALFRDK	Unmodified	_AAALFRDK_	1	Q5U370	arfgap1	3	297.84	890.497	0.004039	110.67	79.406
AAALFRDK	Unmodified	_AAALFRDK_	1	Q5U370	arfgap1	2	446.256	890.497	0.074616	103.35	74.043
AAALFRDK	Unmodified	_AAALFRDK_	1	Q5U370	arfgap1	3	297.84	890.497	0.017169	85.38	59.486
AAALFRDK	Unmodified	_AAALFRDK_	1	Q5U370	arfgap1	3	297.84	890.497	0.075754	60.973	41.186
AAALFRDK	Unmodified	_AAALFRDK_	1	Q5U370	arfgap1	3	297.84	890.497	0.086444	58.23	38.87
AAALFRDK	Unmodified	_AAALFRDK_	1	Q5U370	arfgap1	2	446.256	890.497	NaN	NaN	NaN
AAALFRDK	Unmodified	_AAALFRDK_	1	Q5U370	arfgap1	3	297.84	890.497	NaN	NaN	NaN
AAALIAR	Unmodified	_AAALIAR_	0	F1QGD9	trmt1	2	343.221	684.428	0.093619	106.84	19.004
AAALIAR	Unmodified	_AAALIAR_	0	F1QGD9	trmt1	2	343.221	684.428	NaN	NaN	NaN
AAALVYLNQVK	Unmodified	_AAALVYLNQVK_	0	O42363	apoa1	3	397.236	1188.69	5.9271e-05	133.57	108.65
AAALVYLNQVK	Unmodified	_AAALVYLNQVK_	0	O42363	apoa1	3	397.236	1188.69	2.0156e-05	156.92	115.89
AAALVYLNQVK	Unmodified	_AAALVYLNQVK_	0	O42363	apoa1	2	595.351	1188.69	2.8409e-28	311.61	246.81
AAALVYLNQVK	Unmodified	_AAALVYLNQVK_	0	O42363	apoa1	3	397.236	1188.69	1.919e-05	149.72	115.47
AAALVYLNQVK	Unmodified	_AAALVYLNQVK_	0	O42363	apoa1	3	397.236	1188.69	0.00014933	126.07	93.227
AAALVYLNQVK	Unmodified	_AAALVYLNQVK_	0	O42363	apoa1	3	397.236	1188.69	0.00039802	111.46	84.201
AAALVYLNQVK	Unmodified	_AAALVYLNQVK_	0	O42363	apoa1	3	397.236	1188.69	1.919e-05	149.72	112.33
AAALVYLNQVK	Unmodified	_AAALVYLNQVK_	0	O42363	apoa1	2	595.351	1188.69	1.655e-28	318.02	259.42
AAALVYLNQVK	Unmodified	_AAALVYLNQVK_	0	O42363	apoa1	3	397.236	1188.69	2.9112e-05	145.72	108
AAALVYLNQVK	Unmodified	_AAALVYLNQVK_	0	O42363	apoa1	3	397.236	1188.69	4.5863e-05	138.98	111.72
AAALVYLNQVK	Unmodified	_AAALVYLNQVK_	0	O42363	apoa1	3	397.236	1188.69	2.0156e-05	156.92	115.89
AAALVYLNQVK	Unmodified	_AAALVYLNQVK_	0	O42363	apoa1	2	595.351	1188.69	1.655e-28	318.02	260.47
AAALVYLNQVK	Unmodified	_AAALVYLNQVK_	0	O42363	apoa1	3	397.236	1188.69	3.048e-05	145.17	112.33
AAALVYLNQVK	Unmodified	_AAALVYLNQVK_	0	O42363	apoa1	2	595.351	1188.69	2.8409e-28	311.61	255.58
AAALVYLNQVK	Unmodified	_AAALVYLNQVK_	0	O42363	apoa1	3	397.236	1188.69	3.048e-05	145.17	112.33
AAALVYLNQVK	Unmodified	_AAALVYLNQVK_	0	O42363	apoa1	2	595.351	1188.69	1.655e-28	318.02	248.64
AAALVYLNQVK	Unmodified	_AAALVYLNQVK_	0	O42363	apoa1	3	397.236	1188.69	3.048e-05	145.17	112.33
AAALVYLNQVK	Unmodified	_AAALVYLNQVK_	0	O42363	apoa1	2	595.351	1188.69	5.56e-21	292.12	238.44
AAALVYLNQVK	Unmodified	_AAALVYLNQVK_	0	O42363	apoa1	3	397.236	1188.69	NaN	NaN	NaN
AAALVYLNQVK	Unmodified	_AAALVYLNQVK_	0	O42363	apoa1	3	397.236	1188.69	NaN	NaN	NaN
AAALVYLNQVK	Unmodified	_AAALVYLNQVK_	0	O42363	apoa1	3	397.236	1188.69	NaN	NaN	NaN
AAALVYLNQVK	Unmodified	_AAALVYLNQVK_	0	O42363	apoa1	3	397.236	1188.69	NaN	NaN	NaN
AAALVYLNQVK	Unmodified	_AAALVYLNQVK_	0	O42363	apoa1	3	397.236	1188.69	NaN	NaN	NaN
AAAMAIAK	Unmodified	_AAAMAIAK_	0	Q6W2N6;Q24JW4	flj13639	2	373.715	745.416	0.011318	137.44	82.653
AAAMDVDTPSGANSGASK	Acetyl (Protein N-term)	_(ac)AAAMDVDTPSGANSGASK_	0	A4FUL3	rbx1	3	564.59	1690.75	0.0010512	57.788	49.223
AAAMDVDTPSGANSGASK	Acetyl (Protein N-term)	_(ac)AAAMDVDTPSGANSGASK_	0	A4FUL3	rbx1	3	564.59	1690.75	2.6838e-07	97.579	88.782
AAAMDVDTPSGANSGASK	Acetyl (Protein N-term)	_(ac)AAAMDVDTPSGANSGASK_	0	A4FUL3	rbx1	3	564.59	1690.75	NaN	NaN	NaN
AAANFSDR	Unmodified	_AAANFSDR_	0	F1QFA6;A1A5H6	cnot1	2	426.204	850.393	0.0055445	172.11	118.22
AAANFSDR	Unmodified	_AAANFSDR_	0	F1QFA6;A1A5H6	cnot1	2	426.204	850.393	0.0061621	158.56	104.67
AAANFSDR	Unmodified	_AAANFSDR_	0	F1QFA6;A1A5H6	cnot1	2	426.204	850.393	0.0065612	149.91	102.99
AAANFSDR	Unmodified	_AAANFSDR_	0	F1QFA6;A1A5H6	cnot1	2	426.204	850.393	NaN	NaN	NaN
AAANFSDRSLLK	Unmodified	_AAANFSDRSLLK_	1	F1QFA6;A1A5H6	cnot1	3	431.57	1291.69	0.0010799	98.501	74.824
AAANFSDRSLLK	Unmodified	_AAANFSDRSLLK_	1	F1QFA6;A1A5H6	cnot1	3	431.57	1291.69	0.0012457	95.66	71.369
AAANRVLVYGGK	Acetyl (Protein N-term)	_(ac)AAANRVLVYGGK_	1	A7YT77	qdpra	2	630.857	1259.7	2.7734e-05	68.735	38.165
AAANRVLVYGGK	Acetyl (Protein N-term)	_(ac)AAANRVLVYGGK_	1	A7YT77	qdpra	2	630.857	1259.7	0.00013044	55.549	27.922
AAANRVLVYGGK	Acetyl (Protein N-term)	_(ac)AAANRVLVYGGK_	1	A7YT77	qdpra	3	420.907	1259.7	0.002201	41.54	12.193
AAANRVLVYGGK	Acetyl (Protein N-term)	_(ac)AAANRVLVYGGK_	1	A7YT77	qdpra	2	630.857	1259.7	4.7009e-05	68.224	37.117
AAANRVLVYGGK	Acetyl (Protein N-term)	_(ac)AAANRVLVYGGK_	1	A7YT77	qdpra	3	420.907	1259.7	0.00025818	62.408	45.082
AAANRVLVYGGK	Acetyl (Protein N-term)	_(ac)AAANRVLVYGGK_	1	A7YT77	qdpra	2	630.857	1259.7	2.0959e-05	68.735	40.561
AAANRVLVYGGK	Acetyl (Protein N-term)	_(ac)AAANRVLVYGGK_	1	A7YT77	qdpra	2	630.857	1259.7	NaN	NaN	NaN
AAAPERQWSDEQLK	Acetyl (Protein N-term)	_(ac)AAAPERQWSDEQLK_	1	Q503C0;A0A0R4IGQ7;Q801W3;A0A0R4IUG5;A0A0R4ISC2;A0A0R4IWN0	fkbp3	3	557.609	1669.81	3.4284e-05	83.692	47.955
AAAPERQWSDEQLK	Acetyl (Protein N-term)	_(ac)AAAPERQWSDEQLK_	1	Q503C0;A0A0R4IGQ7;Q801W3;A0A0R4IUG5;A0A0R4ISC2;A0A0R4IWN0	fkbp3	3	557.609	1669.81	NaN	NaN	NaN
AAAPPQEDAK	Unmodified	_AAAPPQEDAK_	0	Q0P3U2;B0V1K1	aimp1	2	499.251	996.488	0.00037978	159.79	124.97
AAAPPQEDAK	Unmodified	_AAAPPQEDAK_	0	Q0P3U2;B0V1K1	aimp1	2	499.251	996.488	0.00042827	157.59	117.49
AAAPPQEDAK	Unmodified	_AAAPPQEDAK_	0	Q0P3U2;B0V1K1	aimp1	3	333.17	996.488	0.03655	63.283	42.954
AAAPPQEDAK	Unmodified	_AAAPPQEDAK_	0	Q0P3U2;B0V1K1	aimp1	2	499.251	996.488	0.00037978	159.79	123.91
AAAPPQEDAK	Unmodified	_AAAPPQEDAK_	0	Q0P3U2;B0V1K1	aimp1	2	499.251	996.488	NaN	NaN	NaN
AAAQCYIDLIIK	Unmodified	_AAAQCYIDLIIK_	0	Q66HV4	copb1	3	460.251	1377.73	0.00036181	108.37	81.258
AAAQCYIDLIIK	Unmodified	_AAAQCYIDLIIK_	0	Q66HV4	copb1	3	460.251	1377.73	0.010672	69.864	43.745
AAAQCYIDLIIK	Unmodified	_AAAQCYIDLIIK_	0	Q66HV4	copb1	3	460.251	1377.73	0.0033174	84.289	57.175
AAAQCYIDLIIK	Unmodified	_AAAQCYIDLIIK_	0	Q66HV4	copb1	3	460.251	1377.73	0.00021265	113.22	88.843
AAAQCYIDLIIK	Unmodified	_AAAQCYIDLIIK_	0	Q66HV4	copb1	2	689.874	1377.73	0.00022945	194.5	143.62
AAAQCYIDLIIK	Unmodified	_AAAQCYIDLIIK_	0	Q66HV4	copb1	3	460.251	1377.73	0.032861	61.235	38.702
AAAQCYIDLIIK	Unmodified	_AAAQCYIDLIIK_	0	Q66HV4	copb1	2	689.874	1377.73	0.00014209	201.46	147.99
AAAQCYIDLIIK	Unmodified	_AAAQCYIDLIIK_	0	Q66HV4	copb1	3	460.251	1377.73	0.00021265	113.22	87.106
AAAQCYIDLIIK	Unmodified	_AAAQCYIDLIIK_	0	Q66HV4	copb1	2	689.874	1377.73	1.3343e-05	222.74	169.27
AAAQCYIDLIIK	Unmodified	_AAAQCYIDLIIK_	0	Q66HV4	copb1	2	689.874	1377.73	NaN	NaN	NaN
AAAQCYIDLIIK	Unmodified	_AAAQCYIDLIIK_	0	Q66HV4	copb1	2	689.874	1377.73	NaN	NaN	NaN
AAAQIGITAVHIK	Unmodified	_AAAQIGITAVHIK_	0	A0A0R4IMA6;F1QXP5;Q6DI12;Q7ZVV5;K7DYA3	mthfd1b	3	431.594	1291.76	2.2945e-05	139.89	109.75
AAAQIGITAVHIK	Unmodified	_AAAQIGITAVHIK_	0	A0A0R4IMA6;F1QXP5;Q6DI12;Q7ZVV5;K7DYA3	mthfd1b	3	431.594	1291.76	7.7074e-06	148.68	117.85
AAAQILK	Unmodified	_AAAQILK_	0	A0A0R4IKW4;A0A0R4IB66;Q7SYC9	slc44a2	2	357.729	713.444	0.067706	113.25	50.41
AAAQILK	Unmodified	_AAAQILK_	0	A0A0R4IKW4;A0A0R4IB66;Q7SYC9	slc44a2	2	357.729	713.444	0.067706	113.25	50.41
AAAQILK	Unmodified	_AAAQILK_	0	A0A0R4IKW4;A0A0R4IB66;Q7SYC9	slc44a2	2	357.729	713.444	0.067706	113.25	50.41
AAAQILK	Unmodified	_AAAQILK_	0	A0A0R4IKW4;A0A0R4IB66;Q7SYC9	slc44a2	2	357.729	713.444	NaN	NaN	NaN
AAAQISAEEMEELR	Unmodified	_AAAQISAEEMEELR_	0	A0A140LGV0;A0A140LGK1;Q6P698	lcp1	4	387.69	1546.73	0.073986	44.511	31.88
AAAQISAEEMEELREAFTK	Acetyl (Protein N-term)	_(ac)AAAQISAEEMEELREAFTK_	1	A0A140LGV0;A0A140LGK1;Q6P698	lcp1	3	722.684	2165.03	4.7828e-22	200.75	191.66
AAAQISAEEMEELREAFTK	Acetyl (Protein N-term)	_(ac)AAAQISAEEMEELREAFTK_	1	A0A140LGV0;A0A140LGK1;Q6P698	lcp1	3	722.684	2165.03	3.308e-19	183.74	174.64
AAAQISAEEMEELREAFTK	Acetyl (Protein N-term)	_(ac)AAAQISAEEMEELREAFTK_	1	A0A140LGV0;A0A140LGK1;Q6P698	lcp1	3	722.684	2165.03	2.3112e-18	166.76	157.2
AAAQISAEEMEELREAFTK	Acetyl (Protein N-term)	_(ac)AAAQISAEEMEELREAFTK_	1	A0A140LGV0;A0A140LGK1;Q6P698	lcp1	2	1083.52	2165.03	4.3094e-26	209.21	204.06
AAAQISAEEMEELREAFTK	Acetyl (Protein N-term)	_(ac)AAAQISAEEMEELREAFTK_	1	A0A140LGV0;A0A140LGK1;Q6P698	lcp1	3	722.684	2165.03	2.8752e-18	181.41	172.32
AAAQISAEEMEELREAFTK	Acetyl (Protein N-term)	_(ac)AAAQISAEEMEELREAFTK_	1	A0A140LGV0;A0A140LGK1;Q6P698	lcp1	2	1083.52	2165.03	NaN	NaN	NaN
AAAQISAEEMEELREAFTK	Acetyl (Protein N-term)	_(ac)AAAQISAEEMEELREAFTK_	1	A0A140LGV0;A0A140LGK1;Q6P698	lcp1	3	722.684	2165.03	NaN	NaN	NaN
AAAQNTQHTLLSEAVAASVLLCR	Unmodified	_AAAQNTQHTLLSEAVAASVLLCR_	0	B5DE37;F1R8B4;Q7T160	gcn1l1	3	808.76	2423.26	2.4868e-35	242.71	209.79
AAAQNTQHTLLSEAVAASVLLCR	Unmodified	_AAAQNTQHTLLSEAVAASVLLCR_	0	B5DE37;F1R8B4;Q7T160	gcn1l1	4	606.822	2423.26	6.2324e-05	99.93	79.562
AAASAGFR	Unmodified	_AAASAGFR_	0	Q7T3H9;F1QNK8;A0A0R4IB72;X1WC35	hyi	2	375.698	749.382	0.063243	96.19	51.783
AAASAGFR	Unmodified	_AAASAGFR_	0	Q7T3H9;F1QNK8;A0A0R4IB72;X1WC35	hyi	2	375.698	749.382	0.005303	192.56	124.65
AAASAGFR	Unmodified	_AAASAGFR_	0	Q7T3H9;F1QNK8;A0A0R4IB72;X1WC35	hyi	2	375.698	749.382	0.06941	93.561	52.988
AAASAGFR	Unmodified	_AAASAGFR_	0	Q7T3H9;F1QNK8;A0A0R4IB72;X1WC35	hyi	2	375.698	749.382	0.0076516	147.69	89.007
AAASAGFR	Unmodified	_AAASAGFR_	0	Q7T3H9;F1QNK8;A0A0R4IB72;X1WC35	hyi	2	375.698	749.382	0.0061883	158.03	94.722
AAASAGFR	Unmodified	_AAASAGFR_	0	Q7T3H9;F1QNK8;A0A0R4IB72;X1WC35	hyi	2	375.698	749.382	NaN	NaN	NaN
AAASAGFR	Unmodified	_AAASAGFR_	0	Q7T3H9;F1QNK8;A0A0R4IB72;X1WC35	hyi	2	375.698	749.382	NaN	NaN	NaN
AAASFILSNEGNTALLK	Unmodified	_AAASFILSNEGNTALLK_	0	B8JHR9;A0A0R4IEU2	kpnb3	3	573.981	1718.92	3.5408e-07	133.87	114.03
AAASFILSNEGNTALLK	Unmodified	_AAASFILSNEGNTALLK_	0	B8JHR9;A0A0R4IEU2	kpnb3	3	573.981	1718.92	2.1947e-06	130.47	110.63
AAASFILSNEGNTALLK	Unmodified	_AAASFILSNEGNTALLK_	0	B8JHR9;A0A0R4IEU2	kpnb3	3	573.981	1718.92	1.2658e-12	206.19	183.06
AAASFILSNEGNTALLK	Unmodified	_AAASFILSNEGNTALLK_	0	B8JHR9;A0A0R4IEU2	kpnb3	3	573.981	1718.92	2.8261e-12	201.3	168.78
AAASFILSNEGNTALLK	Unmodified	_AAASFILSNEGNTALLK_	0	B8JHR9;A0A0R4IEU2	kpnb3	3	573.981	1718.92	NaN	NaN	NaN
AAASFILSNEGNTALLK	Unmodified	_AAASFILSNEGNTALLK_	0	B8JHR9;A0A0R4IEU2	kpnb3	3	573.981	1718.92	NaN	NaN	NaN
AAASFILSNEGNTALLK	Unmodified	_AAASFILSNEGNTALLK_	0	B8JHR9;A0A0R4IEU2	kpnb3	3	573.981	1718.92	NaN	NaN	NaN
AAASGGSASEGSAEK	Unmodified	_AAASGGSASEGSAEK_	0	A0A0R4IMF2;F1QJE5;A0A0R4IDB2;Q7ZTW5	ppm1g	3	427.197	1278.57	9.6537e-10	209.25	183.55
AAASGGSASEGSAEK	Unmodified	_AAASGGSASEGSAEK_	0	A0A0R4IMF2;F1QJE5;A0A0R4IDB2;Q7ZTW5	ppm1g	3	427.197	1278.57	4.4091e-08	164.53	137.1
AAASGGSASEGSAEK	Unmodified	_AAASGGSASEGSAEK_	0	A0A0R4IMF2;F1QJE5;A0A0R4IDB2;Q7ZTW5	ppm1g	3	427.197	1278.57	4.3173e-08	174.39	145.15
AAASGGSASEGSAEK	Unmodified	_AAASGGSASEGSAEK_	0	A0A0R4IMF2;F1QJE5;A0A0R4IDB2;Q7ZTW5	ppm1g	3	427.197	1278.57	4.2835e-08	157.5	130.07
AAASGGSASEGSAEK	Unmodified	_AAASGGSASEGSAEK_	0	A0A0R4IMF2;F1QJE5;A0A0R4IDB2;Q7ZTW5	ppm1g	3	427.197	1278.57	NaN	NaN	NaN
AAASPLLYDLLESTMK	Oxidation (M)	_AAASPLLYDLLESTM(ox)K_	0	Q5MPX4;B3DHD1	tfr1a	3	580.303	1737.89	0.00068538	88.768	76.001
AAASPLLYDLLESTMK	Oxidation (M)	_AAASPLLYDLLESTM(ox)K_	0	Q5MPX4;B3DHD1	tfr1a	3	580.303	1737.89	0.00060566	89.466	77.106
AAASPLLYDLLESTMK	Oxidation (M)	_AAASPLLYDLLESTM(ox)K_	0	Q5MPX4;B3DHD1	tfr1a	3	580.303	1737.89	0.00023027	97.45	84.889
AAASPLLYDLLESTMK	Oxidation (M)	_AAASPLLYDLLESTM(ox)K_	0	Q5MPX4;B3DHD1	tfr1a	3	580.303	1737.89	NaN	NaN	NaN
AAASPVVCYVADRNELR	Unmodified	_AAASPVVCYVADRNELR_	1	Q2PMI2;Q68EK4	fstl1b	3	630.988	1889.94	1.0151e-20	258.14	226.75
AAASPVVCYVADRNELR	Unmodified	_AAASPVVCYVADRNELR_	1	Q2PMI2;Q68EK4	fstl1b	3	630.988	1889.94	2.7151e-13	210.39	179.85
AAASPVVCYVADRNELR	Unmodified	_AAASPVVCYVADRNELR_	1	Q2PMI2;Q68EK4	fstl1b	3	630.988	1889.94	NaN	NaN	NaN
AAASPVVCYVADRNELR	Unmodified	_AAASPVVCYVADRNELR_	1	Q2PMI2;Q68EK4	fstl1b	3	630.988	1889.94	NaN	NaN	NaN
AAASPVVCYVADRNELRR	Unmodified	_AAASPVVCYVADRNELRR_	2	Q2PMI2;Q68EK4	fstl1b	4	512.518	2046.04	0.024251	55.33	37.506
AAASPVVCYVADRNELRR	Unmodified	_AAASPVVCYVADRNELRR_	2	Q2PMI2;Q68EK4	fstl1b	4	512.518	2046.04	1.7655e-05	123.08	102.03
AAASPVVCYVADRNELRR	Unmodified	_AAASPVVCYVADRNELRR_	2	Q2PMI2;Q68EK4	fstl1b	4	512.518	2046.04	NaN	NaN	NaN
AAASTDYYK	Unmodified	_AAASTDYYK_	0	A0A0R4IT09;Q6P948	pdha1a	2	495.232	988.45	0.010875	118.5	92.053
AAASTDYYK	Unmodified	_AAASTDYYK_	0	A0A0R4IT09;Q6P948	pdha1a	3	330.491	988.45	0.00062671	127.56	111.36
AAASTDYYK	Unmodified	_AAASTDYYK_	0	A0A0R4IT09;Q6P948	pdha1a	3	330.491	988.45	0.00062671	127.56	106.66
AAASTDYYK	Unmodified	_AAASTDYYK_	0	A0A0R4IT09;Q6P948	pdha1a	2	495.232	988.45	0.086255	86.136	63.899
AAASTDYYK	Unmodified	_AAASTDYYK_	0	A0A0R4IT09;Q6P948	pdha1a	2	495.232	988.45	0.0026568	146.81	115.39
AAASTDYYK	Unmodified	_AAASTDYYK_	0	A0A0R4IT09;Q6P948	pdha1a	3	330.491	988.45	0.0012875	114.28	96.467
AAASTDYYK	Unmodified	_AAASTDYYK_	0	A0A0R4IT09;Q6P948	pdha1a	3	330.491	988.45	0.00062671	127.56	106.66
AAASTDYYK	Unmodified	_AAASTDYYK_	0	A0A0R4IT09;Q6P948	pdha1a	2	495.232	988.45	0.0042742	133.05	101.63
AAASTDYYK	Unmodified	_AAASTDYYK_	0	A0A0R4IT09;Q6P948	pdha1a	2	495.232	988.45	0.001373	167.33	129.24
AAASTDYYK	Unmodified	_AAASTDYYK_	0	A0A0R4IT09;Q6P948	pdha1a	3	330.491	988.45	NaN	NaN	NaN
AAATIPVLDLAQR	Unmodified	_AAATIPVLDLAQR_	0	Q6PBX8	ndufv2	3	446.93	1337.77	0.0014674	88.83	69.171
AAATIPVLDLAQR	Unmodified	_AAATIPVLDLAQR_	0	Q6PBX8	ndufv2	2	669.891	1337.77	0.00011087	146.79	112.99
AAATIPVLDLAQR	Unmodified	_AAATIPVLDLAQR_	0	Q6PBX8	ndufv2	2	669.891	1337.77	7.3388e-05	183.85	153.28
AAATIPVLDLAQR	Unmodified	_AAATIPVLDLAQR_	0	Q6PBX8	ndufv2	3	446.93	1337.77	8.7002e-05	112.7	90.71
AAATIPVLDLAQR	Unmodified	_AAATIPVLDLAQR_	0	Q6PBX8	ndufv2	2	669.891	1337.77	0.00075544	117.28	93.854
AAATIPVLDLAQR	Unmodified	_AAATIPVLDLAQR_	0	Q6PBX8	ndufv2	2	669.891	1337.77	0.00021056	141.08	99.328
AAATIPVLDLAQRQNGWLPISAMNK	Unmodified	_AAATIPVLDLAQRQNGWLPISAMNK_	1	Q6PBX8	ndufv2	4	670.367	2677.44	1.0533e-10	136.64	116.03
AAAVENHDGEGDTDIAK	Unmodified	_AAAVENHDGEGDTDIAK_	0	Q6NUX5;Q7SXK1;A0A0R4IUB7	metap2b	3	571.596	1711.76	5.5512e-12	184.41	155.08
AAAVENHDGEGDTDIAK	Unmodified	_AAAVENHDGEGDTDIAK_	0	Q6NUX5;Q7SXK1;A0A0R4IUB7	metap2b	3	571.596	1711.76	1.9811e-13	210.09	191.5
AAAVENHDGEGDTDIAK	Unmodified	_AAAVENHDGEGDTDIAK_	0	Q6NUX5;Q7SXK1;A0A0R4IUB7	metap2b	3	571.596	1711.76	4.8183e-12	179.9	161.3
AAAVENHDGEGDTDIAK	Unmodified	_AAAVENHDGEGDTDIAK_	0	Q6NUX5;Q7SXK1;A0A0R4IUB7	metap2b	3	571.596	1711.76	3.4999e-12	171.78	152.21
AAAVENHDGEGDTDIAK	Unmodified	_AAAVENHDGEGDTDIAK_	0	Q6NUX5;Q7SXK1;A0A0R4IUB7	metap2b	3	571.596	1711.76	6.0653e-14	223.29	205.15
AAAVENHDGEGDTDIAK	Unmodified	_AAAVENHDGEGDTDIAK_	0	Q6NUX5;Q7SXK1;A0A0R4IUB7	metap2b	3	571.596	1711.76	3.1603e-07	135.69	119.38
AAAVKPVK	Acetyl (Protein N-term)	_(ac)AAAVKPVK_	1	A0A0G2KJ47;A0A0G2KQU1		2	413.263	824.512	0.0056516	70.912	44.571
AAAVKPVK	Acetyl (Protein N-term)	_(ac)AAAVKPVK_	1	A0A0G2KJ47;A0A0G2KQU1		2	413.263	824.512	0.0081295	62.717	41.015
AAAVKPVK	Acetyl (Protein N-term)	_(ac)AAAVKPVK_	1	A0A0G2KJ47;A0A0G2KQU1		2	413.263	824.512	0.010058	68.422	48.944
AAAVKPVK	Acetyl (Protein N-term)	_(ac)AAAVKPVK_	1	A0A0G2KJ47;A0A0G2KQU1		2	413.263	824.512	0.018065	53.554	32.008
AAAVKPVK	Acetyl (Protein N-term)	_(ac)AAAVKPVK_	1	A0A0G2KJ47;A0A0G2KQU1		2	413.263	824.512	0.004794	70.268	40.695
AAAVLGMDK	Unmodified	_AAAVLGMDK_	0	O42269;B7ZDE9;A0A0R4IG01	htt	2	438.236	874.458	0.0031035	143.01	81.011
AAAVSALAK	Unmodified	_AAAVSALAK_	0	Q9PUE4;B2GRP4	copg2	2	401.245	800.476	0.0020979	152.63	98.662
AAAVSALAK	Unmodified	_AAAVSALAK_	0	Q9PUE4;B2GRP4	copg2	2	401.245	800.476	0.0036285	138.54	76.582
AAAVSALAK	Unmodified	_AAAVSALAK_	0	Q9PUE4;B2GRP4	copg2	2	401.245	800.476	0.0036285	138.54	88.504
AAAVSALAK	Unmodified	_AAAVSALAK_	0	Q9PUE4;B2GRP4	copg2	2	401.245	800.476	0.0036285	138.54	81.367
AAAVSALAK	Unmodified	_AAAVSALAK_	0	Q9PUE4;B2GRP4	copg2	2	401.245	800.476	NaN	NaN	NaN
AAAVSALAK	Unmodified	_AAAVSALAK_	0	Q9PUE4;B2GRP4	copg2	2	401.245	800.476	NaN	NaN	NaN
AAAVVVDSIK	Unmodified	_AAAVVVDSIK_	0	D3XD89;A0A0N4SU78;F1QCF6	ugt2b5	2	486.79	971.565	0.0029412	126.07	82.298
AAAVVVDSIK	Unmodified	_AAAVVVDSIK_	0	D3XD89;A0A0N4SU78;F1QCF6	ugt2b5	2	486.79	971.565	0.031389	92.051	63.133
AAAVVVDSIK	Unmodified	_AAAVVVDSIK_	0	D3XD89;A0A0N4SU78;F1QCF6	ugt2b5	3	324.862	971.565	0.00011571	133.13	91.258
AAAVVVDSIK	Unmodified	_AAAVVVDSIK_	0	D3XD89;A0A0N4SU78;F1QCF6	ugt2b5	2	486.79	971.565	NaN	NaN	NaN
AAAVVVDSIK	Unmodified	_AAAVVVDSIK_	0	D3XD89;A0A0N4SU78;F1QCF6	ugt2b5	3	324.862	971.565	NaN	NaN	NaN
AAAYALTDQPAVNAVIDDTTK	Unmodified	_AAAYALTDQPAVNAVIDDTTK_	0	Q6NZW7;Q7ZVL3;F1QFQ6	dlst	3	716.699	2147.07	4.7107e-25	218.79	206.84
AAAYALTDQPAVNAVIDDTTK	Unmodified	_AAAYALTDQPAVNAVIDDTTK_	0	Q6NZW7;Q7ZVL3;F1QFQ6	dlst	4	537.776	2147.07	2.9164e-12	165.74	155.4
AAAYALTDQPAVNAVIDDTTK	Unmodified	_AAAYALTDQPAVNAVIDDTTK_	0	Q6NZW7;Q7ZVL3;F1QFQ6	dlst	3	716.699	2147.07	8.2168e-17	175.56	160.14
AAAYALTDQPAVNAVIDDTTK	Unmodified	_AAAYALTDQPAVNAVIDDTTK_	0	Q6NZW7;Q7ZVL3;F1QFQ6	dlst	4	537.776	2147.07	1.1342e-17	187.31	176.62
AAAYALTDQPAVNAVIDDTTK	Unmodified	_AAAYALTDQPAVNAVIDDTTK_	0	Q6NZW7;Q7ZVL3;F1QFQ6	dlst	3	716.699	2147.07	3.2947e-25	221.91	209.95
AAAYALTDQPAVNAVIDDTTK	Unmodified	_AAAYALTDQPAVNAVIDDTTK_	0	Q6NZW7;Q7ZVL3;F1QFQ6	dlst	4	537.776	2147.07	4.9902e-13	169.58	159.24
AAAYALTDQPAVNAVIDDTTK	Unmodified	_AAAYALTDQPAVNAVIDDTTK_	0	Q6NZW7;Q7ZVL3;F1QFQ6	dlst	3	716.699	2147.07	2.5034e-25	223.65	208.23
AAAYALTDQPAVNAVIDDTTK	Unmodified	_AAAYALTDQPAVNAVIDDTTK_	0	Q6NZW7;Q7ZVL3;F1QFQ6	dlst	4	537.776	2147.07	7.8026e-12	157.98	142.56
AAAYDAVYTDGVRK	Unmodified	_AAAYDAVYTDGVRK_	1	B8JKW4	c3a.1	3	500.588	1498.74	0.0002954	105.19	83.634
AAAYDAVYTDGVRK	Unmodified	_AAAYDAVYTDGVRK_	1	B8JKW4	c3a.1	3	500.588	1498.74	0.00045782	100.31	74.871
AAAYDAVYTDGVRK	Unmodified	_AAAYDAVYTDGVRK_	1	B8JKW4	c3a.1	3	500.588	1498.74	1.5936e-07	208.68	185.45
AAAYDAVYTDGVRK	Unmodified	_AAAYDAVYTDGVRK_	1	B8JKW4	c3a.1	4	375.693	1498.74	5.4369e-05	110.38	87.144
AAAYDAVYTDGVRK	Unmodified	_AAAYDAVYTDGVRK_	1	B8JKW4	c3a.1	4	375.693	1498.74	0.00022877	98.531	78.15
AAAYDAVYTDGVRK	Unmodified	_AAAYDAVYTDGVRK_	1	B8JKW4	c3a.1	3	500.588	1498.74	9.4258e-07	200.16	158.62
AAAYDAVYTDGVRK	Unmodified	_AAAYDAVYTDGVRK_	1	B8JKW4	c3a.1	4	375.693	1498.74	0.00023865	97.86	82.658
AAAYDAVYTDGVRK	Unmodified	_AAAYDAVYTDGVRK_	1	B8JKW4	c3a.1	3	500.588	1498.74	2.3255e-06	187.63	157.94
AAAYDAVYTDGVRK	Unmodified	_AAAYDAVYTDGVRK_	1	B8JKW4	c3a.1	4	375.693	1498.74	0.0021172	77.912	62.71
AAAYDAVYTDGVRK	Unmodified	_AAAYDAVYTDGVRK_	1	B8JKW4	c3a.1	3	500.588	1498.74	3.6282e-07	206.46	186.08
AAAYDAVYTDGVRK	Unmodified	_AAAYDAVYTDGVRK_	1	B8JKW4	c3a.1	4	375.693	1498.74	NaN	NaN	NaN
AAAYDAVYTDGVRK	Unmodified	_AAAYDAVYTDGVRK_	1	B8JKW4	c3a.1	3	500.588	1498.74	NaN	NaN	NaN
AAAYDAVYTDGVRK	Unmodified	_AAAYDAVYTDGVRK_	1	B8JKW4	c3a.1	3	500.588	1498.74	NaN	NaN	NaN
AAAYEDEAK	Unmodified	_AAAYEDEAK_	0	A5X6X5;F1R7N8	ttna	2	484.222	966.429	0.0013054	182.69	155.16
AAAYEDEAK	Unmodified	_AAAYEDEAK_	0	A5X6X5;F1R7N8	ttna	3	323.15	966.429	0.0013805	112.41	92.414
AAAYEDEAK	Unmodified	_AAAYEDEAK_	0	A5X6X5;F1R7N8	ttna	2	484.222	966.429	0.001373	167.33	139.8
AAAYEDEAK	Unmodified	_AAAYEDEAK_	0	A5X6X5;F1R7N8	ttna	2	484.222	966.429	0.0013212	185.05	157.53
AAAYEDEAK	Unmodified	_AAAYEDEAK_	0	A5X6X5;F1R7N8	ttna	3	323.15	966.429	0.063768	55.112	34.782
AAAYEDEAK	Unmodified	_AAAYEDEAK_	0	A5X6X5;F1R7N8	ttna	2	484.222	966.429	0.001291	180.54	144.5
AAAYEDEAK	Unmodified	_AAAYEDEAK_	0	A5X6X5;F1R7N8	ttna	3	323.15	966.429	0.023345	70.256	49.927
AAAYEDEAK	Unmodified	_AAAYEDEAK_	0	A5X6X5;F1R7N8	ttna	2	484.222	966.429	0.0016911	160.88	133.35
AAAYEDEAK	Unmodified	_AAAYEDEAK_	0	A5X6X5;F1R7N8	ttna	2	484.222	966.429	0.0013054	182.69	155.16
AAAYEDEAK	Unmodified	_AAAYEDEAK_	0	A5X6X5;F1R7N8	ttna	3	323.15	966.429	0.062599	55.549	33.463
AAAYEDEAK	Unmodified	_AAAYEDEAK_	0	A5X6X5;F1R7N8	ttna	2	484.222	966.429	0.0012278	171.09	143.56
AAAYEDEAK	Unmodified	_AAAYEDEAK_	0	A5X6X5;F1R7N8	ttna	3	323.15	966.429	NaN	NaN	NaN
AAAYEDEAK	Unmodified	_AAAYEDEAK_	0	A5X6X5;F1R7N8	ttna	3	323.15	966.429	NaN	NaN	NaN
AAAYEIAK	Unmodified	_AAAYEIAK_	0	B0UYL5;Q0D284	dhrs12	2	418.729	835.444	0.018451	124.08	73.113
AAAYEIAK	Unmodified	_AAAYEIAK_	0	B0UYL5;Q0D284	dhrs12	2	418.729	835.444	0.031176	109.86	62.014
AAAYEIAK	Unmodified	_AAAYEIAK_	0	B0UYL5;Q0D284	dhrs12	2	418.729	835.444	0.062536	96.492	52.356
AAAYEIAK	Unmodified	_AAAYEIAK_	0	B0UYL5;Q0D284	dhrs12	2	418.729	835.444	0.031176	109.86	62.014
AAAYEQQMK	Unmodified	_AAAYEQQMK_	0	Q6PBY6;F1QQI6	tomm70a	3	347.167	1038.48	0.050404	60.118	43.401
AAAYEQQMK	Unmodified	_AAAYEQQMK_	0	Q6PBY6;F1QQI6	tomm70a	3	347.167	1038.48	0.013481	78.516	61.491
AAAYEQQMK	Unmodified	_AAAYEQQMK_	0	Q6PBY6;F1QQI6	tomm70a	3	347.167	1038.48	NaN	NaN	NaN
AACDLVR	Unmodified	_AACDLVR_	0	Q7SZC2	cse1l	2	402.705	803.396	0.095677	106.42	57.655
AACDLVRGLCK	Unmodified	_AACDLVRGLCK_	1	Q7SZC2	cse1l	3	421.55	1261.63	0.10638	49.5	34.299
AACDRMAADMGIELK	Unmodified	_AACDRMAADMGIELK_	1	Q6GQN9	dhrs1	3	551.258	1650.75	2.0324e-07	148.41	101.66
AACDRMAADMGIELK	Unmodified	_AACDRMAADMGIELK_	1	Q6GQN9	dhrs1	3	551.258	1650.75	8.539e-07	137.73	100.96
AACDRMAADMGIELK	Unmodified	_AACDRMAADMGIELK_	1	Q6GQN9	dhrs1	3	551.258	1650.75	6.1108e-08	163.41	115.74
AACDRMAADMGIELK	Unmodified	_AACDRMAADMGIELK_	1	Q6GQN9	dhrs1	3	551.258	1650.75	8.9758e-08	150.27	101.65
AACDRMAADMGIELKK	Unmodified	_AACDRMAADMGIELKK_	2	Q6GQN9	dhrs1	4	445.719	1778.85	0.006379	69.188	56.983
AACDRMAADMGIELKK	Unmodified	_AACDRMAADMGIELKK_	2	Q6GQN9	dhrs1	4	445.719	1778.85	7.8198e-05	106.67	90.36
AACDRMAADMGIELKK	Unmodified	_AACDRMAADMGIELKK_	2	Q6GQN9	dhrs1	4	445.719	1778.85	0.027179	53.21	42.266
AACDRMAADMGIELKK	Unmodified	_AACDRMAADMGIELKK_	2	Q6GQN9	dhrs1	4	445.719	1778.85	NaN	NaN	NaN
AACESEQAHK	Unmodified	_AACESEQAHK_	0	F1QLR3;Q9PUN3;F8W4G8;Q6NUW6;Q7SXA0	fxr1	3	377.501	1129.48	0.00030206	125.75	111.72
AACILASK	Unmodified	_AACILASK_	0	E9QBZ4	fermt1	2	417.231	832.448	0.043175	104.75	64.174
AACILASK	Unmodified	_AACILASK_	0	E9QBZ4	fermt1	2	417.231	832.448	0.03317	109.01	77.058
AACILASK	Unmodified	_AACILASK_	0	E9QBZ4	fermt1	2	417.231	832.448	0.03317	109.01	73.132
AACILASK	Unmodified	_AACILASK_	0	E9QBZ4	fermt1	2	417.231	832.448	0.019888	121.99	80.96
AADAEAEVASLNR	Unmodified	_AADAEAEVASLNR_	0	I3ISQ1;Q6IQD7	tpm3;tpm2	3	439.553	1315.64	1.5639e-05	144.1	14.532
AADAEAEVASLNR	Unmodified	_AADAEAEVASLNR_	0	I3ISQ1;Q6IQD7	tpm3;tpm2	3	439.553	1315.64	1.1849e-05	173.6	24.191
AADAEAEVASLNR	Unmodified	_AADAEAEVASLNR_	0	I3ISQ1;Q6IQD7	tpm3;tpm2	2	658.826	1315.64	8.1315e-43	341.15	123.92
AADAEAEVASLNR	Unmodified	_AADAEAEVASLNR_	0	I3ISQ1;Q6IQD7	tpm3;tpm2	3	439.553	1315.64	0.0049109	74.216	8.6225
AADAEAEVASLNR	Unmodified	_AADAEAEVASLNR_	0	I3ISQ1;Q6IQD7	tpm3;tpm2	3	439.553	1315.64	0.0023953	84.892	11.015
AADAEAEVASLNR	Unmodified	_AADAEAEVASLNR_	0	I3ISQ1;Q6IQD7	tpm3;tpm2	3	439.553	1315.64	0.0001107	110.98	10.955
AADAEAEVASLNRR	Unmodified	_AADAEAEVASLNRR_	1	I3ISQ1;Q6IQD7	tpm3;tpm2	3	491.587	1471.74	0.016307	69.258	3.1988
AADAEAEVASLNRR	Unmodified	_AADAEAEVASLNRR_	1	I3ISQ1;Q6IQD7	tpm3;tpm2	3	491.587	1471.74	5.0276e-07	204.94	59.017
AADAEAEVASLNRR	Unmodified	_AADAEAEVASLNRR_	1	I3ISQ1;Q6IQD7	tpm3;tpm2	3	491.587	1471.74	0.0060464	73.502	5.6637
AADAEAEVASLNRR	Unmodified	_AADAEAEVASLNRR_	1	I3ISQ1;Q6IQD7	tpm3;tpm2	3	491.587	1471.74	5.1625e-06	168.18	49.662
AADAEAEVASLNRR	Unmodified	_AADAEAEVASLNRR_	1	I3ISQ1;Q6IQD7	tpm3;tpm2	2	736.876	1471.74	7.023e-08	223.92	65.312
AADAEAEVASLNRR	Unmodified	_AADAEAEVASLNRR_	1	I3ISQ1;Q6IQD7	tpm3;tpm2	3	491.587	1471.74	1.6823e-05	132.04	37.404
AADAEAEVASLNRR	Unmodified	_AADAEAEVASLNRR_	1	I3ISQ1;Q6IQD7	tpm3;tpm2	3	491.587	1471.74	1.2102e-06	197.25	56.181
AADAEAEVASLNRR	Unmodified	_AADAEAEVASLNRR_	1	I3ISQ1;Q6IQD7	tpm3;tpm2	3	491.587	1471.74	0.053294	57.267	3.7768
AADAEAEVASLNRR	Unmodified	_AADAEAEVASLNRR_	1	I3ISQ1;Q6IQD7	tpm3;tpm2	3	491.587	1471.74	4.7331e-06	165.78	53.102
AADAEAEVASLNRR	Unmodified	_AADAEAEVASLNRR_	1	I3ISQ1;Q6IQD7	tpm3;tpm2	2	736.876	1471.74	3.6633e-05	138.76	37.051
AADAEAEVASLNRR	Unmodified	_AADAEAEVASLNRR_	1	I3ISQ1;Q6IQD7	tpm3;tpm2	2	736.876	1471.74	NaN	NaN	NaN
AADAEAEVASLNRR	Unmodified	_AADAEAEVASLNRR_	1	I3ISQ1;Q6IQD7	tpm3;tpm2	3	491.587	1471.74	NaN	NaN	NaN
AADAEGDVAALNRR	Unmodified	_AADAEGDVAALNRR_	1	F1QKG7;Q5U3J6;F1R412	tpm4a	3	476.911	1427.71	3.4894e-05	125.84	103.31
AADAIQRFPLK	Unmodified	_AADAIQRFPLK_	1	Q6DHH8;Q52UP7	sult1st6	3	410.572	1228.69	0.002262	93.623	61.017
AADAIQRFPLK	Unmodified	_AADAIQRFPLK_	1	Q6DHH8;Q52UP7	sult1st6	3	410.572	1228.69	0.0048313	87.363	53.619
AADAIQRFPLK	Unmodified	_AADAIQRFPLK_	1	Q6DHH8;Q52UP7	sult1st6	3	410.572	1228.69	6.5672e-05	138.45	95.731
AADALQDLR	Acetyl (Protein N-term)	_(ac)AADALQDLR_	0	A0A0R4ICD3;A0A0R4IPL6;Q566U3	capsla	2	507.764	1013.51	0.026954	71.692	61.278
AADALQDLRQQCLSR	Acetyl (Protein N-term)	_(ac)AADALQDLRQQCLSR_	1	A0A0R4ICD3;A0A0R4IPL6;Q566U3	capsla	2	893.947	1785.88	2.2659e-07	75.695	69.162
AADALQDLRQQCLSR	Acetyl (Protein N-term)	_(ac)AADALQDLRQQCLSR_	1	A0A0R4ICD3;A0A0R4IPL6;Q566U3	capsla	2	893.947	1785.88	8.0666e-05	50.648	44.115
AADALQDLRQQCLSRGAAGIK	Acetyl (Protein N-term)	_(ac)AADALQDLRQQCLSRGAAGIK_	2	A0A0R4ICD3;A0A0R4IPL6;Q566U3	capsla	3	762.066	2283.18	2.4916e-16	135.38	118.89
AADALQDLRQQCLSRGAAGIK	Acetyl (Protein N-term)	_(ac)AADALQDLRQQCLSRGAAGIK_	2	A0A0R4ICD3;A0A0R4IPL6;Q566U3	capsla	3	762.066	2283.18	2.1709e-16	113.73	97.612
AADALQDLRQQCLSRGAAGIK	Acetyl (Protein N-term)	_(ac)AADALQDLRQQCLSRGAAGIK_	2	A0A0R4ICD3;A0A0R4IPL6;Q566U3	capsla	3	762.066	2283.18	4.2535e-06	55.688	39.565
AADCDLQITNAQTK	Unmodified	_AADCDLQITNAQTK_	0	E7EXE9;I3IS00;Q6DRF1	rbbp6	3	516.916	1547.72	2.6218e-05	124.42	110.75
AADDPSMFQLK	Unmodified	_AADDPSMFQLK_	0	F1QUA3;A0A0R4IIA7;A0A0R4IKN2;Q5SPK7	tln2a	3	408.197	1221.57	0.00060603	108.43	90.692
AADDPSMFQLK	Unmodified	_AADDPSMFQLK_	0	F1QUA3;A0A0R4IIA7;A0A0R4IKN2;Q5SPK7	tln2a	2	611.792	1221.57	0.00088675	129.83	97.605
AADDPSMFQLK	Unmodified	_AADDPSMFQLK_	0	F1QUA3;A0A0R4IIA7;A0A0R4IKN2;Q5SPK7	tln2a	3	408.197	1221.57	0.00026122	119.22	101.41
AADDPSMFQLK	Unmodified	_AADDPSMFQLK_	0	F1QUA3;A0A0R4IIA7;A0A0R4IKN2;Q5SPK7	tln2a	3	408.197	1221.57	0.0015512	94.692	69.9
AADDPSMFQLK	Unmodified	_AADDPSMFQLK_	0	F1QUA3;A0A0R4IIA7;A0A0R4IKN2;Q5SPK7	tln2a	2	611.792	1221.57	0.00070285	130.94	92.854
AADDPSMFQLK	Unmodified	_AADDPSMFQLK_	0	F1QUA3;A0A0R4IIA7;A0A0R4IKN2;Q5SPK7	tln2a	3	408.197	1221.57	0.00042541	111.06	93.69
AADDPSMFQLK	Unmodified	_AADDPSMFQLK_	0	F1QUA3;A0A0R4IIA7;A0A0R4IKN2;Q5SPK7	tln2a	2	611.792	1221.57	0.00028019	169.76	128.57
AADDVSAQTGCK	Unmodified	_AADDVSAQTGCK_	0	A0A0G2L2R7;A0A0G2KU90;A0A0G2KYU0;Q8JIY6	mtr	3	408.184	1221.53	0.00080034	97.911	83.902
AADDVSAQTGCK	Unmodified	_AADDVSAQTGCK_	0	A0A0G2L2R7;A0A0G2KU90;A0A0G2KYU0;Q8JIY6	mtr	3	408.184	1221.53	0.0044991	80.245	64.873
AADDVSAQTGCK	Unmodified	_AADDVSAQTGCK_	0	A0A0G2L2R7;A0A0G2KU90;A0A0G2KYU0;Q8JIY6	mtr	3	408.184	1221.53	NaN	NaN	NaN
AADDVSAQTGCK	Unmodified	_AADDVSAQTGCK_	0	A0A0G2L2R7;A0A0G2KU90;A0A0G2KYU0;Q8JIY6	mtr	3	408.184	1221.53	NaN	NaN	NaN
AADDVSAQTGCK	Unmodified	_AADDVSAQTGCK_	0	A0A0G2L2R7;A0A0G2KU90;A0A0G2KYU0;Q8JIY6	mtr	3	408.184	1221.53	NaN	NaN	NaN
AADEDSEDYFVREIEK	Acetyl (Protein N-term)	_(ac)AADEDSEDYFVREIEK_	1	E7F754;Q0P413;X1WE47	vcpkmt	2	979.437	1956.86	1.9225e-11	130.56	115.88
AADEDSEDYFVREIEK	Acetyl (Protein N-term)	_(ac)AADEDSEDYFVREIEK_	1	E7F754;Q0P413;X1WE47	vcpkmt	2	979.437	1956.86	4.4386e-12	127.17	103.57
AADEDSEDYFVREIEK	Acetyl (Protein N-term)	_(ac)AADEDSEDYFVREIEK_	1	E7F754;Q0P413;X1WE47	vcpkmt	2	979.437	1956.86	NaN	NaN	NaN
AADEFIK	Unmodified	_AADEFIK_	0	A0A0R4IZW1;F1QUM3;F1QNL5;A0JMI5;A4IG98	gsna	2	397.208	792.402	0.03466	132.29	37.398
AADEFIK	Unmodified	_AADEFIK_	0	A0A0R4IZW1;F1QUM3;F1QNL5;A0JMI5;A4IG98	gsna	2	397.208	792.402	0.06074	117.17	36.99
AADEFIK	Unmodified	_AADEFIK_	0	A0A0R4IZW1;F1QUM3;F1QNL5;A0JMI5;A4IG98	gsna	2	397.208	792.402	0.018522	148.07	40.41
AADEFIK	Unmodified	_AADEFIK_	0	A0A0R4IZW1;F1QUM3;F1QNL5;A0JMI5;A4IG98	gsna	2	397.208	792.402	0.03466	132.29	21.938
AADEFIK	Unmodified	_AADEFIK_	0	A0A0R4IZW1;F1QUM3;F1QNL5;A0JMI5;A4IG98	gsna	2	397.208	792.402	0.03466	132.29	37.398
AADEFIK	Unmodified	_AADEFIK_	0	A0A0R4IZW1;F1QUM3;F1QNL5;A0JMI5;A4IG98	gsna	2	397.208	792.402	0.053001	121.52	26.633
AADEFIK	Unmodified	_AADEFIK_	0	A0A0R4IZW1;F1QUM3;F1QNL5;A0JMI5;A4IG98	gsna	2	397.208	792.402	0.03466	132.29	37.398
AADEFIK	Unmodified	_AADEFIK_	0	A0A0R4IZW1;F1QUM3;F1QNL5;A0JMI5;A4IG98	gsna	3	265.141	792.402	0.034144	77.374	17.016
AADEFIK	Unmodified	_AADEFIK_	0	A0A0R4IZW1;F1QUM3;F1QNL5;A0JMI5;A4IG98	gsna	2	397.208	792.402	NaN	NaN	NaN
AADEFIK	Unmodified	_AADEFIK_	0	A0A0R4IZW1;F1QUM3;F1QNL5;A0JMI5;A4IG98	gsna	2	397.208	792.402	NaN	NaN	NaN
AADEFIK	Unmodified	_AADEFIK_	0	A0A0R4IZW1;F1QUM3;F1QNL5;A0JMI5;A4IG98	gsna	2	397.208	792.402	NaN	NaN	NaN
AADEFIK	Unmodified	_AADEFIK_	0	A0A0R4IZW1;F1QUM3;F1QNL5;A0JMI5;A4IG98	gsna	2	397.208	792.402	NaN	NaN	NaN
AADEFIK	Unmodified	_AADEFIK_	0	A0A0R4IZW1;F1QUM3;F1QNL5;A0JMI5;A4IG98	gsna	2	397.208	792.402	NaN	NaN	NaN
AADEFIKK	Unmodified	_AADEFIKK_	1	A0A0R4IZW1;F1QUM3;F1QNL5;A0JMI5;A4IG98	gsna	3	307.84	920.497	0.019459	84.615	44.183
AADEFIKK	Unmodified	_AADEFIKK_	1	A0A0R4IZW1;F1QUM3;F1QNL5;A0JMI5;A4IG98	gsna	3	307.84	920.497	0.012541	90.629	48.52
AADEFIKK	Unmodified	_AADEFIKK_	1	A0A0R4IZW1;F1QUM3;F1QNL5;A0JMI5;A4IG98	gsna	3	307.84	920.497	0.012541	90.629	50.197
AADEFIKK	Unmodified	_AADEFIKK_	1	A0A0R4IZW1;F1QUM3;F1QNL5;A0JMI5;A4IG98	gsna	3	307.84	920.497	0.0043017	110.87	56.467
AADEFIKK	Unmodified	_AADEFIKK_	1	A0A0R4IZW1;F1QUM3;F1QNL5;A0JMI5;A4IG98	gsna	3	307.84	920.497	0.0043017	110.87	68.763
AADEFIKK	Unmodified	_AADEFIKK_	1	A0A0R4IZW1;F1QUM3;F1QNL5;A0JMI5;A4IG98	gsna	3	307.84	920.497	NaN	NaN	NaN
AADEFIKK	Unmodified	_AADEFIKK_	1	A0A0R4IZW1;F1QUM3;F1QNL5;A0JMI5;A4IG98	gsna	3	307.84	920.497	NaN	NaN	NaN
AADESERGIK	Unmodified	_AADESERGIK_	1	A0A1L6UW65;Q7SXW1	tpm4b	3	359.184	1074.53	0.0012608	110.47	85.257
AADESERGIK	Unmodified	_AADESERGIK_	1	A0A1L6UW65;Q7SXW1	tpm4b	3	359.184	1074.53	0.0020839	105.52	83.777
AADESERGIK	Unmodified	_AADESERGIK_	1	A0A1L6UW65;Q7SXW1	tpm4b	3	359.184	1074.53	0.0026594	102.06	74.049
AADESERGIK	Unmodified	_AADESERGIK_	1	A0A1L6UW65;Q7SXW1	tpm4b	3	359.184	1074.53	0.0036386	96.171	78.307
AADESERGIK	Unmodified	_AADESERGIK_	1	A0A1L6UW65;Q7SXW1	tpm4b	3	359.184	1074.53	0.00067129	120.27	94.334
AADESERGIK	Unmodified	_AADESERGIK_	1	A0A1L6UW65;Q7SXW1	tpm4b	3	359.184	1074.53	NaN	NaN	NaN
AADESESKCSELEEELK	Unmodified	_AADESESKCSELEEELK_	1	A0A1I7Q3W7		3	651.958	1952.85	0.080667	49.595	37.292
AADESVFLR	Acetyl (Protein N-term)	_(ac)AADESVFLR_	0	G1K2K5;Q5U3W0	cpped1	2	525.267	1048.52	0.0088694	109.01	93.791
AADESVFLR	Acetyl (Protein N-term)	_(ac)AADESVFLR_	0	G1K2K5;Q5U3W0	cpped1	2	525.267	1048.52	0.0069202	121.99	104.22
AADESVFLR	Acetyl (Protein N-term)	_(ac)AADESVFLR_	0	G1K2K5;Q5U3W0	cpped1	2	525.267	1048.52	0.05911	86.833	66.986
AADESVFLRAK	Acetyl (Protein N-term)	_(ac)AADESVFLRAK_	1	G1K2K5;Q5U3W0	cpped1	2	624.833	1247.65	4.8897e-06	118.5	87.266
AADESVFLRAK	Acetyl (Protein N-term)	_(ac)AADESVFLRAK_	1	G1K2K5;Q5U3W0	cpped1	2	624.833	1247.65	4.8897e-06	131.06	94.666
AADESVFLRAK	Acetyl (Protein N-term)	_(ac)AADESVFLRAK_	1	G1K2K5;Q5U3W0	cpped1	2	624.833	1247.65	2.4526e-05	125.16	92.32
AADESVFLRAK	Acetyl (Protein N-term)	_(ac)AADESVFLRAK_	1	G1K2K5;Q5U3W0	cpped1	2	624.833	1247.65	7.8834e-05	83.623	65.463
AADESVFLRAK	Acetyl (Protein N-term)	_(ac)AADESVFLRAK_	1	G1K2K5;Q5U3W0	cpped1	2	624.833	1247.65	NaN	NaN	NaN
AADGPGDRFIIGESQAGEQPTHTVMPGQVMR	Unmodified	_AADGPGDRFIIGESQAGEQPTHTVMPGQVMR_	1	D3KYL1;D3KYL2;A0A0R4IST7;A0A0R4IL13	gphnb	4	813.894	3251.55	1.9343e-99	329.02	311.23
AADGPGDRFIIGESQAGEQPTHTVMPGQVMR	Unmodified	_AADGPGDRFIIGESQAGEQPTHTVMPGQVMR_	1	D3KYL1;D3KYL2;A0A0R4IST7;A0A0R4IL13	gphnb	4	813.894	3251.55	2.0425e-99	328.04	314.77
AADGPGDRFIIGESQAGEQPTHTVMPGQVMR	Unmodified	_AADGPGDRFIIGESQAGEQPTHTVMPGQVMR_	1	D3KYL1;D3KYL2;A0A0R4IST7;A0A0R4IL13	gphnb	4	813.894	3251.55	7.4162e-112	364.82	347.88
AADGPGDRFIIGESQAGEQPTHTVMPGQVMR	Unmodified	_AADGPGDRFIIGESQAGEQPTHTVMPGQVMR_	1	D3KYL1;D3KYL2;A0A0R4IST7;A0A0R4IL13	gphnb	4	813.894	3251.55	NaN	NaN	NaN
AADGPGDRFIIGESQAGEQPTHTVMPGQVMR	Unmodified	_AADGPGDRFIIGESQAGEQPTHTVMPGQVMR_	1	D3KYL1;D3KYL2;A0A0R4IST7;A0A0R4IL13	gphnb	4	813.894	3251.55	NaN	NaN	NaN
AADGPGDRFIIGESQAGEQPTLTVMPGQVMR	Unmodified	_AADGPGDRFIIGESQAGEQPTLTVMPGQVMR_	1	D3KYK7;D3KYK8;D3KYK9;D3KYL0;A0A0R4INA6	gphna	4	807.9	3227.57	1.2197e-26	178.91	168.01
AADGPGDRFIIGESQAGEQPTLTVMPGQVMR	Unmodified	_AADGPGDRFIIGESQAGEQPTLTVMPGQVMR_	1	D3KYK7;D3KYK8;D3KYK9;D3KYL0;A0A0R4INA6	gphna	4	807.9	3227.57	1.3101e-20	162.91	156.55
AADGPGDRFIIGESQAGEQPTLTVMPGQVMR	Unmodified	_AADGPGDRFIIGESQAGEQPTLTVMPGQVMR_	1	D3KYK7;D3KYK8;D3KYK9;D3KYL0;A0A0R4INA6	gphna	4	807.9	3227.57	3.0568e-34	193.06	181.54
AADGPGDRFIIGESQAGEQPTLTVMPGQVMR	Unmodified	_AADGPGDRFIIGESQAGEQPTLTVMPGQVMR_	1	D3KYK7;D3KYK8;D3KYK9;D3KYL0;A0A0R4INA6	gphna	3	1076.86	3227.57	2.977e-99	332.07	319.28
AADGPGDRFIIGESQAGEQPTLTVMPGQVMR	Unmodified	_AADGPGDRFIIGESQAGEQPTLTVMPGQVMR_	1	D3KYK7;D3KYK8;D3KYK9;D3KYL0;A0A0R4INA6	gphna	4	807.9	3227.57	1.0461e-20	166.28	154.75
AADGPGDRFIIGESQAGEQPTLTVMPGQVMR	Unmodified	_AADGPGDRFIIGESQAGEQPTLTVMPGQVMR_	1	D3KYK7;D3KYK8;D3KYK9;D3KYL0;A0A0R4INA6	gphna	3	1076.86	3227.57	2.9455e-75	278.8	270.19
AADGPGDRFIIGESQAGEQPTLTVMPGQVMR	Unmodified	_AADGPGDRFIIGESQAGEQPTLTVMPGQVMR_	1	D3KYK7;D3KYK8;D3KYK9;D3KYL0;A0A0R4INA6	gphna	4	807.9	3227.57	NaN	NaN	NaN
AADIDCVAYTK	Unmodified	_AADIDCVAYTK_	0	Q5RHZ6;Q561S3	osgep	2	613.79	1225.56	0.00024827	164.43	118.74
AADIDCVAYTK	Unmodified	_AADIDCVAYTK_	0	Q5RHZ6;Q561S3	osgep	3	409.529	1225.56	0.05042	55.452	40.25
AADIDCVAYTK	Unmodified	_AADIDCVAYTK_	0	Q5RHZ6;Q561S3	osgep	2	613.79	1225.56	0.00018736	154.24	114.94
AADIDCVAYTK	Unmodified	_AADIDCVAYTK_	0	Q5RHZ6;Q561S3	osgep	3	409.529	1225.56	0.0030143	88.596	65.717
AADIDCVAYTK	Unmodified	_AADIDCVAYTK_	0	Q5RHZ6;Q561S3	osgep	2	613.79	1225.56	0.00026351	166.97	126.62
AADIDCVAYTK	Unmodified	_AADIDCVAYTK_	0	Q5RHZ6;Q561S3	osgep	2	613.79	1225.56	0.00029797	172.26	126.26
AADIDCVAYTK	Unmodified	_AADIDCVAYTK_	0	Q5RHZ6;Q561S3	osgep	2	613.79	1225.56	NaN	NaN	NaN
AADIDCVAYTK	Unmodified	_AADIDCVAYTK_	0	Q5RHZ6;Q561S3	osgep	3	409.529	1225.56	NaN	NaN	NaN
AADIDCVAYTK	Unmodified	_AADIDCVAYTK_	0	Q5RHZ6;Q561S3	osgep	3	409.529	1225.56	NaN	NaN	NaN
AADIDQEVK	Unmodified	_AADIDQEVK_	0	Q5TYZ5;Q802V5;A8E7M5	cand1;cand2	2	494.751	987.487	0.0012303	171.46	100.24
AADIDQEVK	Unmodified	_AADIDQEVK_	0	Q5TYZ5;Q802V5;A8E7M5	cand1;cand2	2	494.751	987.487	0.0020889	152.81	81.59
AADIDQEVK	Unmodified	_AADIDQEVK_	0	Q5TYZ5;Q802V5;A8E7M5	cand1;cand2	2	494.751	987.487	0.0033688	140.75	69.531
AADIDQEVK	Unmodified	_AADIDQEVK_	0	Q5TYZ5;Q802V5;A8E7M5	cand1;cand2	2	494.751	987.487	0.010767	118.71	50.814
AADIDQEVK	Unmodified	_AADIDQEVK_	0	Q5TYZ5;Q802V5;A8E7M5	cand1;cand2	2	494.751	987.487	0.0013165	184.36	97.104
AADIDQEVK	Unmodified	_AADIDQEVK_	0	Q5TYZ5;Q802V5;A8E7M5	cand1;cand2	3	330.17	987.487	0.018578	72.042	36.098
AADIDQEVK	Unmodified	_AADIDQEVK_	0	Q5TYZ5;Q802V5;A8E7M5	cand1;cand2	3	330.17	987.487	NaN	NaN	NaN
AADIECHLQPTVIDCMR	Oxidation (M)	_AADIECHLQPTVIDCM(ox)R_	0	B8JL43;F1R858;E7FBJ1;B8Q685;A0A0R4IHQ0;E7F6H5;B8Q686;Q6IMF9	tfa	3	682.313	2043.92	0.032215	53.693	47.712
AADIECHLQPTVIDCMR	Oxidation (M)	_AADIECHLQPTVIDCM(ox)R_	0	B8JL43;F1R858;E7FBJ1;B8Q685;A0A0R4IHQ0;E7F6H5;B8Q686;Q6IMF9	tfa	3	682.313	2043.92	0.0010202	85.982	79.819
AADIECHLQPTVIDCMR	Oxidation (M)	_AADIECHLQPTVIDCM(ox)R_	0	B8JL43;F1R858;E7FBJ1;B8Q685;A0A0R4IHQ0;E7F6H5;B8Q686;Q6IMF9	tfa	2	1022.97	2043.92	4.7823e-06	135.91	114.36
AADIECHLQPTVIDCMR	Oxidation (M)	_AADIECHLQPTVIDCM(ox)R_	0	B8JL43;F1R858;E7FBJ1;B8Q685;A0A0R4IHQ0;E7F6H5;B8Q686;Q6IMF9	tfa	3	682.313	2043.92	0.029067	55.688	50.786
AADIECHLQPTVIDCMR	Oxidation (M)	_AADIECHLQPTVIDCM(ox)R_	0	B8JL43;F1R858;E7FBJ1;B8Q685;A0A0R4IHQ0;E7F6H5;B8Q686;Q6IMF9	tfa	3	682.313	2043.92	0.00031666	92.996	83.416
AADIECHLQPTVIDCMR	Oxidation (M)	_AADIECHLQPTVIDCM(ox)R_	0	B8JL43;F1R858;E7FBJ1;B8Q685;A0A0R4IHQ0;E7F6H5;B8Q686;Q6IMF9	tfa	3	682.313	2043.92	0.00010362	107.63	102.73
AADIECHLQPTVIDCMR	Oxidation (M)	_AADIECHLQPTVIDCM(ox)R_	0	B8JL43;F1R858;E7FBJ1;B8Q685;A0A0R4IHQ0;E7F6H5;B8Q686;Q6IMF9	tfa	4	511.987	2043.92	0.0012057	83.54	75.948
AADIECHLQPTVIDCMR	Oxidation (M)	_AADIECHLQPTVIDCM(ox)R_	0	B8JL43;F1R858;E7FBJ1;B8Q685;A0A0R4IHQ0;E7F6H5;B8Q686;Q6IMF9	tfa	3	682.313	2043.92	0.001458	82.121	77.219
AADIECHLQPTVIDCMR	Oxidation (M)	_AADIECHLQPTVIDCM(ox)R_	0	B8JL43;F1R858;E7FBJ1;B8Q685;A0A0R4IHQ0;E7F6H5;B8Q686;Q6IMF9	tfa	2	1022.97	2043.92	0.028144	79.492	71.581
AADIECHLQPTVIDCMR	Oxidation (M)	_AADIECHLQPTVIDCM(ox)R_	0	B8JL43;F1R858;E7FBJ1;B8Q685;A0A0R4IHQ0;E7F6H5;B8Q686;Q6IMF9	tfa	3	682.313	2043.92	0.00021129	100.24	90.656
AADIECHLQPTVIDCMR	Oxidation (M)	_AADIECHLQPTVIDCM(ox)R_	0	B8JL43;F1R858;E7FBJ1;B8Q685;A0A0R4IHQ0;E7F6H5;B8Q686;Q6IMF9	tfa	2	1022.97	2043.92	3.5864e-06	139.64	119.25
AADIECHLQPTVIDCMR	Oxidation (M)	_AADIECHLQPTVIDCM(ox)R_	0	B8JL43;F1R858;E7FBJ1;B8Q685;A0A0R4IHQ0;E7F6H5;B8Q686;Q6IMF9	tfa	2	1022.97	2043.92	6.8072e-05	129.54	117.18
AADIECHLQPTVIDCMR	Oxidation (M)	_AADIECHLQPTVIDCM(ox)R_	0	B8JL43;F1R858;E7FBJ1;B8Q685;A0A0R4IHQ0;E7F6H5;B8Q686;Q6IMF9	tfa	3	682.313	2043.92	0.0059506	70.335	60.755
AADIECHLQPTVIDCMR	Oxidation (M)	_AADIECHLQPTVIDCM(ox)R_	0	B8JL43;F1R858;E7FBJ1;B8Q685;A0A0R4IHQ0;E7F6H5;B8Q686;Q6IMF9	tfa	3	682.313	2043.92	0.00014166	105.02	95.441
AADIECHLQPTVIDCMR	Oxidation (M)	_AADIECHLQPTVIDCM(ox)R_	0	B8JL43;F1R858;E7FBJ1;B8Q685;A0A0R4IHQ0;E7F6H5;B8Q686;Q6IMF9	tfa	2	1022.97	2043.92	0.00059373	115.24	103.74
AADIECHLQPTVIDCMR	Oxidation (M)	_AADIECHLQPTVIDCM(ox)R_	0	B8JL43;F1R858;E7FBJ1;B8Q685;A0A0R4IHQ0;E7F6H5;B8Q686;Q6IMF9	tfa	4	511.987	2043.92	0.0021965	74.141	67.704
AADIECHLQPTVIDCMR	Oxidation (M)	_AADIECHLQPTVIDCM(ox)R_	0	B8JL43;F1R858;E7FBJ1;B8Q685;A0A0R4IHQ0;E7F6H5;B8Q686;Q6IMF9	tfa	3	682.313	2043.92	NaN	NaN	NaN
AADIECHLQPTVIDCMR	Oxidation (M)	_AADIECHLQPTVIDCM(ox)R_	0	B8JL43;F1R858;E7FBJ1;B8Q685;A0A0R4IHQ0;E7F6H5;B8Q686;Q6IMF9	tfa	4	511.987	2043.92	NaN	NaN	NaN
AADIECHLQPTVIDCMR	Oxidation (M)	_AADIECHLQPTVIDCM(ox)R_	0	B8JL43;F1R858;E7FBJ1;B8Q685;A0A0R4IHQ0;E7F6H5;B8Q686;Q6IMF9	tfa	3	682.313	2043.92	NaN	NaN	NaN
AADIECHLQPTVIDCMR	Oxidation (M)	_AADIECHLQPTVIDCM(ox)R_	0	B8JL43;F1R858;E7FBJ1;B8Q685;A0A0R4IHQ0;E7F6H5;B8Q686;Q6IMF9	tfa	3	682.313	2043.92	NaN	NaN	NaN
AADIECHLQPTVIDCMR	Oxidation (M)	_AADIECHLQPTVIDCM(ox)R_	0	B8JL43;F1R858;E7FBJ1;B8Q685;A0A0R4IHQ0;E7F6H5;B8Q686;Q6IMF9	tfa	2	1022.97	2043.92	NaN	NaN	NaN
AADIECHLQPTVIDCMR	Unmodified	_AADIECHLQPTVIDCMR_	0	B8JL43;F1R858;E7FBJ1;B8Q685;A0A0R4IHQ0;E7F6H5;B8Q686;Q6IMF9	tfa	3	676.982	2027.92	2.0581e-07	140.96	130.1
AADIECHLQPTVIDCMR	Unmodified	_AADIECHLQPTVIDCMR_	0	B8JL43;F1R858;E7FBJ1;B8Q685;A0A0R4IHQ0;E7F6H5;B8Q686;Q6IMF9	tfa	3	676.982	2027.92	2.4687e-14	226.74	219.52
AADIECHLQPTVIDCMR	Unmodified	_AADIECHLQPTVIDCMR_	0	B8JL43;F1R858;E7FBJ1;B8Q685;A0A0R4IHQ0;E7F6H5;B8Q686;Q6IMF9	tfa	3	676.982	2027.92	2.9953e-12	200.77	191.92
AADIECHLQPTVIDCMR	Unmodified	_AADIECHLQPTVIDCMR_	0	B8JL43;F1R858;E7FBJ1;B8Q685;A0A0R4IHQ0;E7F6H5;B8Q686;Q6IMF9	tfa	2	1014.97	2027.92	4.2094e-108	411.61	386.92
AADIECHLQPTVIDCMR	Unmodified	_AADIECHLQPTVIDCMR_	0	B8JL43;F1R858;E7FBJ1;B8Q685;A0A0R4IHQ0;E7F6H5;B8Q686;Q6IMF9	tfa	4	507.988	2027.92	0.0018024	74.786	63.998
AADIECHLQPTVIDCMR	Unmodified	_AADIECHLQPTVIDCMR_	0	B8JL43;F1R858;E7FBJ1;B8Q685;A0A0R4IHQ0;E7F6H5;B8Q686;Q6IMF9	tfa	3	676.982	2027.92	0.00014012	105.53	94.673
AADIECHLQPTVIDCMR	Unmodified	_AADIECHLQPTVIDCMR_	0	B8JL43;F1R858;E7FBJ1;B8Q685;A0A0R4IHQ0;E7F6H5;B8Q686;Q6IMF9	tfa	3	676.982	2027.92	3.3857e-11	166.92	155.15
AADIECHLQPTVIDCMR	Unmodified	_AADIECHLQPTVIDCMR_	0	B8JL43;F1R858;E7FBJ1;B8Q685;A0A0R4IHQ0;E7F6H5;B8Q686;Q6IMF9	tfa	2	1014.97	2027.92	6.8812e-51	336.27	313.38
AADIECHLQPTVIDCMR	Unmodified	_AADIECHLQPTVIDCMR_	0	B8JL43;F1R858;E7FBJ1;B8Q685;A0A0R4IHQ0;E7F6H5;B8Q686;Q6IMF9	tfa	3	676.982	2027.92	4.3539e-12	193.77	183.64
AADIECHLQPTVIDCMR	Unmodified	_AADIECHLQPTVIDCMR_	0	B8JL43;F1R858;E7FBJ1;B8Q685;A0A0R4IHQ0;E7F6H5;B8Q686;Q6IMF9	tfa	2	1014.97	2027.92	8.8819e-94	402.3	376.96
AADIECHLQPTVIDCMR	Unmodified	_AADIECHLQPTVIDCMR_	0	B8JL43;F1R858;E7FBJ1;B8Q685;A0A0R4IHQ0;E7F6H5;B8Q686;Q6IMF9	tfa	4	507.988	2027.92	0.00017985	99.055	81.977
AADIECHLQPTVIDCMR	Unmodified	_AADIECHLQPTVIDCMR_	0	B8JL43;F1R858;E7FBJ1;B8Q685;A0A0R4IHQ0;E7F6H5;B8Q686;Q6IMF9	tfa	3	676.982	2027.92	2.4098e-05	121.32	110.22
AADIECHLQPTVIDCMR	Unmodified	_AADIECHLQPTVIDCMR_	0	B8JL43;F1R858;E7FBJ1;B8Q685;A0A0R4IHQ0;E7F6H5;B8Q686;Q6IMF9	tfa	3	676.982	2027.92	1.8012e-12	204.52	194.39
AADIECHLQPTVIDCMR	Unmodified	_AADIECHLQPTVIDCMR_	0	B8JL43;F1R858;E7FBJ1;B8Q685;A0A0R4IHQ0;E7F6H5;B8Q686;Q6IMF9	tfa	2	1014.97	2027.92	1.0938e-124	427.4	396.67
AADIECHLQPTVIDCMR	Unmodified	_AADIECHLQPTVIDCMR_	0	B8JL43;F1R858;E7FBJ1;B8Q685;A0A0R4IHQ0;E7F6H5;B8Q686;Q6IMF9	tfa	3	676.982	2027.92	1.9245e-12	204.13	188.97
AADIECHLQPTVIDCMR	Unmodified	_AADIECHLQPTVIDCMR_	0	B8JL43;F1R858;E7FBJ1;B8Q685;A0A0R4IHQ0;E7F6H5;B8Q686;Q6IMF9	tfa	2	1014.97	2027.92	1.2307e-40	321.86	297.78
AADIECHLQPTVIDCMR	Unmodified	_AADIECHLQPTVIDCMR_	0	B8JL43;F1R858;E7FBJ1;B8Q685;A0A0R4IHQ0;E7F6H5;B8Q686;Q6IMF9	tfa	4	507.988	2027.92	0.00094333	84.41	73.775
AADIECHLQPTVIDCMR	Unmodified	_AADIECHLQPTVIDCMR_	0	B8JL43;F1R858;E7FBJ1;B8Q685;A0A0R4IHQ0;E7F6H5;B8Q686;Q6IMF9	tfa	3	676.982	2027.92	0.009618	68.265	49.669
AADIECHLQPTVIDCMR	Unmodified	_AADIECHLQPTVIDCMR_	0	B8JL43;F1R858;E7FBJ1;B8Q685;A0A0R4IHQ0;E7F6H5;B8Q686;Q6IMF9	tfa	2	1014.97	2027.92	3.2934e-78	383.06	357.72
AADIECHLQPTVIDCMR	Unmodified	_AADIECHLQPTVIDCMR_	0	B8JL43;F1R858;E7FBJ1;B8Q685;A0A0R4IHQ0;E7F6H5;B8Q686;Q6IMF9	tfa	4	507.988	2027.92	0.048335	48.711	37.272
AADIIFTSGGTEANNLVFHTAVEHFKK	Unmodified	_AADIIFTSGGTEANNLVFHTAVEHFKK_	1	A8WFT4	scly	5	584.303	2916.48	2.2604e-23	179.38	167.52
AADIISGPK	Unmodified	_AADIISGPK_	0	F1R9W9;Q7SY23;A0A140LG76	aldh4a1	2	436.248	870.481	0.021013	107.69	40.894
AADIISGPK	Unmodified	_AADIISGPK_	0	F1R9W9;Q7SY23;A0A140LG76	aldh4a1	2	436.248	870.481	0.0039522	135.79	58.733
AADLLFSR	Unmodified	_AADLLFSR_	0	A0A0R4IB93;E7EY58	usp48	2	446.748	891.481	0.017479	125.49	77.625
AADLLLGLGETVGLGER	Unmodified	_AADLLLGLGETVGLGER_	0	E7FA20	si:ch211-256m1.8	3	561.981	1682.92	1.5529e-10	153.22	132.27
AADLLLGLGETVGLGER	Unmodified	_AADLLLGLGETVGLGER_	0	E7FA20	si:ch211-256m1.8	3	561.981	1682.92	6.3456e-06	128.74	97.91
AADLLLGLGETVGLGER	Unmodified	_AADLLLGLGETVGLGER_	0	E7FA20	si:ch211-256m1.8	3	561.981	1682.92	NaN	NaN	NaN
AADLLLGLGETVGLGERHSTPDMVR	Unmodified	_AADLLLGLGETVGLGERHSTPDMVR_	1	E7FA20	si:ch211-256m1.8	4	652.594	2606.35	1.2187e-22	189.78	174.85
AADLLLGLGETVGLGERHSTPDMVR	Unmodified	_AADLLLGLGETVGLGERHSTPDMVR_	1	E7FA20	si:ch211-256m1.8	4	652.594	2606.35	2.1252e-16	169.56	154.3
AADLLLGLGETVGLGERHSTPDMVR	Unmodified	_AADLLLGLGETVGLGERHSTPDMVR_	1	E7FA20	si:ch211-256m1.8	4	652.594	2606.35	NaN	NaN	NaN
AADLLYAMCDRSNAK	Unmodified	_AADLLYAMCDRSNAK_	1	X1WD71;F1QZ45	ap2a1	3	566.936	1697.79	0.0044217	73.532	60.331
AADLLYAMCDRSNAK	Unmodified	_AADLLYAMCDRSNAK_	1	X1WD71;F1QZ45	ap2a1	4	425.454	1697.79	3.6035e-05	110.77	92.41
AADLLYAMCDRSNAK	Unmodified	_AADLLYAMCDRSNAK_	1	X1WD71;F1QZ45	ap2a1	3	566.936	1697.79	0.002318	83.511	77.074
AADLLYAMCDRSNAK	Unmodified	_AADLLYAMCDRSNAK_	1	X1WD71;F1QZ45	ap2a1	3	566.936	1697.79	0.031803	61.867	48.204
AADLLYAMCDRSNAK	Unmodified	_AADLLYAMCDRSNAK_	1	X1WD71;F1QZ45	ap2a1	4	425.454	1697.79	1.9618e-05	115.91	97.081
AADLLYAMCDRSNAK	Unmodified	_AADLLYAMCDRSNAK_	1	X1WD71;F1QZ45	ap2a1	3	566.936	1697.79	1.0581e-06	134.37	123.1
AADLLYAMCDRSNAK	Unmodified	_AADLLYAMCDRSNAK_	1	X1WD71;F1QZ45	ap2a1	3	566.936	1697.79	3.6436e-08	195.2	183.93
AADLLYAMCDRSNAK	Unmodified	_AADLLYAMCDRSNAK_	1	X1WD71;F1QZ45	ap2a1	4	425.454	1697.79	3.6035e-05	110.77	94.636
AADLLYAMCDRSNAK	Unmodified	_AADLLYAMCDRSNAK_	1	X1WD71;F1QZ45	ap2a1	4	425.454	1697.79	9.0619e-05	106.52	88.608
AADLLYAMCDRSNAK	Unmodified	_AADLLYAMCDRSNAK_	1	X1WD71;F1QZ45	ap2a1	4	425.454	1697.79	NaN	NaN	NaN
AADLLYAMCDRSNAK	Unmodified	_AADLLYAMCDRSNAK_	1	X1WD71;F1QZ45	ap2a1	3	566.936	1697.79	NaN	NaN	NaN
AADLLYAMCDRSNAK	Unmodified	_AADLLYAMCDRSNAK_	1	X1WD71;F1QZ45	ap2a1	3	566.936	1697.79	NaN	NaN	NaN
AADLLYAMCDRSNAK	Unmodified	_AADLLYAMCDRSNAK_	1	X1WD71;F1QZ45	ap2a1	3	566.936	1697.79	NaN	NaN	NaN
AADLLYAMCDRSNAK	Unmodified	_AADLLYAMCDRSNAK_	1	X1WD71;F1QZ45	ap2a1	4	425.454	1697.79	NaN	NaN	NaN
AADLPDGESGGFIEK	Unmodified	_AADLPDGESGGFIEK_	0	F1QPX8;E7EZ71;F1QK22	pbrm1l	3	502.575	1504.7	0.0084042	69.729	50.654
AADLPDGESGGFIEK	Unmodified	_AADLPDGESGGFIEK_	0	F1QPX8;E7EZ71;F1QK22	pbrm1l	3	502.575	1504.7	0.0030602	74.296	58.909
AADLPDGESGGFIEK	Unmodified	_AADLPDGESGGFIEK_	0	F1QPX8;E7EZ71;F1QK22	pbrm1l	3	502.575	1504.7	0.00090023	88.561	67.261
AADLPDGESGGFIEK	Unmodified	_AADLPDGESGGFIEK_	0	F1QPX8;E7EZ71;F1QK22	pbrm1l	3	502.575	1504.7	0.0010119	87.824	70.613
AADLTIEK	Unmodified	_AADLTIEK_	0	E9QFU8	bcat2	2	430.74	859.465	0.0061966	157.86	69.831
AADLTIEK	Unmodified	_AADLTIEK_	0	E9QFU8	bcat2	3	287.496	859.465	0.070094	55.37	4.0241
AADLTIEK	Unmodified	_AADLTIEK_	0	E9QFU8	bcat2	2	430.74	859.465	0.0061966	157.86	78.263
AADLTIEK	Unmodified	_AADLTIEK_	0	E9QFU8	bcat2	3	287.496	859.465	0.025719	71.223	10.25
AADLTIEK	Unmodified	_AADLTIEK_	0	E9QFU8	bcat2	3	287.496	859.465	0.021625	73.208	7.9554
AADLTIEK	Unmodified	_AADLTIEK_	0	E9QFU8	bcat2	2	430.74	859.465	0.0061966	157.86	78.409
AADLTIEK	Unmodified	_AADLTIEK_	0	E9QFU8	bcat2	2	430.74	859.465	0.0061966	157.86	69.831
AADLTIEK	Unmodified	_AADLTIEK_	0	E9QFU8	bcat2	3	287.496	859.465	0.021594	73.248	18.699
AADNDWFRLESNK	Unmodified	_AADNDWFRLESNK_	1	Q6DEN0	ufc1	3	522.583	1564.73	6.1007e-05	129.01	107.19
AADNDWFRLESNK	Unmodified	_AADNDWFRLESNK_	1	Q6DEN0	ufc1	3	522.583	1564.73	3.2221e-05	139.77	126.36
AADNDWFRLESNK	Unmodified	_AADNDWFRLESNK_	1	Q6DEN0	ufc1	3	522.583	1564.73	0.00063752	99.927	88.313
AADNDWFRLESNK	Unmodified	_AADNDWFRLESNK_	1	Q6DEN0	ufc1	3	522.583	1564.73	0.00035723	106.33	89.668
AADNDWFRLESNK	Unmodified	_AADNDWFRLESNK_	1	Q6DEN0	ufc1	3	522.583	1564.73	5.3723e-05	130.98	113.49
AADNDWFRLESNK	Unmodified	_AADNDWFRLESNK_	1	Q6DEN0	ufc1	3	522.583	1564.73	0.00020448	109.83	80.813
AADPAVR	Unmodified	_AADPAVR_	0	A4QN66;Q1MTD3	rnmt	2	350.193	698.371	0.07042	111.73	70.875
AADPAVR	Unmodified	_AADPAVR_	0	A4QN66;Q1MTD3	rnmt	2	350.193	698.371	0.07042	111.73	70.875
AADPAVR	Unmodified	_AADPAVR_	0	A4QN66;Q1MTD3	rnmt	2	350.193	698.371	NaN	NaN	NaN
AADPAVR	Unmodified	_AADPAVR_	0	A4QN66;Q1MTD3	rnmt	2	350.193	698.371	NaN	NaN	NaN
AADPAVRCPLGTLSK	Unmodified	_AADPAVRCPLGTLSK_	1	A4QN66	rnmt	3	519.28	1554.82	2.8357e-07	147.09	114.36
AADPAVRCPLGTLSK	Unmodified	_AADPAVRCPLGTLSK_	1	A4QN66	rnmt	3	519.28	1554.82	4.1247e-07	144.97	112.04
AADPAVRCPLGTLSK	Unmodified	_AADPAVRCPLGTLSK_	1	A4QN66	rnmt	3	519.28	1554.82	9.3762e-07	136.35	106.37
AADPAVRCPLGTLSK	Unmodified	_AADPAVRCPLGTLSK_	1	A4QN66	rnmt	3	519.28	1554.82	0.0022	84.071	60.24
AADPAVRCPLGTLSK	Unmodified	_AADPAVRCPLGTLSK_	1	A4QN66	rnmt	3	519.28	1554.82	6.2073e-08	167.29	122.99
AADPVDPPYEPTK	Unmodified	_AADPVDPPYEPTK_	0	A5X6X6;Q7ZZ46;G1K2X0	ttnb	3	467.23	1398.67	8.2932e-05	114.24	101.04
AADPVDPPYEPTK	Unmodified	_AADPVDPPYEPTK_	0	A5X6X6;Q7ZZ46;G1K2X0	ttnb	3	467.23	1398.67	8.7725e-05	112.43	98.767
AADPVDPPYEPTK	Unmodified	_AADPVDPPYEPTK_	0	A5X6X6;Q7ZZ46;G1K2X0	ttnb	3	467.23	1398.67	0.0010194	90.731	75.855
AADPVDPPYEPTK	Unmodified	_AADPVDPPYEPTK_	0	A5X6X6;Q7ZZ46;G1K2X0	ttnb	3	467.23	1398.67	0.00031129	104.59	90.687
AADPVDPPYEPTK	Unmodified	_AADPVDPPYEPTK_	0	A5X6X6;Q7ZZ46;G1K2X0	ttnb	2	700.341	1398.67	0.00058145	123.79	111.75
AADPVDPPYEPTK	Unmodified	_AADPVDPPYEPTK_	0	A5X6X6;Q7ZZ46;G1K2X0	ttnb	3	467.23	1398.67	8.4496e-05	113.65	99.986
AADPVDPPYEPTK	Unmodified	_AADPVDPPYEPTK_	0	A5X6X6;Q7ZZ46;G1K2X0	ttnb	3	467.23	1398.67	NaN	NaN	NaN
AADPVDPPYEPTK	Unmodified	_AADPVDPPYEPTK_	0	A5X6X6;Q7ZZ46;G1K2X0	ttnb	2	700.341	1398.67	NaN	NaN	NaN
AADPVDPPYEPTK	Unmodified	_AADPVDPPYEPTK_	0	A5X6X6;Q7ZZ46;G1K2X0	ttnb	2	700.341	1398.67	NaN	NaN	NaN
AADPVFKPGPPNNPK	Unmodified	_AADPVFKPGPPNNPK_	1	A5X6X5;Q801W8;F1R7N8	ttna;dZ258D18.1-001	3	516.944	1547.81	9.6588e-06	127.57	87.91
AADPVFKPGPPNNPK	Unmodified	_AADPVFKPGPPNNPK_	1	A5X6X5;Q801W8;F1R7N8	ttna;dZ258D18.1-001	3	516.944	1547.81	0.0010626	89.466	61.169
AADPVFKPGPPNNPK	Unmodified	_AADPVFKPGPPNNPK_	1	A5X6X5;Q801W8;F1R7N8	ttna;dZ258D18.1-001	4	387.96	1547.81	0.014093	64.04	43.658
AADPVFKPGPPNNPK	Unmodified	_AADPVFKPGPPNNPK_	1	A5X6X5;Q801W8;F1R7N8	ttna;dZ258D18.1-001	4	387.96	1547.81	1.7676e-05	117.48	98.155
AADPVFKPGPPNNPK	Unmodified	_AADPVFKPGPPNNPK_	1	A5X6X5;Q801W8;F1R7N8	ttna;dZ258D18.1-001	3	516.944	1547.81	5.9609e-08	157.38	128.41
AADPVFKPGPPNNPK	Unmodified	_AADPVFKPGPPNNPK_	1	A5X6X5;Q801W8;F1R7N8	ttna;dZ258D18.1-001	4	387.96	1547.81	3.8879e-07	139.86	123.36
AADPVFKPGPPNNPK	Unmodified	_AADPVFKPGPPNNPK_	1	A5X6X5;Q801W8;F1R7N8	ttna;dZ258D18.1-001	3	516.944	1547.81	NaN	NaN	NaN
AADRGLIESSQLQR	Unmodified	_AADRGLIESSQLQR_	1	F1Q4X8;E9QCB1;Q58EJ3	evpla	3	515.278	1542.81	7.1915e-09	227.34	184.78
AADRGLIESSQLQR	Unmodified	_AADRGLIESSQLQR_	1	F1Q4X8;E9QCB1;Q58EJ3	evpla	3	515.278	1542.81	3.412e-14	252.52	208.84
AADRGLIESSQLQR	Unmodified	_AADRGLIESSQLQR_	1	F1Q4X8;E9QCB1;Q58EJ3	evpla	3	515.278	1542.81	1.0119e-07	209.22	177.06
AADRGLIESSQLQR	Unmodified	_AADRGLIESSQLQR_	1	F1Q4X8;E9QCB1;Q58EJ3	evpla	3	515.278	1542.81	1.3422e-10	242.91	210.75
AADRGLIESSQLQR	Unmodified	_AADRGLIESSQLQR_	1	F1Q4X8;E9QCB1;Q58EJ3	evpla	3	515.278	1542.81	NaN	NaN	NaN
AADRGLIESSQLQR	Unmodified	_AADRGLIESSQLQR_	1	F1Q4X8;E9QCB1;Q58EJ3	evpla	3	515.278	1542.81	NaN	NaN	NaN
AADRYVPTSK	Unmodified	_AADRYVPTSK_	1	E7F5V3	fasn	3	369.865	1106.57	0.0068481	88.441	62.322
AADRYVPTSK	Unmodified	_AADRYVPTSK_	1	E7F5V3	fasn	3	369.865	1106.57	0.0030852	99.5	71.323
AADRYVPTSK	Unmodified	_AADRYVPTSK_	1	E7F5V3	fasn	3	369.865	1106.57	0.010365	83.397	60.077
AADRYVPTSK	Unmodified	_AADRYVPTSK_	1	E7F5V3	fasn	3	369.865	1106.57	0.0048457	91.313	64.871
AADRYVPTSK	Unmodified	_AADRYVPTSK_	1	E7F5V3	fasn	3	369.865	1106.57	0.00089784	115.33	87.998
AADRYVPTSK	Unmodified	_AADRYVPTSK_	1	E7F5V3	fasn	3	369.865	1106.57	NaN	NaN	NaN
AADSFDHK	Unmodified	_AADSFDHK_	0	Q804W2;Q1LWD7;Q1LWE4	pvalb7	3	297.472	889.393	0.00064728	151.04	119.1
AADSFDHK	Unmodified	_AADSFDHK_	0	Q804W2;Q1LWD7;Q1LWE4	pvalb7	2	445.704	889.393	0.0078862	147.04	104.01
AADSFDHK	Unmodified	_AADSFDHK_	0	Q804W2;Q1LWD7;Q1LWE4	pvalb7	3	297.472	889.393	0.0025556	113.41	87.472
AADSFDHK	Unmodified	_AADSFDHK_	0	Q804W2;Q1LWD7;Q1LWE4	pvalb7	3	297.472	889.393	0.0069763	93.143	64.042
AADSFDHK	Unmodified	_AADSFDHK_	0	Q804W2;Q1LWD7;Q1LWE4	pvalb7	3	297.472	889.393	0.020173	75.109	49.372
AADSFDHK	Unmodified	_AADSFDHK_	0	Q804W2;Q1LWD7;Q1LWE4	pvalb7	3	297.472	889.393	0.00053608	194.29	139.68
AADSFDHK	Unmodified	_AADSFDHK_	0	Q804W2;Q1LWD7;Q1LWE4	pvalb7	2	445.704	889.393	0.0063369	155	105.64
AADSFDHK	Unmodified	_AADSFDHK_	0	Q804W2;Q1LWD7;Q1LWE4	pvalb7	3	297.472	889.393	0.0050739	101.33	79.179
AADSFDHK	Unmodified	_AADSFDHK_	0	Q804W2;Q1LWD7;Q1LWE4	pvalb7	3	297.472	889.393	0.0012579	133.6	102.23
AADSFDHK	Unmodified	_AADSFDHK_	0	Q804W2;Q1LWD7;Q1LWE4	pvalb7	3	297.472	889.393	0.019627	75.825	51.975
AADSFDHK	Unmodified	_AADSFDHK_	0	Q804W2;Q1LWD7;Q1LWE4	pvalb7	3	297.472	889.393	0.00078967	146.81	117.71
AADSFDHK	Unmodified	_AADSFDHK_	0	Q804W2;Q1LWD7;Q1LWE4	pvalb7	2	445.704	889.393	0.0062226	157.33	118.52
AADSFDHK	Unmodified	_AADSFDHK_	0	Q804W2;Q1LWD7;Q1LWE4	pvalb7	3	297.472	889.393	0.0010279	140.09	107.87
AADSFDHK	Unmodified	_AADSFDHK_	0	Q804W2;Q1LWD7;Q1LWE4	pvalb7	3	297.472	889.393	0.0069718	93.162	71.634
AADSFDHK	Unmodified	_AADSFDHK_	0	Q804W2;Q1LWD7;Q1LWE4	pvalb7	3	297.472	889.393	0.00053	180.87	131.43
AADSFDHK	Unmodified	_AADSFDHK_	0	Q804W2;Q1LWD7;Q1LWE4	pvalb7	2	445.704	889.393	0.012495	134.15	88.432
AADSFDHK	Unmodified	_AADSFDHK_	0	Q804W2;Q1LWD7;Q1LWE4	pvalb7	3	297.472	889.393	NaN	NaN	NaN
AADSFDHK	Unmodified	_AADSFDHK_	0	Q804W2;Q1LWD7;Q1LWE4	pvalb7	3	297.472	889.393	NaN	NaN	NaN
AADSFDHKK	Unmodified	_AADSFDHKK_	1	Q804W2;Q1LWD7;Q1LWE4	pvalb7	4	255.379	1017.49	0.00072922	118.18	88.83
AADSFDHKK	Unmodified	_AADSFDHKK_	1	Q804W2;Q1LWD7;Q1LWE4	pvalb7	3	340.17	1017.49	0.054683	65.404	37.235
AADSFDHKK	Unmodified	_AADSFDHKK_	1	Q804W2;Q1LWD7;Q1LWE4	pvalb7	4	255.379	1017.49	0.00039411	128.28	107.05
AADSFDHKK	Unmodified	_AADSFDHKK_	1	Q804W2;Q1LWD7;Q1LWE4	pvalb7	3	340.17	1017.49	0.034597	70.399	42.23
AADSFDHKK	Unmodified	_AADSFDHKK_	1	Q804W2;Q1LWD7;Q1LWE4	pvalb7	4	255.379	1017.49	0.00020962	142.43	112.88
AADSFDHKK	Unmodified	_AADSFDHKK_	1	Q804W2;Q1LWD7;Q1LWE4	pvalb7	3	340.17	1017.49	0.061398	63.734	35.566
AADSFDHKK	Unmodified	_AADSFDHKK_	1	Q804W2;Q1LWD7;Q1LWE4	pvalb7	4	255.379	1017.49	0.00085131	114.5	85.149
AADSFDHKK	Unmodified	_AADSFDHKK_	1	Q804W2;Q1LWD7;Q1LWE4	pvalb7	3	340.17	1017.49	0.046601	67.414	39.245
AADSFDHKK	Unmodified	_AADSFDHKK_	1	Q804W2;Q1LWD7;Q1LWE4	pvalb7	4	255.379	1017.49	0.00029498	131.44	101.63
AADSFNHK	Unmodified	_AADSFNHK_	0	Q6IMW7;Q804V8	pvalb4	3	297.144	888.409	0.0009373	142.64	100.17
AADSFNHK	Unmodified	_AADSFNHK_	0	Q6IMW7;Q804V8	pvalb4	2	445.212	888.409	0.0055607	171.38	125.36
AADSFNHK	Unmodified	_AADSFNHK_	0	Q6IMW7;Q804V8	pvalb4	3	297.144	888.409	0.0014617	129.47	102.5
AADSFNHK	Unmodified	_AADSFNHK_	0	Q6IMW7;Q804V8	pvalb4	2	445.212	888.409	0.0053926	178.87	125.19
AADSFNHK	Unmodified	_AADSFNHK_	0	Q6IMW7;Q804V8	pvalb4	3	297.144	888.409	0.00060113	160.54	121.7
AADSFNHK	Unmodified	_AADSFNHK_	0	Q6IMW7;Q804V8	pvalb4	2	445.212	888.409	0.0063999	153.71	110.46
AADSFNHK	Unmodified	_AADSFNHK_	0	Q6IMW7;Q804V8	pvalb4	3	297.144	888.409	0.0007816	147.04	113.52
AADSFNHK	Unmodified	_AADSFNHK_	0	Q6IMW7;Q804V8	pvalb4	2	445.212	888.409	0.0052303	186.09	128.81
AADSFNHK	Unmodified	_AADSFNHK_	0	Q6IMW7;Q804V8	pvalb4	3	297.144	888.409	0.0010279	140.09	113.13
AADSFNHK	Unmodified	_AADSFNHK_	0	Q6IMW7;Q804V8	pvalb4	2	445.212	888.409	0.0054865	174.69	117.41
AADSFNHK	Unmodified	_AADSFNHK_	0	Q6IMW7;Q804V8	pvalb4	3	297.144	888.409	0.00055112	171.38	132.55
AADSFNHK	Unmodified	_AADSFNHK_	0	Q6IMW7;Q804V8	pvalb4	2	445.212	888.409	0.0062226	157.33	112.93
AADSFNHK	Unmodified	_AADSFNHK_	0	Q6IMW7;Q804V8	pvalb4	3	297.144	888.409	0.060451	58.815	40.209
AADSFNHK	Unmodified	_AADSFNHK_	0	Q6IMW7;Q804V8	pvalb4	3	297.144	888.409	0.00062805	155	124.31
AADSFNHK	Unmodified	_AADSFNHK_	0	Q6IMW7;Q804V8	pvalb4	2	445.212	888.409	0.0051475	189.78	143.76
AADSFNHK	Unmodified	_AADSFNHK_	0	Q6IMW7;Q804V8	pvalb4	3	297.144	888.409	NaN	NaN	NaN
AADSFNHK	Unmodified	_AADSFNHK_	0	Q6IMW7;Q804V8	pvalb4	3	297.144	888.409	NaN	NaN	NaN
AADSSLEFLK	Acetyl (Protein N-term)	_(ac)AADSSLEFLK_	0	A5PLK2	lhpp	2	561.788	1121.56	0.00037234	81.594	58.765
AADSSLEFLK	Acetyl (Protein N-term)	_(ac)AADSSLEFLK_	0	A5PLK2	lhpp	2	561.788	1121.56	0.065905	49.715	22.19
AADSSLEFLK	Acetyl (Protein N-term)	_(ac)AADSSLEFLK_	0	A5PLK2	lhpp	2	561.788	1121.56	0.0014351	66.27	48.235
AADSSLEFLK	Acetyl (Protein N-term)	_(ac)AADSSLEFLK_	0	A5PLK2	lhpp	2	561.788	1121.56	0.013064	69.423	41.899
AADSSLEFLK	Acetyl (Protein N-term)	_(ac)AADSSLEFLK_	0	A5PLK2	lhpp	2	561.788	1121.56	0.0072267	65.305	47.27
AADSSLEFLK	Acetyl (Protein N-term)	_(ac)AADSSLEFLK_	0	A5PLK2	lhpp	2	561.788	1121.56	0.00080931	80.239	57.409
AADTAVVK	Unmodified	_AADTAVVK_	0	X1WE18;Q7SZV7	kank2	2	387.721	773.428	0.014687	129.55	61.133
AADTAVVK	Unmodified	_AADTAVVK_	0	X1WE18;Q7SZV7	kank2	2	387.721	773.428	0.011778	136.16	67.734
AADTAVVK	Unmodified	_AADTAVVK_	0	X1WE18;Q7SZV7	kank2	2	387.721	773.428	0.017106	126.04	58.278
AADTAVVK	Unmodified	_AADTAVVK_	0	X1WE18;Q7SZV7	kank2	2	387.721	773.428	0.012584	133.9	65.48
AADTSGVEEEAAGEQEQTDEPQAGK	Unmodified	_AADTSGVEEEAAGEQEQTDEPQAGK_	0	X1WH50	si:ch211-137a8.4	4	637.53	2546.09	1.3429e-17	170.32	162.78
AADTSGVEEEAAGEQEQTDEPQAGK	Unmodified	_AADTSGVEEEAAGEQEQTDEPQAGK_	0	X1WH50	si:ch211-137a8.4	4	637.53	2546.09	2.4594e-15	161.04	153.29
AADTSGVEEEAAGEQEQTDEPQAGK	Unmodified	_AADTSGVEEEAAGEQEQTDEPQAGK_	0	X1WH50	si:ch211-137a8.4	4	637.53	2546.09	NaN	NaN	NaN
AADVEDVMDK	Unmodified	_AADVEDVMDK_	0	A0A0R4IFI9		2	546.748	1091.48	0.00052994	152.97	120.65
AADVEDVMDKDQILLEK	Unmodified	_AADVEDVMDKDQILLEK_	1	A0A0R4IFI9		3	644.659	1930.96	1.7625e-13	216.96	208.02
AADVEDVMDKDQILLEK	Unmodified	_AADVEDVMDKDQILLEK_	1	A0A0R4IFI9		4	483.746	1930.96	0.00017834	99.044	78.663
AADVEDVMDKDQILLEK	Unmodified	_AADVEDVMDKDQILLEK_	1	A0A0R4IFI9		3	644.659	1930.96	7.5363e-12	183.56	167.62
AADVEDVMDKDQILLEK	Unmodified	_AADVEDVMDKDQILLEK_	1	A0A0R4IFI9		4	483.746	1930.96	2.7013e-05	116.29	91.499
AADVEDVMDKDQILLEK	Unmodified	_AADVEDVMDKDQILLEK_	1	A0A0R4IFI9		3	644.659	1930.96	1.5783e-20	252.53	223.95
AADVEDVMDKDQILLEK	Unmodified	_AADVEDVMDKDQILLEK_	1	A0A0R4IFI9		4	483.746	1930.96	0.00030985	91.475	75.532
AADVEDVMDKDQILLEK	Unmodified	_AADVEDVMDKDQILLEK_	1	A0A0R4IFI9		3	644.659	1930.96	NaN	NaN	NaN
AADVEDVMDKDQILLEK	Unmodified	_AADVEDVMDKDQILLEK_	1	A0A0R4IFI9		4	483.746	1930.96	NaN	NaN	NaN
AADVHAVRK	Unmodified	_AADVHAVRK_	1	A0A0R4IHV1;Q6DG54	pkmb	3	322.854	965.541	0.0080507	91.087	30.651
AADVHAVRK	Unmodified	_AADVHAVRK_	1	A0A0R4IHV1;Q6DG54	pkmb	3	322.854	965.541	0.04084	68.846	24.469
AADVHAVRK	Unmodified	_AADVHAVRK_	1	A0A0R4IHV1;Q6DG54	pkmb	3	322.854	965.541	0.0018323	115.71	55.278
AADVHAVRK	Unmodified	_AADVHAVRK_	1	A0A0R4IHV1;Q6DG54	pkmb	3	322.854	965.541	0.018877	79.986	41.899
AADVHAVRK	Unmodified	_AADVHAVRK_	1	A0A0R4IHV1;Q6DG54	pkmb	3	322.854	965.541	NaN	NaN	NaN
AADVHAVRK	Unmodified	_AADVHAVRK_	1	A0A0R4IHV1;Q6DG54	pkmb	3	322.854	965.541	NaN	NaN	NaN
AADVHAVRK	Unmodified	_AADVHAVRK_	1	A0A0R4IHV1;Q6DG54	pkmb	3	322.854	965.541	NaN	NaN	NaN
AADVHAVRK	Unmodified	_AADVHAVRK_	1	A0A0R4IHV1;Q6DG54	pkmb	3	322.854	965.541	NaN	NaN	NaN
AADVPVEFEEFHLSEVQNMASEEK	Unmodified	_AADVPVEFEEFHLSEVQNMASEEK_	0	Q6IQR5;F8W2V6	idh3b	4	684.568	2734.24	2.2829e-10	133.53	117.23
AADVPVEFEEFHLSEVQNMASEEK	Unmodified	_AADVPVEFEEFHLSEVQNMASEEK_	0	Q6IQR5;F8W2V6	idh3b	4	684.568	2734.24	1.0268e-14	152.81	138.26
AADVPVEFEEFHLSEVQNMASEEK	Unmodified	_AADVPVEFEEFHLSEVQNMASEEK_	0	Q6IQR5;F8W2V6	idh3b	4	684.568	2734.24	1.5574e-10	139.02	122.72
AADVPVEFEEFHLSEVQNMASEEK	Unmodified	_AADVPVEFEEFHLSEVQNMASEEK_	0	Q6IQR5;F8W2V6	idh3b	4	684.568	2734.24	5.6701e-15	160.67	144.37
AADVQAVR	Unmodified	_AADVQAVR_	0	A0A0R4IGP6;Q6NXD1;Q7ZVT2	pkma	2	415.23	828.445	0.0058698	164.53	82.744
AADVQAVR	Unmodified	_AADVQAVR_	0	A0A0R4IGP6;Q6NXD1;Q7ZVT2	pkma	2	415.23	828.445	0.040685	105.81	52.129
AADVQAVR	Unmodified	_AADVQAVR_	0	A0A0R4IGP6;Q6NXD1;Q7ZVT2	pkma	2	415.23	828.445	0.025446	113.91	52.344
AADVQAVR	Unmodified	_AADVQAVR_	0	A0A0R4IGP6;Q6NXD1;Q7ZVT2	pkma	2	415.23	828.445	NaN	NaN	NaN
AADVQAVR	Unmodified	_AADVQAVR_	0	A0A0R4IGP6;Q6NXD1;Q7ZVT2	pkma	2	415.23	828.445	NaN	NaN	NaN
AADVQAVR	Unmodified	_AADVQAVR_	0	A0A0R4IGP6;Q6NXD1;Q7ZVT2	pkma	2	415.23	828.445	NaN	NaN	NaN
AADVQAVR	Unmodified	_AADVQAVR_	0	A0A0R4IGP6;Q6NXD1;Q7ZVT2	pkma	2	415.23	828.445	NaN	NaN	NaN
AADVQAVRK	Unmodified	_AADVQAVRK_	1	A0A0R4IGP6;Q6NXD1;Q7ZVT2	pkma	3	319.854	956.54	0.00039899	146.68	102.91
AADVQAVRK	Unmodified	_AADVQAVRK_	1	A0A0R4IGP6;Q6NXD1;Q7ZVT2	pkma	2	479.277	956.54	0.00062475	193.41	130.57
AADVQAVRK	Unmodified	_AADVQAVRK_	1	A0A0R4IGP6;Q6NXD1;Q7ZVT2	pkma	3	319.854	956.54	0.032271	70.977	44.934
AADVQAVRK	Unmodified	_AADVQAVRK_	1	A0A0R4IGP6;Q6NXD1;Q7ZVT2	pkma	3	319.854	956.54	0.0053365	99.013	68.326
AADVQAVRK	Unmodified	_AADVQAVRK_	1	A0A0R4IGP6;Q6NXD1;Q7ZVT2	pkma	2	479.277	956.54	0.00062475	193.41	129.92
AADVQAVRK	Unmodified	_AADVQAVRK_	1	A0A0R4IGP6;Q6NXD1;Q7ZVT2	pkma	3	319.854	956.54	0.042131	68.525	41.395
AADVQAVRK	Unmodified	_AADVQAVRK_	1	A0A0R4IGP6;Q6NXD1;Q7ZVT2	pkma	3	319.854	956.54	0.00028713	156.18	100.67
AADVQAVRK	Unmodified	_AADVQAVRK_	1	A0A0R4IGP6;Q6NXD1;Q7ZVT2	pkma	3	319.854	956.54	0.0020243	113.15	74.602
AADVQAVRK	Unmodified	_AADVQAVRK_	1	A0A0R4IGP6;Q6NXD1;Q7ZVT2	pkma	2	479.277	956.54	0.00052471	208.37	143.11
AADVQAVRK	Unmodified	_AADVQAVRK_	1	A0A0R4IGP6;Q6NXD1;Q7ZVT2	pkma	3	319.854	956.54	0.0070524	92.239	65.098
AADVQAVRK	Unmodified	_AADVQAVRK_	1	A0A0R4IGP6;Q6NXD1;Q7ZVT2	pkma	3	319.854	956.54	0.00035353	149.27	112.43
AADVQAVRK	Unmodified	_AADVQAVRK_	1	A0A0R4IGP6;Q6NXD1;Q7ZVT2	pkma	2	479.277	956.54	0.00060471	176.44	116.8
AADVQAVRK	Unmodified	_AADVQAVRK_	1	A0A0R4IGP6;Q6NXD1;Q7ZVT2	pkma	3	319.854	956.54	NaN	NaN	NaN
AADVQAVRK	Unmodified	_AADVQAVRK_	1	A0A0R4IGP6;Q6NXD1;Q7ZVT2	pkma	3	319.854	956.54	NaN	NaN	NaN
AADWKLDEPAWSGR	Unmodified	_AADWKLDEPAWSGR_	1	Q6DBU3;F1RAQ5;Q503K8	necap2	3	534.595	1600.76	1.6022e-05	131.4	91.888
AADWKLDEPAWSGR	Unmodified	_AADWKLDEPAWSGR_	1	Q6DBU3;F1RAQ5;Q503K8	necap2	3	534.595	1600.76	0.0049271	75.998	52.623
AADWKLDEPAWSGR	Unmodified	_AADWKLDEPAWSGR_	1	Q6DBU3;F1RAQ5;Q503K8	necap2	3	534.595	1600.76	0.0018396	87.669	63.837
AADWKLDEPAWSGR	Unmodified	_AADWKLDEPAWSGR_	1	Q6DBU3;F1RAQ5;Q503K8	necap2	3	534.595	1600.76	0.00042169	100.35	60.844
AADWLFTADVNK	Unmodified	_AADWLFTADVNK_	0	F1Q5K3;E7EZU7;F1Q4Q8;Q7ZTU7	sardh	3	450.894	1349.66	0.00038384	107.85	85.615
AADWLFTADVNK	Unmodified	_AADWLFTADVNK_	0	F1Q5K3;E7EZU7;F1Q4Q8;Q7ZTU7	sardh	2	675.838	1349.66	1.7849e-13	267.24	218.44
AADWLFTADVNK	Unmodified	_AADWLFTADVNK_	0	F1Q5K3;E7EZU7;F1Q4Q8;Q7ZTU7	sardh	3	450.894	1349.66	4.7553e-05	139.31	113.96
AADWLFTADVNK	Unmodified	_AADWLFTADVNK_	0	F1Q5K3;E7EZU7;F1Q4Q8;Q7ZTU7	sardh	3	450.894	1349.66	0.0003256	109.24	87.004
AADWLFTADVNK	Unmodified	_AADWLFTADVNK_	0	F1Q5K3;E7EZU7;F1Q4Q8;Q7ZTU7	sardh	3	450.894	1349.66	0.00022524	111.63	90.4
AADWLFTADVNK	Unmodified	_AADWLFTADVNK_	0	F1Q5K3;E7EZU7;F1Q4Q8;Q7ZTU7	sardh	2	675.838	1349.66	4.2926e-18	268.73	213.67
AADWLFTADVNK	Unmodified	_AADWLFTADVNK_	0	F1Q5K3;E7EZU7;F1Q4Q8;Q7ZTU7	sardh	3	450.894	1349.66	0.00038384	107.85	85.615
AADWLFTADVNK	Unmodified	_AADWLFTADVNK_	0	F1Q5K3;E7EZU7;F1Q4Q8;Q7ZTU7	sardh	3	450.894	1349.66	6.4578e-05	134.3	112.07
AADWLFTADVNK	Unmodified	_AADWLFTADVNK_	0	F1Q5K3;E7EZU7;F1Q4Q8;Q7ZTU7	sardh	2	675.838	1349.66	1.6125e-12	259.08	213.08
AADWLFTADVNK	Unmodified	_AADWLFTADVNK_	0	F1Q5K3;E7EZU7;F1Q4Q8;Q7ZTU7	sardh	3	450.894	1349.66	NaN	NaN	NaN
AADWLFTADVNK	Unmodified	_AADWLFTADVNK_	0	F1Q5K3;E7EZU7;F1Q4Q8;Q7ZTU7	sardh	2	675.838	1349.66	NaN	NaN	NaN
AADWLFTADVNK	Unmodified	_AADWLFTADVNK_	0	F1Q5K3;E7EZU7;F1Q4Q8;Q7ZTU7	sardh	3	450.894	1349.66	NaN	NaN	NaN
AADWLLSQTQHRPK	Unmodified	_AADWLLSQTQHRPK_	1	Q7SZW5	pnp4a	4	413.473	1649.86	7.6812e-06	133.71	110.91
AADWLLSQTQHRPK	Unmodified	_AADWLLSQTQHRPK_	1	Q7SZW5	pnp4a	4	413.473	1649.86	3.8842e-05	112.44	76.416
AADWLLSQTQHRPK	Unmodified	_AADWLLSQTQHRPK_	1	Q7SZW5	pnp4a	4	413.473	1649.86	8.9277e-06	131.06	100.93
AAEAEQIIEYLK	Unmodified	_AAEAEQIIEYLK_	0	Q0P3U2;B0V1K1	aimp1	3	459.914	1376.72	0.00084925	96.745	71.186
AAEAEQIIEYLK	Unmodified	_AAEAEQIIEYLK_	0	Q0P3U2;B0V1K1	aimp1	2	689.367	1376.72	1.8022e-05	220.5	189.93
AAEAEQIIEYLK	Unmodified	_AAEAEQIIEYLK_	0	Q0P3U2;B0V1K1	aimp1	3	459.914	1376.72	0.0038276	82.543	66.319
AAEAEQIIEYLK	Unmodified	_AAEAEQIIEYLK_	0	Q0P3U2;B0V1K1	aimp1	2	689.367	1376.72	2.4722e-12	254.19	207
AAEAEQIIEYLK	Unmodified	_AAEAEQIIEYLK_	0	Q0P3U2;B0V1K1	aimp1	2	689.367	1376.72	0.00030501	186.02	155.45
AAEAEQIIEYLK	Unmodified	_AAEAEQIIEYLK_	0	Q0P3U2;B0V1K1	aimp1	3	459.914	1376.72	0.00041563	107.09	90.146
AAEAEQIIEYLK	Unmodified	_AAEAEQIIEYLK_	0	Q0P3U2;B0V1K1	aimp1	3	459.914	1376.72	0.029021	62.891	47.919
AAEAEQIIEYLK	Unmodified	_AAEAEQIIEYLK_	0	Q0P3U2;B0V1K1	aimp1	2	689.367	1376.72	3.3323e-05	213.16	176.83
AAEAERLRK	Unmodified	_AAEAERLRK_	2	E9QCV2	plecb	4	261.654	1042.59	0.007475	84.615	47.139
AAEAERLRK	Unmodified	_AAEAERLRK_	2	E9QCV2	plecb	4	261.654	1042.59	0.005667	88.177	55.365
AAEAERLRK	Unmodified	_AAEAERLRK_	2	E9QCV2	plecb	4	261.654	1042.59	0.023941	67.563	35.243
AAEAERLRK	Unmodified	_AAEAERLRK_	2	E9QCV2	plecb	4	261.654	1042.59	0.0026733	99.802	64.507
AAEAERLRK	Unmodified	_AAEAERLRK_	2	E9QCV2	plecb	4	261.654	1042.59	0.0060227	87.476	52.181
AAEAERLRK	Unmodified	_AAEAERLRK_	2	E9QCV2	plecb	4	261.654	1042.59	NaN	NaN	NaN
AAEAERLRK	Unmodified	_AAEAERLRK_	2	E9QCV2	plecb	4	261.654	1042.59	NaN	NaN	NaN
AAEALQNQLNEK	Unmodified	_AAEALQNQLNEK_	0	X1WBM9;C9K4U5;F1R6L2	hip1	3	443.565	1327.67	0.00037882	107.97	79.798
AAEALQNQLNEK	Unmodified	_AAEALQNQLNEK_	0	X1WBM9;C9K4U5;F1R6L2	hip1	3	443.565	1327.67	4.3055e-05	140.63	113.66
AAEALQNQLNEK	Unmodified	_AAEALQNQLNEK_	0	X1WBM9;C9K4U5;F1R6L2	hip1	3	443.565	1327.67	0.00041444	107.12	87.278
AAEALQNQLNEK	Unmodified	_AAEALQNQLNEK_	0	X1WBM9;C9K4U5;F1R6L2	hip1	3	443.565	1327.67	NaN	NaN	NaN
AAEALQNQLNEK	Unmodified	_AAEALQNQLNEK_	0	X1WBM9;C9K4U5;F1R6L2	hip1	3	443.565	1327.67	NaN	NaN	NaN
AAEAVWREK	Unmodified	_AAEAVWREK_	1	A0A0G2KL94;E7F1Q8	FP102272.1	3	353.858	1058.55	0.0042179	102.06	67.683
AAEAVWREK	Unmodified	_AAEAVWREK_	1	A0A0G2KL94;E7F1Q8	FP102272.1	3	353.858	1058.55	0.03435	76.85	49.261
AAEDDDDDEDDVDPKK	Unmodified	_AAEDDDDDEDDVDPKK_	1	F1QUD0;Q6NV32;A1L241	ptmaa	3	597.906	1790.7	6.2621e-13	213.49	203.43
AAEDDDDDEDDVDPKK	Unmodified	_AAEDDDDDEDDVDPKK_	1	F1QUD0;Q6NV32;A1L241	ptmaa	4	448.681	1790.7	2.6425e-12	205.3	202.2
AAEDDDDDEDDVDPKK	Unmodified	_AAEDDDDDEDDVDPKK_	1	F1QUD0;Q6NV32;A1L241	ptmaa	3	597.906	1790.7	5.5049e-12	205.68	196.63
AAEDDDDDEDDVDPKK	Unmodified	_AAEDDDDDEDDVDPKK_	1	F1QUD0;Q6NV32;A1L241	ptmaa	3	597.906	1790.7	3.4164e-13	220.59	213.49
AAEDDDDDEDDVDPKK	Unmodified	_AAEDDDDDEDDVDPKK_	1	F1QUD0;Q6NV32;A1L241	ptmaa	4	448.681	1790.7	9.3444e-12	184.02	180.87
AAEDDDDDEDDVDPKK	Unmodified	_AAEDDDDDEDDVDPKK_	1	F1QUD0;Q6NV32;A1L241	ptmaa	3	597.906	1790.7	5.0125e-20	250.19	241.37
AAEDDDDDEDDVDPKK	Unmodified	_AAEDDDDDEDDVDPKK_	1	F1QUD0;Q6NV32;A1L241	ptmaa	4	448.681	1790.7	6.3058e-14	225.55	222.41
AAEDDDDDEDDVDPKK	Unmodified	_AAEDDDDDEDDVDPKK_	1	F1QUD0;Q6NV32;A1L241	ptmaa	3	597.906	1790.7	1.5488e-20	262.67	250.69
AAEDDDDDEDDVDPKK	Unmodified	_AAEDDDDDEDDVDPKK_	1	F1QUD0;Q6NV32;A1L241	ptmaa	4	448.681	1790.7	5.2219e-12	200.55	195.12
AAEDDDDDEDDVDPKK	Unmodified	_AAEDDDDDEDDVDPKK_	1	F1QUD0;Q6NV32;A1L241	ptmaa	4	448.681	1790.7	1.247e-05	115.91	111.02
AAEDDDDDEDDVDPKK	Unmodified	_AAEDDDDDEDDVDPKK_	1	F1QUD0;Q6NV32;A1L241	ptmaa	3	597.906	1790.7	1.8135e-11	186.85	177.45
AAEDDDDDEDDVDPKK	Unmodified	_AAEDDDDDEDDVDPKK_	1	F1QUD0;Q6NV32;A1L241	ptmaa	4	448.681	1790.7	1.2399e-10	159.22	155.99
AAEDDDDDEDDVDPKK	Unmodified	_AAEDDDDDEDDVDPKK_	1	F1QUD0;Q6NV32;A1L241	ptmaa	3	597.906	1790.7	2.9365e-25	277.94	262
AAEDDDDDEDDVDPKK	Unmodified	_AAEDDDDDEDDVDPKK_	1	F1QUD0;Q6NV32;A1L241	ptmaa	4	448.681	1790.7	2.8802e-13	212.87	209.73
AAEDDDDDEDDVDPKK	Unmodified	_AAEDDDDDEDDVDPKK_	1	F1QUD0;Q6NV32;A1L241	ptmaa	3	597.906	1790.7	NaN	NaN	NaN
AAEDDDDDEDDVDPKK	Unmodified	_AAEDDDDDEDDVDPKK_	1	F1QUD0;Q6NV32;A1L241	ptmaa	3	597.906	1790.7	NaN	NaN	NaN
AAEDDDDDEDDVDPKK	Unmodified	_AAEDDDDDEDDVDPKK_	1	F1QUD0;Q6NV32;A1L241	ptmaa	4	448.681	1790.7	NaN	NaN	NaN
AAEDDDDDEDDVDPKK	Unmodified	_AAEDDDDDEDDVDPKK_	1	F1QUD0;Q6NV32;A1L241	ptmaa	3	597.906	1790.7	NaN	NaN	NaN
AAEDDDDDEDDVDPKK	Unmodified	_AAEDDDDDEDDVDPKK_	1	F1QUD0;Q6NV32;A1L241	ptmaa	4	448.681	1790.7	NaN	NaN	NaN
AAEDEEETVVLVK	Unmodified	_AAEDEEETVVLVK_	0	E7F2R9;T1TF52	ptk7a	2	716.364	1430.71	1.6177e-06	215.89	170.76
AAEDEEETVVLVK	Unmodified	_AAEDEEETVVLVK_	0	E7F2R9;T1TF52	ptk7a	3	477.912	1430.71	0.0047054	75.088	53.53
AAEDEEETVVLVK	Unmodified	_AAEDEEETVVLVK_	0	E7F2R9;T1TF52	ptk7a	2	716.364	1430.71	1.4431e-33	309.21	252.95
AAEDEEETVVLVK	Unmodified	_AAEDEEETVVLVK_	0	E7F2R9;T1TF52	ptk7a	2	716.364	1430.71	1.3364e-19	285.88	229.31
AAEDFISQMGYPK	Oxidation (M)	_AAEDFISQM(ox)GYPK_	0	F1QQQ5;A0A0R4III1;A4IGC2	gsnb	3	491.562	1471.67	0.0041856	76.522	61.891
AAEDFISQMGYPK	Oxidation (M)	_AAEDFISQM(ox)GYPK_	0	F1QQQ5;A0A0R4III1;A4IGC2	gsnb	3	491.562	1471.67	0.00053468	96.745	82.839
AAEDFISQMGYPK	Oxidation (M)	_AAEDFISQM(ox)GYPK_	0	F1QQQ5;A0A0R4III1;A4IGC2	gsnb	3	491.562	1471.67	0.022334	64.65	54.462
AAEDFISQMGYPK	Oxidation (M)	_AAEDFISQM(ox)GYPK_	0	F1QQQ5;A0A0R4III1;A4IGC2	gsnb	3	491.562	1471.67	0.00423	76.326	62.42
AAEDFISQMGYPK	Oxidation (M)	_AAEDFISQM(ox)GYPK_	0	F1QQQ5;A0A0R4III1;A4IGC2	gsnb	3	491.562	1471.67	NaN	NaN	NaN
AAEDFISQMGYPK	Oxidation (M)	_AAEDFISQM(ox)GYPK_	0	F1QQQ5;A0A0R4III1;A4IGC2	gsnb	3	491.562	1471.67	NaN	NaN	NaN
AAEDFISQMGYPK	Unmodified	_AAEDFISQMGYPK_	0	F1QQQ5;A0A0R4III1;A4IGC2	gsnb	3	486.231	1455.67	2.5479e-05	138.42	122.85
AAEDFISQMGYPK	Unmodified	_AAEDFISQMGYPK_	0	F1QQQ5;A0A0R4III1;A4IGC2	gsnb	2	728.842	1455.67	1.0293e-09	164.9	132.97
AAEDFISQMGYPK	Unmodified	_AAEDFISQMGYPK_	0	F1QQQ5;A0A0R4III1;A4IGC2	gsnb	3	486.231	1455.67	5.4808e-05	124.86	109.29
AAEDFISQMGYPK	Unmodified	_AAEDFISQMGYPK_	0	F1QQQ5;A0A0R4III1;A4IGC2	gsnb	3	486.231	1455.67	0.0064611	70.089	53.865
AAEDFISQMGYPK	Unmodified	_AAEDFISQMGYPK_	0	F1QQQ5;A0A0R4III1;A4IGC2	gsnb	3	486.231	1455.67	3.3009e-05	134.08	118.5
AAEDFISQMGYPK	Unmodified	_AAEDFISQMGYPK_	0	F1QQQ5;A0A0R4III1;A4IGC2	gsnb	3	486.231	1455.67	2.6926e-05	137.59	119.42
AAEDFISQMGYPK	Unmodified	_AAEDFISQMGYPK_	0	F1QQQ5;A0A0R4III1;A4IGC2	gsnb	2	728.842	1455.67	1.1461e-08	230.95	188.97
AAEDFISQMGYPK	Unmodified	_AAEDFISQMGYPK_	0	F1QQQ5;A0A0R4III1;A4IGC2	gsnb	3	486.231	1455.67	0.0006403	94.122	78.55
AAEDFISQMGYPK	Unmodified	_AAEDFISQMGYPK_	0	F1QQQ5;A0A0R4III1;A4IGC2	gsnb	3	486.231	1455.67	2.6926e-05	137.59	117.75
AAEDFISQMGYPK	Unmodified	_AAEDFISQMGYPK_	0	F1QQQ5;A0A0R4III1;A4IGC2	gsnb	2	728.842	1455.67	1.0879e-06	220.25	189.68
AAEDFISQMGYPK	Unmodified	_AAEDFISQMGYPK_	0	F1QQQ5;A0A0R4III1;A4IGC2	gsnb	3	486.231	1455.67	8.7725e-05	112.43	96.858
AAEDFISQMGYPK	Unmodified	_AAEDFISQMGYPK_	0	F1QQQ5;A0A0R4III1;A4IGC2	gsnb	3	486.231	1455.67	NaN	NaN	NaN
AAEDLFVNIR	Unmodified	_AAEDLFVNIR_	0	B0S6R1	nckap1	2	574.309	1146.6	0.00049656	154.49	111.37
AAEDLFVNIR	Unmodified	_AAEDLFVNIR_	0	B0S6R1	nckap1	2	574.309	1146.6	0.0080311	111.39	65.376
AAEDRACNCLLLK	Unmodified	_AAEDRACNCLLLK_	1	Q6GQM9;Q801M0	eno2	3	511.922	1532.74	3.0689e-07	210.91	171.24
AAEDRACNCLLLK	Unmodified	_AAEDRACNCLLLK_	1	Q6GQM9;Q801M0	eno2	2	767.379	1532.74	3.7796e-06	209.85	156.1
AAEDRACNCLLLK	Unmodified	_AAEDRACNCLLLK_	1	Q6GQM9;Q801M0	eno2	4	384.193	1532.74	0.00043315	96.059	67.426
AAEDRACNCLLLK	Unmodified	_AAEDRACNCLLLK_	1	Q6GQM9;Q801M0	eno2	3	511.922	1532.74	1.0828e-05	182.72	131.51
AAEDRACNCLLLK	Unmodified	_AAEDRACNCLLLK_	1	Q6GQM9;Q801M0	eno2	4	384.193	1532.74	0.035675	54.007	28.79
AAEDRACNCLLLK	Unmodified	_AAEDRACNCLLLK_	1	Q6GQM9;Q801M0	eno2	2	767.379	1532.74	1.9531e-05	205.13	160.27
AAEDRACNCLLLK	Unmodified	_AAEDRACNCLLLK_	1	Q6GQM9;Q801M0	eno2	3	511.922	1532.74	9.3999e-06	185.02	143.86
AAEDRACNCLLLK	Unmodified	_AAEDRACNCLLLK_	1	Q6GQM9;Q801M0	eno2	2	767.379	1532.74	2.0795e-06	218.55	163.09
AAEDRACNCLLLK	Unmodified	_AAEDRACNCLLLK_	1	Q6GQM9;Q801M0	eno2	4	384.193	1532.74	0.0029113	78.529	60.728
AAEDRACNCLLLK	Unmodified	_AAEDRACNCLLLK_	1	Q6GQM9;Q801M0	eno2	3	511.922	1532.74	1.2831e-05	179.5	144.3
AAEDRACNCLLLK	Unmodified	_AAEDRACNCLLLK_	1	Q6GQM9;Q801M0	eno2	2	767.379	1532.74	6.817e-05	191.53	128.24
AAEDRACNCLLLK	Unmodified	_AAEDRACNCLLLK_	1	Q6GQM9;Q801M0	eno2	4	384.193	1532.74	0.00030798	101.39	88.827
AAEDRACNCLLLK	Unmodified	_AAEDRACNCLLLK_	1	Q6GQM9;Q801M0	eno2	3	511.922	1532.74	5.6471e-05	130.24	90.123
AAEDRACNCLLLK	Unmodified	_AAEDRACNCLLLK_	1	Q6GQM9;Q801M0	eno2	3	511.922	1532.74	NaN	NaN	NaN
AAEDRACNCLLLK	Unmodified	_AAEDRACNCLLLK_	1	Q6GQM9;Q801M0	eno2	3	511.922	1532.74	NaN	NaN	NaN
AAEDRACNCLLLK	Unmodified	_AAEDRACNCLLLK_	1	Q6GQM9;Q801M0	eno2	3	511.922	1532.74	NaN	NaN	NaN
AAEDRACNCLLLK	Unmodified	_AAEDRACNCLLLK_	1	Q6GQM9;Q801M0	eno2	3	511.922	1532.74	NaN	NaN	NaN
AAEEAASMLATSISPDQCIK	Unmodified	_AAEEAASMLATSISPDQCIK_	0	A3KPT4;F1R161;F1QBH5;Q6NYW6;Q6DHH2	clasp2	3	698.334	2091.98	1.1823e-11	164.57	149.15
AAEEAERAK	Unmodified	_AAEEAERAK_	1	X1WDW8;E7F366	bptf	3	325.502	973.483	0.082078	56.916	24.501
AAEEALEQINAERQEGYILTLNR	Unmodified	_AAEEALEQINAERQEGYILTLNR_	1	F1QLQ5;A5D6T5;Q1MT21	si:ch211-284e20.8	4	658.59	2630.33	6.3146e-39	252.47	235.54
AAEEALEQINAERQEGYILTLNR	Unmodified	_AAEEALEQINAERQEGYILTLNR_	1	F1QLQ5;A5D6T5;Q1MT21	si:ch211-284e20.8	3	877.784	2630.33	1.0949e-51	288.95	261.42
AAEEALEQINAERQEGYILTLNR	Unmodified	_AAEEALEQINAERQEGYILTLNR_	1	F1QLQ5;A5D6T5;Q1MT21	si:ch211-284e20.8	3	877.784	2630.33	6.9221e-52	295.73	263.97
AAEEALEQINAERQEGYILTLNR	Unmodified	_AAEEALEQINAERQEGYILTLNR_	1	F1QLQ5;A5D6T5;Q1MT21	si:ch211-284e20.8	4	658.59	2630.33	5.5631e-33	219.23	206.17
AAEEALEQINAERQEGYILTLNR	Unmodified	_AAEEALEQINAERQEGYILTLNR_	1	F1QLQ5;A5D6T5;Q1MT21	si:ch211-284e20.8	3	877.784	2630.33	2.7667e-93	381.79	355.85
AAEEALEQINAERQEGYILTLNR	Unmodified	_AAEEALEQINAERQEGYILTLNR_	1	F1QLQ5;A5D6T5;Q1MT21	si:ch211-284e20.8	4	658.59	2630.33	1.0294e-32	210.74	196.72
AAEEALEQINAERQEGYILTLNR	Unmodified	_AAEEALEQINAERQEGYILTLNR_	1	F1QLQ5;A5D6T5;Q1MT21	si:ch211-284e20.8	3	877.784	2630.33	1.0651e-68	327.53	285.73
AAEEALEQINAERQEGYILTLNR	Unmodified	_AAEEALEQINAERQEGYILTLNR_	1	F1QLQ5;A5D6T5;Q1MT21	si:ch211-284e20.8	3	877.784	2630.33	8.8275e-69	330.78	305.88
AAEEALEQINAERQEGYILTLNR	Unmodified	_AAEEALEQINAERQEGYILTLNR_	1	F1QLQ5;A5D6T5;Q1MT21	si:ch211-284e20.8	4	658.59	2630.33	5.7878e-25	198.48	181.33
AAEEALEQINAERQEGYILTLNR	Unmodified	_AAEEALEQINAERQEGYILTLNR_	1	F1QLQ5;A5D6T5;Q1MT21	si:ch211-284e20.8	3	877.784	2630.33	NaN	NaN	NaN
AAEEALEQINAERQEGYILTLNR	Unmodified	_AAEEALEQINAERQEGYILTLNR_	1	F1QLQ5;A5D6T5;Q1MT21	si:ch211-284e20.8	4	658.59	2630.33	NaN	NaN	NaN
AAEEALEQINAERQEGYILTLNRIYNVK	Unmodified	_AAEEALEQINAERQEGYILTLNRIYNVK_	2	F1QLQ5;Q1MT21	si:ch211-284e20.8	4	812.928	3247.68	6.7859e-50	247.51	235.17
AAEEALEQINAERQEGYILTLNRIYNVK	Unmodified	_AAEEALEQINAERQEGYILTLNRIYNVK_	2	F1QLQ5;Q1MT21	si:ch211-284e20.8	4	812.928	3247.68	3.2387e-70	297.7	285.35
AAEEEERYRK	Unmodified	_AAEEEERYRK_	2	Q29RC0	ush1c	4	320.911	1279.62	0.00024373	125.48	102.1
AAEEEERYRK	Unmodified	_AAEEEERYRK_	2	Q29RC0	ush1c	4	320.911	1279.62	0.0047443	86.18	64.951
AAEEEERYRK	Unmodified	_AAEEEERYRK_	2	Q29RC0	ush1c	4	320.911	1279.62	7.8228e-05	137.95	114.58
AAEEEERYRK	Unmodified	_AAEEEERYRK_	2	Q29RC0	ush1c	4	320.911	1279.62	6.662e-05	142.43	119.05
AAEEEERYRK	Unmodified	_AAEEEERYRK_	2	Q29RC0	ush1c	4	320.911	1279.62	NaN	NaN	NaN
AAEELELYVR	Unmodified	_AAEELELYVR_	0	G8IHU0;G8IHT9	lama2	2	596.814	1191.61	0.0002742	181.55	128.38
AAEELELYVR	Unmodified	_AAEELELYVR_	0	G8IHU0;G8IHT9	lama2	2	596.814	1191.61	0.0037923	123.5	70.333
AAEELELYVR	Unmodified	_AAEELELYVR_	0	G8IHU0;G8IHT9	lama2	2	596.814	1191.61	0.00038436	159.58	88.205
AAEELELYVR	Unmodified	_AAEELELYVR_	0	G8IHU0;G8IHT9	lama2	2	596.814	1191.61	0.00047243	155.58	86.161
AAEELELYVR	Unmodified	_AAEELELYVR_	0	G8IHU0;G8IHT9	lama2	2	596.814	1191.61	0.011596	108.43	55.263
AAEELELYVR	Unmodified	_AAEELELYVR_	0	G8IHU0;G8IHT9	lama2	2	596.814	1191.61	NaN	NaN	NaN
AAEERSK	Unmodified	_AAEERSK_	1	A0A1I7Q3W7;I3ISQ1;A5WW36;Q5SPK6;P13104;A0A1D5NSX9;A0A1D5NSG3;A0A1D5NSE7;A0A1L6UW60;A0A1D5NS40;A0A1D5NSY1	tpm3;tpma	3	264.14	789.398	0.02192	93.262	35.703
AAEETLEPR	Unmodified	_AAEETLEPR_	0	F1R2V6	map2	2	508.256	1014.5	0.0047258	130.75	85.03
AAEETLEPR	Unmodified	_AAEETLEPR_	0	F1R2V6	map2	2	508.256	1014.5	NaN	NaN	NaN
AAEFNITGVTYR	Unmodified	_AAEFNITGVTYR_	0	Q7ZVX6;B2GSP4	uba3	2	671.344	1340.67	9.2252e-05	151.26	92.34
AAEFNITGVTYR	Unmodified	_AAEFNITGVTYR_	0	Q7ZVX6;B2GSP4	uba3	2	671.344	1340.67	0.0001224	203.03	140.37
AAEFNITGVTYR	Unmodified	_AAEFNITGVTYR_	0	Q7ZVX6;B2GSP4	uba3	2	671.344	1340.67	0.00031238	184.44	128.54
AAEFNITGVTYR	Unmodified	_AAEFNITGVTYR_	0	Q7ZVX6;B2GSP4	uba3	2	671.344	1340.67	0.0001958	147.58	113.4
AAEFNITGVTYRLTQGVVK	Unmodified	_AAEFNITGVTYRLTQGVVK_	1	Q7ZVX6;B2GSP4	uba3	3	689.713	2066.12	8.3148e-11	150.98	129.45
AAEFNITGVTYRLTQGVVK	Unmodified	_AAEFNITGVTYRLTQGVVK_	1	Q7ZVX6;B2GSP4	uba3	3	689.713	2066.12	2.9735e-17	196.62	171.84
AAEFNITGVTYRLTQGVVK	Unmodified	_AAEFNITGVTYRLTQGVVK_	1	Q7ZVX6;B2GSP4	uba3	3	689.713	2066.12	NaN	NaN	NaN
AAEFNLLHHLRK	Unmodified	_AAEFNLLHHLRK_	1	Q6NYF0	lactb2	5	290.568	1447.8	2.8697e-05	143.5	90.923
AAEFNLLHHLRK	Unmodified	_AAEFNLLHHLRK_	1	Q6NYF0	lactb2	4	362.958	1447.8	5.6837e-05	129.89	103.84
AAEFNLLHHLRK	Unmodified	_AAEFNLLHHLRK_	1	Q6NYF0	lactb2	5	290.568	1447.8	1.1702e-05	154.24	109.92
AAEFNLLHHLRK	Unmodified	_AAEFNLLHHLRK_	1	Q6NYF0	lactb2	5	290.568	1447.8	3.6689e-05	140.78	88.201
AAEFNLLHHLRK	Unmodified	_AAEFNLLHHLRK_	1	Q6NYF0	lactb2	4	362.958	1447.8	5.6837e-05	129.89	95.511
AAEFNLLHHLRK	Unmodified	_AAEFNLLHHLRK_	1	Q6NYF0	lactb2	4	362.958	1447.8	0.00038908	103.08	63.935
AAEFNLLHHLRK	Unmodified	_AAEFNLLHHLRK_	1	Q6NYF0	lactb2	5	290.568	1447.8	2.8697e-05	143.5	92.057
AAEFNLLHHLRK	Unmodified	_AAEFNLLHHLRK_	1	Q6NYF0	lactb2	4	362.958	1447.8	NaN	NaN	NaN
AAEFWGSSSEILSGLDMEEGK	Unmodified	_AAEFWGSSSEILSGLDMEEGK_	0	Q6AXK1	tango2	3	748.344	2242.01	1.0675e-16	171.25	159.3
AAEFWGSSSEILSGLDMEEGK	Unmodified	_AAEFWGSSSEILSGLDMEEGK_	0	Q6AXK1	tango2	3	748.344	2242.01	7.0535e-17	177.6	166.35
AAEGLGIMAVQVK	Unmodified	_AAEGLGIMAVQVK_	0	F1R264;A0A0R4ISR7;Q5PRC6	ephx2	3	429.576	1285.71	7.3036e-05	117.98	89.249
AAEGLGIMAVQVK	Unmodified	_AAEGLGIMAVQVK_	0	F1R264;A0A0R4ISR7;Q5PRC6	ephx2	2	643.86	1285.71	5.3038e-19	280.09	225.69
AAEGLGIMAVQVK	Unmodified	_AAEGLGIMAVQVK_	0	F1R264;A0A0R4ISR7;Q5PRC6	ephx2	3	429.576	1285.71	7.3036e-05	117.98	83.088
AAEGLGIMAVQVK	Unmodified	_AAEGLGIMAVQVK_	0	F1R264;A0A0R4ISR7;Q5PRC6	ephx2	2	643.86	1285.71	2.5604e-05	199.09	153.09
AAEGLGIMAVQVK	Unmodified	_AAEGLGIMAVQVK_	0	F1R264;A0A0R4ISR7;Q5PRC6	ephx2	3	429.576	1285.71	0.00025162	106.49	74.077
AAEGLGIMAVQVK	Unmodified	_AAEGLGIMAVQVK_	0	F1R264;A0A0R4ISR7;Q5PRC6	ephx2	3	429.576	1285.71	1.5861e-05	143.97	106.25
AAEGLGIMAVQVK	Unmodified	_AAEGLGIMAVQVK_	0	F1R264;A0A0R4ISR7;Q5PRC6	ephx2	2	643.86	1285.71	9.044e-05	180.07	124.5
AAEGLGIMAVQVK	Unmodified	_AAEGLGIMAVQVK_	0	F1R264;A0A0R4ISR7;Q5PRC6	ephx2	3	429.576	1285.71	5.0036e-05	126.66	93.281
AAEGLGIMAVQVK	Unmodified	_AAEGLGIMAVQVK_	0	F1R264;A0A0R4ISR7;Q5PRC6	ephx2	2	643.86	1285.71	2.0039e-09	245.58	180.23
AAEGLGIMAVQVK	Unmodified	_AAEGLGIMAVQVK_	0	F1R264;A0A0R4ISR7;Q5PRC6	ephx2	3	429.576	1285.71	0.00025162	106.49	74.998
AAEGLGIMAVQVK	Unmodified	_AAEGLGIMAVQVK_	0	F1R264;A0A0R4ISR7;Q5PRC6	ephx2	2	643.86	1285.71	0.00010347	163.94	123.51
AAEGLGIMAVQVK	Unmodified	_AAEGLGIMAVQVK_	0	F1R264;A0A0R4ISR7;Q5PRC6	ephx2	3	429.576	1285.71	1.1053e-05	165.63	127.91
AAEGLGIMAVQVK	Unmodified	_AAEGLGIMAVQVK_	0	F1R264;A0A0R4ISR7;Q5PRC6	ephx2	2	643.86	1285.71	NaN	NaN	NaN
AAEGLGIMAVQVK	Unmodified	_AAEGLGIMAVQVK_	0	F1R264;A0A0R4ISR7;Q5PRC6	ephx2	2	643.86	1285.71	NaN	NaN	NaN
AAEGLGIMAVQVK	Oxidation (M)	_AAEGLGIM(ox)AVQVK_	0	F1R264;A0A0R4ISR7;Q5PRC6	ephx2	3	434.908	1301.7	0.0002155	107.34	80.932
AAEGPVFSGVCK	Unmodified	_AAEGPVFSGVCK_	0	Q6PHF1	carhsp1	2	611.3	1220.59	0.00035892	142.83	111.75
AAEGPVFSGVCK	Unmodified	_AAEGPVFSGVCK_	0	Q6PHF1	carhsp1	3	407.869	1220.59	6.4578e-05	134.3	108.87
AAEGPVFSGVCK	Unmodified	_AAEGPVFSGVCK_	0	Q6PHF1	carhsp1	2	611.3	1220.59	1.1614e-12	261.65	214.45
AAEGPVFSGVCK	Unmodified	_AAEGPVFSGVCK_	0	Q6PHF1	carhsp1	2	611.3	1220.59	0.0005495	137.28	113.85
AAEGPVFSGVCK	Unmodified	_AAEGPVFSGVCK_	0	Q6PHF1	carhsp1	2	611.3	1220.59	4.5728e-08	239.54	198.09
AAEHRQTVLESIR	Unmodified	_AAEHRQTVLESIR_	1	Q6NZU8;F1QRF8	atad3b	4	378.209	1508.81	0.0112	68.277	53.587
AAEHRQTVLESIR	Unmodified	_AAEHRQTVLESIR_	1	Q6NZU8;F1QRF8	atad3b	4	378.209	1508.81	0.0019178	84.169	67.144
AAEHRQTVLESIR	Unmodified	_AAEHRQTVLESIR_	1	Q6NZU8;F1QRF8	atad3b	4	378.209	1508.81	0.0024271	81.278	66.012
AAEHRQTVLESIR	Unmodified	_AAEHRQTVLESIR_	1	Q6NZU8;F1QRF8	atad3b	4	378.209	1508.81	0.0032532	76.588	56.482
AAEHRQTVLESIR	Unmodified	_AAEHRQTVLESIR_	1	Q6NZU8;F1QRF8	atad3b	4	378.209	1508.81	0.0029189	78.486	57.823
AAEHRQTVLESIR	Unmodified	_AAEHRQTVLESIR_	1	Q6NZU8;F1QRF8	atad3b	4	378.209	1508.81	NaN	NaN	NaN
AAEIDLYHCPNCQVTHGPSVMRK	Unmodified	_AAEIDLYHCPNCQVTHGPSVMRK_	1	P0CH95	phf8	5	537.457	2682.25	8.0931e-05	98.3	87.611
AAEIHSRPQSSRPVLLNK	Acetyl (Protein N-term)	_(ac)AAEIHSRPQSSRPVLLNK_	2	Q4VBV0;Q5XJM8;X1WH02	wdfy1	4	512.037	2044.12	2.7199e-08	132.59	111.34
AAEIHSRPQSSRPVLLNK	Acetyl (Protein N-term)	_(ac)AAEIHSRPQSSRPVLLNK_	2	Q4VBV0;Q5XJM8;X1WH02	wdfy1	4	512.037	2044.12	4.3469e-08	125.98	104.43
AAEIHSRPQSSRPVLLNK	Acetyl (Protein N-term)	_(ac)AAEIHSRPQSSRPVLLNK_	2	Q4VBV0;Q5XJM8;X1WH02	wdfy1	4	512.037	2044.12	1.6234e-10	127.83	101.29
AAEIHSRPQSSRPVLLNK	Acetyl (Protein N-term)	_(ac)AAEIHSRPQSSRPVLLNK_	2	Q4VBV0;Q5XJM8;X1WH02	wdfy1	4	512.037	2044.12	7.0191e-11	143.14	116.6
AAEIHSRPQSSRPVLLNK	Acetyl (Protein N-term)	_(ac)AAEIHSRPQSSRPVLLNK_	2	Q4VBV0;Q5XJM8;X1WH02	wdfy1	4	512.037	2044.12	NaN	NaN	NaN
AAEIHSRPQSSRPVLLNK	Acetyl (Protein N-term)	_(ac)AAEIHSRPQSSRPVLLNK_	2	Q4VBV0;Q5XJM8;X1WH02	wdfy1	4	512.037	2044.12	NaN	NaN	NaN
AAEIMRFPDRTTK	Unmodified	_AAEIMRFPDRTTK_	2	Q3B752;A0A0R4IZM6	dtymk	4	384.705	1534.79	3.4473e-05	128.95	111.15
AAEIMRFPDRTTK	Unmodified	_AAEIMRFPDRTTK_	2	Q3B752;A0A0R4IZM6	dtymk	4	384.705	1534.79	0.00031479	101.72	79.525
AAEIMRFPDRTTK	Unmodified	_AAEIMRFPDRTTK_	2	Q3B752;A0A0R4IZM6	dtymk	4	384.705	1534.79	1.9509e-05	138.77	106.27
AAEIMRFPDRTTK	Unmodified	_AAEIMRFPDRTTK_	2	Q3B752;A0A0R4IZM6	dtymk	4	384.705	1534.79	4.1013e-06	150.11	118.04
AAEIMRFPDRTTK	Unmodified	_AAEIMRFPDRTTK_	2	Q3B752;A0A0R4IZM6	dtymk	4	384.705	1534.79	1.2041e-05	144.27	122.03
AAEIMRFPDRTTK	Unmodified	_AAEIMRFPDRTTK_	2	Q3B752;A0A0R4IZM6	dtymk	4	384.705	1534.79	NaN	NaN	NaN
AAEIPYDVQYADIDYMER	Unmodified	_AAEIPYDVQYADIDYMER_	0	A0A0G2L1N0		3	721.33	2160.97	4.6213e-05	114.34	104.55
AAEIPYDVQYADIDYMER	Unmodified	_AAEIPYDVQYADIDYMER_	0	A0A0G2L1N0		3	721.33	2160.97	7.6147e-11	151.39	140.53
AAELERREQELQSR	Unmodified	_AAELERREQELQSR_	2	Q6NYJ0;F8W3F9;Q7ZV08	scamp2	4	429.476	1713.88	5.9818e-06	138.68	118.03
AAELERREQELQSR	Unmodified	_AAELERREQELQSR_	2	Q6NYJ0;F8W3F9;Q7ZV08	scamp2	3	572.299	1713.88	1.2335e-05	142.45	119.08
AAELERREQELQSR	Unmodified	_AAELERREQELQSR_	2	Q6NYJ0;F8W3F9;Q7ZV08	scamp2	4	429.476	1713.88	3.0987e-07	203.93	181.72
AAELERREQELQSR	Unmodified	_AAELERREQELQSR_	2	Q6NYJ0;F8W3F9;Q7ZV08	scamp2	3	572.299	1713.88	4.4729e-06	157.35	129.89
AAELERREQELQSR	Unmodified	_AAELERREQELQSR_	2	Q6NYJ0;F8W3F9;Q7ZV08	scamp2	4	429.476	1713.88	1.8303e-05	125.75	111.56
AAELERREQELQSR	Unmodified	_AAELERREQELQSR_	2	Q6NYJ0;F8W3F9;Q7ZV08	scamp2	3	572.299	1713.88	3.2659e-06	153.14	133.44
AAELERREQELQSR	Unmodified	_AAELERREQELQSR_	2	Q6NYJ0;F8W3F9;Q7ZV08	scamp2	4	429.476	1713.88	0.0019326	81.651	64.162
AAELERREQELQSR	Unmodified	_AAELERREQELQSR_	2	Q6NYJ0;F8W3F9;Q7ZV08	scamp2	3	572.299	1713.88	7.5114e-06	172.85	139.85
AAELGATTAVIESHR	Unmodified	_AAELGATTAVIESHR_	0	E7FGA5;F1QS99;Q503Y5;E9QJ27;A0A140LGJ0;F8W316	gsr	3	509.27	1524.79	1.1604e-08	203.32	182.65
AAELGATTAVIESHR	Unmodified	_AAELGATTAVIESHR_	0	E7FGA5;F1QS99;Q503Y5;E9QJ27;A0A140LGJ0;F8W316	gsr	3	509.27	1524.79	4.4703e-08	171.26	143.39
AAELGATTAVIESHR	Unmodified	_AAELGATTAVIESHR_	0	E7FGA5;F1QS99;Q503Y5;E9QJ27;A0A140LGJ0;F8W316	gsr	3	509.27	1524.79	2.726e-05	115.3	90.914
AAELGATTAVIESHRLGGTCVNVGCVPK	Unmodified	_AAELGATTAVIESHRLGGTCVNVGCVPK_	1	E7FGA5;F1QS99;Q503Y5;E9QJ27;A0A140LGJ0;F8W316	gsr	5	574.296	2866.44	7.3698e-18	165.85	148.68
AAELGATTAVIESHRLGGTCVNVGCVPK	Unmodified	_AAELGATTAVIESHRLGGTCVNVGCVPK_	1	E7FGA5;F1QS99;Q503Y5;E9QJ27;A0A140LGJ0;F8W316	gsr	5	574.296	2866.44	3.1041e-09	120.08	105.5
AAELGATTAVIESHRLGGTCVNVGCVPK	Unmodified	_AAELGATTAVIESHRLGGTCVNVGCVPK_	1	E7FGA5;F1QS99;Q503Y5;E9QJ27;A0A140LGJ0;F8W316	gsr	4	717.618	2866.44	3.2587e-49	242.83	217.9
AAELGATTAVIESHRLGGTCVNVGCVPK	Unmodified	_AAELGATTAVIESHRLGGTCVNVGCVPK_	1	E7FGA5;F1QS99;Q503Y5;E9QJ27;A0A140LGJ0;F8W316	gsr	5	574.296	2866.44	1.0059e-23	181.38	162.66
AAELGATTAVIESHRLGGTCVNVGCVPK	Unmodified	_AAELGATTAVIESHRLGGTCVNVGCVPK_	1	E7FGA5;F1QS99;Q503Y5;E9QJ27;A0A140LGJ0;F8W316	gsr	5	574.296	2866.44	1.4253e-12	134.76	116.04
AAELGATTAVIESHRLGGTCVNVGCVPK	Unmodified	_AAELGATTAVIESHRLGGTCVNVGCVPK_	1	E7FGA5;F1QS99;Q503Y5;E9QJ27;A0A140LGJ0;F8W316	gsr	4	717.618	2866.44	2.149e-39	220.05	204.16
AAELGATTAVIESHRLGGTCVNVGCVPK	Unmodified	_AAELGATTAVIESHRLGGTCVNVGCVPK_	1	E7FGA5;F1QS99;Q503Y5;E9QJ27;A0A140LGJ0;F8W316	gsr	4	717.618	2866.44	2.4877e-49	244.21	228.95
AAELGATTAVIESHRLGGTCVNVGCVPK	Unmodified	_AAELGATTAVIESHRLGGTCVNVGCVPK_	1	E7FGA5;F1QS99;Q503Y5;E9QJ27;A0A140LGJ0;F8W316	gsr	5	574.296	2866.44	1.6762e-12	131.94	119.06
AAELGSNVDEVESLIK	Unmodified	_AAELGSNVDEVESLIK_	0	A0A0R4IDG5;F1QXB0;A0A0R4IB07;F8W4C0	sptbn2	3	558.625	1672.85	7.035e-11	166.48	131.58
AAELGSNVDEVESLIK	Unmodified	_AAELGSNVDEVESLIK_	0	A0A0R4IDG5;F1QXB0;A0A0R4IB07;F8W4C0	sptbn2	3	558.625	1672.85	1.462e-07	138.28	92.924
AAELGSNVDEVESLIK	Unmodified	_AAELGSNVDEVESLIK_	0	A0A0R4IDG5;F1QXB0;A0A0R4IB07;F8W4C0	sptbn2	3	558.625	1672.85	6.1807e-08	145.52	115.5
AAELGSNVDEVESLIK	Unmodified	_AAELGSNVDEVESLIK_	0	A0A0R4IDG5;F1QXB0;A0A0R4IB07;F8W4C0	sptbn2	3	558.625	1672.85	1.7767e-08	149.3	123.17
AAELGSNVDEVESLIK	Unmodified	_AAELGSNVDEVESLIK_	0	A0A0R4IDG5;F1QXB0;A0A0R4IB07;F8W4C0	sptbn2	3	558.625	1672.85	NaN	NaN	NaN
AAELPHMDIEALK	Oxidation (M)	_AAELPHM(ox)DIEALK_	0	Q6PC69	rpl10a	3	485.25	1452.73	0.00036644	102.33	78.655
AAELPHMDIEALK	Oxidation (M)	_AAELPHM(ox)DIEALK_	0	Q6PC69	rpl10a	3	485.25	1452.73	0.0047717	73.927	60.021
AAELPHMDIEALK	Oxidation (M)	_AAELPHM(ox)DIEALK_	0	Q6PC69	rpl10a	3	485.25	1452.73	0.00048672	98.337	75.111
AAELPHMDIEALK	Oxidation (M)	_AAELPHM(ox)DIEALK_	0	Q6PC69	rpl10a	3	485.25	1452.73	0.0031836	80.96	63.748
AAELPHMDIEALK	Oxidation (M)	_AAELPHM(ox)DIEALK_	0	Q6PC69	rpl10a	3	485.25	1452.73	0.00059662	94.688	71.77
AAELPHMDIEALK	Oxidation (M)	_AAELPHM(ox)DIEALK_	0	Q6PC69	rpl10a	3	485.25	1452.73	0.0012258	89.629	70.801
AAELPHMDIEALK	Oxidation (M)	_AAELPHM(ox)DIEALK_	0	Q6PC69	rpl10a	3	485.25	1452.73	8.4074e-05	112.43	89.512
AAELPHMDIEALK	Oxidation (M)	_AAELPHM(ox)DIEALK_	0	Q6PC69	rpl10a	3	485.25	1452.73	NaN	NaN	NaN
AAELPHMDIEALK	Unmodified	_AAELPHMDIEALK_	0	Q6PC69	rpl10a	3	479.918	1436.73	9.4902e-06	162.32	137.98
AAELPHMDIEALK	Unmodified	_AAELPHMDIEALK_	0	Q6PC69	rpl10a	3	479.918	1436.73	1.2522e-05	172.09	147.75
AAELPHMDIEALK	Unmodified	_AAELPHMDIEALK_	0	Q6PC69	rpl10a	4	360.191	1436.73	0.0064439	71.085	46.232
AAELPHMDIEALK	Unmodified	_AAELPHMDIEALK_	0	Q6PC69	rpl10a	3	479.918	1436.73	9.4902e-06	162.32	136.28
AAELPHMDIEALK	Unmodified	_AAELPHMDIEALK_	0	Q6PC69	rpl10a	4	360.191	1436.73	0.00014525	108.37	83.581
AAELPHMDIEALK	Unmodified	_AAELPHMDIEALK_	0	Q6PC69	rpl10a	3	479.918	1436.73	7.3149e-05	117.93	93.589
AAELPHMDIEALK	Unmodified	_AAELPHMDIEALK_	0	Q6PC69	rpl10a	3	479.918	1436.73	8.5738e-06	162.22	136.18
AAELPHMDIEALK	Unmodified	_AAELPHMDIEALK_	0	Q6PC69	rpl10a	4	360.191	1436.73	0.0017365	85.288	60.497
AAELPHMDIEALK	Unmodified	_AAELPHMDIEALK_	0	Q6PC69	rpl10a	3	479.918	1436.73	4.2229e-06	150.69	126.35
AAELPHMDIEALK	Unmodified	_AAELPHMDIEALK_	0	Q6PC69	rpl10a	4	360.191	1436.73	NaN	NaN	NaN
AAELPHMDIEALK	Unmodified	_AAELPHMDIEALK_	0	Q6PC69	rpl10a	3	479.918	1436.73	NaN	NaN	NaN
AAELPHMDIEALK	Unmodified	_AAELPHMDIEALK_	0	Q6PC69	rpl10a	3	479.918	1436.73	NaN	NaN	NaN
AAELPHMDIEALKK	Unmodified	_AAELPHMDIEALKK_	1	Q6PC69	rpl10a	4	392.214	1564.83	1.4306e-05	126.63	106.25
AAELPHMDIEALKK	Unmodified	_AAELPHMDIEALKK_	1	Q6PC69	rpl10a	4	392.214	1564.83	2.1527e-06	174.39	154.3
AAELPHMDIEALKK	Unmodified	_AAELPHMDIEALKK_	1	Q6PC69	rpl10a	4	392.214	1564.83	2.4586e-06	170.79	151.5
AAELPHMDIEALKK	Unmodified	_AAELPHMDIEALKK_	1	Q6PC69	rpl10a	4	392.214	1564.83	1.2696e-05	127.76	110.88
AAELPHMDIEALKK	Unmodified	_AAELPHMDIEALKK_	1	Q6PC69	rpl10a	4	392.214	1564.83	2.2035e-05	121.24	98.436
AAELPHMDIEALKK	Unmodified	_AAELPHMDIEALKK_	1	Q6PC69	rpl10a	4	392.214	1564.83	3.6074e-06	142.85	125.77
AAELPHMDIEALKK	Unmodified	_AAELPHMDIEALKK_	1	Q6PC69	rpl10a	4	392.214	1564.83	1.4795e-06	182.33	155.18
AAELPHMDIEALKK	Unmodified	_AAELPHMDIEALKK_	1	Q6PC69	rpl10a	4	392.214	1564.83	8.9311e-07	151.99	134.5
AAELPHMDIEALKK	Unmodified	_AAELPHMDIEALKK_	1	Q6PC69	rpl10a	3	522.617	1564.83	0.0040754	80.387	54.263
AAELPHMDIEALKK	Oxidation (M)	_AAELPHM(ox)DIEALKK_	1	Q6PC69	rpl10a	4	396.213	1580.82	0.011637	68.034	55.674
AAELPHMDIEALKK	Oxidation (M)	_AAELPHM(ox)DIEALKK_	1	Q6PC69	rpl10a	4	396.213	1580.82	0.00022267	102.52	88.614
AAELPHMDIEALKK	Oxidation (M)	_AAELPHM(ox)DIEALKK_	1	Q6PC69	rpl10a	4	396.213	1580.82	0.032289	56.482	40.054
AAELPHMDIEALKK	Oxidation (M)	_AAELPHM(ox)DIEALKK_	1	Q6PC69	rpl10a	4	396.213	1580.82	6.8676e-05	110.51	97.082
AAELPHMDIEALKK	Oxidation (M)	_AAELPHM(ox)DIEALKK_	1	Q6PC69	rpl10a	4	396.213	1580.82	0.0014575	85.837	67.735
AAELPHMDIEALKK	Oxidation (M)	_AAELPHM(ox)DIEALKK_	1	Q6PC69	rpl10a	4	396.213	1580.82	0.00071148	90.334	76.428
AAELPHMDIEALKK	Oxidation (M)	_AAELPHM(ox)DIEALKK_	1	Q6PC69	rpl10a	4	396.213	1580.82	0.068742	47.532	32.017
AAELPHMDIEALKK	Oxidation (M)	_AAELPHM(ox)DIEALKK_	1	Q6PC69	rpl10a	4	396.213	1580.82	0.00017432	105.03	91.123
AAELVNDYGK	Unmodified	_AAELVNDYGK_	0	Q8QGW4	rapsn	2	540.272	1078.53	0.051181	88.134	50.585
AAEPEPAQPVQNK	Unmodified	_AAEPEPAQPVQNK_	0	Q6DRC4;A0A0R4I9F9	eif3g	3	460.237	1377.69	5.5364e-06	153.95	129.96
AAEPEPAQPVQNK	Unmodified	_AAEPEPAQPVQNK_	0	Q6DRC4;A0A0R4I9F9	eif3g	2	689.852	1377.69	1.5293e-26	300.35	255.19
AAEPEPAQPVQNK	Unmodified	_AAEPEPAQPVQNK_	0	Q6DRC4;A0A0R4I9F9	eif3g	3	460.237	1377.69	5.6324e-06	154.15	130.92
AAEPEPAQPVQNK	Unmodified	_AAEPEPAQPVQNK_	0	Q6DRC4;A0A0R4I9F9	eif3g	2	689.852	1377.69	1.0574e-33	313.96	268.8
AAEPEPAQPVQNK	Unmodified	_AAEPEPAQPVQNK_	0	Q6DRC4;A0A0R4I9F9	eif3g	3	460.237	1377.69	0.09114	46.378	30.437
AAEPEPAQPVQNK	Unmodified	_AAEPEPAQPVQNK_	0	Q6DRC4;A0A0R4I9F9	eif3g	3	460.237	1377.69	5.1859e-05	125.97	101.98
AAEPEPAQPVQNK	Unmodified	_AAEPEPAQPVQNK_	0	Q6DRC4;A0A0R4I9F9	eif3g	2	689.852	1377.69	2.1165e-26	297.64	242.09
AAEPEPAQPVQNK	Unmodified	_AAEPEPAQPVQNK_	0	Q6DRC4;A0A0R4I9F9	eif3g	3	460.237	1377.69	1.5861e-05	143.97	120.75
AAEPEPAQPVQNK	Unmodified	_AAEPEPAQPVQNK_	0	Q6DRC4;A0A0R4I9F9	eif3g	3	460.237	1377.69	1.207e-05	146.16	122.94
AAEPEPAQPVQNK	Unmodified	_AAEPEPAQPVQNK_	0	Q6DRC4;A0A0R4I9F9	eif3g	2	689.852	1377.69	3.6127e-27	305.74	252.41
AAEPEPAQPVQNK	Unmodified	_AAEPEPAQPVQNK_	0	Q6DRC4;A0A0R4I9F9	eif3g	2	689.852	1377.69	NaN	NaN	NaN
AAEPEPAQPVQNK	Unmodified	_AAEPEPAQPVQNK_	0	Q6DRC4;A0A0R4I9F9	eif3g	3	460.237	1377.69	NaN	NaN	NaN
AAEPIEGHTDAVLDLSWNR	Unmodified	_AAEPIEGHTDAVLDLSWNR_	0	Q7ZWE1	pwp1	3	698.68	2093.02	2.613e-38	304.9	286.48
AAEPPSAAILAVYLDK	Unmodified	_AAEPPSAAILAVYLDK_	0	F1QVP9;F6NZP4	esyt1b	3	543.635	1627.88	2.3755e-10	155.98	130.54
AAEPPSAAILAVYLDK	Unmodified	_AAEPPSAAILAVYLDK_	0	F1QVP9;F6NZP4	esyt1b	3	543.635	1627.88	4.0482e-08	147.35	121.91
AAEPPSAAILAVYLDK	Unmodified	_AAEPPSAAILAVYLDK_	0	F1QVP9;F6NZP4	esyt1b	3	543.635	1627.88	1.1447e-07	141	113.52
AAEPPSAAILAVYLDK	Unmodified	_AAEPPSAAILAVYLDK_	0	F1QVP9;F6NZP4	esyt1b	3	543.635	1627.88	2.0231e-07	133.47	117.22
AAEQAVFK	Unmodified	_AAEQAVFK_	0	Q0IJ38;A0A0R4IE19;A0A0R4IGP9;Q1JPV5;F1QNZ9;A0A0R4IF08;A0A0R4IQ28	mybpc2a	2	432.235	862.455	0.0055279	137	81.287
AAEQTMR	Unmodified	_AAEQTMR_	0	Q6P0J5;Q8AX99	actn3b	2	403.695	805.375	0.046798	125.01	58.869
AAEQTMR	Unmodified	_AAEQTMR_	0	Q6P0J5;Q8AX99	actn3b	2	403.695	805.375	0.027966	138.83	66.979
AAEQTMR	Unmodified	_AAEQTMR_	0	Q6P0J5;Q8AX99	actn3b	2	403.695	805.375	0.044969	126.04	64.475
AAEQTMR	Unmodified	_AAEQTMR_	0	Q6P0J5;Q8AX99	actn3b	2	403.695	805.375	0.060726	117.18	51.039
AAEQTMR	Unmodified	_AAEQTMR_	0	Q6P0J5;Q8AX99	actn3b	2	403.695	805.375	NaN	NaN	NaN
AAEQTMRAMQQK	Unmodified	_AAEQTMRAMQQK_	1	Q6P0J5;Q8AX99	actn3b	3	464.896	1391.66	1.8975e-05	154.28	130.25
AAEQVGFPVMVK	Unmodified	_AAEQVGFPVMVK_	0	F6P055;F1QH12	acaca	3	425.897	1274.67	0.018435	67.456	50.131
AAERGLIDSSQLHK	Unmodified	_AAERGLIDSSQLHK_	1	A0A0R4ID71		4	381.959	1523.81	1.791e-05	125.47	80.703
AAERGLIDSSQLHK	Unmodified	_AAERGLIDSSQLHK_	1	A0A0R4ID71		4	381.959	1523.81	9.8783e-06	130.47	90.551
AAERGLIDSSQLHK	Unmodified	_AAERGLIDSSQLHK_	1	A0A0R4ID71		4	381.959	1523.81	1.0468e-05	130.1	80.751
AAERGLIDSSQLHK	Unmodified	_AAERGLIDSSQLHK_	1	A0A0R4ID71		4	381.959	1523.81	3.7346e-05	113.37	80.871
AAERGLIDSSQLHK	Unmodified	_AAERGLIDSSQLHK_	1	A0A0R4ID71		4	381.959	1523.81	6.442e-06	136.83	89.267
AAERGLIDSSQLHK	Unmodified	_AAERGLIDSSQLHK_	1	A0A0R4ID71		3	508.942	1523.81	0.078446	51.03	26.177
AAERGLIDSSQLHK	Unmodified	_AAERGLIDSSQLHK_	1	A0A0R4ID71		4	381.959	1523.81	8.9308e-05	108.66	87.41
AAESKDEPEKEEEHTHEIPPSAEPEK	Unmodified	_AAESKDEPEKEEEHTHEIPPSAEPEK_	2	F1R184;Q6PFL9	txndc5	5	589.476	2942.34	9.3652e-08	114.41	103.8
AAESKDEPEKEEEHTHEIPPSAEPEK	Unmodified	_AAESKDEPEKEEEHTHEIPPSAEPEK_	2	F1R184;Q6PFL9	txndc5	5	589.476	2942.34	NaN	NaN	NaN
AAESKDEPEKEEEHTHEIPPSAEPEK	Unmodified	_AAESKDEPEKEEEHTHEIPPSAEPEK_	2	F1R184;Q6PFL9	txndc5	5	589.476	2942.34	NaN	NaN	NaN
AAESKDEPEKEEEHTHEIPPSAEPEK	Unmodified	_AAESKDEPEKEEEHTHEIPPSAEPEK_	2	F1R184;Q6PFL9	txndc5	5	589.476	2942.34	NaN	NaN	NaN
AAETDPGMVHLALGSDLTTLGLNLNSPENLYPK	Unmodified	_AAETDPGMVHLALGSDLTTLGLNLNSPENLYPK_	0	A4QN63	cnot2	4	863.691	3450.73	1.7019e-21	162.45	151.65
AAETTDVILDHEK	Unmodified	_AAETTDVILDHEK_	0	Q7ZVF4;B2GT10;Q5XJ11;F1QLT9	rars	3	481.244	1440.71	6.347e-06	155.66	122.25
AAETTDVILDHEK	Unmodified	_AAETTDVILDHEK_	0	Q7ZVF4;B2GT10;Q5XJ11;F1QLT9	rars	3	481.244	1440.71	9.8187e-06	178.15	144.46
AAETTDVILDHEK	Unmodified	_AAETTDVILDHEK_	0	Q7ZVF4;B2GT10;Q5XJ11;F1QLT9	rars	3	481.244	1440.71	0.00015398	109.6	76.396
AAETTDVILDHEK	Unmodified	_AAETTDVILDHEK_	0	Q7ZVF4;B2GT10;Q5XJ11;F1QLT9	rars	3	481.244	1440.71	1.1495e-05	174.39	130.77
AAETTDVILDHEK	Unmodified	_AAETTDVILDHEK_	0	Q7ZVF4;B2GT10;Q5XJ11;F1QLT9	rars	3	481.244	1440.71	NaN	NaN	NaN
AAEVLYSLTLANIQK	Unmodified	_AAEVLYSLTLANIQK_	0	A0A0R4IVS5		3	545.31	1632.91	0.00031467	95.264	74.802
AAEVQPALPWDDRKPR	Unmodified	_AAEVQPALPWDDRKPR_	2	E9QB69;A0A0R4IJ07	ikbkap	4	462.998	1847.96	0.00013964	101.53	81.788
AAEYISK	Unmodified	_AAEYISK_	0	Q7ZUT6;Q49NY1	chn1	2	391.208	780.402	0.061006	117.02	49.262
AAEYLAR	Unmodified	_AAEYLAR_	0	Q6P271;Q9DEY2	atp1a3a	2	397.214	792.413	0.074125	110.9	63.152
AAEYLAR	Unmodified	_AAEYLAR_	0	Q6P271;Q9DEY2	atp1a3a	2	397.214	792.413	0.07042	111.73	56.286
AAEYLAR	Unmodified	_AAEYLAR_	0	Q6P271;Q9DEY2	atp1a3a	2	397.214	792.413	0.040613	128.48	56.464
AAEYLAR	Unmodified	_AAEYLAR_	0	Q6P271;Q9DEY2	atp1a3a	2	397.214	792.413	0.095677	106.42	51.651
AAEYLAR	Unmodified	_AAEYLAR_	0	Q6P271;Q9DEY2	atp1a3a	2	397.214	792.413	0.011323	161.89	87.498
AAEYLAR	Unmodified	_AAEYLAR_	0	Q6P271;Q9DEY2	atp1a3a	2	397.214	792.413	NaN	NaN	NaN
AAFAPFGK	Unmodified	_AAFAPFGK_	0	Q6TGT2;Q7ZVM6;Q7SXQ1;E9QJJ0	tia1l;tial1	2	404.721	807.428	0.014408	129.96	71.601
AAFAPFGK	Unmodified	_AAFAPFGK_	0	Q6TGT2;Q7ZVM6;Q7SXQ1;E9QJJ0	tia1l;tial1	3	270.15	807.428	0.082153	51.787	29.165
AAFAPFGK	Unmodified	_AAFAPFGK_	0	Q6TGT2;Q7ZVM6;Q7SXQ1;E9QJJ0	tia1l;tial1	2	404.721	807.428	0.068654	93.883	40.329
AAFAPFGK	Unmodified	_AAFAPFGK_	0	Q6TGT2;Q7ZVM6;Q7SXQ1;E9QJJ0	tia1l;tial1	2	404.721	807.428	0.013187	132.22	73.234
AAFAPFGK	Unmodified	_AAFAPFGK_	0	Q6TGT2;Q7ZVM6;Q7SXQ1;E9QJJ0	tia1l;tial1	2	404.721	807.428	0.012927	132.94	72.153
AAFAPFGK	Unmodified	_AAFAPFGK_	0	Q6TGT2;Q7ZVM6;Q7SXQ1;E9QJJ0	tia1l;tial1	3	270.15	807.428	0.033561	68.422	37.703
AAFAPFGK	Unmodified	_AAFAPFGK_	0	Q6TGT2;Q7ZVM6;Q7SXQ1;E9QJJ0	tia1l;tial1	2	404.721	807.428	0.012927	132.94	74.774
AAFAPFGK	Unmodified	_AAFAPFGK_	0	Q6TGT2;Q7ZVM6;Q7SXQ1;E9QJJ0	tia1l;tial1	2	404.721	807.428	0.0083037	145.87	75.602
AAFAPFGK	Unmodified	_AAFAPFGK_	0	Q6TGT2;Q7ZVM6;Q7SXQ1;E9QJJ0	tia1l;tial1	3	270.15	807.428	0.082153	51.787	25.678
AAFAPFGK	Unmodified	_AAFAPFGK_	0	Q6TGT2;Q7ZVM6;Q7SXQ1;E9QJJ0	tia1l;tial1	2	404.721	807.428	NaN	NaN	NaN
AAFAPFGR	Unmodified	_AAFAPFGR_	0	Q7ZVY0	tia1	2	418.724	835.434	0.0055588	171.47	111.67
AAFAPFGR	Unmodified	_AAFAPFGR_	0	Q7ZVY0	tia1	2	418.724	835.434	0.006098	159.87	100.26
AAFAPFGR	Unmodified	_AAFAPFGR_	0	Q7ZVY0	tia1	2	418.724	835.434	0.006098	159.87	102.98
AAFAPFGR	Unmodified	_AAFAPFGR_	0	Q7ZVY0	tia1	2	418.724	835.434	NaN	NaN	NaN
AAFAPFGRISDAR	Unmodified	_AAFAPFGRISDAR_	1	Q7ZVY0	tia1	3	460.246	1377.72	0.00072368	97.957	79.898
AAFAPFGRISDAR	Unmodified	_AAFAPFGRISDAR_	1	Q7ZVY0	tia1	3	460.246	1377.72	0.061343	55.604	34.374
AAFCHAFEK	Unmodified	_AAFCHAFEK_	0	Q502P6	ndufs5	3	360.836	1079.49	0.0047124	92.062	71.063
AAFCHAFEK	Unmodified	_AAFCHAFEK_	0	Q502P6	ndufs5	3	360.836	1079.49	0.056436	57.859	36.162
AAFCHAFEK	Unmodified	_AAFCHAFEK_	0	Q502P6	ndufs5	3	360.836	1079.49	0.0034094	99.802	80.015
AAFCHAFEK	Unmodified	_AAFCHAFEK_	0	Q502P6	ndufs5	3	360.836	1079.49	0.0077901	87.308	71.054
AAFDANTK	Unmodified	_AAFDANTK_	0	A5WUN5	si:ch211-253h3.1	2	419.209	836.403	0.060334	97.431	68.918
AAFDDAIAELDTLSEDSYK	Unmodified	_AAFDDAIAELDTLSEDSYK_	0	Q5CZQ1	ywhae2	3	691.988	2072.94	2.4621e-21	233.52	218.59
AAFDDAIAELDTLSEDSYK	Unmodified	_AAFDDAIAELDTLSEDSYK_	0	Q5CZQ1	ywhae2	3	691.988	2072.94	5.1524e-26	254.23	243.89
AAFDDAIAELDTLSEDSYK	Unmodified	_AAFDDAIAELDTLSEDSYK_	0	Q5CZQ1	ywhae2	3	691.988	2072.94	2.5828e-21	232.78	221.34
AAFDDAIAELDTLSEDSYK	Unmodified	_AAFDDAIAELDTLSEDSYK_	0	Q5CZQ1	ywhae2	3	691.988	2072.94	6.8383e-23	248.25	236.81
AAFDDAIAELDTLSEDSYK	Unmodified	_AAFDDAIAELDTLSEDSYK_	0	Q5CZQ1	ywhae2	2	1037.48	2072.94	1.7796e-268	547.38	521.73
AAFDDAIAELDTLSEDSYK	Unmodified	_AAFDDAIAELDTLSEDSYK_	0	Q5CZQ1	ywhae2	3	691.988	2072.94	NaN	NaN	NaN
AAFDDAIAELDTLSEDSYK	Unmodified	_AAFDDAIAELDTLSEDSYK_	0	Q5CZQ1	ywhae2	2	1037.48	2072.94	NaN	NaN	NaN
AAFDDAIAELDTLSEDSYK	Unmodified	_AAFDDAIAELDTLSEDSYK_	0	Q5CZQ1	ywhae2	2	1037.48	2072.94	NaN	NaN	NaN
AAFDDAIAELDTLSEESYK	Unmodified	_AAFDDAIAELDTLSEESYK_	0	Q7ZW20;F1QFK2	ywhae1	3	696.66	2086.96	1.2306e-18	219.97	207.29
AAFDDAIAELDTLSEESYK	Unmodified	_AAFDDAIAELDTLSEESYK_	0	Q7ZW20;F1QFK2	ywhae1	3	696.66	2086.96	0.00045398	90.714	75.46
AAFDDAIAELDTLSEESYK	Unmodified	_AAFDDAIAELDTLSEESYK_	0	Q7ZW20;F1QFK2	ywhae1	4	522.747	2086.96	9.4399e-08	140.81	125.22
AAFDDAIAELDTLSEESYK	Unmodified	_AAFDDAIAELDTLSEESYK_	0	Q7ZW20;F1QFK2	ywhae1	3	696.66	2086.96	2.3327e-18	211.78	200.99
AAFDDAIAELDTLSEESYK	Unmodified	_AAFDDAIAELDTLSEESYK_	0	Q7ZW20;F1QFK2	ywhae1	3	696.66	2086.96	9.7766e-19	221.85	207.69
AAFDDAIAELDTLSEESYK	Unmodified	_AAFDDAIAELDTLSEESYK_	0	Q7ZW20;F1QFK2	ywhae1	2	1044.49	2086.96	8.4132e-269	555.03	521.07
AAFDDAIAELDTLSEESYK	Unmodified	_AAFDDAIAELDTLSEESYK_	0	Q7ZW20;F1QFK2	ywhae1	4	522.747	2086.96	1.9323e-17	193.69	178.43
AAFDDAIAELDTLSEESYK	Unmodified	_AAFDDAIAELDTLSEESYK_	0	Q7ZW20;F1QFK2	ywhae1	3	696.66	2086.96	0.0022884	74.618	51.289
AAFDDAIAELDTLSEESYK	Unmodified	_AAFDDAIAELDTLSEESYK_	0	Q7ZW20;F1QFK2	ywhae1	3	696.66	2086.96	4.5347e-06	128.11	111.8
AAFDDAIAELDTLSEESYK	Unmodified	_AAFDDAIAELDTLSEESYK_	0	Q7ZW20;F1QFK2	ywhae1	3	696.66	2086.96	1.3352e-08	149.73	134.48
AAFDDAIAELDTLSEESYK	Unmodified	_AAFDDAIAELDTLSEESYK_	0	Q7ZW20;F1QFK2	ywhae1	3	696.66	2086.96	3.0374e-31	276.22	254.82
AAFDDAIAELDTLSEESYK	Unmodified	_AAFDDAIAELDTLSEESYK_	0	Q7ZW20;F1QFK2	ywhae1	2	1044.49	2086.96	4.4887e-269	558.23	499.03
AAFDDAIAELDTLSEESYK	Unmodified	_AAFDDAIAELDTLSEESYK_	0	Q7ZW20;F1QFK2	ywhae1	4	522.747	2086.96	1.3564e-17	198.95	183.69
AAFDDAIAELDTLSEESYK	Unmodified	_AAFDDAIAELDTLSEESYK_	0	Q7ZW20;F1QFK2	ywhae1	3	696.66	2086.96	4.3759e-11	156.17	139.67
AAFDDAIAELDTLSEESYK	Unmodified	_AAFDDAIAELDTLSEESYK_	0	Q7ZW20;F1QFK2	ywhae1	4	522.747	2086.96	NaN	NaN	NaN
AAFDDAIAELDTLSEESYK	Unmodified	_AAFDDAIAELDTLSEESYK_	0	Q7ZW20;F1QFK2	ywhae1	2	1044.49	2086.96	NaN	NaN	NaN
AAFDDAIAELDTLSEESYK	Unmodified	_AAFDDAIAELDTLSEESYK_	0	Q7ZW20;F1QFK2	ywhae1	4	522.747	2086.96	NaN	NaN	NaN
AAFDDAIAELDTLSEESYK	Unmodified	_AAFDDAIAELDTLSEESYK_	0	Q7ZW20;F1QFK2	ywhae1	2	1044.49	2086.96	NaN	NaN	NaN
AAFDDAIAELDTLSEESYK	Unmodified	_AAFDDAIAELDTLSEESYK_	0	Q7ZW20;F1QFK2	ywhae1	4	522.747	2086.96	NaN	NaN	NaN
AAFDDAIAELDTLSEESYK	Unmodified	_AAFDDAIAELDTLSEESYK_	0	Q7ZW20;F1QFK2	ywhae1	3	696.66	2086.96	NaN	NaN	NaN
AAFDDAIAELDTLSEESYK	Unmodified	_AAFDDAIAELDTLSEESYK_	0	Q7ZW20;F1QFK2	ywhae1	3	696.66	2086.96	NaN	NaN	NaN
AAFDIFVQDAEDGCISTK	Unmodified	_AAFDIFVQDAEDGCISTK_	0	Q6IQ64;Q800V7;Q5XJB2	tnnc1b;tnnc1a	3	662.975	1985.9	4.0237e-16	172.97	149.64
AAFDIFVQDAEDGCISTK	Unmodified	_AAFDIFVQDAEDGCISTK_	0	Q6IQ64;Q800V7;Q5XJB2	tnnc1b;tnnc1a	3	662.975	1985.9	6.5941e-17	195.17	176.13
AAFDIFVQDAEDGCISTK	Unmodified	_AAFDIFVQDAEDGCISTK_	0	Q6IQ64;Q800V7;Q5XJB2	tnnc1b;tnnc1a	4	497.483	1985.9	0.0058015	69.422	58.788
AAFDIFVQDAEDGCISTK	Unmodified	_AAFDIFVQDAEDGCISTK_	0	Q6IQ64;Q800V7;Q5XJB2	tnnc1b;tnnc1a	3	662.975	1985.9	6.6231e-11	153.86	136.28
AAFDIFVQDAEDGCISTK	Unmodified	_AAFDIFVQDAEDGCISTK_	0	Q6IQ64;Q800V7;Q5XJB2	tnnc1b;tnnc1a	3	662.975	1985.9	5.1459e-11	157.54	139.97
AAFDIFVQDAEDGCISTK	Unmodified	_AAFDIFVQDAEDGCISTK_	0	Q6IQ64;Q800V7;Q5XJB2	tnnc1b;tnnc1a	4	497.483	1985.9	0.016821	60.564	50.225
AAFDIFVQDAEDGCISTK	Unmodified	_AAFDIFVQDAEDGCISTK_	0	Q6IQ64;Q800V7;Q5XJB2	tnnc1b;tnnc1a	3	662.975	1985.9	1.1608e-17	208.49	185.16
AAFDIFVQDAEDGCISTK	Unmodified	_AAFDIFVQDAEDGCISTK_	0	Q6IQ64;Q800V7;Q5XJB2	tnnc1b;tnnc1a	4	497.483	1985.9	0.0014976	78.021	67.387
AAFDIFVQDAEDGCISTK	Unmodified	_AAFDIFVQDAEDGCISTK_	0	Q6IQ64;Q800V7;Q5XJB2	tnnc1b;tnnc1a	3	662.975	1985.9	3.9489e-16	173.37	151.32
AAFDIFVQDAEDGCISTK	Unmodified	_AAFDIFVQDAEDGCISTK_	0	Q6IQ64;Q800V7;Q5XJB2	tnnc1b;tnnc1a	3	662.975	1985.9	1.1608e-17	208.49	185.85
AAFDIFVQDAEDGCISTK	Unmodified	_AAFDIFVQDAEDGCISTK_	0	Q6IQ64;Q800V7;Q5XJB2	tnnc1b;tnnc1a	4	497.483	1985.9	NaN	NaN	NaN
AAFDLFENK	Unmodified	_AAFDLFENK_	0	A0A0R4ISA3;Q90474	hsp90a.1	2	527.764	1053.51	0.0023034	149.82	108.63
AAFDLFENK	Unmodified	_AAFDLFENK_	0	A0A0R4ISA3;Q90474	hsp90a.1	3	352.178	1053.51	0.0031169	101.54	71.732
AAFDLFENK	Unmodified	_AAFDLFENK_	0	A0A0R4ISA3;Q90474	hsp90a.1	2	527.764	1053.51	0.0025747	147.51	106.32
AAFDLFENK	Unmodified	_AAFDLFENK_	0	A0A0R4ISA3;Q90474	hsp90a.1	3	352.178	1053.51	0.0046473	92.439	51.25
AAFDLFENK	Unmodified	_AAFDLFENK_	0	A0A0R4ISA3;Q90474	hsp90a.1	2	527.764	1053.51	0.0015092	164.57	118.85
AAFDLFENK	Unmodified	_AAFDLFENK_	0	A0A0R4ISA3;Q90474	hsp90a.1	3	352.178	1053.51	0.0062428	89.698	48.509
AAFDLFENK	Unmodified	_AAFDLFENK_	0	A0A0R4ISA3;Q90474	hsp90a.1	2	527.764	1053.51	0.0014131	166.52	123.49
AAFDLFENK	Unmodified	_AAFDLFENK_	0	A0A0R4ISA3;Q90474	hsp90a.1	3	352.178	1053.51	0.013481	78.516	55.088
AAFDLFENK	Unmodified	_AAFDLFENK_	0	A0A0R4ISA3;Q90474	hsp90a.1	2	527.764	1053.51	NaN	NaN	NaN
AAFDLFENK	Unmodified	_AAFDLFENK_	0	A0A0R4ISA3;Q90474	hsp90a.1	2	527.764	1053.51	NaN	NaN	NaN
AAFDLFENKK	Unmodified	_AAFDLFENKK_	1	A0A0R4ISA3;Q90474	hsp90a.1	3	394.877	1181.61	0.0036563	97.734	71.615
AAFDLFENKK	Unmodified	_AAFDLFENKK_	1	A0A0R4ISA3;Q90474	hsp90a.1	3	394.877	1181.61	0.0026474	103.34	82.501
AAFDMFDTDGGGDISTK	Oxidation (M)	_AAFDM(ox)FDTDGGGDISTK_	0	E9QFE7;Q9I8U8;E9QBF1	si:rp71-17i16.4;tnnc2	3	588.586	1762.74	5.8591e-11	163.84	153.5
AAFDMFDTDGGGDISTK	Oxidation (M)	_AAFDM(ox)FDTDGGGDISTK_	0	E9QFE7;Q9I8U8;E9QBF1	si:rp71-17i16.4;tnnc2	2	882.375	1762.74	5.5664e-13	225.63	211.62
AAFDMFDTDGGGDISTK	Oxidation (M)	_AAFDM(ox)FDTDGGGDISTK_	0	E9QFE7;Q9I8U8;E9QBF1	si:rp71-17i16.4;tnnc2	3	588.586	1762.74	0.011251	66.977	61.548
AAFDMFDTDGGGDISTK	Oxidation (M)	_AAFDM(ox)FDTDGGGDISTK_	0	E9QFE7;Q9I8U8;E9QBF1	si:rp71-17i16.4;tnnc2	3	588.586	1762.74	0.00015015	104.44	98.594
AAFDMFDTDGGGDISTK	Oxidation (M)	_AAFDM(ox)FDTDGGGDISTK_	0	E9QFE7;Q9I8U8;E9QBF1	si:rp71-17i16.4;tnnc2	2	882.375	1762.74	9.0592e-16	238.02	227.79
AAFDMFDTDGGGDISTK	Oxidation (M)	_AAFDM(ox)FDTDGGGDISTK_	0	E9QFE7;Q9I8U8;E9QBF1	si:rp71-17i16.4;tnnc2	4	441.691	1762.74	0.052432	49.463	43.935
AAFDMFDTDGGGDISTK	Oxidation (M)	_AAFDM(ox)FDTDGGGDISTK_	0	E9QFE7;Q9I8U8;E9QBF1	si:rp71-17i16.4;tnnc2	3	588.586	1762.74	0.0004151	91.317	86.769
AAFDMFDTDGGGDISTK	Oxidation (M)	_AAFDM(ox)FDTDGGGDISTK_	0	E9QFE7;Q9I8U8;E9QBF1	si:rp71-17i16.4;tnnc2	3	588.586	1762.74	1.5121e-10	152.94	145.62
AAFDMFDTDGGGDISTK	Oxidation (M)	_AAFDM(ox)FDTDGGGDISTK_	0	E9QFE7;Q9I8U8;E9QBF1	si:rp71-17i16.4;tnnc2	3	588.586	1762.74	1.3277e-07	144.18	137.26
AAFDMFDTDGGGDISTK	Oxidation (M)	_AAFDM(ox)FDTDGGGDISTK_	0	E9QFE7;Q9I8U8;E9QBF1	si:rp71-17i16.4;tnnc2	2	882.375	1762.74	1.2829e-12	221.09	212.14
AAFDMFDTDGGGDISTK	Oxidation (M)	_AAFDM(ox)FDTDGGGDISTK_	0	E9QFE7;Q9I8U8;E9QBF1	si:rp71-17i16.4;tnnc2	3	588.586	1762.74	1.2268e-05	126.04	117.57
AAFDMFDTDGGGDISTK	Oxidation (M)	_AAFDM(ox)FDTDGGGDISTK_	0	E9QFE7;Q9I8U8;E9QBF1	si:rp71-17i16.4;tnnc2	2	882.375	1762.74	4.3064e-13	226.42	206.13
AAFDMFDTDGGGDISTK	Oxidation (M)	_AAFDM(ox)FDTDGGGDISTK_	0	E9QFE7;Q9I8U8;E9QBF1	si:rp71-17i16.4;tnnc2	4	441.691	1762.74	0.035675	52.172	46.268
AAFDMFDTDGGGDISTK	Oxidation (M)	_AAFDM(ox)FDTDGGGDISTK_	0	E9QFE7;Q9I8U8;E9QBF1	si:rp71-17i16.4;tnnc2	3	588.586	1762.74	0.00087209	87.287	82.739
AAFDMFDTDGGGDISTK	Oxidation (M)	_AAFDM(ox)FDTDGGGDISTK_	0	E9QFE7;Q9I8U8;E9QBF1	si:rp71-17i16.4;tnnc2	3	588.586	1762.74	5.0677e-11	164.77	155.72
AAFDMFDTDGGGDISTK	Oxidation (M)	_AAFDM(ox)FDTDGGGDISTK_	0	E9QFE7;Q9I8U8;E9QBF1	si:rp71-17i16.4;tnnc2	2	882.375	1762.74	2.1285e-19	249.04	240.29
AAFDMFDTDGGGDISTK	Oxidation (M)	_AAFDM(ox)FDTDGGGDISTK_	0	E9QFE7;Q9I8U8;E9QBF1	si:rp71-17i16.4;tnnc2	3	588.586	1762.74	1.6991e-07	142.32	135.99
AAFDMFDTDGGGDISTK	Oxidation (M)	_AAFDM(ox)FDTDGGGDISTK_	0	E9QFE7;Q9I8U8;E9QBF1	si:rp71-17i16.4;tnnc2	2	882.375	1762.74	8.9112e-16	238.2	222.44
AAFDMFDTDGGGDISTK	Oxidation (M)	_AAFDM(ox)FDTDGGGDISTK_	0	E9QFE7;Q9I8U8;E9QBF1	si:rp71-17i16.4;tnnc2	3	588.586	1762.74	3.6727e-05	115.38	105.63
AAFDMFDTDGGGDISTK	Oxidation (M)	_AAFDM(ox)FDTDGGGDISTK_	0	E9QFE7;Q9I8U8;E9QBF1	si:rp71-17i16.4;tnnc2	3	588.586	1762.74	0.00011389	106.93	97.18
AAFDMFDTDGGGDISTK	Oxidation (M)	_AAFDM(ox)FDTDGGGDISTK_	0	E9QFE7;Q9I8U8;E9QBF1	si:rp71-17i16.4;tnnc2	3	588.586	1762.74	0.00027634	95.767	90.187
AAFDMFDTDGGGDISTK	Oxidation (M)	_AAFDM(ox)FDTDGGGDISTK_	0	E9QFE7;Q9I8U8;E9QBF1	si:rp71-17i16.4;tnnc2	3	588.586	1762.74	6.7413e-05	110.12	100.46
AAFDMFDTDGGGDISTK	Oxidation (M)	_AAFDM(ox)FDTDGGGDISTK_	0	E9QFE7;Q9I8U8;E9QBF1	si:rp71-17i16.4;tnnc2	3	588.586	1762.74	6.9289e-12	169.92	160.36
AAFDMFDTDGGGDISTK	Oxidation (M)	_AAFDM(ox)FDTDGGGDISTK_	0	E9QFE7;Q9I8U8;E9QBF1	si:rp71-17i16.4;tnnc2	3	588.586	1762.74	1.5121e-10	152.94	149.28
AAFDMFDTDGGGDISTK	Oxidation (M)	_AAFDM(ox)FDTDGGGDISTK_	0	E9QFE7;Q9I8U8;E9QBF1	si:rp71-17i16.4;tnnc2	3	588.586	1762.74	4.9632e-05	111.34	102.84
AAFDMFDTDGGGDISTK	Oxidation (M)	_AAFDM(ox)FDTDGGGDISTK_	0	E9QFE7;Q9I8U8;E9QBF1	si:rp71-17i16.4;tnnc2	2	882.375	1762.74	1.3981e-12	220.37	208.66
AAFDMFDTDGGGDISTK	Oxidation (M)	_AAFDM(ox)FDTDGGGDISTK_	0	E9QFE7;Q9I8U8;E9QBF1	si:rp71-17i16.4;tnnc2	4	441.691	1762.74	0.09294	42.913	37.583
AAFDMFDTDGGGDISTK	Oxidation (M)	_AAFDM(ox)FDTDGGGDISTK_	0	E9QFE7;Q9I8U8;E9QBF1	si:rp71-17i16.4;tnnc2	3	588.586	1762.74	0.014082	63.374	58.825
AAFDMFDTDGGGDISTK	Oxidation (M)	_AAFDM(ox)FDTDGGGDISTK_	0	E9QFE7;Q9I8U8;E9QBF1	si:rp71-17i16.4;tnnc2	3	588.586	1762.74	0.027145	56.906	50.468
AAFDMFDTDGGGDISTK	Oxidation (M)	_AAFDM(ox)FDTDGGGDISTK_	0	E9QFE7;Q9I8U8;E9QBF1	si:rp71-17i16.4;tnnc2	3	588.586	1762.74	5.8591e-11	163.84	156.03
AAFDMFDTDGGGDISTK	Oxidation (M)	_AAFDM(ox)FDTDGGGDISTK_	0	E9QFE7;Q9I8U8;E9QBF1	si:rp71-17i16.4;tnnc2	2	882.375	1762.74	1.4918e-11	207.12	195.86
AAFDMFDTDGGGDISTK	Oxidation (M)	_AAFDM(ox)FDTDGGGDISTK_	0	E9QFE7;Q9I8U8;E9QBF1	si:rp71-17i16.4;tnnc2	3	588.586	1762.74	0.00018879	101.78	98.063
AAFDMFDTDGGGDISTK	Oxidation (M)	_AAFDM(ox)FDTDGGGDISTK_	0	E9QFE7;Q9I8U8;E9QBF1	si:rp71-17i16.4;tnnc2	3	588.586	1762.74	3.5288e-12	190.18	180.26
AAFDMFDTDGGGDISTK	Oxidation (M)	_AAFDM(ox)FDTDGGGDISTK_	0	E9QFE7;Q9I8U8;E9QBF1	si:rp71-17i16.4;tnnc2	2	882.375	1762.74	1.6744e-19	253.14	243.85
AAFDMFDTDGGGDISTK	Oxidation (M)	_AAFDM(ox)FDTDGGGDISTK_	0	E9QFE7;Q9I8U8;E9QBF1	si:rp71-17i16.4;tnnc2	2	882.375	1762.74	7.4478e-11	180.09	167.32
AAFDMFDTDGGGDISTK	Oxidation (M)	_AAFDM(ox)FDTDGGGDISTK_	0	E9QFE7;Q9I8U8;E9QBF1	si:rp71-17i16.4;tnnc2	3	588.586	1762.74	3.3303e-08	149.14	145.42
AAFDMFDTDGGGDISTK	Oxidation (M)	_AAFDM(ox)FDTDGGGDISTK_	0	E9QFE7;Q9I8U8;E9QBF1	si:rp71-17i16.4;tnnc2	3	588.586	1762.74	3.4773e-07	133.45	127.61
AAFDMFDTDGGGDISTK	Oxidation (M)	_AAFDM(ox)FDTDGGGDISTK_	0	E9QFE7;Q9I8U8;E9QBF1	si:rp71-17i16.4;tnnc2	3	588.586	1762.74	1.0264e-05	126.91	117.82
AAFDMFDTDGGGDISTK	Oxidation (M)	_AAFDM(ox)FDTDGGGDISTK_	0	E9QFE7;Q9I8U8;E9QBF1	si:rp71-17i16.4;tnnc2	3	588.586	1762.74	0.00021964	99.663	93.227
AAFDMFDTDGGGDISTK	Oxidation (M)	_AAFDM(ox)FDTDGGGDISTK_	0	E9QFE7;Q9I8U8;E9QBF1	si:rp71-17i16.4;tnnc2	3	588.586	1762.74	8.4359e-05	108.96	98.324
AAFDMFDTDGGGDISTK	Oxidation (M)	_AAFDM(ox)FDTDGGGDISTK_	0	E9QFE7;Q9I8U8;E9QBF1	si:rp71-17i16.4;tnnc2	3	588.586	1762.74	5.7858e-05	110.78	101.68
AAFDMFDTDGGGDISTK	Oxidation (M)	_AAFDM(ox)FDTDGGGDISTK_	0	E9QFE7;Q9I8U8;E9QBF1	si:rp71-17i16.4;tnnc2	2	882.375	1762.74	1.0367e-24	279.08	267.81
AAFDMFDTDGGGDISTK	Oxidation (M)	_AAFDM(ox)FDTDGGGDISTK_	0	E9QFE7;Q9I8U8;E9QBF1	si:rp71-17i16.4;tnnc2	4	441.691	1762.74	0.054994	49.049	43.766
AAFDMFDTDGGGDISTK	Oxidation (M)	_AAFDM(ox)FDTDGGGDISTK_	0	E9QFE7;Q9I8U8;E9QBF1	si:rp71-17i16.4;tnnc2	3	588.586	1762.74	2.1177e-05	122.16	118.44
AAFDMFDTDGGGDISTK	Oxidation (M)	_AAFDM(ox)FDTDGGGDISTK_	0	E9QFE7;Q9I8U8;E9QBF1	si:rp71-17i16.4;tnnc2	2	882.375	1762.74	1.9566e-24	271.32	258.52
AAFDMFDTDGGGDISTK	Oxidation (M)	_AAFDM(ox)FDTDGGGDISTK_	0	E9QFE7;Q9I8U8;E9QBF1	si:rp71-17i16.4;tnnc2	3	588.586	1762.74	3.1565e-12	199.84	193.06
AAFDMFDTDGGGDISTK	Oxidation (M)	_AAFDM(ox)FDTDGGGDISTK_	0	E9QFE7;Q9I8U8;E9QBF1	si:rp71-17i16.4;tnnc2	3	588.586	1762.74	3.6336e-11	166.46	155.61
AAFDMFDTDGGGDISTK	Oxidation (M)	_AAFDM(ox)FDTDGGGDISTK_	0	E9QFE7;Q9I8U8;E9QBF1	si:rp71-17i16.4;tnnc2	2	882.375	1762.74	1.4041e-19	255.58	246.14
AAFDMFDTDGGGDISTK	Oxidation (M)	_AAFDM(ox)FDTDGGGDISTK_	0	E9QFE7;Q9I8U8;E9QBF1	si:rp71-17i16.4;tnnc2	3	588.586	1762.74	NaN	NaN	NaN
AAFDMFDTDGGGDISTK	Oxidation (M)	_AAFDM(ox)FDTDGGGDISTK_	0	E9QFE7;Q9I8U8;E9QBF1	si:rp71-17i16.4;tnnc2	3	588.586	1762.74	NaN	NaN	NaN
AAFDMFDTDGGGDISTK	Oxidation (M)	_AAFDM(ox)FDTDGGGDISTK_	0	E9QFE7;Q9I8U8;E9QBF1	si:rp71-17i16.4;tnnc2	3	588.586	1762.74	NaN	NaN	NaN
AAFDMFDTDGGGDISTK	Oxidation (M)	_AAFDM(ox)FDTDGGGDISTK_	0	E9QFE7;Q9I8U8;E9QBF1	si:rp71-17i16.4;tnnc2	2	882.375	1762.74	NaN	NaN	NaN
AAFDMFDTDGGGDISTK	Oxidation (M)	_AAFDM(ox)FDTDGGGDISTK_	0	E9QFE7;Q9I8U8;E9QBF1	si:rp71-17i16.4;tnnc2	3	588.586	1762.74	NaN	NaN	NaN
AAFDMFDTDGGGDISTK	Oxidation (M)	_AAFDM(ox)FDTDGGGDISTK_	0	E9QFE7;Q9I8U8;E9QBF1	si:rp71-17i16.4;tnnc2	3	588.586	1762.74	NaN	NaN	NaN
AAFDMFDTDGGGDISTK	Oxidation (M)	_AAFDM(ox)FDTDGGGDISTK_	0	E9QFE7;Q9I8U8;E9QBF1	si:rp71-17i16.4;tnnc2	3	588.586	1762.74	NaN	NaN	NaN
AAFDMFDTDGGGDISTK	Oxidation (M)	_AAFDM(ox)FDTDGGGDISTK_	0	E9QFE7;Q9I8U8;E9QBF1	si:rp71-17i16.4;tnnc2	3	588.586	1762.74	NaN	NaN	NaN
AAFDMFDTDGGGDISTK	Oxidation (M)	_AAFDM(ox)FDTDGGGDISTK_	0	E9QFE7;Q9I8U8;E9QBF1	si:rp71-17i16.4;tnnc2	3	588.586	1762.74	NaN	NaN	NaN
AAFDMFDTDGGGDISTK	Oxidation (M)	_AAFDM(ox)FDTDGGGDISTK_	0	E9QFE7;Q9I8U8;E9QBF1	si:rp71-17i16.4;tnnc2	2	882.375	1762.74	NaN	NaN	NaN
AAFDMFDTDGGGDISTK	Oxidation (M)	_AAFDM(ox)FDTDGGGDISTK_	0	E9QFE7;Q9I8U8;E9QBF1	si:rp71-17i16.4;tnnc2	3	588.586	1762.74	NaN	NaN	NaN
AAFDMFDTDGGGDISTK	Oxidation (M)	_AAFDM(ox)FDTDGGGDISTK_	0	E9QFE7;Q9I8U8;E9QBF1	si:rp71-17i16.4;tnnc2	4	441.691	1762.74	NaN	NaN	NaN
AAFDMFDTDGGGDISTK	Unmodified	_AAFDMFDTDGGGDISTK_	0	E9QFE7;Q9I8U8;E9QBF1	si:rp71-17i16.4;tnnc2	3	583.254	1746.74	0.00080161	88.203	78.797
AAFDMFDTDGGGDISTK	Unmodified	_AAFDMFDTDGGGDISTK_	0	E9QFE7;Q9I8U8;E9QBF1	si:rp71-17i16.4;tnnc2	2	874.378	1746.74	1.1487e-31	297.5	264.5
AAFDMFDTDGGGDISTK	Unmodified	_AAFDMFDTDGGGDISTK_	0	E9QFE7;Q9I8U8;E9QBF1	si:rp71-17i16.4;tnnc2	3	583.254	1746.74	4.5139e-12	178.03	151.73
AAFDMFDTDGGGDISTK	Unmodified	_AAFDMFDTDGGGDISTK_	0	E9QFE7;Q9I8U8;E9QBF1	si:rp71-17i16.4;tnnc2	3	583.254	1746.74	9.8288e-08	146.1	120.28
AAFDMFDTDGGGDISTK	Unmodified	_AAFDMFDTDGGGDISTK_	0	E9QFE7;Q9I8U8;E9QBF1	si:rp71-17i16.4;tnnc2	3	583.254	1746.74	2.873e-12	201.16	169.84
AAFDMFDTDGGGDISTK	Unmodified	_AAFDMFDTDGGGDISTK_	0	E9QFE7;Q9I8U8;E9QBF1	si:rp71-17i16.4;tnnc2	2	874.378	1746.74	2.5108e-64	365.16	325.37
AAFDMFDTDGGGDISTK	Unmodified	_AAFDMFDTDGGGDISTK_	0	E9QFE7;Q9I8U8;E9QBF1	si:rp71-17i16.4;tnnc2	3	583.254	1746.74	2.7048e-11	167.69	136.79
AAFDMFDTDGGGDISTK	Unmodified	_AAFDMFDTDGGGDISTK_	0	E9QFE7;Q9I8U8;E9QBF1	si:rp71-17i16.4;tnnc2	2	874.378	1746.74	1.0716e-124	427.74	375.73
AAFDMFDTDGGGDISTK	Unmodified	_AAFDMFDTDGGGDISTK_	0	E9QFE7;Q9I8U8;E9QBF1	si:rp71-17i16.4;tnnc2	4	437.692	1746.74	2.4192e-07	135.47	114.01
AAFDMFDTDGGGDISTK	Unmodified	_AAFDMFDTDGGGDISTK_	0	E9QFE7;Q9I8U8;E9QBF1	si:rp71-17i16.4;tnnc2	3	583.254	1746.74	0.0016526	81.01	71.222
AAFDMFDTDGGGDISTK	Unmodified	_AAFDMFDTDGGGDISTK_	0	E9QFE7;Q9I8U8;E9QBF1	si:rp71-17i16.4;tnnc2	3	583.254	1746.74	0.00017836	103.01	93.726
AAFDMFDTDGGGDISTK	Unmodified	_AAFDMFDTDGGGDISTK_	0	E9QFE7;Q9I8U8;E9QBF1	si:rp71-17i16.4;tnnc2	3	583.254	1746.74	1.8137e-13	211.7	184.92
AAFDMFDTDGGGDISTK	Unmodified	_AAFDMFDTDGGGDISTK_	0	E9QFE7;Q9I8U8;E9QBF1	si:rp71-17i16.4;tnnc2	2	874.378	1746.74	1.1936e-24	272.5	233.32
AAFDMFDTDGGGDISTK	Unmodified	_AAFDMFDTDGGGDISTK_	0	E9QFE7;Q9I8U8;E9QBF1	si:rp71-17i16.4;tnnc2	3	583.254	1746.74	1.4203e-13	215.48	188.69
AAFDMFDTDGGGDISTK	Unmodified	_AAFDMFDTDGGGDISTK_	0	E9QFE7;Q9I8U8;E9QBF1	si:rp71-17i16.4;tnnc2	3	583.254	1746.74	2.065e-11	168.41	148.02
AAFDMFDTDGGGDISTK	Unmodified	_AAFDMFDTDGGGDISTK_	0	E9QFE7;Q9I8U8;E9QBF1	si:rp71-17i16.4;tnnc2	3	583.254	1746.74	3.4477e-12	171.46	149.62
AAFDMFDTDGGGDISTK	Unmodified	_AAFDMFDTDGGGDISTK_	0	E9QFE7;Q9I8U8;E9QBF1	si:rp71-17i16.4;tnnc2	3	583.254	1746.74	0.003986	71.685	61.628
AAFDMFDTDGGGDISTK	Unmodified	_AAFDMFDTDGGGDISTK_	0	E9QFE7;Q9I8U8;E9QBF1	si:rp71-17i16.4;tnnc2	3	583.254	1746.74	4.9474e-12	180.7	151.74
AAFDMFDTDGGGDISTK	Unmodified	_AAFDMFDTDGGGDISTK_	0	E9QFE7;Q9I8U8;E9QBF1	si:rp71-17i16.4;tnnc2	2	874.378	1746.74	4.8111e-144	461.32	423.9
AAFDMFDTDGGGDISTK	Unmodified	_AAFDMFDTDGGGDISTK_	0	E9QFE7;Q9I8U8;E9QBF1	si:rp71-17i16.4;tnnc2	4	437.692	1746.74	2.4192e-07	135.47	112.99
AAFDMFDTDGGGDISTK	Unmodified	_AAFDMFDTDGGGDISTK_	0	E9QFE7;Q9I8U8;E9QBF1	si:rp71-17i16.4;tnnc2	3	583.254	1746.74	2.025e-11	168.45	141.25
AAFDMFDTDGGGDISTK	Unmodified	_AAFDMFDTDGGGDISTK_	0	E9QFE7;Q9I8U8;E9QBF1	si:rp71-17i16.4;tnnc2	3	583.254	1746.74	3.2418e-12	200	178.75
AAFDMFDTDGGGDISTK	Unmodified	_AAFDMFDTDGGGDISTK_	0	E9QFE7;Q9I8U8;E9QBF1	si:rp71-17i16.4;tnnc2	2	874.378	1746.74	1.4748e-31	294.69	247.39
AAFDMFDTDGGGDISTK	Unmodified	_AAFDMFDTDGGGDISTK_	0	E9QFE7;Q9I8U8;E9QBF1	si:rp71-17i16.4;tnnc2	3	583.254	1746.74	4.049e-12	197.47	171.51
AAFDMFDTDGGGDISTK	Unmodified	_AAFDMFDTDGGGDISTK_	0	E9QFE7;Q9I8U8;E9QBF1	si:rp71-17i16.4;tnnc2	3	583.254	1746.74	0.00030117	94.922	86.019
AAFDMFDTDGGGDISTK	Unmodified	_AAFDMFDTDGGGDISTK_	0	E9QFE7;Q9I8U8;E9QBF1	si:rp71-17i16.4;tnnc2	3	583.254	1746.74	0.00032692	93.226	81.249
AAFDMFDTDGGGDISTK	Unmodified	_AAFDMFDTDGGGDISTK_	0	E9QFE7;Q9I8U8;E9QBF1	si:rp71-17i16.4;tnnc2	3	583.254	1746.74	1.0029e-05	127.2	116.16
AAFDMFDTDGGGDISTK	Unmodified	_AAFDMFDTDGGGDISTK_	0	E9QFE7;Q9I8U8;E9QBF1	si:rp71-17i16.4;tnnc2	2	874.378	1746.74	4.4947e-20	262.07	235.66
AAFDMFDTDGGGDISTK	Unmodified	_AAFDMFDTDGGGDISTK_	0	E9QFE7;Q9I8U8;E9QBF1	si:rp71-17i16.4;tnnc2	3	583.254	1746.74	4.2323e-12	176.29	154.76
AAFDMFDTDGGGDISTK	Unmodified	_AAFDMFDTDGGGDISTK_	0	E9QFE7;Q9I8U8;E9QBF1	si:rp71-17i16.4;tnnc2	3	583.254	1746.74	3.4546e-05	116.96	112.71
AAFDMFDTDGGGDISTK	Unmodified	_AAFDMFDTDGGGDISTK_	0	E9QFE7;Q9I8U8;E9QBF1	si:rp71-17i16.4;tnnc2	3	583.254	1746.74	6.6143e-08	147.64	127.25
AAFDMFDTDGGGDISTK	Unmodified	_AAFDMFDTDGGGDISTK_	0	E9QFE7;Q9I8U8;E9QBF1	si:rp71-17i16.4;tnnc2	2	874.378	1746.74	3.5848e-125	438.85	397.69
AAFDMFDTDGGGDISTK	Unmodified	_AAFDMFDTDGGGDISTK_	0	E9QFE7;Q9I8U8;E9QBF1	si:rp71-17i16.4;tnnc2	4	437.692	1746.74	0.00045631	89.866	79.701
AAFDMFDTDGGGDISTK	Unmodified	_AAFDMFDTDGGGDISTK_	0	E9QFE7;Q9I8U8;E9QBF1	si:rp71-17i16.4;tnnc2	4	437.692	1746.74	0.015421	61.692	51.904
AAFDMFDTDGGGDISTK	Unmodified	_AAFDMFDTDGGGDISTK_	0	E9QFE7;Q9I8U8;E9QBF1	si:rp71-17i16.4;tnnc2	3	583.254	1746.74	0.0068687	69.935	59.3
AAFDMFDTDGGGDISTK	Unmodified	_AAFDMFDTDGGGDISTK_	0	E9QFE7;Q9I8U8;E9QBF1	si:rp71-17i16.4;tnnc2	3	583.254	1746.74	4.9476e-21	261.39	217.7
AAFDMFDTDGGGDISTK	Unmodified	_AAFDMFDTDGGGDISTK_	0	E9QFE7;Q9I8U8;E9QBF1	si:rp71-17i16.4;tnnc2	2	874.378	1746.74	6.5019e-142	383.06	344.19
AAFDMFDTDGGGDISTK	Unmodified	_AAFDMFDTDGGGDISTK_	0	E9QFE7;Q9I8U8;E9QBF1	si:rp71-17i16.4;tnnc2	3	583.254	1746.74	1.8965e-13	210.9	184.12
AAFDMFDTDGGGDISTK	Unmodified	_AAFDMFDTDGGGDISTK_	0	E9QFE7;Q9I8U8;E9QBF1	si:rp71-17i16.4;tnnc2	2	874.378	1746.74	2.4133e-40	316.93	269.63
AAFDMFDTDGGGDISTK	Unmodified	_AAFDMFDTDGGGDISTK_	0	E9QFE7;Q9I8U8;E9QBF1	si:rp71-17i16.4;tnnc2	3	583.254	1746.74	3.2936e-12	199.84	160.84
AAFDMFDTDGGGDISTK	Unmodified	_AAFDMFDTDGGGDISTK_	0	E9QFE7;Q9I8U8;E9QBF1	si:rp71-17i16.4;tnnc2	2	874.378	1746.74	3.7585e-11	198.49	159.22
AAFDMFDTDGGGDISTK	Unmodified	_AAFDMFDTDGGGDISTK_	0	E9QFE7;Q9I8U8;E9QBF1	si:rp71-17i16.4;tnnc2	3	583.254	1746.74	2.365e-07	139.49	118.75
AAFDMFDTDGGGDISTK	Unmodified	_AAFDMFDTDGGGDISTK_	0	E9QFE7;Q9I8U8;E9QBF1	si:rp71-17i16.4;tnnc2	3	583.254	1746.74	6.2096e-12	188.47	162.64
AAFDMFDTDGGGDISTK	Unmodified	_AAFDMFDTDGGGDISTK_	0	E9QFE7;Q9I8U8;E9QBF1	si:rp71-17i16.4;tnnc2	3	583.254	1746.74	2.7354e-05	119.96	109.35
AAFDMFDTDGGGDISTK	Unmodified	_AAFDMFDTDGGGDISTK_	0	E9QFE7;Q9I8U8;E9QBF1	si:rp71-17i16.4;tnnc2	3	583.254	1746.74	0.0025805	73.168	66.395
AAFDMFDTDGGGDISTK	Unmodified	_AAFDMFDTDGGGDISTK_	0	E9QFE7;Q9I8U8;E9QBF1	si:rp71-17i16.4;tnnc2	3	583.254	1746.74	2.5661e-14	226.65	195.33
AAFDMFDTDGGGDISTK	Unmodified	_AAFDMFDTDGGGDISTK_	0	E9QFE7;Q9I8U8;E9QBF1	si:rp71-17i16.4;tnnc2	2	874.378	1746.74	3.5156e-40	312.34	273.94
AAFDMFDTDGGGDISTK	Unmodified	_AAFDMFDTDGGGDISTK_	0	E9QFE7;Q9I8U8;E9QBF1	si:rp71-17i16.4;tnnc2	3	583.254	1746.74	4.83e-12	179.97	146.67
AAFDMFDTDGGGDISTK	Unmodified	_AAFDMFDTDGGGDISTK_	0	E9QFE7;Q9I8U8;E9QBF1	si:rp71-17i16.4;tnnc2	2	874.378	1746.74	1.8862e-63	358.82	311.26
AAFDMFDTDGGGDISTK	Unmodified	_AAFDMFDTDGGGDISTK_	0	E9QFE7;Q9I8U8;E9QBF1	si:rp71-17i16.4;tnnc2	2	874.378	1746.74	1.7333e-143	454.32	392.36
AAFDMFDTDGGGDISTK	Unmodified	_AAFDMFDTDGGGDISTK_	0	E9QFE7;Q9I8U8;E9QBF1	si:rp71-17i16.4;tnnc2	4	437.692	1746.74	4.5026e-06	128.9	107.8
AAFDMFDTDGGGDISTK	Unmodified	_AAFDMFDTDGGGDISTK_	0	E9QFE7;Q9I8U8;E9QBF1	si:rp71-17i16.4;tnnc2	4	437.692	1746.74	0.021566	56.746	47.088
AAFDMFDTDGGGDISTK	Unmodified	_AAFDMFDTDGGGDISTK_	0	E9QFE7;Q9I8U8;E9QBF1	si:rp71-17i16.4;tnnc2	3	583.254	1746.74	0.0026497	72.583	65.855
AAFDMFDTDGGGDISTK	Unmodified	_AAFDMFDTDGGGDISTK_	0	E9QFE7;Q9I8U8;E9QBF1	si:rp71-17i16.4;tnnc2	3	583.254	1746.74	6.2096e-12	188.47	162.64
AAFDMFDTDGGGDISTK	Unmodified	_AAFDMFDTDGGGDISTK_	0	E9QFE7;Q9I8U8;E9QBF1	si:rp71-17i16.4;tnnc2	3	583.254	1746.74	1.4637e-08	109.62	96.639
AAFDMFDTDGGGDISTK	Unmodified	_AAFDMFDTDGGGDISTK_	0	E9QFE7;Q9I8U8;E9QBF1	si:rp71-17i16.4;tnnc2	3	583.254	1746.74	1.8137e-13	211.7	174.04
AAFDMFDTDGGGDISTK	Unmodified	_AAFDMFDTDGGGDISTK_	0	E9QFE7;Q9I8U8;E9QBF1	si:rp71-17i16.4;tnnc2	2	874.378	1746.74	3.9166e-109	423.63	376.78
AAFDMFDTDGGGDISTK	Unmodified	_AAFDMFDTDGGGDISTK_	0	E9QFE7;Q9I8U8;E9QBF1	si:rp71-17i16.4;tnnc2	4	437.692	1746.74	0.00018872	98.281	88.623
AAFDMFDTDGGGDISTK	Unmodified	_AAFDMFDTDGGGDISTK_	0	E9QFE7;Q9I8U8;E9QBF1	si:rp71-17i16.4;tnnc2	3	583.254	1746.74	1.8688e-13	211.17	179.02
AAFDMFDTDGGGDISTK	Unmodified	_AAFDMFDTDGGGDISTK_	0	E9QFE7;Q9I8U8;E9QBF1	si:rp71-17i16.4;tnnc2	3	583.254	1746.74	2.6667e-07	138.05	117.31
AAFDMFDTDGGGDISTK	Unmodified	_AAFDMFDTDGGGDISTK_	0	E9QFE7;Q9I8U8;E9QBF1	si:rp71-17i16.4;tnnc2	3	583.254	1746.74	8.6147e-09	150.39	130
AAFDMFDTDGGGDISTK	Unmodified	_AAFDMFDTDGGGDISTK_	0	E9QFE7;Q9I8U8;E9QBF1	si:rp71-17i16.4;tnnc2	3	583.254	1746.74	1.4435e-10	154.46	132.92
AAFDMFDTDGGGDISTK	Unmodified	_AAFDMFDTDGGGDISTK_	0	E9QFE7;Q9I8U8;E9QBF1	si:rp71-17i16.4;tnnc2	2	874.378	1746.74	NaN	NaN	NaN
AAFDMFDTDGGGDISTK	Unmodified	_AAFDMFDTDGGGDISTK_	0	E9QFE7;Q9I8U8;E9QBF1	si:rp71-17i16.4;tnnc2	3	583.254	1746.74	NaN	NaN	NaN
AAFDMFDTDGGGDISTK	Unmodified	_AAFDMFDTDGGGDISTK_	0	E9QFE7;Q9I8U8;E9QBF1	si:rp71-17i16.4;tnnc2	3	583.254	1746.74	NaN	NaN	NaN
AAFDMFDTDGGGDISTK	Unmodified	_AAFDMFDTDGGGDISTK_	0	E9QFE7;Q9I8U8;E9QBF1	si:rp71-17i16.4;tnnc2	3	583.254	1746.74	NaN	NaN	NaN
AAFDMFDTDGGGDISTK	Unmodified	_AAFDMFDTDGGGDISTK_	0	E9QFE7;Q9I8U8;E9QBF1	si:rp71-17i16.4;tnnc2	3	583.254	1746.74	NaN	NaN	NaN
AAFDMFDTDGGGDISTK	Unmodified	_AAFDMFDTDGGGDISTK_	0	E9QFE7;Q9I8U8;E9QBF1	si:rp71-17i16.4;tnnc2	4	437.692	1746.74	NaN	NaN	NaN
AAFDMFDTDGGGDISTK	Unmodified	_AAFDMFDTDGGGDISTK_	0	E9QFE7;Q9I8U8;E9QBF1	si:rp71-17i16.4;tnnc2	2	874.378	1746.74	NaN	NaN	NaN
AAFDMFDTDGGGDISTK	Unmodified	_AAFDMFDTDGGGDISTK_	0	E9QFE7;Q9I8U8;E9QBF1	si:rp71-17i16.4;tnnc2	2	874.378	1746.74	NaN	NaN	NaN
AAFDMFDTDGGGDISTK	Unmodified	_AAFDMFDTDGGGDISTK_	0	E9QFE7;Q9I8U8;E9QBF1	si:rp71-17i16.4;tnnc2	2	874.378	1746.74	NaN	NaN	NaN
AAFDMFDTDGGGDISTK	Unmodified	_AAFDMFDTDGGGDISTK_	0	E9QFE7;Q9I8U8;E9QBF1	si:rp71-17i16.4;tnnc2	4	437.692	1746.74	NaN	NaN	NaN
AAFDMFDTDGGGDISTK	Unmodified	_AAFDMFDTDGGGDISTK_	0	E9QFE7;Q9I8U8;E9QBF1	si:rp71-17i16.4;tnnc2	3	583.254	1746.74	NaN	NaN	NaN
AAFDMFDTDGGGDISTK	Unmodified	_AAFDMFDTDGGGDISTK_	0	E9QFE7;Q9I8U8;E9QBF1	si:rp71-17i16.4;tnnc2	3	583.254	1746.74	NaN	NaN	NaN
AAFDMFDTDGGGDISTK	Unmodified	_AAFDMFDTDGGGDISTK_	0	E9QFE7;Q9I8U8;E9QBF1	si:rp71-17i16.4;tnnc2	3	583.254	1746.74	NaN	NaN	NaN
AAFDMFDTDGGGDISTK	Unmodified	_AAFDMFDTDGGGDISTK_	0	E9QFE7;Q9I8U8;E9QBF1	si:rp71-17i16.4;tnnc2	4	437.692	1746.74	NaN	NaN	NaN
AAFDMFDTDGGGDISTK	Unmodified	_AAFDMFDTDGGGDISTK_	0	E9QFE7;Q9I8U8;E9QBF1	si:rp71-17i16.4;tnnc2	2	874.378	1746.74	NaN	NaN	NaN
AAFDMFDTDGGGDISTK	Unmodified	_AAFDMFDTDGGGDISTK_	0	E9QFE7;Q9I8U8;E9QBF1	si:rp71-17i16.4;tnnc2	3	583.254	1746.74	NaN	NaN	NaN
AAFDMFDTDGGGDISTK	Unmodified	_AAFDMFDTDGGGDISTK_	0	E9QFE7;Q9I8U8;E9QBF1	si:rp71-17i16.4;tnnc2	3	583.254	1746.74	NaN	NaN	NaN
AAFDMFDTDGGGDISTK	Unmodified	_AAFDMFDTDGGGDISTK_	0	E9QFE7;Q9I8U8;E9QBF1	si:rp71-17i16.4;tnnc2	3	583.254	1746.74	NaN	NaN	NaN
AAFDMFDTDGGGDISTK	Unmodified	_AAFDMFDTDGGGDISTK_	0	E9QFE7;Q9I8U8;E9QBF1	si:rp71-17i16.4;tnnc2	2	874.378	1746.74	NaN	NaN	NaN
AAFDMFDTDGGGDISTK	Unmodified	_AAFDMFDTDGGGDISTK_	0	E9QFE7;Q9I8U8;E9QBF1	si:rp71-17i16.4;tnnc2	3	583.254	1746.74	NaN	NaN	NaN
AAFDNALK	Unmodified	_AAFDNALK_	0	Q6DGI6	txn	2	425.227	848.439	0.0063182	155.38	87.62
AAFDNALK	Unmodified	_AAFDNALK_	0	Q6DGI6	txn	3	283.82	848.439	0.010763	87.435	42.053
AAFDNALK	Unmodified	_AAFDNALK_	0	Q6DGI6	txn	2	425.227	848.439	0.0083883	145.63	79.376
AAFDNALK	Unmodified	_AAFDNALK_	0	Q6DGI6	txn	3	283.82	848.439	0.0050839	101.28	40.602
AAFDNALK	Unmodified	_AAFDNALK_	0	Q6DGI6	txn	2	425.227	848.439	0.0055607	171.38	103.63
AAFDNALK	Unmodified	_AAFDNALK_	0	Q6DGI6	txn	3	283.82	848.439	0.0057778	98.299	43.688
AAFDNALK	Unmodified	_AAFDNALK_	0	Q6DGI6	txn	2	425.227	848.439	0.0045542	215.79	143.94
AAFDNALK	Unmodified	_AAFDNALK_	0	Q6DGI6	txn	3	283.82	848.439	0.0052917	100.39	46.233
AAFDNALK	Unmodified	_AAFDNALK_	0	Q6DGI6	txn	2	425.227	848.439	NaN	NaN	NaN
AAFDNALK	Unmodified	_AAFDNALK_	0	Q6DGI6	txn	2	425.227	848.439	NaN	NaN	NaN
AAFFVTLDDSEQRYEPDNPIQSLDSYGK	Unmodified	_AAFFVTLDDSEQRYEPDNPIQSLDSYGK_	1	K7DY29;E9QI17	si:ch211-236l14.3	4	802.129	3204.49	9.2227e-25	189.09	168.59
AAFFVTLDDSEQRYEPDNPIQSLDSYGK	Unmodified	_AAFFVTLDDSEQRYEPDNPIQSLDSYGK_	1	K7DY29;E9QI17	si:ch211-236l14.3	4	802.129	3204.49	1.5223e-39	222.69	206.05
AAFFVTLDDSEQRYEPDNPIQSLDSYGK	Unmodified	_AAFFVTLDDSEQRYEPDNPIQSLDSYGK_	1	K7DY29;E9QI17	si:ch211-236l14.3	4	802.129	3204.49	1.2254e-30	194.21	175.51
AAFFVTLDDSEQRYEPDNPIQSLDSYGK	Unmodified	_AAFFVTLDDSEQRYEPDNPIQSLDSYGK_	1	K7DY29;E9QI17	si:ch211-236l14.3	4	802.129	3204.49	NaN	NaN	NaN
AAFFVTLDDTEQRFDQK	Unmodified	_AAFFVTLDDTEQRFDQK_	1	Q1MTA9;A0A1L1U0X8	cpt1a	3	677.665	2029.97	1.3224e-10	160.03	138.02
AAFFVTLDDTEQRFDQK	Unmodified	_AAFFVTLDDTEQRFDQK_	1	Q1MTA9;A0A1L1U0X8	cpt1a	3	677.665	2029.97	1.4253e-12	206.95	162.23
AAFFVTLDDTEQRFDQK	Unmodified	_AAFFVTLDDTEQRFDQK_	1	Q1MTA9;A0A1L1U0X8	cpt1a	3	677.665	2029.97	NaN	NaN	NaN
AAFGAMGQFCR	Unmodified	_AAFGAMGQFCR_	0	F1QIP3	ipo4	2	608.274	1214.53	0.00034032	194.44	163.87
AAFGAMGQFCR	Unmodified	_AAFGAMGQFCR_	0	F1QIP3	ipo4	2	608.274	1214.53	8.2331e-06	225.08	203.12
AAFGAMGQFCR	Unmodified	_AAFGAMGQFCR_	0	F1QIP3	ipo4	2	608.274	1214.53	0.00037747	192.58	171.29
AAFGAMGQFCR	Unmodified	_AAFGAMGQFCR_	0	F1QIP3	ipo4	2	608.274	1214.53	2.7809e-15	211.39	194.88
AAFGAMGQFCR	Unmodified	_AAFGAMGQFCR_	0	F1QIP3	ipo4	2	608.274	1214.53	NaN	NaN	NaN
AAFGLSEAGFNTACVTK	Unmodified	_AAFGLSEAGFNTACVTK_	0	B2GQ13;Q7ZVF3;A0A0R4ITN5;A0A0R4IYI4;G8JL21;Q6TNQ9	sdha	3	581.951	1742.83	2.0581e-07	140.96	119.71
AAFGLSEAGFNTACVTK	Unmodified	_AAFGLSEAGFNTACVTK_	0	B2GQ13;Q7ZVF3;A0A0R4ITN5;A0A0R4IYI4;G8JL21;Q6TNQ9	sdha	3	581.951	1742.83	8.6147e-09	150.39	129.81
AAFGLSEAGFNTACVTK	Unmodified	_AAFGLSEAGFNTACVTK_	0	B2GQ13;Q7ZVF3;A0A0R4ITN5;A0A0R4IYI4;G8JL21;Q6TNQ9	sdha	4	436.715	1742.83	3.2025e-05	113.65	94.596
AAFGLSEAGFNTACVTK	Unmodified	_AAFGLSEAGFNTACVTK_	0	B2GQ13;Q7ZVF3;A0A0R4ITN5;A0A0R4IYI4;G8JL21;Q6TNQ9	sdha	2	872.422	1742.83	4.2299e-21	267.67	232.13
AAFGLSEAGFNTACVTK	Unmodified	_AAFGLSEAGFNTACVTK_	0	B2GQ13;Q7ZVF3;A0A0R4ITN5;A0A0R4IYI4;G8JL21;Q6TNQ9	sdha	3	581.951	1742.83	5.6659e-12	192.4	158.14
AAFGLSEAGFNTACVTK	Unmodified	_AAFGLSEAGFNTACVTK_	0	B2GQ13;Q7ZVF3;A0A0R4ITN5;A0A0R4IYI4;G8JL21;Q6TNQ9	sdha	4	436.715	1742.83	2.704e-07	133.66	111.89
AAFGLSEAGFNTACVTK	Unmodified	_AAFGLSEAGFNTACVTK_	0	B2GQ13;Q7ZVF3;A0A0R4ITN5;A0A0R4IYI4;G8JL21;Q6TNQ9	sdha	3	581.951	1742.83	2.9323e-12	200.97	172.61
AAFGLSEAGFNTACVTK	Unmodified	_AAFGLSEAGFNTACVTK_	0	B2GQ13;Q7ZVF3;A0A0R4ITN5;A0A0R4IYI4;G8JL21;Q6TNQ9	sdha	2	872.422	1742.83	2.0991e-31	289.31	247.77
AAFGLSEAGFNTACVTK	Unmodified	_AAFGLSEAGFNTACVTK_	0	B2GQ13;Q7ZVF3;A0A0R4ITN5;A0A0R4IYI4;G8JL21;Q6TNQ9	sdha	2	872.422	1742.83	5.205e-51	338.77	297.37
AAFGLSEAGFNTACVTK	Unmodified	_AAFGLSEAGFNTACVTK_	0	B2GQ13;Q7ZVF3;A0A0R4ITN5;A0A0R4IYI4;G8JL21;Q6TNQ9	sdha	4	436.715	1742.83	3.2492e-05	113.4	99.982
AAFGLSEAGFNTACVTK	Unmodified	_AAFGLSEAGFNTACVTK_	0	B2GQ13;Q7ZVF3;A0A0R4ITN5;A0A0R4IYI4;G8JL21;Q6TNQ9	sdha	3	581.951	1742.83	1.0763e-16	229.23	210.87
AAFGLSEAGFNTACVTK	Unmodified	_AAFGLSEAGFNTACVTK_	0	B2GQ13;Q7ZVF3;A0A0R4ITN5;A0A0R4IYI4;G8JL21;Q6TNQ9	sdha	2	872.422	1742.83	NaN	NaN	NaN
AAFGLSEAGFNTACVTK	Unmodified	_AAFGLSEAGFNTACVTK_	0	B2GQ13;Q7ZVF3;A0A0R4ITN5;A0A0R4IYI4;G8JL21;Q6TNQ9	sdha	4	436.715	1742.83	NaN	NaN	NaN
AAFILPEFAR	Unmodified	_AAFILPEFAR_	0	F1R3G8;Q7SY20	srm	2	567.819	1133.62	0.0011227	134.48	86.572
AAFILPEFAR	Unmodified	_AAFILPEFAR_	0	F1R3G8;Q7SY20	srm	2	567.819	1133.62	0.017091	103.87	77.27
AAFILPEFAR	Unmodified	_AAFILPEFAR_	0	F1R3G8;Q7SY20	srm	2	567.819	1133.62	0.026201	96.311	63.048
AAFILPEFAR	Unmodified	_AAFILPEFAR_	0	F1R3G8;Q7SY20	srm	2	567.819	1133.62	0.0010629	136.27	97.015
AAFILPEFAR	Unmodified	_AAFILPEFAR_	0	F1R3G8;Q7SY20	srm	2	567.819	1133.62	NaN	NaN	NaN
AAFILPEFARK	Unmodified	_AAFILPEFARK_	1	F1R3G8;Q7SY20	srm	3	421.58	1261.72	9.2007e-05	132.85	111.95
AAFILPEFARK	Unmodified	_AAFILPEFARK_	1	F1R3G8;Q7SY20	srm	3	421.58	1261.72	3.2304e-05	159.09	131.66
AAFILPEFARK	Unmodified	_AAFILPEFARK_	1	F1R3G8;Q7SY20	srm	3	421.58	1261.72	0.00013084	129.89	104.42
AAFILPEFARK	Unmodified	_AAFILPEFARK_	1	F1R3G8;Q7SY20	srm	3	421.58	1261.72	0.0073182	89.171	71.011
AAFILPEFARK	Unmodified	_AAFILPEFARK_	1	F1R3G8;Q7SY20	srm	3	421.58	1261.72	0.0003589	120.63	95.776
AAFILPEFARK	Unmodified	_AAFILPEFARK_	1	F1R3G8;Q7SY20	srm	3	421.58	1261.72	3.1308e-05	157.97	131.08
AAFILPEFARK	Unmodified	_AAFILPEFARK_	1	F1R3G8;Q7SY20	srm	3	421.58	1261.72	2.8889e-05	155.26	125.5
AAFLEISDDSK	Acetyl (Protein N-term)	_(ac)AAFLEISDDSK_	0	F1R483;Q6IQR8;E7F9B9	hprt1l	2	619.301	1236.59	0.0001661	116.37	79.278
AAFLEISDDSK	Acetyl (Protein N-term)	_(ac)AAFLEISDDSK_	0	F1R483;Q6IQR8;E7F9B9	hprt1l	2	619.301	1236.59	0.0001661	116.52	84.586
AAFLEISDDSK	Acetyl (Protein N-term)	_(ac)AAFLEISDDSK_	0	F1R483;Q6IQR8;E7F9B9	hprt1l	2	619.301	1236.59	0.00026948	130.96	104.36
AAFLEISDDSK	Acetyl (Protein N-term)	_(ac)AAFLEISDDSK_	0	F1R483;Q6IQR8;E7F9B9	hprt1l	2	619.301	1236.59	0.00012613	127.3	102.16
AAFPCFDEPAFK	Unmodified	_AAFPCFDEPAFK_	0	Q7ZV66;A2BGQ9;F1QFR6;A2BGR0;E9QIR0	zgc:56194;erap1b;erap1a	3	467.217	1398.63	0.0035783	83.397	61.165
AAFPCFDEPAFK	Unmodified	_AAFPCFDEPAFK_	0	Q7ZV66;A2BGQ9;F1QFR6;A2BGR0;E9QIR0	zgc:56194;erap1b;erap1a	3	467.217	1398.63	0.014833	69.01	52.478
AAFTKDESK	Unmodified	_AAFTKDESK_	1	X1WDM1;B3DH85;Q90YM1;A0A0R4IAW3	ncam1a	3	332.838	995.492	0.04084	73.9	49.746
AAFTKDESK	Unmodified	_AAFTKDESK_	1	X1WDM1;B3DH85;Q90YM1;A0A0R4IAW3	ncam1a	3	332.838	995.492	0.0066736	91.937	68.332
AAFYLMR	Unmodified	_AAFYLMR_	0	B0R0B3	pgm5	2	436.228	870.442	0.062656	116.09	81.199
AAFYLMR	Unmodified	_AAFYLMR_	0	B0R0B3	pgm5	2	436.228	870.442	0.05436	120.76	83.727
AAGATRIIAVDINSDKFEIAK	Unmodified	_AAGATRIIAVDINSDKFEIAK_	2	Q6NZZ1	zgc:77938	4	551.557	2202.2	9.9499e-12	155.17	133.37
AAGCGYENVVK	Unmodified	_AAGCGYENVVK_	0	Q3B7E4;Q6DGX0;Q6AXL2	hrsp12	2	584.277	1166.54	2.9428e-08	244.98	192.4
AAGCGYENVVK	Unmodified	_AAGCGYENVVK_	0	Q3B7E4;Q6DGX0;Q6AXL2	hrsp12	3	389.854	1166.54	0.0010502	101.97	75.376
AAGCGYENVVK	Unmodified	_AAGCGYENVVK_	0	Q3B7E4;Q6DGX0;Q6AXL2	hrsp12	2	584.277	1166.54	2.9428e-08	244.98	192.4
AAGCGYENVVK	Unmodified	_AAGCGYENVVK_	0	Q3B7E4;Q6DGX0;Q6AXL2	hrsp12	3	389.854	1166.54	0.000775	105.98	79.377
AAGCGYENVVK	Unmodified	_AAGCGYENVVK_	0	Q3B7E4;Q6DGX0;Q6AXL2	hrsp12	2	584.277	1166.54	4.6543e-08	242.83	190.25
AAGCGYENVVK	Unmodified	_AAGCGYENVVK_	0	Q3B7E4;Q6DGX0;Q6AXL2	hrsp12	3	389.854	1166.54	2.4938e-05	147.4	120.81
AAGCGYENVVK	Unmodified	_AAGCGYENVVK_	0	Q3B7E4;Q6DGX0;Q6AXL2	hrsp12	2	584.277	1166.54	1.4535e-07	230.41	177.83
AAGCGYENVVK	Unmodified	_AAGCGYENVVK_	0	Q3B7E4;Q6DGX0;Q6AXL2	hrsp12	3	389.854	1166.54	0.00015094	125.97	111.41
AAGCGYENVVK	Unmodified	_AAGCGYENVVK_	0	Q3B7E4;Q6DGX0;Q6AXL2	hrsp12	2	584.277	1166.54	NaN	NaN	NaN
AAGCGYENVVK	Unmodified	_AAGCGYENVVK_	0	Q3B7E4;Q6DGX0;Q6AXL2	hrsp12	2	584.277	1166.54	NaN	NaN	NaN
AAGCGYENVVK	Unmodified	_AAGCGYENVVK_	0	Q3B7E4;Q6DGX0;Q6AXL2	hrsp12	3	389.854	1166.54	NaN	NaN	NaN
AAGDCLDEK	Unmodified	_AAGDCLDEK_	0	F1R8Q3;Q6NWG1	lrrc59	2	489.713	977.412	0.0021302	151.97	80.096
AAGDCLDEK	Unmodified	_AAGDCLDEK_	0	F1R8Q3;Q6NWG1	lrrc59	2	489.713	977.412	0.003646	138.4	79.8
AAGDCLDEK	Unmodified	_AAGDCLDEK_	0	F1R8Q3;Q6NWG1	lrrc59	2	489.713	977.412	0.0018725	157.2	87.295
AAGDCLDEK	Unmodified	_AAGDCLDEK_	0	F1R8Q3;Q6NWG1	lrrc59	2	489.713	977.412	0.0037942	137.14	61.397
AAGDCLDEK	Unmodified	_AAGDCLDEK_	0	F1R8Q3;Q6NWG1	lrrc59	2	489.713	977.412	NaN	NaN	NaN
AAGEANAVLAK	Unmodified	_AAGEANAVLAK_	0	Q7SY50	stoml2	2	507.783	1013.55	0.0003059	173.32	107.25
AAGEANAVLAK	Unmodified	_AAGEANAVLAK_	0	Q7SY50	stoml2	2	507.783	1013.55	0.00028414	146.11	95.983
AAGEANAVLAK	Unmodified	_AAGEANAVLAK_	0	Q7SY50	stoml2	2	507.783	1013.55	0.00037601	190.96	126.87
AAGEANAVLAK	Unmodified	_AAGEANAVLAK_	0	Q7SY50	stoml2	2	507.783	1013.55	0.00017718	185.29	121.2
AAGEISIEIPTK	Unmodified	_AAGEISIEIPTK_	0	E9QIE6;B6VCA1	pcsk1	3	410.231	1227.67	0.00074568	99.215	67.056
AAGEISIEIPTK	Unmodified	_AAGEISIEIPTK_	0	E9QIE6;B6VCA1	pcsk1	3	410.231	1227.67	0.00031039	109.6	71.578
AAGEISIEIPTK	Unmodified	_AAGEISIEIPTK_	0	E9QIE6;B6VCA1	pcsk1	3	410.231	1227.67	0.00079007	98.156	64.286
AAGEQIVEGDNDYFTCITK	Unmodified	_AAGEQIVEGDNDYFTCITK_	0	Q6NWJ4	dnajc2	3	710.993	2129.96	3.2431e-16	173.21	154.38
AAGEVAGLVTLR	Unmodified	_AAGEVAGLVTLR_	0	Q5MPX4;B3DHD1	tfr1a	2	578.838	1155.66	0.0018142	117.52	69.613
AAGEVAGLVTLR	Unmodified	_AAGEVAGLVTLR_	0	Q5MPX4;B3DHD1	tfr1a	3	386.228	1155.66	0.0050603	78.324	58.117
AAGEVAGLVTLR	Unmodified	_AAGEVAGLVTLR_	0	Q5MPX4;B3DHD1	tfr1a	3	386.228	1155.66	0.026662	63.908	48.153
AAGEVAGLVTLR	Unmodified	_AAGEVAGLVTLR_	0	Q5MPX4;B3DHD1	tfr1a	2	578.838	1155.66	0.0045699	106.2	69.817
AAGEVAGLVTLR	Unmodified	_AAGEVAGLVTLR_	0	Q5MPX4;B3DHD1	tfr1a	2	578.838	1155.66	0.0012198	125.23	86.988
AAGEVAGLVTLR	Unmodified	_AAGEVAGLVTLR_	0	Q5MPX4;B3DHD1	tfr1a	2	578.838	1155.66	0.0021274	113.46	74.641
AAGEVAGLVTLR	Unmodified	_AAGEVAGLVTLR_	0	Q5MPX4;B3DHD1	tfr1a	3	386.228	1155.66	0.041327	57.583	39.525
AAGEYRTAGWEAYLK	Unmodified	_AAGEYRTAGWEAYLK_	1	B8JLL1	umps	3	562.614	1684.82	0.00012542	108.34	72.316
AAGEYRTAGWEAYLK	Unmodified	_AAGEYRTAGWEAYLK_	1	B8JLL1	umps	3	562.614	1684.82	0.00026769	102.39	75.66
AAGEYRTAGWEAYLK	Unmodified	_AAGEYRTAGWEAYLK_	1	B8JLL1	umps	3	562.614	1684.82	3.5422e-08	195.6	158.45
AAGEYRTAGWEAYLK	Unmodified	_AAGEYRTAGWEAYLK_	1	B8JLL1	umps	3	562.614	1684.82	0.0018729	85.622	55.89
AAGEYRTAGWEAYLK	Unmodified	_AAGEYRTAGWEAYLK_	1	B8JLL1	umps	3	562.614	1684.82	3.7292e-05	115.58	85.04
AAGEYRTAGWEAYLK	Unmodified	_AAGEYRTAGWEAYLK_	1	B8JLL1	umps	3	562.614	1684.82	NaN	NaN	NaN
AAGEYRTAGWEAYLK	Unmodified	_AAGEYRTAGWEAYLK_	1	B8JLL1	umps	3	562.614	1684.82	NaN	NaN	NaN
AAGEYRTAGWEAYLK	Unmodified	_AAGEYRTAGWEAYLK_	1	B8JLL1	umps	3	562.614	1684.82	NaN	NaN	NaN
AAGEYRTAGWEAYLK	Unmodified	_AAGEYRTAGWEAYLK_	1	B8JLL1	umps	3	562.614	1684.82	NaN	NaN	NaN
AAGFLMK	Unmodified	_AAGFLMK_	0	Q6P003;F1QXV8;Q7ZV29;E9QF19	pgk1	2	369.204	736.394	0.025963	140.79	59.118
AAGFLMK	Unmodified	_AAGFLMK_	0	Q6P003;F1QXV8;Q7ZV29;E9QF19	pgk1	3	246.472	736.394	0.059377	64.866	31.895
AAGFLMK	Unmodified	_AAGFLMK_	0	Q6P003;F1QXV8;Q7ZV29;E9QF19	pgk1	2	369.204	736.394	0.04495	126.05	44.373
AAGFLMK	Unmodified	_AAGFLMK_	0	Q6P003;F1QXV8;Q7ZV29;E9QF19	pgk1	2	369.204	736.394	0.04495	126.05	54.051
AAGFLMK	Unmodified	_AAGFLMK_	0	Q6P003;F1QXV8;Q7ZV29;E9QF19	pgk1	2	369.204	736.394	0.04495	126.05	54.051
AAGFLMK	Unmodified	_AAGFLMK_	0	Q6P003;F1QXV8;Q7ZV29;E9QF19	pgk1	2	369.204	736.394	0.04495	126.05	54.051
AAGFLMK	Unmodified	_AAGFLMK_	0	Q6P003;F1QXV8;Q7ZV29;E9QF19	pgk1	2	369.204	736.394	0.04495	126.05	54.051
AAGFLMK	Unmodified	_AAGFLMK_	0	Q6P003;F1QXV8;Q7ZV29;E9QF19	pgk1	2	369.204	736.394	NaN	NaN	NaN
AAGFLMK	Unmodified	_AAGFLMK_	0	Q6P003;F1QXV8;Q7ZV29;E9QF19	pgk1	2	369.204	736.394	NaN	NaN	NaN
AAGFLMK	Oxidation (M)	_AAGFLM(ox)K_	0	Q6P003;F1QXV8;Q7ZV29;E9QF19	pgk1	3	251.804	752.389	0.09363	51.688	22.115
AAGFLMK	Oxidation (M)	_AAGFLM(ox)K_	0	Q6P003;F1QXV8;Q7ZV29;E9QF19	pgk1	3	251.804	752.389	0.09363	51.688	22.115
AAGFLMKK	Unmodified	_AAGFLMKK_	1	Q6P003;F1QXV8;Q7ZV29;E9QF19	pgk1	3	289.17	864.489	0.024504	80.229	62.381
AAGFLMKK	Unmodified	_AAGFLMKK_	1	Q6P003;F1QXV8;Q7ZV29;E9QF19	pgk1	2	433.252	864.489	0.012139	114.02	64.676
AAGFLMKK	Unmodified	_AAGFLMKK_	1	Q6P003;F1QXV8;Q7ZV29;E9QF19	pgk1	3	289.17	864.489	0.082302	60.895	31.322
AAGFLMKK	Unmodified	_AAGFLMKK_	1	Q6P003;F1QXV8;Q7ZV29;E9QF19	pgk1	3	289.17	864.489	0.032447	73.324	57.885
AAGFLMKK	Unmodified	_AAGFLMKK_	1	Q6P003;F1QXV8;Q7ZV29;E9QF19	pgk1	3	289.17	864.489	0.091215	58.782	24.971
AAGFLMKK	Unmodified	_AAGFLMKK_	1	Q6P003;F1QXV8;Q7ZV29;E9QF19	pgk1	3	289.17	864.489	0.0075337	101.64	70.985
AAGFLMKK	Unmodified	_AAGFLMKK_	1	Q6P003;F1QXV8;Q7ZV29;E9QF19	pgk1	2	433.252	864.489	0.021375	104.11	71.169
AAGFLMKK	Unmodified	_AAGFLMKK_	1	Q6P003;F1QXV8;Q7ZV29;E9QF19	pgk1	3	289.17	864.489	0.011079	91.9	61.242
AAGFLMKK	Unmodified	_AAGFLMKK_	1	Q6P003;F1QXV8;Q7ZV29;E9QF19	pgk1	2	433.252	864.489	0.0046387	141.98	88.518
AAGFLMKK	Unmodified	_AAGFLMKK_	1	Q6P003;F1QXV8;Q7ZV29;E9QF19	pgk1	3	289.17	864.489	NaN	NaN	NaN
AAGFPLNDQLFQLIVR	Unmodified	_AAGFPLNDQLFQLIVR_	0	B3DFQ1;X1WFZ2;A7MBX1	capns1b	3	601.337	1800.99	4.4051e-13	212.55	189.42
AAGFPLNDQLFQLIVR	Unmodified	_AAGFPLNDQLFQLIVR_	0	B3DFQ1;X1WFZ2;A7MBX1	capns1b	2	901.502	1800.99	2.5902e-24	274.8	232
AAGFPLNDQLFQLIVR	Unmodified	_AAGFPLNDQLFQLIVR_	0	B3DFQ1;X1WFZ2;A7MBX1	capns1b	3	601.337	1800.99	1.5071e-11	186.56	155.6
AAGFPLNDQLFQLIVR	Unmodified	_AAGFPLNDQLFQLIVR_	0	B3DFQ1;X1WFZ2;A7MBX1	capns1b	2	901.502	1800.99	2.7354e-19	253.54	198.47
AAGFPLNDQLFQLIVR	Unmodified	_AAGFPLNDQLFQLIVR_	0	B3DFQ1;X1WFZ2;A7MBX1	capns1b	3	601.337	1800.99	9.5174e-12	198.48	167.52
AAGFPLNDQLFQLIVR	Unmodified	_AAGFPLNDQLFQLIVR_	0	B3DFQ1;X1WFZ2;A7MBX1	capns1b	2	901.502	1800.99	1.443e-24	280.57	230.38
AAGFPLNDQLFQLIVR	Unmodified	_AAGFPLNDQLFQLIVR_	0	B3DFQ1;X1WFZ2;A7MBX1	capns1b	3	601.337	1800.99	1.4931e-11	191.84	160.88
AAGFPLNDQLFQLIVR	Unmodified	_AAGFPLNDQLFQLIVR_	0	B3DFQ1;X1WFZ2;A7MBX1	capns1b	3	601.337	1800.99	7.5495e-12	200.9	169.94
AAGFPLNDQLFQLIVR	Unmodified	_AAGFPLNDQLFQLIVR_	0	B3DFQ1;X1WFZ2;A7MBX1	capns1b	2	901.502	1800.99	2.22e-19	256.31	207.87
AAGFPLNDQLFQLIVR	Unmodified	_AAGFPLNDQLFQLIVR_	0	B3DFQ1;X1WFZ2;A7MBX1	capns1b	3	601.337	1800.99	NaN	NaN	NaN
AAGFPLNDQLFQLIVR	Unmodified	_AAGFPLNDQLFQLIVR_	0	B3DFQ1;X1WFZ2;A7MBX1	capns1b	2	901.502	1800.99	NaN	NaN	NaN
AAGFPLNDQLFQLIVRR	Unmodified	_AAGFPLNDQLFQLIVRR_	1	B3DFQ1;X1WFZ2;A7MBX1	capns1b	3	653.371	1957.09	2.85e-32	290.95	260.84
AAGFPLNDQLFQLIVRR	Unmodified	_AAGFPLNDQLFQLIVRR_	1	B3DFQ1;X1WFZ2;A7MBX1	capns1b	3	653.371	1957.09	1.4015e-22	268.12	233.21
AAGFPLNDQLFQLIVRR	Unmodified	_AAGFPLNDQLFQLIVRR_	1	B3DFQ1;X1WFZ2;A7MBX1	capns1b	3	653.371	1957.09	5.6591e-21	263.04	227.71
AAGFPLNDQLFQLIVRR	Unmodified	_AAGFPLNDQLFQLIVRR_	1	B3DFQ1;X1WFZ2;A7MBX1	capns1b	3	653.371	1957.09	3.9336e-18	248.2	218.07
AAGFPLNDQLFQLIVRR	Unmodified	_AAGFPLNDQLFQLIVRR_	1	B3DFQ1;X1WFZ2;A7MBX1	capns1b	3	653.371	1957.09	1.4015e-22	268.12	240.97
AAGFPLNDQLFQLIVRR	Unmodified	_AAGFPLNDQLFQLIVRR_	1	B3DFQ1;X1WFZ2;A7MBX1	capns1b	3	653.371	1957.09	1.5641e-16	229.92	198.5
AAGFPLNDQLFQLIVRR	Unmodified	_AAGFPLNDQLFQLIVRR_	1	B3DFQ1;X1WFZ2;A7MBX1	capns1b	3	653.371	1957.09	NaN	NaN	NaN
AAGFPLNDQLFQLIVRR	Unmodified	_AAGFPLNDQLFQLIVRR_	1	B3DFQ1;X1WFZ2;A7MBX1	capns1b	3	653.371	1957.09	NaN	NaN	NaN
AAGFPLNDQLFQLIVRR	Unmodified	_AAGFPLNDQLFQLIVRR_	1	B3DFQ1;X1WFZ2;A7MBX1	capns1b	3	653.371	1957.09	NaN	NaN	NaN
AAGFPLNDQLFQLIVRR	Unmodified	_AAGFPLNDQLFQLIVRR_	1	B3DFQ1;X1WFZ2;A7MBX1	capns1b	3	653.371	1957.09	NaN	NaN	NaN
AAGFPLNDQLFQLIVRRYSDEK	Unmodified	_AAGFPLNDQLFQLIVRRYSDEK_	2	A7MBX1	capns1b	4	645.845	2579.35	1.4535e-44	278.58	254.92
AAGFPLNDQLFQLIVRRYSDEK	Unmodified	_AAGFPLNDQLFQLIVRRYSDEK_	2	A7MBX1	capns1b	4	645.845	2579.35	6.7412e-25	203.48	181.88
AAGFPLNDQLFQLIVRRYSDEK	Unmodified	_AAGFPLNDQLFQLIVRRYSDEK_	2	A7MBX1	capns1b	4	645.845	2579.35	9.2167e-45	281.96	252.33
AAGFPLNDQLFQLIVRRYSDEK	Unmodified	_AAGFPLNDQLFQLIVRRYSDEK_	2	A7MBX1	capns1b	4	645.845	2579.35	NaN	NaN	NaN
AAGFPLTDQLFQMIIR	Oxidation (M)	_AAGFPLTDQLFQM(ox)IIR_	0	Q1LYC9;Q568A3	capns1a	3	612.994	1835.96	1.4088e-07	138.21	102.54
AAGFPLTDQLFQMIIR	Oxidation (M)	_AAGFPLTDQLFQM(ox)IIR_	0	Q1LYC9;Q568A3	capns1a	3	612.994	1835.96	0.00021854	98.253	79.522
AAGFPLTDQLFQMIIR	Oxidation (M)	_AAGFPLTDQLFQM(ox)IIR_	0	Q1LYC9;Q568A3	capns1a	3	612.994	1835.96	1.5109e-06	130.1	100.56
AAGFPLTDQLFQMIIR	Oxidation (M)	_AAGFPLTDQLFQM(ox)IIR_	0	Q1LYC9;Q568A3	capns1a	3	612.994	1835.96	2.2642e-05	111.83	82.528
AAGFPLTDQLFQMIIR	Oxidation (M)	_AAGFPLTDQLFQM(ox)IIR_	0	Q1LYC9;Q568A3	capns1a	3	612.994	1835.96	4.3182e-05	110.25	84.338
AAGFPLTDQLFQMIIR	Oxidation (M)	_AAGFPLTDQLFQM(ox)IIR_	0	Q1LYC9;Q568A3	capns1a	3	612.994	1835.96	0.0002006	99.481	84.794
AAGFPLTDQLFQMIIR	Oxidation (M)	_AAGFPLTDQLFQM(ox)IIR_	0	Q1LYC9;Q568A3	capns1a	3	612.994	1835.96	0.00030269	92.495	72.112
AAGFPLTDQLFQMIIR	Oxidation (M)	_AAGFPLTDQLFQM(ox)IIR_	0	Q1LYC9;Q568A3	capns1a	3	612.994	1835.96	2.5883e-06	129.17	99.866
AAGFPLTDQLFQMIIR	Oxidation (M)	_AAGFPLTDQLFQM(ox)IIR_	0	Q1LYC9;Q568A3	capns1a	3	612.994	1835.96	1.2585e-05	120.53	102.45
AAGFPLTDQLFQMIIR	Oxidation (M)	_AAGFPLTDQLFQM(ox)IIR_	0	Q1LYC9;Q568A3	capns1a	2	918.987	1835.96	0.0023175	103.31	87.174
AAGFPLTDQLFQMIIR	Oxidation (M)	_AAGFPLTDQLFQM(ox)IIR_	0	Q1LYC9;Q568A3	capns1a	3	612.994	1835.96	NaN	NaN	NaN
AAGFPLTDQLFQMIIR	Unmodified	_AAGFPLTDQLFQMIIR_	0	Q1LYC9;Q568A3	capns1a	3	607.662	1819.97	1.4783e-11	185.87	166.11
AAGFPLTDQLFQMIIR	Unmodified	_AAGFPLTDQLFQMIIR_	0	Q1LYC9;Q568A3	capns1a	3	607.662	1819.97	1.4136e-06	130.24	110.47
AAGFPLTDQLFQMIIR	Unmodified	_AAGFPLTDQLFQMIIR_	0	Q1LYC9;Q568A3	capns1a	3	607.662	1819.97	2.3164e-13	220.4	200.64
AAGFPLTDQLFQMIIR	Unmodified	_AAGFPLTDQLFQMIIR_	0	Q1LYC9;Q568A3	capns1a	3	607.662	1819.97	3.3968e-13	216.34	196.58
AAGFPLTDQLFQMIIR	Unmodified	_AAGFPLTDQLFQMIIR_	0	Q1LYC9;Q568A3	capns1a	2	910.99	1819.97	5.6527e-05	126.76	102.38
AAGFPLTDQLFQMIIR	Unmodified	_AAGFPLTDQLFQMIIR_	0	Q1LYC9;Q568A3	capns1a	2	910.99	1819.97	NaN	NaN	NaN
AAGFPLTDQLFQMIIR	Unmodified	_AAGFPLTDQLFQMIIR_	0	Q1LYC9;Q568A3	capns1a	3	607.662	1819.97	NaN	NaN	NaN
AAGFPLTDQLFQMIIR	Unmodified	_AAGFPLTDQLFQMIIR_	0	Q1LYC9;Q568A3	capns1a	2	910.99	1819.97	NaN	NaN	NaN
AAGFPLTDQLFQMIIR	Unmodified	_AAGFPLTDQLFQMIIR_	0	Q1LYC9;Q568A3	capns1a	2	910.99	1819.97	NaN	NaN	NaN
AAGFPLTDQLFQMIIR	Unmodified	_AAGFPLTDQLFQMIIR_	0	Q1LYC9;Q568A3	capns1a	3	607.662	1819.97	NaN	NaN	NaN
AAGFPLTDQLFQMIIRR	Oxidation (M)	_AAGFPLTDQLFQM(ox)IIRR_	1	Q1LYC9;Q568A3	capns1a	3	665.028	1992.06	0.00051672	95.854	80.262
AAGFPLTDQLFQMIIRR	Oxidation (M)	_AAGFPLTDQLFQM(ox)IIRR_	1	Q1LYC9;Q568A3	capns1a	3	665.028	1992.06	0.0046294	73.245	55.545
AAGFPLTDQLFQMIIRR	Oxidation (M)	_AAGFPLTDQLFQM(ox)IIRR_	1	Q1LYC9;Q568A3	capns1a	3	665.028	1992.06	0.0043005	74.789	61.653
AAGFPLTDQLFQMIIRR	Oxidation (M)	_AAGFPLTDQLFQM(ox)IIRR_	1	Q1LYC9;Q568A3	capns1a	3	665.028	1992.06	0.00029153	104.09	88.499
AAGFPLTDQLFQMIIRR	Oxidation (M)	_AAGFPLTDQLFQM(ox)IIRR_	1	Q1LYC9;Q568A3	capns1a	3	665.028	1992.06	0.045603	58.723	41.504
AAGFPLTDQLFQMIIRR	Oxidation (M)	_AAGFPLTDQLFQM(ox)IIRR_	1	Q1LYC9;Q568A3	capns1a	3	665.028	1992.06	0.00017425	108.38	92.438
AAGFPLTDQLFQMIIRR	Oxidation (M)	_AAGFPLTDQLFQM(ox)IIRR_	1	Q1LYC9;Q568A3	capns1a	3	665.028	1992.06	NaN	NaN	NaN
AAGFPLTDQLFQMIIRR	Oxidation (M)	_AAGFPLTDQLFQM(ox)IIRR_	1	Q1LYC9;Q568A3	capns1a	3	665.028	1992.06	NaN	NaN	NaN
AAGFPLTDQLFQMIIRR	Oxidation (M)	_AAGFPLTDQLFQM(ox)IIRR_	1	Q1LYC9;Q568A3	capns1a	3	665.028	1992.06	NaN	NaN	NaN
AAGFPLTDQLFQMIIRR	Oxidation (M)	_AAGFPLTDQLFQM(ox)IIRR_	1	Q1LYC9;Q568A3	capns1a	3	665.028	1992.06	NaN	NaN	NaN
AAGFPLTDQLFQMIIRR	Oxidation (M)	_AAGFPLTDQLFQM(ox)IIRR_	1	Q1LYC9;Q568A3	capns1a	3	665.028	1992.06	NaN	NaN	NaN
AAGFPLTDQLFQMIIRR	Unmodified	_AAGFPLTDQLFQMIIRR_	1	Q1LYC9;Q568A3	capns1a	3	659.696	1976.07	2.1982e-25	268.92	247.72
AAGFPLTDQLFQMIIRR	Unmodified	_AAGFPLTDQLFQMIIRR_	1	Q1LYC9;Q568A3	capns1a	3	659.696	1976.07	7.038e-17	240.24	217.1
AAGFPLTDQLFQMIIRR	Unmodified	_AAGFPLTDQLFQMIIRR_	1	Q1LYC9;Q568A3	capns1a	3	659.696	1976.07	9.6984e-17	237.05	213.6
AAGFPLTDQLFQMIIRR	Unmodified	_AAGFPLTDQLFQMIIRR_	1	Q1LYC9;Q568A3	capns1a	3	659.696	1976.07	9.9711e-21	259.08	236.6
AAGFTDPILVSGTDGVGTK	Unmodified	_AAGFTDPILVSGTDGVGTK_	0	Q7ZUW1;A0A0G2KHK0;A0A0G2KKC3;A0A0G2KGL2;Q9I9E6	gart	3	602.648	1804.92	1.7881e-16	181.51	160.12
AAGFTDPILVSGTDGVGTK	Unmodified	_AAGFTDPILVSGTDGVGTK_	0	Q7ZUW1;A0A0G2KHK0;A0A0G2KKC3;A0A0G2KGL2;Q9I9E6	gart	3	602.648	1804.92	2.8283e-11	161.19	142.25
AAGFTDPILVSGTDGVGTK	Unmodified	_AAGFTDPILVSGTDGVGTK_	0	Q7ZUW1;A0A0G2KHK0;A0A0G2KKC3;A0A0G2KGL2;Q9I9E6	gart	3	602.648	1804.92	4.5984e-19	225.7	199.59
AAGFTDPILVSGTDGVGTK	Unmodified	_AAGFTDPILVSGTDGVGTK_	0	Q7ZUW1;A0A0G2KHK0;A0A0G2KKC3;A0A0G2KGL2;Q9I9E6	gart	3	602.648	1804.92	0.00013148	104.16	86.242
AAGFTDPILVSGTDGVGTK	Unmodified	_AAGFTDPILVSGTDGVGTK_	0	Q7ZUW1;A0A0G2KHK0;A0A0G2KKC3;A0A0G2KGL2;Q9I9E6	gart	3	602.648	1804.92	1.417e-17	201.57	175.14
AAGFTDPILVSGTDGVGTK	Unmodified	_AAGFTDPILVSGTDGVGTK_	0	Q7ZUW1;A0A0G2KHK0;A0A0G2KKC3;A0A0G2KGL2;Q9I9E6	gart	3	602.648	1804.92	NaN	NaN	NaN
AAGGEGSSNVFSMFEQSQIQEYK	Oxidation (M)	_AAGGEGSSNVFSM(ox)FEQSQIQEYK_	0	O93409	mylpfa	3	837.376	2509.11	8.9753e-33	216.65	202.03
AAGGEGSSNVFSMFEQSQIQEYK	Oxidation (M)	_AAGGEGSSNVFSM(ox)FEQSQIQEYK_	0	O93409	mylpfa	4	628.284	2509.11	3.1948e-13	153.36	144.2
AAGGEGSSNVFSMFEQSQIQEYK	Oxidation (M)	_AAGGEGSSNVFSM(ox)FEQSQIQEYK_	0	O93409	mylpfa	3	837.376	2509.11	7.5606e-35	229.75	220.47
AAGGEGSSNVFSMFEQSQIQEYK	Oxidation (M)	_AAGGEGSSNVFSM(ox)FEQSQIQEYK_	0	O93409	mylpfa	3	837.376	2509.11	7.0422e-26	208.47	199.31
AAGGEGSSNVFSMFEQSQIQEYK	Oxidation (M)	_AAGGEGSSNVFSM(ox)FEQSQIQEYK_	0	O93409	mylpfa	4	628.284	2509.11	1.0198e-13	164.94	155.89
AAGGEGSSNVFSMFEQSQIQEYK	Oxidation (M)	_AAGGEGSSNVFSM(ox)FEQSQIQEYK_	0	O93409	mylpfa	3	837.376	2509.11	2.0852e-33	226.29	217.13
AAGGEGSSNVFSMFEQSQIQEYK	Oxidation (M)	_AAGGEGSSNVFSM(ox)FEQSQIQEYK_	0	O93409	mylpfa	3	837.376	2509.11	1.1223e-32	213.5	204.34
AAGGEGSSNVFSMFEQSQIQEYK	Oxidation (M)	_AAGGEGSSNVFSM(ox)FEQSQIQEYK_	0	O93409	mylpfa	3	837.376	2509.11	8.418e-25	197	187.83
AAGGEGSSNVFSMFEQSQIQEYK	Oxidation (M)	_AAGGEGSSNVFSM(ox)FEQSQIQEYK_	0	O93409	mylpfa	4	628.284	2509.11	7.4298e-10	144.82	135.66
AAGGEGSSNVFSMFEQSQIQEYK	Oxidation (M)	_AAGGEGSSNVFSM(ox)FEQSQIQEYK_	0	O93409	mylpfa	3	837.376	2509.11	7.039e-35	231.06	221.9
AAGGEGSSNVFSMFEQSQIQEYK	Oxidation (M)	_AAGGEGSSNVFSM(ox)FEQSQIQEYK_	0	O93409	mylpfa	3	837.376	2509.11	3.3935e-25	204.47	195.31
AAGGEGSSNVFSMFEQSQIQEYK	Oxidation (M)	_AAGGEGSSNVFSM(ox)FEQSQIQEYK_	0	O93409	mylpfa	3	837.376	2509.11	3.3935e-25	204.47	195.31
AAGGEGSSNVFSMFEQSQIQEYK	Oxidation (M)	_AAGGEGSSNVFSM(ox)FEQSQIQEYK_	0	O93409	mylpfa	4	628.284	2509.11	1.7685e-11	150.65	136.35
AAGGEGSSNVFSMFEQSQIQEYK	Oxidation (M)	_AAGGEGSSNVFSM(ox)FEQSQIQEYK_	0	O93409	mylpfa	3	837.376	2509.11	7.0422e-26	208.47	199.31
AAGGEGSSNVFSMFEQSQIQEYK	Unmodified	_AAGGEGSSNVFSMFEQSQIQEYK_	0	O93409	mylpfa	3	832.045	2493.11	9.8325e-45	277.85	268
AAGGEGSSNVFSMFEQSQIQEYK	Unmodified	_AAGGEGSSNVFSMFEQSQIQEYK_	0	O93409	mylpfa	4	624.285	2493.11	6.6263e-25	197	187.82
AAGGEGSSNVFSMFEQSQIQEYK	Unmodified	_AAGGEGSSNVFSMFEQSQIQEYK_	0	O93409	mylpfa	3	832.045	2493.11	9.8325e-45	277.85	266.11
AAGGEGSSNVFSMFEQSQIQEYK	Unmodified	_AAGGEGSSNVFSMFEQSQIQEYK_	0	O93409	mylpfa	4	624.285	2493.11	9.1404e-25	192.25	177.84
AAGGEGSSNVFSMFEQSQIQEYK	Unmodified	_AAGGEGSSNVFSMFEQSQIQEYK_	0	O93409	mylpfa	3	832.045	2493.11	1.9117e-44	268.43	259.99
AAGGEGSSNVFSMFEQSQIQEYK	Unmodified	_AAGGEGSSNVFSMFEQSQIQEYK_	0	O93409	mylpfa	4	624.285	2493.11	5.0418e-25	199.99	191.41
AAGGEGSSNVFSMFEQSQIQEYK	Unmodified	_AAGGEGSSNVFSMFEQSQIQEYK_	0	O93409	mylpfa	3	832.045	2493.11	3.7914e-39	261.17	249.31
AAGGEGSSNVFSMFEQSQIQEYK	Unmodified	_AAGGEGSSNVFSMFEQSQIQEYK_	0	O93409	mylpfa	4	624.285	2493.11	5.9094e-25	198.35	189.86
AAGGIELFVGGIGPDGHIAFNEPGSSLVSR	Unmodified	_AAGGIELFVGGIGPDGHIAFNEPGSSLVSR_	0	Q567X3;E9QB29	gnpda1	4	731.878	2923.48	2.0582e-34	202.85	180.61
AAGGIELFVGGIGPDGHIAFNEPGSSLVSR	Unmodified	_AAGGIELFVGGIGPDGHIAFNEPGSSLVSR_	0	Q567X3;E9QB29	gnpda1	3	975.502	2923.48	2.3904e-64	254.27	222.35
AAGGIELFVGGIGPDGHIAFNEPGSSLVSR	Unmodified	_AAGGIELFVGGIGPDGHIAFNEPGSSLVSR_	0	Q567X3;E9QB29	gnpda1	4	731.878	2923.48	2.2867e-34	202.11	181.67
AAGGIELFVGGIGPDGHIAFNEPGSSLVSR	Unmodified	_AAGGIELFVGGIGPDGHIAFNEPGSSLVSR_	0	Q567X3;E9QB29	gnpda1	3	975.502	2923.48	3.5104e-75	278.73	250.41
AAGGIELFVGGIGPDGHIAFNEPGSSLVSR	Unmodified	_AAGGIELFVGGIGPDGHIAFNEPGSSLVSR_	0	Q567X3;E9QB29	gnpda1	4	731.878	2923.48	1.0038e-64	260.47	233.34
AAGGIELFVGGIGPDGHIAFNEPGSSLVSR	Unmodified	_AAGGIELFVGGIGPDGHIAFNEPGSSLVSR_	0	Q567X3;E9QB29	gnpda1	3	975.502	2923.48	4.0496e-90	325.03	299.94
AAGGIIVRK	Unmodified	_AAGGIIVRK_	1	Q68EG6;F1QXI2;A0A0R4IBN8	xrcc1	3	295.527	883.56	0.0038098	105.04	70.216
AAGGIIVRK	Unmodified	_AAGGIIVRK_	1	Q68EG6;F1QXI2;A0A0R4IBN8	xrcc1	3	295.527	883.56	0.0069885	92.491	64.005
AAGGIIVRK	Unmodified	_AAGGIIVRK_	1	Q68EG6;F1QXI2;A0A0R4IBN8	xrcc1	3	295.527	883.56	0.00062011	134.08	86.34
AAGGIIVRK	Unmodified	_AAGGIIVRK_	1	Q68EG6;F1QXI2;A0A0R4IBN8	xrcc1	3	295.527	883.56	0.00021835	165.52	112.88
AAGGIIVRK	Unmodified	_AAGGIIVRK_	1	Q68EG6;F1QXI2;A0A0R4IBN8	xrcc1	3	295.527	883.56	NaN	NaN	NaN
AAGGSFGRREAAEEER	Unmodified	_AAGGSFGRREAAEEER_	2	A3KNL5	atpif1	4	423.957	1691.8	1.1367e-07	138.39	100.37
AAGGSFGRREAAEEER	Unmodified	_AAGGSFGRREAAEEER_	2	A3KNL5	atpif1	4	423.957	1691.8	3.3746e-05	110.38	73.402
AAGGSFGRREAAEEER	Unmodified	_AAGGSFGRREAAEEER_	2	A3KNL5	atpif1	4	423.957	1691.8	1.4999e-05	115.56	86.751
AAGGSFGRREAAEEER	Unmodified	_AAGGSFGRREAAEEER_	2	A3KNL5	atpif1	4	423.957	1691.8	4.2919e-07	130.95	105.89
AAGHTGPLYK	Unmodified	_AAGHTGPLYK_	0	E7F9E5;Q5U380	ace2	3	338.85	1013.53	0.003111	92.051	62.242
AAGHTGPLYK	Unmodified	_AAGHTGPLYK_	0	E7F9E5;Q5U380	ace2	3	338.85	1013.53	0.003111	92.051	69.965
AAGHTGPLYK	Unmodified	_AAGHTGPLYK_	0	E7F9E5;Q5U380	ace2	3	338.85	1013.53	0.0036846	90.906	71.119
AAGHTGPLYK	Unmodified	_AAGHTGPLYK_	0	E7F9E5;Q5U380	ace2	3	338.85	1013.53	0.013328	72.325	54.594
AAGHTGPLYK	Unmodified	_AAGHTGPLYK_	0	E7F9E5;Q5U380	ace2	3	338.85	1013.53	NaN	NaN	NaN
AAGHTGPLYK	Unmodified	_AAGHTGPLYK_	0	E7F9E5;Q5U380	ace2	3	338.85	1013.53	NaN	NaN	NaN
AAGHTGPLYK	Unmodified	_AAGHTGPLYK_	0	E7F9E5;Q5U380	ace2	3	338.85	1013.53	NaN	NaN	NaN
AAGIGTNAQAAK	Unmodified	_AAGIGTNAQAAK_	0	Q561U0;A8KC46;A0A0N4SUE6	capn2l	3	358.196	1071.57	0.00018557	116.77	97.986
AAGIGTNAQAAK	Unmodified	_AAGIGTNAQAAK_	0	Q561U0;A8KC46;A0A0N4SUE6	capn2l	3	358.196	1071.57	0.013186	69.721	42.606
AAGIGTNAQAAK	Unmodified	_AAGIGTNAQAAK_	0	Q561U0;A8KC46;A0A0N4SUE6	capn2l	3	358.196	1071.57	0.00044907	106.29	87.511
AAGIGTNAQAAK	Unmodified	_AAGIGTNAQAAK_	0	Q561U0;A8KC46;A0A0N4SUE6	capn2l	2	536.791	1071.57	0.00029445	188.28	146.2
AAGIGTNAQAAK	Unmodified	_AAGIGTNAQAAK_	0	Q561U0;A8KC46;A0A0N4SUE6	capn2l	3	358.196	1071.57	0.00044907	106.29	78.548
AAGIGTNAQAAK	Unmodified	_AAGIGTNAQAAK_	0	Q561U0;A8KC46;A0A0N4SUE6	capn2l	2	536.791	1071.57	9.0976e-05	205.53	156.97
AAGIGTNAQAAK	Unmodified	_AAGIGTNAQAAK_	0	Q561U0;A8KC46;A0A0N4SUE6	capn2l	3	358.196	1071.57	NaN	NaN	NaN
AAGIHSPK	Unmodified	_AAGIHSPK_	0	Q0P429	LOC571260	3	260.817	779.429	0.016302	80.18	57.35
AAGIHSPK	Unmodified	_AAGIHSPK_	0	Q0P429	LOC571260	3	260.817	779.429	0.03542	67.757	53.763
AAGIHSPK	Unmodified	_AAGIHSPK_	0	Q0P429	LOC571260	3	260.817	779.429	0.016302	80.18	57.35
AAGIHSPK	Unmodified	_AAGIHSPK_	0	Q0P429	LOC571260	3	260.817	779.429	NaN	NaN	NaN
AAGIRVIMITGDNK	Oxidation (M)	_AAGIRVIM(ox)ITGDNK_	1	A0JMP4;Q5U3A4;Q642Z0	atp2a1l;atp2a1	3	492.273	1473.8	0.0053361	74.537	51.161
AAGIRVIMITGDNK	Oxidation (M)	_AAGIRVIM(ox)ITGDNK_	1	A0JMP4;Q5U3A4;Q642Z0	atp2a1l;atp2a1	3	492.273	1473.8	0.0073505	71.976	46.68
AAGIRVIMITGDNK	Oxidation (M)	_AAGIRVIM(ox)ITGDNK_	1	A0JMP4;Q5U3A4;Q642Z0	atp2a1l;atp2a1	3	492.273	1473.8	0.015133	69.258	49.599
AAGIRVIMITGDNK	Oxidation (M)	_AAGIRVIM(ox)ITGDNK_	1	A0JMP4;Q5U3A4;Q642Z0	atp2a1l;atp2a1	3	492.273	1473.8	0.021628	66.989	46.148
AAGIRVIMITGDNK	Oxidation (M)	_AAGIRVIM(ox)ITGDNK_	1	A0JMP4;Q5U3A4;Q642Z0	atp2a1l;atp2a1	3	492.273	1473.8	0.0020399	86.944	56.055
AAGIRVIMITGDNK	Oxidation (M)	_AAGIRVIM(ox)ITGDNK_	1	A0JMP4;Q5U3A4;Q642Z0	atp2a1l;atp2a1	4	369.457	1473.8	0.024057	60.345	42.978
AAGIRVIMITGDNK	Oxidation (M)	_AAGIRVIM(ox)ITGDNK_	1	A0JMP4;Q5U3A4;Q642Z0	atp2a1l;atp2a1	3	492.273	1473.8	0.018742	67.997	47.534
AAGIRVIMITGDNK	Oxidation (M)	_AAGIRVIM(ox)ITGDNK_	1	A0JMP4;Q5U3A4;Q642Z0	atp2a1l;atp2a1	4	369.457	1473.8	1.4122e-05	128.68	104.38
AAGIRVIMITGDNK	Oxidation (M)	_AAGIRVIM(ox)ITGDNK_	1	A0JMP4;Q5U3A4;Q642Z0	atp2a1l;atp2a1	3	492.273	1473.8	0.00068644	92.039	69.318
AAGIRVIMITGDNK	Oxidation (M)	_AAGIRVIM(ox)ITGDNK_	1	A0JMP4;Q5U3A4;Q642Z0	atp2a1l;atp2a1	4	369.457	1473.8	5.042e-05	111.31	93.946
AAGIRVIMITGDNK	Oxidation (M)	_AAGIRVIM(ox)ITGDNK_	1	A0JMP4;Q5U3A4;Q642Z0	atp2a1l;atp2a1	3	492.273	1473.8	0.0054982	73.927	52.147
AAGIRVIMITGDNK	Oxidation (M)	_AAGIRVIM(ox)ITGDNK_	1	A0JMP4;Q5U3A4;Q642Z0	atp2a1l;atp2a1	3	492.273	1473.8	0.0030232	83.243	58.989
AAGIRVIMITGDNK	Oxidation (M)	_AAGIRVIM(ox)ITGDNK_	1	A0JMP4;Q5U3A4;Q642Z0	atp2a1l;atp2a1	3	492.273	1473.8	0.0003624	102.33	78.582
AAGIRVIMITGDNK	Oxidation (M)	_AAGIRVIM(ox)ITGDNK_	1	A0JMP4;Q5U3A4;Q642Z0	atp2a1l;atp2a1	3	492.273	1473.8	NaN	NaN	NaN
AAGIRVIMITGDNK	Oxidation (M)	_AAGIRVIM(ox)ITGDNK_	1	A0JMP4;Q5U3A4;Q642Z0	atp2a1l;atp2a1	3	492.273	1473.8	NaN	NaN	NaN
AAGIRVIMITGDNK	Oxidation (M)	_AAGIRVIM(ox)ITGDNK_	1	A0JMP4;Q5U3A4;Q642Z0	atp2a1l;atp2a1	3	492.273	1473.8	NaN	NaN	NaN
AAGIRVIMITGDNK	Oxidation (M)	_AAGIRVIM(ox)ITGDNK_	1	A0JMP4;Q5U3A4;Q642Z0	atp2a1l;atp2a1	4	369.457	1473.8	NaN	NaN	NaN
AAGIRVIMITGDNK	Unmodified	_AAGIRVIMITGDNK_	1	A0JMP4;Q5U3A4;Q642Z0	atp2a1l;atp2a1	3	486.941	1457.8	1.7854e-06	176.56	148.34
AAGIRVIMITGDNK	Unmodified	_AAGIRVIMITGDNK_	1	A0JMP4;Q5U3A4;Q642Z0	atp2a1l;atp2a1	4	365.458	1457.8	2.1259e-06	166.7	135.11
AAGIRVIMITGDNK	Unmodified	_AAGIRVIMITGDNK_	1	A0JMP4;Q5U3A4;Q642Z0	atp2a1l;atp2a1	3	486.941	1457.8	0.00041537	100.56	73.96
AAGIRVIMITGDNK	Unmodified	_AAGIRVIMITGDNK_	1	A0JMP4;Q5U3A4;Q642Z0	atp2a1l;atp2a1	3	486.941	1457.8	0.00046115	99.069	72.471
AAGIRVIMITGDNK	Unmodified	_AAGIRVIMITGDNK_	1	A0JMP4;Q5U3A4;Q642Z0	atp2a1l;atp2a1	3	486.941	1457.8	1.1929e-05	136.92	109.18
AAGIRVIMITGDNK	Unmodified	_AAGIRVIMITGDNK_	1	A0JMP4;Q5U3A4;Q642Z0	atp2a1l;atp2a1	4	365.458	1457.8	1.0409e-06	152.4	117.17
AAGIRVIMITGDNK	Unmodified	_AAGIRVIMITGDNK_	1	A0JMP4;Q5U3A4;Q642Z0	atp2a1l;atp2a1	3	486.941	1457.8	0.010014	71.031	40.203
AAGIRVIMITGDNK	Unmodified	_AAGIRVIMITGDNK_	1	A0JMP4;Q5U3A4;Q642Z0	atp2a1l;atp2a1	3	486.941	1457.8	0.00047323	98.676	69.98
AAGIRVIMITGDNK	Unmodified	_AAGIRVIMITGDNK_	1	A0JMP4;Q5U3A4;Q642Z0	atp2a1l;atp2a1	3	486.941	1457.8	0.00046115	99.069	73.704
AAGIRVIMITGDNK	Unmodified	_AAGIRVIMITGDNK_	1	A0JMP4;Q5U3A4;Q642Z0	atp2a1l;atp2a1	3	486.941	1457.8	1.4738e-05	133.13	111.26
AAGIRVIMITGDNK	Unmodified	_AAGIRVIMITGDNK_	1	A0JMP4;Q5U3A4;Q642Z0	atp2a1l;atp2a1	4	365.458	1457.8	0.0003199	94.688	75.908
AAGIRVIMITGDNK	Unmodified	_AAGIRVIMITGDNK_	1	A0JMP4;Q5U3A4;Q642Z0	atp2a1l;atp2a1	3	486.941	1457.8	NaN	NaN	NaN
AAGIRVIMITGDNK	Unmodified	_AAGIRVIMITGDNK_	1	A0JMP4;Q5U3A4;Q642Z0	atp2a1l;atp2a1	3	486.941	1457.8	NaN	NaN	NaN
AAGIRVIMITGDNK	Unmodified	_AAGIRVIMITGDNK_	1	A0JMP4;Q5U3A4;Q642Z0	atp2a1l;atp2a1	3	486.941	1457.8	NaN	NaN	NaN
AAGIRVIMITGDNK	Unmodified	_AAGIRVIMITGDNK_	1	A0JMP4;Q5U3A4;Q642Z0	atp2a1l;atp2a1	3	486.941	1457.8	NaN	NaN	NaN
AAGIYSSWAEEQRHLEDAGK	Unmodified	_AAGIYSSWAEEQRHLEDAGK_	1	A0A0R4I9B8;A0A0R4I9G6		4	555.269	2217.05	1.296e-16	177.12	151.61
AAGKKEPVFVEK	Unmodified	_AAGKKEPVFVEK_	2	B3DKN5;F1R221;A0A140LFR4;A8C985	mylka	4	326.441	1301.73	0.058079	49.31	34.278
AAGKKEPVFVEK	Unmodified	_AAGKKEPVFVEK_	2	B3DKN5;F1R221;A0A140LFR4;A8C985	mylka	4	326.441	1301.73	0.035492	55.885	26.197
AAGKKEPVFVEK	Unmodified	_AAGKKEPVFVEK_	2	B3DKN5;F1R221;A0A140LFR4;A8C985	mylka	4	326.441	1301.73	NaN	NaN	NaN
AAGLCCR	Unmodified	_AAGLCCR_	0	F1RDG9;F1QHX3;Q6EWH2;A5WWJ6;Q66HZ1	fynb;fyna;yrk	2	404.184	806.353	0.014326	154.34	112.62
AAGLCCR	Unmodified	_AAGLCCR_	0	F1RDG9;F1QHX3;Q6EWH2;A5WWJ6;Q66HZ1	fynb;fyna;yrk	2	404.184	806.353	0.010673	163.53	118.58
AAGLCCR	Unmodified	_AAGLCCR_	0	F1RDG9;F1QHX3;Q6EWH2;A5WWJ6;Q66HZ1	fynb;fyna;yrk	2	404.184	806.353	0.022161	144.51	103.3
AAGLCCR	Unmodified	_AAGLCCR_	0	F1RDG9;F1QHX3;Q6EWH2;A5WWJ6;Q66HZ1	fynb;fyna;yrk	2	404.184	806.353	0.015698	150.89	109.17
AAGLILEMIK	Unmodified	_AAGLILEMIK_	0	P83571	ruvbl2	2	529.818	1057.62	0.062658	85.862	52.599
AAGLILEMIK	Unmodified	_AAGLILEMIK_	0	P83571	ruvbl2	3	353.547	1057.62	0.00621	85.862	64.562
AAGLILEMIK	Unmodified	_AAGLILEMIK_	0	P83571	ruvbl2	2	529.818	1057.62	0.00034435	192.14	139.42
AAGLILEMIK	Unmodified	_AAGLILEMIK_	0	P83571	ruvbl2	3	353.547	1057.62	0.012686	72.928	58.721
AAGLILEMIK	Unmodified	_AAGLILEMIK_	0	P83571	ruvbl2	2	529.818	1057.62	0.001034	137.14	110.75
AAGLILEMIK	Unmodified	_AAGLILEMIK_	0	P83571	ruvbl2	3	353.547	1057.62	0.0010843	108.98	88.107
AAGLILEMIK	Unmodified	_AAGLILEMIK_	0	P83571	ruvbl2	3	353.547	1057.62	0.043141	60.717	39.21
AAGLILEMIK	Unmodified	_AAGLILEMIK_	0	P83571	ruvbl2	2	529.818	1057.62	0.018598	102.62	63.603
AAGLILEMIK	Unmodified	_AAGLILEMIK_	0	P83571	ruvbl2	2	529.818	1057.62	0.00022002	176.79	136.79
AAGLILEMIK	Unmodified	_AAGLILEMIK_	0	P83571	ruvbl2	3	353.547	1057.62	0.036722	63.216	49.221
AAGLILEMIK	Unmodified	_AAGLILEMIK_	0	P83571	ruvbl2	3	353.547	1057.62	NaN	NaN	NaN
AAGLILEMIK	Unmodified	_AAGLILEMIK_	0	P83571	ruvbl2	2	529.818	1057.62	NaN	NaN	NaN
AAGLLASHDAEDRVFR	Unmodified	_AAGLLASHDAEDRVFR_	1	Q7ZVJ9;F1QC72;A0A0R4IPN7	agps	4	432.726	1726.88	1.0955e-11	192.18	170.52
AAGLLASHDAEDRVFR	Unmodified	_AAGLLASHDAEDRVFR_	1	Q7ZVJ9;F1QC72;A0A0R4IPN7	agps	4	432.726	1726.88	1.0708e-11	184.76	156
AAGLLASHDAEDRVFR	Unmodified	_AAGLLASHDAEDRVFR_	1	Q7ZVJ9;F1QC72;A0A0R4IPN7	agps	4	432.726	1726.88	2.2076e-11	169.04	140.23
AAGLVQK	Unmodified	_AAGLVQK_	0	E7F8R4	LOC100148378	2	343.713	685.412	0.030273	136.58	83.109
AAGLVQK	Unmodified	_AAGLVQK_	0	E7F8R4	LOC100148378	2	343.713	685.412	NaN	NaN	NaN
AAGNAHIGK	Acetyl (Protein N-term)	_(ac)AAGNAHIGK_	0	Q5BJJ3;A2AWE1;A0A0R4IYJ8;A7MCD6	prdx1	2	440.735	879.456	0.0025857	57.281	52.426
AAGNAHIGK	Acetyl (Protein N-term)	_(ac)AAGNAHIGK_	0	Q5BJJ3;A2AWE1;A0A0R4IYJ8;A7MCD6	prdx1	2	440.735	879.456	0.0023088	66.682	60.043
AAGNAHIGK	Acetyl (Protein N-term)	_(ac)AAGNAHIGK_	0	Q5BJJ3;A2AWE1;A0A0R4IYJ8;A7MCD6	prdx1	2	440.735	879.456	0.0015538	67.032	62.177
AAGNAHIGK	Acetyl (Protein N-term)	_(ac)AAGNAHIGK_	0	Q5BJJ3;A2AWE1;A0A0R4IYJ8;A7MCD6	prdx1	2	440.735	879.456	0.0025824	65.038	60.183
AAGNAHIGK	Acetyl (Protein N-term)	_(ac)AAGNAHIGK_	0	Q5BJJ3;A2AWE1;A0A0R4IYJ8;A7MCD6	prdx1	2	440.735	879.456	0.0053327	54.549	49.694
AAGNAHIGK	Acetyl (Protein N-term)	_(ac)AAGNAHIGK_	0	Q5BJJ3;A2AWE1;A0A0R4IYJ8;A7MCD6	prdx1	2	440.735	879.456	0.0025857	66.682	61.827
AAGNAHIGK	Acetyl (Protein N-term)	_(ac)AAGNAHIGK_	0	Q5BJJ3;A2AWE1;A0A0R4IYJ8;A7MCD6	prdx1	2	440.735	879.456	NaN	NaN	NaN
AAGNAHIGKPAPDFTAK	Unmodified	_AAGNAHIGKPAPDFTAK_	1	Q5BJJ3;A2AWE1;A0A0R4IYJ8;A7MCD6	prdx1	4	417.223	1664.86	2.8382e-07	132.64	93.856
AAGNAHIGKPAPDFTAK	Unmodified	_AAGNAHIGKPAPDFTAK_	1	Q5BJJ3;A2AWE1;A0A0R4IYJ8;A7MCD6	prdx1	4	417.223	1664.86	1.8317e-07	139.08	105.4
AAGNAHIGKPAPDFTAK	Acetyl (Protein N-term)	_(ac)AAGNAHIGKPAPDFTAK_	1	Q5BJJ3;A2AWE1;A0A0R4IYJ8;A7MCD6	prdx1	3	569.965	1706.87	5.5586e-12	108.56	88.131
AAGNAHIGKPAPDFTAK	Acetyl (Protein N-term)	_(ac)AAGNAHIGKPAPDFTAK_	1	Q5BJJ3;A2AWE1;A0A0R4IYJ8;A7MCD6	prdx1	3	569.965	1706.87	5.028e-12	120.29	100.45
AAGNAHIGKPAPDFTAK	Acetyl (Protein N-term)	_(ac)AAGNAHIGKPAPDFTAK_	1	Q5BJJ3;A2AWE1;A0A0R4IYJ8;A7MCD6	prdx1	3	569.965	1706.87	5.2208e-07	81.317	61.577
AAGNAHIGKPAPDFTAK	Acetyl (Protein N-term)	_(ac)AAGNAHIGKPAPDFTAK_	1	Q5BJJ3;A2AWE1;A0A0R4IYJ8;A7MCD6	prdx1	3	569.965	1706.87	4.5565e-12	98.035	74.637
AAGNAHIGKPAPDFTAK	Acetyl (Protein N-term)	_(ac)AAGNAHIGKPAPDFTAK_	1	Q5BJJ3;A2AWE1;A0A0R4IYJ8;A7MCD6	prdx1	3	569.965	1706.87	5.5586e-12	119.4	99.559
AAGNAHIGKPAPDFTAK	Acetyl (Protein N-term)	_(ac)AAGNAHIGKPAPDFTAK_	1	Q5BJJ3;A2AWE1;A0A0R4IYJ8;A7MCD6	prdx1	3	569.965	1706.87	5.5586e-12	112.3	92.46
AAGNAHIGKPAPDFTAK	Acetyl (Protein N-term)	_(ac)AAGNAHIGKPAPDFTAK_	1	Q5BJJ3;A2AWE1;A0A0R4IYJ8;A7MCD6	prdx1	3	569.965	1706.87	1.2308e-13	109.38	89.274
AAGNAHIGKPAPDFTAK	Acetyl (Protein N-term)	_(ac)AAGNAHIGKPAPDFTAK_	1	Q5BJJ3;A2AWE1;A0A0R4IYJ8;A7MCD6	prdx1	4	427.726	1706.87	NaN	NaN	NaN
AAGNLETK	Unmodified	_AAGNLETK_	0	B0R197;B0R198	vdac3	3	268.48	802.418	0.021073	73.931	41.09
AAGNLETK	Unmodified	_AAGNLETK_	0	B0R197;B0R198	vdac3	2	402.217	802.418	0.012223	134.91	83.056
AAGNLETK	Unmodified	_AAGNLETK_	0	B0R197;B0R198	vdac3	3	268.48	802.418	0.025281	71.379	44.777
AAGNLETK	Unmodified	_AAGNLETK_	0	B0R197;B0R198	vdac3	2	402.217	802.418	0.016848	126.41	62.926
AAGNLETK	Unmodified	_AAGNLETK_	0	B0R197;B0R198	vdac3	3	268.48	802.418	0.021585	73.26	40.419
AAGNLETK	Unmodified	_AAGNLETK_	0	B0R197;B0R198	vdac3	2	402.217	802.418	0.012598	133.86	70.377
AAGNLETK	Unmodified	_AAGNLETK_	0	B0R197;B0R198	vdac3	2	402.217	802.418	0.026177	112.84	69.034
AAGNLETK	Unmodified	_AAGNLETK_	0	B0R197;B0R198	vdac3	3	268.48	802.418	0.055483	60.59	27.469
AAGNLETK	Unmodified	_AAGNLETK_	0	B0R197;B0R198	vdac3	2	402.217	802.418	0.014537	129.77	77.777
AAGNLETK	Unmodified	_AAGNLETK_	0	B0R197;B0R198	vdac3	2	402.217	802.418	NaN	NaN	NaN
AAGNLETK	Unmodified	_AAGNLETK_	0	B0R197;B0R198	vdac3	3	268.48	802.418	NaN	NaN	NaN
AAGNQDEIMVIRK	Unmodified	_AAGNQDEIMVIRK_	1	E4VNZ2;E9QF63;E7FC95;F8W429;A0A0R4IG45;A0A0R4ICZ1;F8W3A5	dnm1a;dnm1b	3	482.257	1443.75	5.7669e-14	261.38	237.31
AAGNQDEIMVIRK	Unmodified	_AAGNQDEIMVIRK_	1	E4VNZ2;E9QF63;E7FC95;F8W429;A0A0R4IG45;A0A0R4ICZ1;F8W3A5	dnm1a;dnm1b	3	482.257	1443.75	1.1224e-13	254.89	233.34
AAGNQDEIMVIRK	Unmodified	_AAGNQDEIMVIRK_	1	E4VNZ2;E9QF63;E7FC95;F8W429;A0A0R4IG45;A0A0R4ICZ1;F8W3A5	dnm1a;dnm1b	3	482.257	1443.75	5.1887e-10	243.3	211.95
AAGNQDEIMVIRK	Oxidation (M)	_AAGNQDEIM(ox)VIRK_	1	E4VNZ2;E9QF63;E7FC95;F8W429;A0A0R4IG45;A0A0R4ICZ1;F8W3A5	dnm1a;dnm1b	3	487.589	1459.75	0.0058617	81.239	61.598
AAGNQDEIMVIRK	Oxidation (M)	_AAGNQDEIM(ox)VIRK_	1	E4VNZ2;E9QF63;E7FC95;F8W429;A0A0R4IG45;A0A0R4ICZ1;F8W3A5	dnm1a;dnm1b	3	487.589	1459.75	0.00083897	99.669	82.643
AAGNQDEIMVIRK	Oxidation (M)	_AAGNQDEIM(ox)VIRK_	1	E4VNZ2;E9QF63;E7FC95;F8W429;A0A0R4IG45;A0A0R4ICZ1;F8W3A5	dnm1a;dnm1b	3	487.589	1459.75	0.080611	55.291	47.366
AAGPGLEK	Unmodified	_AAGPGLEK_	0	X1WH26	flnbl	2	371.708	741.402	0.019888	121.99	38.375
AAGPGLEK	Unmodified	_AAGPGLEK_	0	X1WH26	flnbl	2	371.708	741.402	0.019888	121.99	54.957
AAGPGLEK	Unmodified	_AAGPGLEK_	0	X1WH26	flnbl	2	371.708	741.402	0.011793	136.11	66.115
AAGPGLEK	Unmodified	_AAGPGLEK_	0	X1WH26	flnbl	2	371.708	741.402	0.025725	113.5	41.784
AAGPGLEK	Unmodified	_AAGPGLEK_	0	X1WH26	flnbl	2	371.708	741.402	NaN	NaN	NaN
AAGPGLEK	Unmodified	_AAGPGLEK_	0	X1WH26	flnbl	2	371.708	741.402	NaN	NaN	NaN
AAGPISERNQDATVYVGGLDEK	Acetyl (Protein N-term)	_(ac)AAGPISERNQDATVYVGGLDEK_	1	Q6NWB3	sf3b4	3	778.052	2331.13	5.1284e-09	46.578	24.103
AAGPISERNQDATVYVGGLDEK	Acetyl (Protein N-term)	_(ac)AAGPISERNQDATVYVGGLDEK_	1	Q6NWB3	sf3b4	3	778.052	2331.13	1.768e-06	46.578	29.001
AAGPISERNQDATVYVGGLDEK	Acetyl (Protein N-term)	_(ac)AAGPISERNQDATVYVGGLDEK_	1	Q6NWB3	sf3b4	3	778.052	2331.13	6.5369e-09	47.392	21.568
AAGPISERNQDATVYVGGLDEK	Acetyl (Protein N-term)	_(ac)AAGPISERNQDATVYVGGLDEK_	1	Q6NWB3	sf3b4	3	778.052	2331.13	6.6277e-09	54.672	22.122
AAGRPGTDRV	Unmodified	_AAGRPGTDRV_	2	Q90XQ8;A0A0R4IN96;F1R6Z2	cldn1	3	333.849	998.526	0.026183	74.424	47.17
AAGRPGTDRV	Unmodified	_AAGRPGTDRV_	2	Q90XQ8;A0A0R4IN96;F1R6Z2	cldn1	3	333.849	998.526	0.024834	75.652	42.812
AAGRPGTDRV	Unmodified	_AAGRPGTDRV_	2	Q90XQ8;A0A0R4IN96;F1R6Z2	cldn1	3	333.849	998.526	0.089876	61.56	31.75
AAGRPGTDRV	Unmodified	_AAGRPGTDRV_	2	Q90XQ8;A0A0R4IN96;F1R6Z2	cldn1	3	333.849	998.526	0.019053	80.916	53.711
AAGRPGTDRV	Unmodified	_AAGRPGTDRV_	2	Q90XQ8;A0A0R4IN96;F1R6Z2	cldn1	3	333.849	998.526	0.015794	83.883	57.768
AAGRPGTDRV	Unmodified	_AAGRPGTDRV_	2	Q90XQ8;A0A0R4IN96;F1R6Z2	cldn1	3	333.849	998.526	NaN	NaN	NaN
AAGRPGTDRV	Unmodified	_AAGRPGTDRV_	2	Q90XQ8;A0A0R4IN96;F1R6Z2	cldn1	3	333.849	998.526	NaN	NaN	NaN
AAGRPGTDRV	Unmodified	_AAGRPGTDRV_	2	Q90XQ8;A0A0R4IN96;F1R6Z2	cldn1	3	333.849	998.526	NaN	NaN	NaN
AAGRPGTDRV	Unmodified	_AAGRPGTDRV_	2	Q90XQ8;A0A0R4IN96;F1R6Z2	cldn1	3	333.849	998.526	NaN	NaN	NaN
AAGRPGTDRV	Unmodified	_AAGRPGTDRV_	2	Q90XQ8;A0A0R4IN96;F1R6Z2	cldn1	3	333.849	998.526	NaN	NaN	NaN
AAGSIVR	Unmodified	_AAGSIVR_	0	A0A0R4IE15;A0A0R4IU29;Q5PYH7	dlg2	2	337.203	672.392	0.05368	121.14	49.881
AAGSIVR	Unmodified	_AAGSIVR_	0	A0A0R4IE15;A0A0R4IU29;Q5PYH7	dlg2	2	337.203	672.392	NaN	NaN	NaN
AAGSLETK	Unmodified	_AAGSLETK_	0	Q7ZV39	zgc:56235	2	388.711	775.408	0.0078862	147.04	91.643
AAGSLETK	Unmodified	_AAGSLETK_	0	Q7ZV39	zgc:56235	2	388.711	775.408	0.023834	116.25	65.349
AAGSLETK	Unmodified	_AAGSLETK_	0	Q7ZV39	zgc:56235	2	388.711	775.408	0.022821	117.72	66.822
AAGSLETK	Unmodified	_AAGSLETK_	0	Q7ZV39	zgc:56235	2	388.711	775.408	NaN	NaN	NaN
AAGTLYTYPENWR	Acetyl (Protein N-term)	_(ac)AAGTLYTYPENWR_	0	A0A0R4IP07;Q6PE25;A0A140LFQ3	eef1g	2	792.378	1582.74	0.00044518	63.397	48.247
AAGTLYTYPENWR	Acetyl (Protein N-term)	_(ac)AAGTLYTYPENWR_	0	A0A0R4IP07;Q6PE25;A0A140LFQ3	eef1g	2	792.378	1582.74	1.2763e-06	150.61	140.83
AAGTLYTYPENWR	Acetyl (Protein N-term)	_(ac)AAGTLYTYPENWR_	0	A0A0R4IP07;Q6PE25;A0A140LFQ3	eef1g	2	792.378	1582.74	2.495e-07	160.53	152.49
AAGTLYTYPENWR	Acetyl (Protein N-term)	_(ac)AAGTLYTYPENWR_	0	A0A0R4IP07;Q6PE25;A0A140LFQ3	eef1g	2	792.378	1582.74	0.00025292	76.572	61.421
AAGTLYTYPENWR	Acetyl (Protein N-term)	_(ac)AAGTLYTYPENWR_	0	A0A0R4IP07;Q6PE25;A0A140LFQ3	eef1g	2	792.378	1582.74	0.00054821	59.426	48.716
AAGTLYTYPENWR	Acetyl (Protein N-term)	_(ac)AAGTLYTYPENWR_	0	A0A0R4IP07;Q6PE25;A0A140LFQ3	eef1g	2	792.378	1582.74	NaN	NaN	NaN
AAGTLYTYPENWRAFK	Acetyl (Protein N-term)	_(ac)AAGTLYTYPENWRAFK_	1	A0A0R4IP07;Q6PE25;A0A140LFQ3	eef1g	3	643.988	1928.94	3.8099e-11	123.38	109.3
AAGTLYTYPENWRAFK	Acetyl (Protein N-term)	_(ac)AAGTLYTYPENWRAFK_	1	A0A0R4IP07;Q6PE25;A0A140LFQ3	eef1g	3	643.988	1928.94	1.0097e-13	108.71	95.594
AAGTLYTYPENWRAFK	Acetyl (Protein N-term)	_(ac)AAGTLYTYPENWRAFK_	1	A0A0R4IP07;Q6PE25;A0A140LFQ3	eef1g	3	643.988	1928.94	1.2545e-11	119.32	107.03
AAGTLYTYPENWRAFK	Acetyl (Protein N-term)	_(ac)AAGTLYTYPENWRAFK_	1	A0A0R4IP07;Q6PE25;A0A140LFQ3	eef1g	3	643.988	1928.94	1.2545e-11	136.51	121.13
AAGTLYTYPENWRAFK	Acetyl (Protein N-term)	_(ac)AAGTLYTYPENWRAFK_	1	A0A0R4IP07;Q6PE25;A0A140LFQ3	eef1g	3	643.988	1928.94	2.4393e-10	123.38	110.25
AAGTWKGER	Unmodified	_AAGTWKGER_	1	F6P2R4;Q6NWC4;Q7SZN4	gcat	3	325.838	974.493	0.075848	58.592	33.737
AAGTWKGER	Unmodified	_AAGTWKGER_	1	F6P2R4;Q6NWC4;Q7SZN4	gcat	3	325.838	974.493	0.0087722	89.609	65.454
AAGTWKGER	Unmodified	_AAGTWKGER_	1	F6P2R4;Q6NWC4;Q7SZN4	gcat	3	325.838	974.493	0.024407	72.434	49.114
AAGTWKGER	Unmodified	_AAGTWKGER_	1	F6P2R4;Q6NWC4;Q7SZN4	gcat	3	325.838	974.493	0.013162	84.738	62.679
AAGTWKGER	Unmodified	_AAGTWKGER_	1	F6P2R4;Q6NWC4;Q7SZN4	gcat	3	325.838	974.493	0.062565	62.166	37.823
AAGTWKGERVITSK	Unmodified	_AAGTWKGERVITSK_	2	F6P2R4;Q6NWC4;Q7SZN4	gcat	4	376.712	1502.82	0.0025925	77.222	57.899
AAGVCLMLLATCCEDDVVPHVLPFIK	Oxidation (M)	_AAGVCLM(ox)LLATCCEDDVVPHVLPFIK_	0	A0A0R4IMZ8		4	736.866	2943.44	5.0191e-08	123.53	115.24
AAGVEMGDEEDLSTPNEK	Unmodified	_AAGVEMGDEEDLSTPNEK_	0	A0AUR8;F1R246	dars	3	631.279	1890.82	2.2416e-16	182.57	176.67
AAGVEMGDEEDLSTPNEK	Unmodified	_AAGVEMGDEEDLSTPNEK_	0	A0AUR8;F1R246	dars	3	631.279	1890.82	2.3525e-16	181.97	176.07
AAGVEMGDEEDLSTPNEK	Unmodified	_AAGVEMGDEEDLSTPNEK_	0	A0AUR8;F1R246	dars	3	631.279	1890.82	NaN	NaN	NaN
AAGVEMGDEEDLSTPNEK	Unmodified	_AAGVEMGDEEDLSTPNEK_	0	A0AUR8;F1R246	dars	3	631.279	1890.82	NaN	NaN	NaN
AAGVFDAR	Unmodified	_AAGVFDAR_	0	F1REL9;F1QEB6;Q1LYI7	lamb1b	2	403.711	805.408	0.067766	94.262	52.609
AAGVFDARQK	Unmodified	_AAGVFDARQK_	1	F1REL9;F1QEB6;Q1LYI7	lamb1b	3	354.861	1061.56	0.061562	60.298	34.861
AAGVFDARQK	Unmodified	_AAGVFDARQK_	1	F1REL9;F1QEB6;Q1LYI7	lamb1b	3	354.861	1061.56	0.043756	65.278	38.68
AAGVFDARQK	Unmodified	_AAGVFDARQK_	1	F1REL9;F1QEB6;Q1LYI7	lamb1b	3	354.861	1061.56	0.013318	79.16	55.174
AAGVFDARQK	Unmodified	_AAGVFDARQK_	1	F1REL9;F1QEB6;Q1LYI7	lamb1b	3	354.861	1061.56	0.025574	70.363	46.019
AAGVTIEPFWPGLFAK	Unmodified	_AAGVTIEPFWPGLFAK_	0	E9QHS9;Q6P5K5;A0A0R4IVH8	rplp1	3	568.643	1702.91	2.1306e-10	157.52	133.91
AAGVTIEPFWPGLFAK	Unmodified	_AAGVTIEPFWPGLFAK_	0	E9QHS9;Q6P5K5;A0A0R4IVH8	rplp1	2	852.461	1702.91	1.5191e-24	280.19	238.19
AAGVTIEPFWPGLFAK	Unmodified	_AAGVTIEPFWPGLFAK_	0	E9QHS9;Q6P5K5;A0A0R4IVH8	rplp1	3	568.643	1702.91	2.0157e-05	114.7	97.216
AAGVTIEPFWPGLFAK	Unmodified	_AAGVTIEPFWPGLFAK_	0	E9QHS9;Q6P5K5;A0A0R4IVH8	rplp1	3	568.643	1702.91	1.9372e-07	134.21	110.6
AAGVTIEPFWPGLFAK	Unmodified	_AAGVTIEPFWPGLFAK_	0	E9QHS9;Q6P5K5;A0A0R4IVH8	rplp1	2	852.461	1702.91	4.6123e-40	319.46	262.11
AAGVTIEPFWPGLFAK	Unmodified	_AAGVTIEPFWPGLFAK_	0	E9QHS9;Q6P5K5;A0A0R4IVH8	rplp1	4	426.734	1702.91	3.2032e-08	147.18	120.15
AAGVTIEPFWPGLFAK	Unmodified	_AAGVTIEPFWPGLFAK_	0	E9QHS9;Q6P5K5;A0A0R4IVH8	rplp1	2	852.461	1702.91	4.0119e-77	373.08	302.07
AAGVTIEPFWPGLFAK	Unmodified	_AAGVTIEPFWPGLFAK_	0	E9QHS9;Q6P5K5;A0A0R4IVH8	rplp1	4	426.734	1702.91	1.2168e-07	136.99	119.07
AAGVTIEPFWPGLFAK	Unmodified	_AAGVTIEPFWPGLFAK_	0	E9QHS9;Q6P5K5;A0A0R4IVH8	rplp1	2	852.461	1702.91	2.8178e-50	330.06	272.71
AAGVTIEPFWPGLFAK	Unmodified	_AAGVTIEPFWPGLFAK_	0	E9QHS9;Q6P5K5;A0A0R4IVH8	rplp1	4	426.734	1702.91	5.2766e-06	125.61	106.29
AAGVTIEPFWPGLFAK	Unmodified	_AAGVTIEPFWPGLFAK_	0	E9QHS9;Q6P5K5;A0A0R4IVH8	rplp1	3	568.643	1702.91	1.9372e-07	134.21	116.29
AAGVTIEPFWPGLFAK	Unmodified	_AAGVTIEPFWPGLFAK_	0	E9QHS9;Q6P5K5;A0A0R4IVH8	rplp1	2	852.461	1702.91	1.9292e-31	300.89	231.54
AAGVTIEPFWPGLFAK	Unmodified	_AAGVTIEPFWPGLFAK_	0	E9QHS9;Q6P5K5;A0A0R4IVH8	rplp1	4	426.734	1702.91	1.8823e-08	148.68	121.65
AAGVTIEPFWPGLFAK	Unmodified	_AAGVTIEPFWPGLFAK_	0	E9QHS9;Q6P5K5;A0A0R4IVH8	rplp1	2	852.461	1702.91	NaN	NaN	NaN
AAGVTIEPFWPGLFAK	Unmodified	_AAGVTIEPFWPGLFAK_	0	E9QHS9;Q6P5K5;A0A0R4IVH8	rplp1	4	426.734	1702.91	NaN	NaN	NaN
AAGVTIEPFWPGLFAK	Unmodified	_AAGVTIEPFWPGLFAK_	0	E9QHS9;Q6P5K5;A0A0R4IVH8	rplp1	3	568.643	1702.91	NaN	NaN	NaN
AAGYDLYSAYDYSIGPMDK	Unmodified	_AAGYDLYSAYDYSIGPMDK_	0	Q5XJ23	dut	3	700.647	2098.92	6.3138e-12	168.32	158.26
AAGYDLYSAYDYSIGPMDK	Unmodified	_AAGYDLYSAYDYSIGPMDK_	0	Q5XJ23	dut	4	525.737	2098.92	0.020783	57.616	47.828
AAGYDLYSAYDYSIGPMDK	Unmodified	_AAGYDLYSAYDYSIGPMDK_	0	Q5XJ23	dut	3	700.647	2098.92	8.3949e-05	107.57	97.514
AAGYDLYSAYDYSIGPMDK	Unmodified	_AAGYDLYSAYDYSIGPMDK_	0	Q5XJ23	dut	3	700.647	2098.92	1.8103e-07	136.35	126.29
AAGYDLYSAYDYSIGPMDK	Unmodified	_AAGYDLYSAYDYSIGPMDK_	0	Q5XJ23	dut	3	700.647	2098.92	2.1268e-05	115.98	105.92
AAGYRPVLK	Unmodified	_AAGYRPVLK_	1	D0EY69;A2BG74;F8W4C5;E7EYS1;Q9W7R4	tenm3	3	325.531	973.571	0.023141	73.665	45.928
AAGYRPVLK	Unmodified	_AAGYRPVLK_	1	D0EY69;A2BG74;F8W4C5;E7EYS1;Q9W7R4	tenm3	3	325.531	973.571	NaN	NaN	NaN
AAGYRPVLK	Unmodified	_AAGYRPVLK_	1	D0EY69;A2BG74;F8W4C5;E7EYS1;Q9W7R4	tenm3	3	325.531	973.571	NaN	NaN	NaN
AAHDTDMAAAAAGVAPAPR	Oxidation (M)	_AAHDTDM(ox)AAAAAGVAPAPR_	0	Q6P025;I3ISK4	gnb3b	3	593.953	1778.84	2.8242e-11	160.8	150.47
AAHDTDMAAAAAGVAPAPR	Oxidation (M)	_AAHDTDM(ox)AAAAAGVAPAPR_	0	Q6P025;I3ISK4	gnb3b	3	593.953	1778.84	2.3848e-11	162.29	153.2
AAHDTDMAAAAAGVAPAPR	Oxidation (M)	_AAHDTDM(ox)AAAAAGVAPAPR_	0	Q6P025;I3ISK4	gnb3b	3	593.953	1778.84	3.7773e-11	157.58	142.88
AAHDTDMAAAAAGVAPAPR	Oxidation (M)	_AAHDTDM(ox)AAAAAGVAPAPR_	0	Q6P025;I3ISK4	gnb3b	3	593.953	1778.84	2.9558e-12	169.37	154.95
AAHDTDMAAAAAGVAPAPR	Oxidation (M)	_AAHDTDM(ox)AAAAAGVAPAPR_	0	Q6P025;I3ISK4	gnb3b	3	593.953	1778.84	NaN	NaN	NaN
AAHDTDMAAAAAGVAPAPR	Oxidation (M)	_AAHDTDM(ox)AAAAAGVAPAPR_	0	Q6P025;I3ISK4	gnb3b	3	593.953	1778.84	NaN	NaN	NaN
AAHDTDMAAAAAGVAPAPR	Oxidation (M)	_AAHDTDM(ox)AAAAAGVAPAPR_	0	Q6P025;I3ISK4	gnb3b	3	593.953	1778.84	NaN	NaN	NaN
AAHDTDMAAAAAGVAPAPR	Unmodified	_AAHDTDMAAAAAGVAPAPR_	0	Q6P025;I3ISK4	gnb3b	3	588.621	1762.84	5.7259e-18	207.39	197.2
AAHDTDMAAAAAGVAPAPR	Unmodified	_AAHDTDMAAAAAGVAPAPR_	0	Q6P025;I3ISK4	gnb3b	4	441.718	1762.84	0.00013198	101.04	93.979
AAHDTDMAAAAAGVAPAPR	Unmodified	_AAHDTDMAAAAAGVAPAPR_	0	Q6P025;I3ISK4	gnb3b	3	588.621	1762.84	1.4573e-17	201.3	190.96
AAHDTDMAAAAAGVAPAPR	Unmodified	_AAHDTDMAAAAAGVAPAPR_	0	Q6P025;I3ISK4	gnb3b	3	588.621	1762.84	3.0695e-17	190.19	178.42
AAHDTDMAAAAAGVAPAPR	Unmodified	_AAHDTDMAAAAAGVAPAPR_	0	Q6P025;I3ISK4	gnb3b	4	441.718	1762.84	0.0053159	69.805	57.423
AAHDTDMAAAAAGVAPAPR	Unmodified	_AAHDTDMAAAAAGVAPAPR_	0	Q6P025;I3ISK4	gnb3b	3	588.621	1762.84	1.4573e-17	201.3	190.96
AAHDTDMAAAAAGVAPAPR	Unmodified	_AAHDTDMAAAAAGVAPAPR_	0	Q6P025;I3ISK4	gnb3b	3	588.621	1762.84	2.1002e-18	213.51	201.74
AAHDTDMAAAAAGVAPAPR	Unmodified	_AAHDTDMAAAAAGVAPAPR_	0	Q6P025;I3ISK4	gnb3b	4	441.718	1762.84	8.304e-06	123.42	109.9
AAHDTDMAAAAAGVAPAPR	Unmodified	_AAHDTDMAAAAAGVAPAPR_	0	Q6P025;I3ISK4	gnb3b	3	588.621	1762.84	2.2488e-08	149	136.24
AAHDTDMAAAAAGVAPAPR	Unmodified	_AAHDTDMAAAAAGVAPAPR_	0	Q6P025;I3ISK4	gnb3b	3	588.621	1762.84	3.198e-18	209.13	198.8
AAHDTDMAAAAAGVAPAPR	Unmodified	_AAHDTDMAAAAAGVAPAPR_	0	Q6P025;I3ISK4	gnb3b	4	441.718	1762.84	0.0016812	75.143	64.804
AAHDTDMAAAAAGVAPAPR	Unmodified	_AAHDTDMAAAAAGVAPAPR_	0	Q6P025;I3ISK4	gnb3b	2	882.428	1762.84	4.9846e-89	309.17	297.44
AAHDTDMAAAAAGVAPAPR	Unmodified	_AAHDTDMAAAAAGVAPAPR_	0	Q6P025;I3ISK4	gnb3b	4	441.718	1762.84	NaN	NaN	NaN
AAHDTDMAAAAAGVAPAPRVQLK	Unmodified	_AAHDTDMAAAAAGVAPAPRVQLK_	1	Q6P025;I3ISK4	gnb3b	5	447.237	2231.15	1.6768e-09	136.04	118.12
AAHDTDMAAAAAGVAPAPRVQLK	Unmodified	_AAHDTDMAAAAAGVAPAPRVQLK_	1	Q6P025;I3ISK4	gnb3b	5	447.237	2231.15	5.3382e-10	146.1	131.79
AAHDTDMAAAAAGVAPAPRVQLK	Unmodified	_AAHDTDMAAAAAGVAPAPRVQLK_	1	Q6P025;I3ISK4	gnb3b	5	447.237	2231.15	4.2437e-10	147.06	129.15
AAHDTDMAAAAAGVAPAPRVQLK	Unmodified	_AAHDTDMAAAAAGVAPAPRVQLK_	1	Q6P025;I3ISK4	gnb3b	4	558.794	2231.15	1.9122e-18	180.05	165.74
AAHDTDMAAAAAGVAPAPRVQLK	Unmodified	_AAHDTDMAAAAAGVAPAPRVQLK_	1	Q6P025;I3ISK4	gnb3b	5	447.237	2231.15	1.0362e-06	118.46	107.99
AAHDTDMAAAAAGVAPAPRVQLK	Unmodified	_AAHDTDMAAAAAGVAPAPRVQLK_	1	Q6P025;I3ISK4	gnb3b	4	558.794	2231.15	9.9676e-25	190.51	174.37
AAHDTDMAAAAAGVAPAPRVQLK	Unmodified	_AAHDTDMAAAAAGVAPAPRVQLK_	1	Q6P025;I3ISK4	gnb3b	5	447.237	2231.15	2.5905e-13	155.28	137.36
AAHDTDMAAAAAGVAPAPRVQLK	Oxidation (M)	_AAHDTDM(ox)AAAAAGVAPAPRVQLK_	1	Q6P025;I3ISK4	gnb3b	4	562.793	2247.14	6.5728e-14	166.6	152.29
AAHDTDMAAAAAGVAPAPRVQLK	Oxidation (M)	_AAHDTDM(ox)AAAAAGVAPAPRVQLK_	1	Q6P025;I3ISK4	gnb3b	4	562.793	2247.14	1.6631e-10	149.36	137.71
AAHDTDMAAAAAGVAPAPRVQLK	Oxidation (M)	_AAHDTDM(ox)AAAAAGVAPAPRVQLK_	1	Q6P025;I3ISK4	gnb3b	4	562.793	2247.14	3.7886e-18	172.23	156.09
AAHDTDMAAAAAGVAPAPRVQLK	Oxidation (M)	_AAHDTDM(ox)AAAAAGVAPAPRVQLK_	1	Q6P025;I3ISK4	gnb3b	4	562.793	2247.14	NaN	NaN	NaN
AAHEAGYFNAEIAPIEVK	Unmodified	_AAHEAGYFNAEIAPIEVK_	0	B0S5C5;Q7ZVG1	acaa2	3	643.995	1928.96	3.7677e-16	174.35	153.68
AAHEAGYFNAEIAPIEVK	Unmodified	_AAHEAGYFNAEIAPIEVK_	0	B0S5C5;Q7ZVG1	acaa2	4	483.248	1928.96	4.586e-11	155.22	133.38
AAHEAGYFNAEIAPIEVK	Unmodified	_AAHEAGYFNAEIAPIEVK_	0	B0S5C5;Q7ZVG1	acaa2	3	643.995	1928.96	8.3136e-13	170.16	148.01
AAHEAGYFNAEIAPIEVK	Unmodified	_AAHEAGYFNAEIAPIEVK_	0	B0S5C5;Q7ZVG1	acaa2	4	483.248	1928.96	4.7669e-06	129.05	99.714
AAHEAGYFNAEIAPIEVK	Unmodified	_AAHEAGYFNAEIAPIEVK_	0	B0S5C5;Q7ZVG1	acaa2	3	643.995	1928.96	3.0671e-16	178.12	155.97
AAHEAGYFNAEIAPIEVK	Unmodified	_AAHEAGYFNAEIAPIEVK_	0	B0S5C5;Q7ZVG1	acaa2	4	483.248	1928.96	3.1472e-08	149	126.85
AAHEAGYFNAEIAPIEVK	Unmodified	_AAHEAGYFNAEIAPIEVK_	0	B0S5C5;Q7ZVG1	acaa2	3	643.995	1928.96	3.7925e-16	174.21	152.06
AAHEAGYFNAEIAPIEVK	Unmodified	_AAHEAGYFNAEIAPIEVK_	0	B0S5C5;Q7ZVG1	acaa2	4	483.248	1928.96	3.2868e-05	115.31	94.575
AAHEAGYFNAEIAPIEVK	Unmodified	_AAHEAGYFNAEIAPIEVK_	0	B0S5C5;Q7ZVG1	acaa2	5	386.8	1928.96	0.0016632	82.349	60.194
AAHEAGYFNAEIAPIEVK	Unmodified	_AAHEAGYFNAEIAPIEVK_	0	B0S5C5;Q7ZVG1	acaa2	3	643.995	1928.96	1.1299e-05	127.22	105.06
AAHEAGYFNAEIAPIEVK	Unmodified	_AAHEAGYFNAEIAPIEVK_	0	B0S5C5;Q7ZVG1	acaa2	4	483.248	1928.96	0.0011463	82.007	61.343
AAHEAGYFNAEIAPIEVK	Unmodified	_AAHEAGYFNAEIAPIEVK_	0	B0S5C5;Q7ZVG1	acaa2	5	386.8	1928.96	NaN	NaN	NaN
AAHGDEITPEDVMSAAMYPK	Unmodified	_AAHGDEITPEDVMSAAMYPK_	0	B3DGZ9;Q9DDT1;F1QYZ6;Q7ZZ22	pcxb	4	533.996	2131.96	0.0037806	70.942	61.846
AAHGDEITPEDVMSAAMYPK	Unmodified	_AAHGDEITPEDVMSAAMYPK_	0	B3DGZ9;Q9DDT1;F1QYZ6;Q7ZZ22	pcxb	4	533.996	2131.96	0.0011547	80.638	64.696
AAHGDEITPEDVMSAAMYPK	Unmodified	_AAHGDEITPEDVMSAAMYPK_	0	B3DGZ9;Q9DDT1;F1QYZ6;Q7ZZ22	pcxb	4	533.996	2131.96	0.0037806	70.942	54.636
AAHGPMK	Unmodified	_AAHGPMK_	0	Q5MJ86;F1R3D3	gapdh-2;gapdhs	3	237.792	710.353	0.033542	76.592	68.371
AAHGPMK	Unmodified	_AAHGPMK_	0	Q5MJ86;F1R3D3	gapdh-2;gapdhs	3	237.792	710.353	0.033542	76.592	68.371
AAHGPMK	Unmodified	_AAHGPMK_	0	Q5MJ86;F1R3D3	gapdh-2;gapdhs	3	237.792	710.353	0.053441	66.994	60.169
AAHGPMK	Unmodified	_AAHGPMK_	0	Q5MJ86;F1R3D3	gapdh-2;gapdhs	3	237.792	710.353	0.033542	76.592	68.371
AAHICSICSK	Unmodified	_AAHICSICSK_	0	R4GEU9;F1RDH0	si:ch211-166g5.4	3	382.851	1145.53	0.003345	91.584	75.693
AAHLCAASLAAVLR	Unmodified	_AAHLCAASLAAVLR_	0	Q7ZVL7;B8JKC9	hk2	3	475.266	1422.78	3.7218e-06	170.23	147.69
AAHLCAASLAAVLR	Unmodified	_AAHLCAASLAAVLR_	0	Q7ZVL7;B8JKC9	hk2	3	475.266	1422.78	4.5219e-05	115.57	95.245
AAHLCAASLAAVLR	Unmodified	_AAHLCAASLAAVLR_	0	Q7ZVL7;B8JKC9	hk2	3	475.266	1422.78	0.0003467	98.368	78.039
AAHLCAASLAAVLR	Unmodified	_AAHLCAASLAAVLR_	0	Q7ZVL7;B8JKC9	hk2	3	475.266	1422.78	NaN	NaN	NaN
AAHLCAASLAAVLR	Unmodified	_AAHLCAASLAAVLR_	0	Q7ZVL7;B8JKC9	hk2	3	475.266	1422.78	NaN	NaN	NaN
AAHLCAEAALR	Unmodified	_AAHLCAEAALR_	0	Q8AW82;A0A0R4IQ97;Q6PHD8;E9QCR3	pa2g4a;pa2g4b	3	394.873	1181.6	2.0647e-05	157.75	139.48
AAHLCAEAALR	Unmodified	_AAHLCAEAALR_	0	Q8AW82;A0A0R4IQ97;Q6PHD8;E9QCR3	pa2g4a;pa2g4b	2	591.806	1181.6	0.00037702	192.6	157.67
AAHLCAEAALR	Unmodified	_AAHLCAEAALR_	0	Q8AW82;A0A0R4IQ97;Q6PHD8;E9QCR3	pa2g4a;pa2g4b	3	394.873	1181.6	0.016617	69.346	55.343
AAHLCAEAALR	Unmodified	_AAHLCAEAALR_	0	Q8AW82;A0A0R4IQ97;Q6PHD8;E9QCR3	pa2g4a;pa2g4b	3	394.873	1181.6	1.7402e-05	152.27	134
AAHLCAEAALR	Unmodified	_AAHLCAEAALR_	0	Q8AW82;A0A0R4IQ97;Q6PHD8;E9QCR3	pa2g4a;pa2g4b	2	591.806	1181.6	0.00017462	152.11	121.42
AAHLCAEAALR	Unmodified	_AAHLCAEAALR_	0	Q8AW82;A0A0R4IQ97;Q6PHD8;E9QCR3	pa2g4a;pa2g4b	3	394.873	1181.6	0.0078642	75.474	63.984
AAHLCAEAALR	Unmodified	_AAHLCAEAALR_	0	Q8AW82;A0A0R4IQ97;Q6PHD8;E9QCR3	pa2g4a;pa2g4b	3	394.873	1181.6	0.02329	66.603	55.113
AAHLCAEAALR	Unmodified	_AAHLCAEAALR_	0	Q8AW82;A0A0R4IQ97;Q6PHD8;E9QCR3	pa2g4a;pa2g4b	2	591.806	1181.6	0.00019123	149.82	122.51
AAHLCAEAALR	Unmodified	_AAHLCAEAALR_	0	Q8AW82;A0A0R4IQ97;Q6PHD8;E9QCR3	pa2g4a;pa2g4b	3	394.873	1181.6	0.0032561	87.942	72.28
AAHLCAEAALR	Unmodified	_AAHLCAEAALR_	0	Q8AW82;A0A0R4IQ97;Q6PHD8;E9QCR3	pa2g4a;pa2g4b	3	394.873	1181.6	0.055336	53.432	42.558
AAHLCAEAALR	Unmodified	_AAHLCAEAALR_	0	Q8AW82;A0A0R4IQ97;Q6PHD8;E9QCR3	pa2g4a;pa2g4b	2	591.806	1181.6	0.00033917	143.91	117.12
AAHLCAEAALR	Unmodified	_AAHLCAEAALR_	0	Q8AW82;A0A0R4IQ97;Q6PHD8;E9QCR3	pa2g4a;pa2g4b	3	394.873	1181.6	0.00024264	120.36	95.122
AAHLCAEAALR	Unmodified	_AAHLCAEAALR_	0	Q8AW82;A0A0R4IQ97;Q6PHD8;E9QCR3	pa2g4a;pa2g4b	3	394.873	1181.6	NaN	NaN	NaN
AAHLCAEAALR	Unmodified	_AAHLCAEAALR_	0	Q8AW82;A0A0R4IQ97;Q6PHD8;E9QCR3	pa2g4a;pa2g4b	2	591.806	1181.6	NaN	NaN	NaN
AAHLCAEAALR	Unmodified	_AAHLCAEAALR_	0	Q8AW82;A0A0R4IQ97;Q6PHD8;E9QCR3	pa2g4a;pa2g4b	2	591.806	1181.6	NaN	NaN	NaN
AAHLCAEAALR	Unmodified	_AAHLCAEAALR_	0	Q8AW82;A0A0R4IQ97;Q6PHD8;E9QCR3	pa2g4a;pa2g4b	2	591.806	1181.6	NaN	NaN	NaN
AAHNIGLAMDTSQGLLVPNVK	Unmodified	_AAHNIGLAMDTSQGLLVPNVK_	0	Q5BKV3;A0A0R4INZ8	dbt	3	717.053	2148.14	5.8113e-09	148.24	123.71
AAHNIGLAMDTSQGLLVPNVK	Unmodified	_AAHNIGLAMDTSQGLLVPNVK_	0	Q5BKV3;A0A0R4INZ8	dbt	3	717.053	2148.14	8.9234e-17	174.32	159.85
AAHNIGLAMDTSQGLLVPNVK	Unmodified	_AAHNIGLAMDTSQGLLVPNVK_	0	Q5BKV3;A0A0R4INZ8	dbt	5	430.635	2148.14	0.00019172	99.891	83.206
AAHNIGLAMDTSQGLLVPNVK	Unmodified	_AAHNIGLAMDTSQGLLVPNVK_	0	Q5BKV3;A0A0R4INZ8	dbt	3	717.053	2148.14	NaN	NaN	NaN
AAHNLIQR	Unmodified	_AAHNLIQR_	0	A0A0R4ITA8;F1R2A3;E7FDP2	pfkpa	3	308.179	921.514	0.0013546	131.04	94.008
AAHNLIQR	Unmodified	_AAHNLIQR_	0	A0A0R4ITA8;F1R2A3;E7FDP2	pfkpa	2	461.765	921.514	0.01699	126.2	85.518
AAHNLIQR	Unmodified	_AAHNLIQR_	0	A0A0R4ITA8;F1R2A3;E7FDP2	pfkpa	3	308.179	921.514	0.0013731	130.77	87.719
AAHNLIQR	Unmodified	_AAHNLIQR_	0	A0A0R4ITA8;F1R2A3;E7FDP2	pfkpa	2	461.765	921.514	0.017389	125.62	75.505
AAHNLIQR	Unmodified	_AAHNLIQR_	0	A0A0R4ITA8;F1R2A3;E7FDP2	pfkpa	3	308.179	921.514	0.0026401	112.17	73.82
AAHNLIQR	Unmodified	_AAHNLIQR_	0	A0A0R4ITA8;F1R2A3;E7FDP2	pfkpa	2	461.765	921.514	0.01776	125.08	91.232
AAHNLIQR	Unmodified	_AAHNLIQR_	0	A0A0R4ITA8;F1R2A3;E7FDP2	pfkpa	3	308.179	921.514	0.0010566	139.28	96.233
AAHNLIQR	Unmodified	_AAHNLIQR_	0	A0A0R4ITA8;F1R2A3;E7FDP2	pfkpa	2	461.765	921.514	0.022159	118.69	87.383
AAHNLIQR	Unmodified	_AAHNLIQR_	0	A0A0R4ITA8;F1R2A3;E7FDP2	pfkpa	3	308.179	921.514	NaN	NaN	NaN
AAHNLIQR	Unmodified	_AAHNLIQR_	0	A0A0R4ITA8;F1R2A3;E7FDP2	pfkpa	3	308.179	921.514	NaN	NaN	NaN
AAHSNIAEIQK	Unmodified	_AAHSNIAEIQK_	0	Q6TH08;Q6PBU2;Q6P3K6	vps37a	3	394.547	1180.62	6.2752e-05	132.17	96.903
AAHSNIAEIQK	Unmodified	_AAHSNIAEIQK_	0	Q6TH08;Q6PBU2;Q6P3K6	vps37a	3	394.547	1180.62	0.00037727	112.13	76.857
AAHSNIAEIQK	Unmodified	_AAHSNIAEIQK_	0	Q6TH08;Q6PBU2;Q6P3K6	vps37a	3	394.547	1180.62	0.00030499	116.55	86.772
AAHSNIAEIQK	Unmodified	_AAHSNIAEIQK_	0	Q6TH08;Q6PBU2;Q6P3K6	vps37a	3	394.547	1180.62	NaN	NaN	NaN
AAHSNIAEIQK	Unmodified	_AAHSNIAEIQK_	0	Q6TH08;Q6PBU2;Q6P3K6	vps37a	3	394.547	1180.62	NaN	NaN	NaN
AAHTQEALEESVQMMK	Unmodified	_AAHTQEALEESVQMMK_	0	A0A0R4IXL8;Q5U7N6;A0A0R4IXS5;A0A0R4IDZ8	tln1	3	601.619	1801.83	5.0712e-11	167.71	148.39
AAHTQEALEESVQMMK	Unmodified	_AAHTQEALEESVQMMK_	0	A0A0R4IXL8;Q5U7N6;A0A0R4IXS5;A0A0R4IDZ8	tln1	4	451.466	1801.83	0.075827	43.05	24.454
AAHTQEALEESVQMMK	Unmodified	_AAHTQEALEESVQMMK_	0	A0A0R4IXL8;Q5U7N6;A0A0R4IXS5;A0A0R4IDZ8	tln1	3	601.619	1801.83	1.0765e-11	196.95	171.09
AAHTQEALEESVQMMK	Unmodified	_AAHTQEALEESVQMMK_	0	A0A0R4IXL8;Q5U7N6;A0A0R4IXS5;A0A0R4IDZ8	tln1	4	451.466	1801.83	9.4277e-08	140.1	121.51
AAHTQEALEESVQMMK	Unmodified	_AAHTQEALEESVQMMK_	0	A0A0R4IXL8;Q5U7N6;A0A0R4IXS5;A0A0R4IDZ8	tln1	3	601.619	1801.83	1.6122e-11	189.1	169.77
AAHTQEALEESVQMMK	Unmodified	_AAHTQEALEESVQMMK_	0	A0A0R4IXL8;Q5U7N6;A0A0R4IXS5;A0A0R4IDZ8	tln1	4	451.466	1801.83	3.6889e-06	127.36	108.76
AAHTQEALEESVQMMK	Unmodified	_AAHTQEALEESVQMMK_	0	A0A0R4IXL8;Q5U7N6;A0A0R4IXS5;A0A0R4IDZ8	tln1	3	601.619	1801.83	8.5828e-08	143.46	127.87
AAHTQEALEESVQMMK	Unmodified	_AAHTQEALEESVQMMK_	0	A0A0R4IXL8;Q5U7N6;A0A0R4IXS5;A0A0R4IDZ8	tln1	4	451.466	1801.83	0.0018398	74.296	58.661
AAHTQEALEESVQMMK	Unmodified	_AAHTQEALEESVQMMK_	0	A0A0R4IXL8;Q5U7N6;A0A0R4IXS5;A0A0R4IDZ8	tln1	3	601.619	1801.83	NaN	NaN	NaN
AAHTQEALEESVQMMK	Unmodified	_AAHTQEALEESVQMMK_	0	A0A0R4IXL8;Q5U7N6;A0A0R4IXS5;A0A0R4IDZ8	tln1	4	451.466	1801.83	NaN	NaN	NaN
AAHVEIFTDLIR	Unmodified	_AAHVEIFTDLIR_	0	A8KBK1;A0A0N4SU11;A9JSZ8;A0A0N4SU27;A9JT77;A0A0N4SU77;A0A0N4STY9;I3ISK5;A0A0R4IUT0;A0A0R4IY51;Q6P000;Q1RLY0;A0A0R4IBP6;A0A0J9YJC0;A0A0N4SUF6;B1H1I6	zgc:173581;btr25;btr18;btr20;btr22	3	462.258	1383.75	0.0062284	74.326	49.534
AAHVEIFTDLIR	Unmodified	_AAHVEIFTDLIR_	0	A8KBK1;A0A0N4SU11;A9JSZ8;A0A0N4SU27;A9JT77;A0A0N4SU77;A0A0N4STY9;I3ISK5;A0A0R4IUT0;A0A0R4IY51;Q6P000;Q1RLY0;A0A0R4IBP6;A0A0J9YJC0;A0A0N4SUF6;B1H1I6	zgc:173581;btr25;btr18;btr20;btr22	3	462.258	1383.75	0.0028968	85.729	69.097
AAHVEIFTDLIR	Unmodified	_AAHVEIFTDLIR_	0	A8KBK1;A0A0N4SU11;A9JSZ8;A0A0N4SU27;A9JT77;A0A0N4SU77;A0A0N4STY9;I3ISK5;A0A0R4IUT0;A0A0R4IY51;Q6P000;Q1RLY0;A0A0R4IBP6;A0A0J9YJC0;A0A0N4SUF6;B1H1I6	zgc:173581;btr25;btr18;btr20;btr22	3	462.258	1383.75	NaN	NaN	NaN
AAHVFFTDTCPDGLFAEIGR	Unmodified	_AAHVFFTDTCPDGLFAEIGR_	0	Q6NUX6;F1RAE9	stxbp2	3	742.021	2223.04	1.2569e-11	164.2	146.5
AAHVFFTDTCPDGLFAEIGR	Unmodified	_AAHVFFTDTCPDGLFAEIGR_	0	Q6NUX6;F1RAE9	stxbp2	3	742.021	2223.04	7.0817e-06	118.52	100.81
AAHVFFTDTCPDGLFAEIGR	Unmodified	_AAHVFFTDTCPDGLFAEIGR_	0	Q6NUX6;F1RAE9	stxbp2	3	742.021	2223.04	5.8009e-08	139.81	122.11
AAHVFFTDTCPDGLFAEIGRSR	Unmodified	_AAHVFFTDTCPDGLFAEIGRSR_	1	Q6NUX6;F1RAE9	stxbp2	4	617.551	2466.18	0.023744	53.201	37.695
AAHVFFTDTCPDGLFAEIGRSRVAK	Unmodified	_AAHVFFTDTCPDGLFAEIGRSRVAK_	2	Q6NUX6;F1RAE9	stxbp2	5	553.882	2764.38	1.318e-10	133.38	120.45
AAHYFGMK	Oxidation (M)	_AAHYFGM(ox)K_	0	A4QNU7;F1R912	sgpl1	3	314.15	939.427	0.030841	68.915	55.407
AAHYFGMK	Oxidation (M)	_AAHYFGM(ox)K_	0	A4QNU7;F1R912	sgpl1	3	314.15	939.427	0.070303	54.205	45.342
AAHYFGMK	Oxidation (M)	_AAHYFGM(ox)K_	0	A4QNU7;F1R912	sgpl1	3	314.15	939.427	0.01605	79.597	66.089
AAHYFGMK	Oxidation (M)	_AAHYFGM(ox)K_	0	A4QNU7;F1R912	sgpl1	3	314.15	939.427	0.058501	58.604	35.775
AAHYFGMK	Unmodified	_AAHYFGMK_	0	A4QNU7;F1R912	sgpl1	3	308.818	923.432	0.0036022	107.66	89.623
AAHYFGMK	Unmodified	_AAHYFGMK_	0	A4QNU7;F1R912	sgpl1	3	308.818	923.432	0.0069486	93.262	77.06
AAHYFGMK	Unmodified	_AAHYFGMK_	0	A4QNU7;F1R912	sgpl1	3	308.818	923.432	0.015449	81.297	66.146
AAHYFGMK	Unmodified	_AAHYFGMK_	0	A4QNU7;F1R912	sgpl1	3	308.818	923.432	0.03218	68.915	56.689
AAHYFGMK	Unmodified	_AAHYFGMK_	0	A4QNU7;F1R912	sgpl1	3	308.818	923.432	0.023157	72.138	56.988
AAIAADR	Unmodified	_AAIAADR_	0	Q6NYV3	h1f0	2	344.193	686.371	0.059975	117.6	74.599
AAIAADRSR	Unmodified	_AAIAADRSR_	1	Q6NYV3	h1f0	3	310.842	929.504	0.0033111	105.94	63.071
AAIAADRSR	Unmodified	_AAIAADRSR_	1	Q6NYV3	h1f0	3	310.842	929.504	0.00017537	195.88	141.11
AAIAADRSR	Unmodified	_AAIAADRSR_	1	Q6NYV3	h1f0	3	310.842	929.504	0.00016729	200.07	120.36
AAIAADRSRGGASR	Unmodified	_AAIAADRSRGGASR_	2	Q6NYV3	h1f0	4	340.437	1357.72	3.3669e-05	116.63	76.85
AAIAADRSRGGASR	Unmodified	_AAIAADRSRGGASR_	2	Q6NYV3	h1f0	4	340.437	1357.72	0.00030013	96.734	64.21
AAIAADRSRGGASR	Unmodified	_AAIAADRSRGGASR_	2	Q6NYV3	h1f0	4	340.437	1357.72	0.0012413	86.291	45.702
AAIAADRSRGGASR	Unmodified	_AAIAADRSRGGASR_	2	Q6NYV3	h1f0	4	340.437	1357.72	0.00021883	101.43	54.129
AAIAADRSRGGASR	Unmodified	_AAIAADRSRGGASR_	2	Q6NYV3	h1f0	4	340.437	1357.72	0.00013034	106.54	64.542
AAIAADRSRGGASR	Unmodified	_AAIAADRSRGGASR_	2	Q6NYV3	h1f0	4	340.437	1357.72	0.00019632	102.73	70.208
AAIAADRSRGGASR	Unmodified	_AAIAADRSRGGASR_	2	Q6NYV3	h1f0	4	340.437	1357.72	NaN	NaN	NaN
AAIAADRSRGGASR	Unmodified	_AAIAADRSRGGASR_	2	Q6NYV3	h1f0	4	340.437	1357.72	NaN	NaN	NaN
AAIAADRSRGGASR	Unmodified	_AAIAADRSRGGASR_	2	Q6NYV3	h1f0	4	340.437	1357.72	NaN	NaN	NaN
AAIAADRSRGGASR	Unmodified	_AAIAADRSRGGASR_	2	Q6NYV3	h1f0	4	340.437	1357.72	NaN	NaN	NaN
AAIAADRSRGGASR	Unmodified	_AAIAADRSRGGASR_	2	Q6NYV3	h1f0	4	340.437	1357.72	NaN	NaN	NaN
AAIAADRSRGGASR	Unmodified	_AAIAADRSRGGASR_	2	Q6NYV3	h1f0	4	340.437	1357.72	NaN	NaN	NaN
AAIAAGYR	Unmodified	_AAIAAGYR_	0	Q1JPZ2;Q6AZC3;Q5RH67;Q502L9	si:dkey-180p18.9	2	396.722	791.429	0.016666	126.68	75.103
AAIAAGYR	Unmodified	_AAIAAGYR_	0	Q1JPZ2;Q6AZC3;Q5RH67;Q502L9	si:dkey-180p18.9	2	396.722	791.429	0.0053527	193.37	124.89
AAIAAGYR	Unmodified	_AAIAAGYR_	0	Q1JPZ2;Q6AZC3;Q5RH67;Q502L9	si:dkey-180p18.9	2	396.722	791.429	0.0065701	150.72	94.692
AAIAAGYR	Unmodified	_AAIAAGYR_	0	Q1JPZ2;Q6AZC3;Q5RH67;Q502L9	si:dkey-180p18.9	2	396.722	791.429	0.0052051	187.21	117.98
AAIAAGYRHIDGAAVYNNETEVGEGIK	Unmodified	_AAIAAGYRHIDGAAVYNNETEVGEGIK_	1	Q1JPZ2;Q6AZC3;Q5RH67;Q502L9	si:dkey-180p18.9	4	698.102	2788.38	4.3606e-63	270.58	251.37
AAIAAGYRHIDGAAVYNNETEVGEGIK	Unmodified	_AAIAAGYRHIDGAAVYNNETEVGEGIK_	1	Q1JPZ2;Q6AZC3;Q5RH67;Q502L9	si:dkey-180p18.9	4	698.102	2788.38	4.1375e-70	299.85	273.22
AAIAAGYRHIDGAAVYNNETEVGEGIK	Unmodified	_AAIAAGYRHIDGAAVYNNETEVGEGIK_	1	Q1JPZ2;Q6AZC3;Q5RH67;Q502L9	si:dkey-180p18.9	4	698.102	2788.38	NaN	NaN	NaN
AAIAIPENTR	Acetyl (Protein N-term)	_(ac)AAIAIPENTR_	0	B2GQ43;Q6GMI7	enoph1	2	549.301	1096.59	0.0037534	85.862	78.511
AAIAIPENTR	Acetyl (Protein N-term)	_(ac)AAIAIPENTR_	0	B2GQ43;Q6GMI7	enoph1	2	549.301	1096.59	NaN	NaN	NaN
AAIAIPENTR	Acetyl (Protein N-term)	_(ac)AAIAIPENTR_	0	B2GQ43;Q6GMI7	enoph1	2	549.301	1096.59	NaN	NaN	NaN
AAIAIPENTR	Acetyl (Protein N-term)	_(ac)AAIAIPENTR_	0	B2GQ43;Q6GMI7	enoph1	2	549.301	1096.59	NaN	NaN	NaN
AAIASPAPPYGISVLECVR	Unmodified	_AAIASPAPPYGISVLECVR_	0	A0A0R4IGQ8;A0A0R4IUZ8		3	657.684	1970.03	0.00026905	94.281	80.602
AAIASPAPPYGISVLECVR	Unmodified	_AAIASPAPPYGISVLECVR_	0	A0A0R4IGQ8;A0A0R4IUZ8		3	657.684	1970.03	6.3481e-08	145.73	133.71
AAIASPAPPYGISVLECVR	Unmodified	_AAIASPAPPYGISVLECVR_	0	A0A0R4IGQ8;A0A0R4IUZ8		3	657.684	1970.03	1.0527e-08	107.57	91.172
AAIDADVTVVGSGPGGYVAAIK	Unmodified	_AAIDADVTVVGSGPGGYVAAIK_	0	Q6TNU6;Q803L1	dldh	3	677.697	2030.07	1.7175e-24	197.45	173.41
AAIDADVTVVGSGPGGYVAAIK	Unmodified	_AAIDADVTVVGSGPGGYVAAIK_	0	Q6TNU6;Q803L1	dldh	4	508.524	2030.07	6.5533e-05	104.89	89.472
AAIDADVTVVGSGPGGYVAAIK	Unmodified	_AAIDADVTVVGSGPGGYVAAIK_	0	Q6TNU6;Q803L1	dldh	3	677.697	2030.07	1.4654e-13	166.91	147.09
AAIDADVTVVGSGPGGYVAAIK	Unmodified	_AAIDADVTVVGSGPGGYVAAIK_	0	Q6TNU6;Q803L1	dldh	4	508.524	2030.07	0.00014406	96.487	84.662
AAIDADVTVVGSGPGGYVAAIK	Unmodified	_AAIDADVTVVGSGPGGYVAAIK_	0	Q6TNU6;Q803L1	dldh	3	677.697	2030.07	2.6854e-13	164.02	141.37
AAIDADVTVVGSGPGGYVAAIK	Unmodified	_AAIDADVTVVGSGPGGYVAAIK_	0	Q6TNU6;Q803L1	dldh	4	508.524	2030.07	0.023976	53.188	39.356
AAIDADVTVVGSGPGGYVAAIK	Unmodified	_AAIDADVTVVGSGPGGYVAAIK_	0	Q6TNU6;Q803L1	dldh	4	508.524	2030.07	0.00015173	95.666	86.957
AAIDADVTVVGSGPGGYVAAIK	Unmodified	_AAIDADVTVVGSGPGGYVAAIK_	0	Q6TNU6;Q803L1	dldh	3	677.697	2030.07	1.5934e-13	166.6	147.31
AAIDADVTVVGSGPGGYVAAIK	Unmodified	_AAIDADVTVVGSGPGGYVAAIK_	0	Q6TNU6;Q803L1	dldh	3	677.697	2030.07	NaN	NaN	NaN
AAIDFAK	Unmodified	_AAIDFAK_	0	Q6NYM8;F1QMS7;F1QPU3	adhfe1	2	368.205	734.396	0.055905	119.89	69.848
AAIDFLMDAPLSQVR	Unmodified	_AAIDFLMDAPLSQVR_	0	A5D6S4;E7FCV2	c5	3	549.624	1645.85	0.0013018	85.909	73.549
AAIDFLMDAPLSQVR	Unmodified	_AAIDFLMDAPLSQVR_	0	A5D6S4;E7FCV2	c5	3	549.624	1645.85	0.0023768	78.809	69.276
AAIDFLMDAPLSQVR	Unmodified	_AAIDFLMDAPLSQVR_	0	A5D6S4;E7FCV2	c5	3	549.624	1645.85	9.1884e-05	108.23	94.553
AAIDFLMDAPLSQVR	Unmodified	_AAIDFLMDAPLSQVR_	0	A5D6S4;E7FCV2	c5	2	823.932	1645.85	1.687e-15	257.13	233.91
AAIDFLMDAPLSQVR	Unmodified	_AAIDFLMDAPLSQVR_	0	A5D6S4;E7FCV2	c5	3	549.624	1645.85	0.00017942	103.14	89.458
AAIDFLMDAPLSQVR	Unmodified	_AAIDFLMDAPLSQVR_	0	A5D6S4;E7FCV2	c5	2	823.932	1645.85	3.5342e-07	190.26	168.89
AAIDFLMDAPLSQVR	Oxidation (M)	_AAIDFLM(ox)DAPLSQVR_	0	A5D6S4;E7FCV2	c5	3	554.956	1661.84	0.0020514	80.371	69.903
AAIDFLMDAPLSQVR	Oxidation (M)	_AAIDFLM(ox)DAPLSQVR_	0	A5D6S4;E7FCV2	c5	3	554.956	1661.84	NaN	NaN	NaN
AAIDGYLDLLK	Unmodified	_AAIDGYLDLLK_	0	Q6GMG7;A0A0R4IT93	anks4b	2	596.335	1190.65	0.00041582	188.04	111.58
AAIDGYLDLLK	Unmodified	_AAIDGYLDLLK_	0	Q6GMG7;A0A0R4IT93	anks4b	2	596.335	1190.65	NaN	NaN	NaN
AAIDGYLDLLK	Unmodified	_AAIDGYLDLLK_	0	Q6GMG7;A0A0R4IT93	anks4b	2	596.335	1190.65	NaN	NaN	NaN
AAIDGYLDLLK	Unmodified	_AAIDGYLDLLK_	0	Q6GMG7;A0A0R4IT93	anks4b	2	596.335	1190.65	NaN	NaN	NaN
AAIDIISK	Unmodified	_AAIDIISK_	0	Q7SXA8;Q1LYI0	ubxn6	2	415.753	829.491	0.013651	131.06	64.805
AAIDIISK	Unmodified	_AAIDIISK_	0	Q7SXA8;Q1LYI0	ubxn6	2	415.753	829.491	0.050691	101.54	55.116
AAIDIISK	Unmodified	_AAIDIISK_	0	Q7SXA8;Q1LYI0	ubxn6	2	415.753	829.491	0.050952	101.43	55.005
AAIDIISK	Unmodified	_AAIDIISK_	0	Q7SXA8;Q1LYI0	ubxn6	2	415.753	829.491	0.013651	131.06	76.513
AAIDIISK	Unmodified	_AAIDIISK_	0	Q7SXA8;Q1LYI0	ubxn6	2	415.753	829.491	NaN	NaN	NaN
AAIDLEEMASGLNK	Unmodified	_AAIDLEEMASGLNK_	0	Q7ZVN5	srp54	3	487.913	1460.72	0.0012275	88.163	67.782
AAIDLEEMASGLNK	Unmodified	_AAIDLEEMASGLNK_	0	Q7ZVN5	srp54	3	487.913	1460.72	3.7029e-05	119.39	99.005
AAIDLEEMASGLNK	Unmodified	_AAIDLEEMASGLNK_	0	Q7ZVN5	srp54	3	487.913	1460.72	1.6483e-06	154.36	127.82
AAIDLEEMASGLNK	Unmodified	_AAIDLEEMASGLNK_	0	Q7ZVN5	srp54	3	487.913	1460.72	1.0766e-05	132.79	110.47
AAIDRIK	Unmodified	_AAIDRIK_	1	F1Q6P3;A0A0R4IDY3	col6a1	3	262.833	785.476	0.038381	81.958	12.614
AAIDRIK	Unmodified	_AAIDRIK_	1	F1Q6P3;A0A0R4IDY3	col6a1	3	262.833	785.476	0.038381	81.958	11.691
AAIDRIK	Unmodified	_AAIDRIK_	1	F1Q6P3;A0A0R4IDY3	col6a1	3	262.833	785.476	0.01733	100.19	40.983
AAIDRIK	Unmodified	_AAIDRIK_	1	F1Q6P3;A0A0R4IDY3	col6a1	2	393.745	785.476	0.029332	148.33	64.95
AAIDRIK	Unmodified	_AAIDRIK_	1	F1Q6P3;A0A0R4IDY3	col6a1	3	262.833	785.476	0.019396	97.071	37.866
AAIDRIK	Unmodified	_AAIDRIK_	1	F1Q6P3;A0A0R4IDY3	col6a1	2	393.745	785.476	0.062656	129.39	54.977
AAIDRIK	Unmodified	_AAIDRIK_	1	F1Q6P3;A0A0R4IDY3	col6a1	3	262.833	785.476	0.03466	84.359	41.292
AAIDRIK	Unmodified	_AAIDRIK_	1	F1Q6P3;A0A0R4IDY3	col6a1	3	262.833	785.476	NaN	NaN	NaN
AAIDRIK	Unmodified	_AAIDRIK_	1	F1Q6P3;A0A0R4IDY3	col6a1	3	262.833	785.476	NaN	NaN	NaN
AAIDRIK	Unmodified	_AAIDRIK_	1	F1Q6P3;A0A0R4IDY3	col6a1	3	262.833	785.476	NaN	NaN	NaN
AAIDRIK	Unmodified	_AAIDRIK_	1	F1Q6P3;A0A0R4IDY3	col6a1	3	262.833	785.476	NaN	NaN	NaN
AAIDWFDGK	Unmodified	_AAIDWFDGK_	0	X1WHY2;A1A5X7;Q7ZUE3;F1R0M4	taf15;fus	2	511.751	1021.49	0.0039522	135.79	9.3791
AAIDWFDGK	Unmodified	_AAIDWFDGK_	0	X1WHY2;A1A5X7;Q7ZUE3;F1R0M4	taf15;fus	3	341.503	1021.49	0.0251	69.598	10.248
AAIDWFDGK	Unmodified	_AAIDWFDGK_	0	X1WHY2;A1A5X7;Q7ZUE3;F1R0M4	taf15;fus	2	511.751	1021.49	0.0079968	124.23	22.587
AAIDWFDGK	Unmodified	_AAIDWFDGK_	0	X1WHY2;A1A5X7;Q7ZUE3;F1R0M4	taf15;fus	2	511.751	1021.49	0.0010996	208.15	45.109
AAIDWFDGK	Unmodified	_AAIDWFDGK_	0	X1WHY2;A1A5X7;Q7ZUE3;F1R0M4	taf15;fus	3	341.503	1021.49	0.007681	87.476	11.412
AAIDWFDGK	Unmodified	_AAIDWFDGK_	0	X1WHY2;A1A5X7;Q7ZUE3;F1R0M4	taf15;fus	2	511.751	1021.49	0.0013476	189	43.352
AAIDWFDGK	Unmodified	_AAIDWFDGK_	0	X1WHY2;A1A5X7;Q7ZUE3;F1R0M4	taf15;fus	3	341.503	1021.49	0.012581	79.906	11.914
AAIDWFDGK	Unmodified	_AAIDWFDGK_	0	X1WHY2;A1A5X7;Q7ZUE3;F1R0M4	taf15;fus	2	511.751	1021.49	0.0013476	189	43.352
AAIDWFDGK	Unmodified	_AAIDWFDGK_	0	X1WHY2;A1A5X7;Q7ZUE3;F1R0M4	taf15;fus	3	341.503	1021.49	0.007681	87.476	11.412
AAIDWFDGK	Unmodified	_AAIDWFDGK_	0	X1WHY2;A1A5X7;Q7ZUE3;F1R0M4	taf15;fus	2	511.751	1021.49	0.00082219	214.81	46.729
AAIDWFDGK	Unmodified	_AAIDWFDGK_	0	X1WHY2;A1A5X7;Q7ZUE3;F1R0M4	taf15;fus	3	341.503	1021.49	0.012861	79.474	11.25
AAIEEKTEDANEEKPK	Unmodified	_AAIEEKTEDANEEKPK_	2	A0A0R4IUR9;F1QRV6;Q5U3U9;E9QB27	nap1l4b	4	451.226	1800.87	4.4857e-08	145.91	122.12
AAIEEKTEDANEEKPK	Unmodified	_AAIEEKTEDANEEKPK_	2	A0A0R4IUR9;F1QRV6;Q5U3U9;E9QB27	nap1l4b	5	361.182	1800.87	1.3227e-05	117	104.51
AAIEEKTEDANEEKPK	Unmodified	_AAIEEKTEDANEEKPK_	2	A0A0R4IUR9;F1QRV6;Q5U3U9;E9QB27	nap1l4b	4	451.226	1800.87	1.0986e-11	184.01	160.21
AAIEEKTEDANEEKPK	Unmodified	_AAIEEKTEDANEEKPK_	2	A0A0R4IUR9;F1QRV6;Q5U3U9;E9QB27	nap1l4b	5	361.182	1800.87	2.1887e-11	169.09	144.49
AAIEEKTEDANEEKPK	Unmodified	_AAIEEKTEDANEEKPK_	2	A0A0R4IUR9;F1QRV6;Q5U3U9;E9QB27	nap1l4b	5	361.182	1800.87	NaN	NaN	NaN
AAIEGVGNLR	Unmodified	_AAIEGVGNLR_	0	F1QD27;A0A0R4IBG8;Q9DDT5;E7FBU9	supt5h	2	500.283	998.551	1.4227e-08	193.29	162.07
AAIEGVGNLR	Unmodified	_AAIEGVGNLR_	0	F1QD27;A0A0R4IBG8;Q9DDT5;E7FBU9	supt5h	2	500.283	998.551	3.4641e-25	256.45	207.39
AAIFLRKPEK	Unmodified	_AAIFLRKPEK_	2	A0JMC2;Q6IQX1;A5D6S9;Q1JPZ0	myhz2	3	391.577	1171.71	0.056039	64.39	44.831
AAIHCLEER	Unmodified	_AAIHCLEER_	0	F1Q8Q6;Q08CB4	tkfc	3	366.85	1097.53	0.004444	93.649	74.918
AAIHCLEER	Unmodified	_AAIHCLEER_	0	F1Q8Q6;Q08CB4	tkfc	3	366.85	1097.53	0.0078221	87.258	67.472
AAIHCLEER	Unmodified	_AAIHCLEER_	0	F1Q8Q6;Q08CB4	tkfc	3	366.85	1097.53	0.0034345	99.653	76.872
AAIHCLEER	Unmodified	_AAIHCLEER_	0	F1Q8Q6;Q08CB4	tkfc	3	366.85	1097.53	0.0055546	90.761	70.975
AAIHCLEER	Unmodified	_AAIHCLEER_	0	F1Q8Q6;Q08CB4	tkfc	3	366.85	1097.53	0.0013144	113.74	90.183
AAIHCLEER	Unmodified	_AAIHCLEER_	0	F1Q8Q6;Q08CB4	tkfc	3	366.85	1097.53	NaN	NaN	NaN
AAIHCLEERGVLVAR	Unmodified	_AAIHCLEERGVLVAR_	1	F1Q8Q6;Q08CB4	tkfc	4	424.235	1692.91	7.568e-05	107.69	93.724
[truncated: 497,361+ more rows]
