# Supplementary material for: Thermal Proteome Profiling in Zebrafish Reveals Effects of Napabucasin on Retinoic Acid Metabolism
Source: Mol Cell Proteomics. 2021 Feb 13;20:100033. doi: 10.1074/mcp.RA120.002273 (PMC7950114; doi:10.1074/mcp.RA120.002273)
Supplement: Supplemental Table S1 [file mmc2.xlsx]

## Sheet: Info
Supplementary table 6: the results of the thermal proteome profiling experiment using napabucasin
Results
Header	Column	Description
Protein_ID	A	gene name
norm_FC_XXX_Control_1	B - K	Normalized intensity of the TMT tag XXX used in condition control 1
norm_FC_XXX_Control_2	L - U	Normalized intensity of the TMT tag XXX used in condition control 2
norm_FC_XXX_Napabucasin_1	V - AE	Normalized intensity of the TMT tag XXX used in condition napabucasin 1
norm_FC_XXX_Napabucasin_2	AF - AO	Normalized intensity of the TMT tag XXX used in condition napabucasin 2
p_NPARC	AP	p value following NPARC analysis
adjusted p_NPARC	AQ	adjusted p value following NPARC analysis, a p-value of < 0.005 was chosen as threshold
Meltpoint_Control_1	AR	melting point of the protein under the condition control 1
Slope_Control_1	AS	slope of the melting curve under the condition control 1
Plateau_Control_1	AT	plateau of the melting curve under the condition control 1
R-sq_Control_1	AU	R squared of the melting curve under the condition 1
Meltpoint_Control_2	AV	melting point of the protein under the condition control 2
Slope_Control_2	AW	slope of the melting curve under the condition control 2
Plateau_Control_2	AX	plateau of the melting curve under the condition control 2
R-sq_Control_2	AY	R squared of the melting curve under the condition control 2
Meltpoint_napabucasin_1	AZ	melting point of the protein under the condition napabucasin 1
Slope_napabucasin_1	BA	slope of the melting curve under the condition napabucasin 1
Plateau_napabucasin_1	BB	plateau of the melting curve under the condition napabucasin 1
R-sq_napabucasin_1	BC	R squared of the melting curve under the condition napabucasin 1
Meltpoint_napabucasin_2	BD	melting point of the protein under the condition napabucasin 2
Slope_napabucasin_2	BE	slope of the melting curve under the condition napabucasin 2
Plateau_napabucasin_2	BF	plateau of the melting curve under the condition napabucasin 2
R-sq_napabucasin_2	BG	R squared of the melting curve under the condition napabucasin 2
diff_meltP_napabucasin_1_vs_Control_1	BH	The difference in melting point between napabucasin 1 and control 1
min_slope_napabucasin_1_vs_Control_1	BI	The minimal slope of conditions napabucasin 1 and control 1
pVal_adj_napabucasin_1_vs_Control_1	BJ	The adjusted p value of the melting points of napabucasin 1 and control 1
passed_filter_napabucasin_1_vs_Control_1	BK	Yes if the protein passed all the filters, no if not
diff_meltP_napabucasin_2_vs_Control_2	BL	The difference in melting point between napabucasin 2 and control 2
min_slope_napabucasin_2_vs_Control_2	BM	The minimal slope of conditions napabucasin 2 and control 2
pVal_adj_napabucasin_2_vs_Control_2	BN	The adjusted p value of the melting points of napabucasin 2 and control 2
passed_filter_napabucasin_2_vs_Control_2	BO	Yes if the protein passed all the filters, no if not
diff_meltP_Control_1_vs_Control_2	BP	The difference between the melting points of the protein in control 1 and control 2
meltP_diffs_have_same_sign	BQ	The melting point differences are the same sign between both comparisons
meltP_diffs_T_vs_V_greater_V1_vs_V2	BR	The melting point difference is larger in the comparison between treatment and control than in the comparison between controls
Model_converged_		This value is yes of the melting curve could be fitted

## Sheet: Results TPP napabucasin
Protein_ID	norm_FC_126_Control_1	norm_FC_127L_Control_1	norm_FC_127H_Control_1	norm_FC_128L_Control_1	norm_FC_128H_Control_1	norm_FC_129L_Control_1	norm_FC_129H_Control_1	norm_FC_130L_Control_1	norm_FC_130H_Control_1	norm_FC_131_Control_1	norm_FC_126_Control_2	norm_FC_127L_Control_2	norm_FC_127H_Control_2	norm_FC_128L_Control_2	norm_FC_128H_Control_2	norm_FC_129L_Control_2	norm_FC_129H_Control_2	norm_FC_130L_Control_2	norm_FC_130H_Control_2	norm_FC_131_Control_2	norm_FC_126_Napabucasin_1	norm_FC_127L_Napabucasin_1	norm_FC_127H_Napabucasin_1	norm_FC_128L_Napabucasin_1	norm_FC_128H_Napabucasin_1	norm_FC_129L_Napabucasin_1	norm_FC_129H_Napabucasin_1	norm_FC_130L_Napabucasin_1	norm_FC_130H_Napabucasin_1	norm_FC_131_Napabucasin_1	norm_FC_126_Napabucasin_2	norm_FC_127L_Napabucasin_2	norm_FC_127H_Napabucasin_2	norm_FC_128L_Napabucasin_2	norm_FC_128H_Napabucasin_2	norm_FC_129L_Napabucasin_2	norm_FC_129H_Napabucasin_2	norm_FC_130L_Napabucasin_2	norm_FC_130H_Napabucasin_2	norm_FC_131_Napabucasin_2	p_NPARC	p_adj_NPARC	meltPoint_Control_1	slope_Control_1	plateau_Control_1	R_sq_Control_1	meltPoint_Control_2	slope_Control_2	plateau_Control_2
10-Sep	0.0896636	0.200037	0.351084	0.469445	0.568888	0.827243	0.836043	0.763639	0.870917	0.998665	0.165622	0.236796	0.321837	0.444928	0.55574	0.857361	0.863045	0.937452	0.955047	0.998665	0.117057	0.202931	0.310475	0.434487	0.584175	0.733985	0.876309	0.934318	0.961651	0.998665	0.182073	0.217497	0.29508	0.386477	0.555029	0.715368	0.899998	0.932817	0.992459	0.998665	0.0454555	0.0943966	52.3	-0.0441433	0	0.933329	52.6301	-0.0521467	0.0686037
12-Sep											0.0701038	0.0888843	0.0937399	0.122152	0.242441	0.466232	0.776452	0.934414	1.01718	0.998665	0.0894825	0.102842	0.13205	0.194727	0.324275	0.642301	0.812789	0.911974	0.932246	0.998665	0.093423	0.118627	0.136229	0.191805	0.290571	0.544088	0.802956	0.950761	1.03694	0.998665	0.0224905	0.0543787					46.8592	-0.097061	0.0683826
15-Sep	0.787579	0.622573	0.416237	0.326906	0.474241	0.702987	0.821608	0.961595	0.958064	0.998665	0.337579	0.332934	0.282101	0.262547	0.300197	0.484754	0.615729	0.799434	0.899108	0.998665	0.361175	0.403151	0.270481	0.26521	0.338604	0.535604	0.674497	0.826852	0.906855	0.998665	0.19384	0.179113	0.179328	0.193763	0.284062	0.458534	0.641277	0.863736	0.891016	0.998665	0.00677879	0.0207766		-0.0722143	0.530029	0.722971	45.7884	-0.0629359	0.283167
2-Sep	0.0939083	0.144264	0.355164	0.492518	0.593883	0.827635	0.815826	0.949163	0.87288	0.998665	0.0717253	0.127959	0.275856	0.447357	0.63404	0.707332	0.89938	0.944334	0.999106	0.998665	0.0991249	0.161078	0.330817	0.491943	0.693274	0.835445	0.96493	1.0253	1.02614	0.998665	0.0926027	0.150032	0.333457	0.501418	0.700091	0.798212	0.933085	0.952485	0.990729	0.998665	0.0116065	0.0316531	52.7342	-0.0517261	0	0.966881	52.1216	-0.0573778	0
3-Sep	0.10206	0.138405	0.106583	0.160946	0.26795	0.544452	0.788279	0.820486	1.04483	0.998665	0.164173	0.16576	0.179318	0.169093	0.23709	0.390078	0.627161	0.811387	0.961561	0.998665	0.118517	0.148541	0.153696	0.194854	0.272275	0.538288	0.708139	0.902216	0.933801	0.998665	0.157964	0.167309	0.175432	0.206312	0.27963	0.48355	0.72881	0.901339	0.940561	0.998665	0.673365	0.755745	47.3062	-0.0791049	0.0782598	0.985286	45.3251	-0.0771351	0.144951
5-Mar																					0.613457	0.709528	0.70542	0.765581	0.823948	0.914485	1.02417	1.00003	1.05719	0.998665	0.240708	0.326364	0.299332	0.370007	0.364388	0.533957	0.691807	0.847895	0.912067	0.998665
6-Sep	0.269524	0.258362	0.361406	0.433856	0.535297	0.715851	0.806196	0.805734	0.879785	0.998665	0.200545	0.238487	0.312536	0.417086	0.558361	0.698088	0.842277	0.900219	0.959502	0.998665	0.179716	0.243565	0.318541	0.416053	0.569785	0.768767	0.881663	0.969483	0.986159	0.998665	0.201356	0.25015	0.321453	0.41991	0.62691	0.766671	0.890041	0.963056	0.966459	0.998665	0.000165167	0.00114739	52.1225	-0.0335675	0	0.979435	51.7552	-0.0443201	0.0643401
A0A0B5JQ10											0.200309	0.413531	0.619157	0.544559	0.791308	0.550882	0.844272	0.824014	0.964685	0.998665	0.176001	0.594298	0.631608	0.537942	0.615804	0.766685	0.863072	0.967468	1.03616	0.998665	0.225561	0.485055	0.533593	0.557662	0.810296	0.786869	0.732514	0.900537	0.899999	0.998665	0.848657	0.897268					56.0909	-0.0271897	0
A0A0G2KCC7	0.0448891	0.0557676	0.0539705	0.178227	0.855259	1.411	1.26233	2.55283	1.29793	0.998665	0.13288	0.11143	0.136082	0.190202	0.421727	0.876004	0.726218	0.852314	1.00928	0.998665											0.0694185	0.0997883	0.110168	0.199524	0.337805	0.565609	0.736721	0.85929	0.901873	0.998665	0.175673	0.272884	52.1432	-0.27457	0.0522142	0.540814	49.7949	-0.0762219	0.0544709
A0A0G2KCH4																					0.0360407	0.0783539	0.0992159	0.150878	0.290806	0.570436	0.752185	0.982121	0.990135	0.998665	0.0507411	0.0687353	0.0889502	0.136471	0.285111	0.496312	0.645728	0.917098	0.951337	0.998665
A0A0G2KDJ5	0.474576	0.43797	0.478948	0.489961	0.585417	0.777047	0.919102	0.794475	0.991938	0.998665	0.409622	0.455879	0.432241	0.463846	0.559357	0.66212	0.788591	0.894489	1.03161	0.998665	0.345007	0.462645	0.401101	0.488707	0.592066	0.867468	0.884208	0.966121	1.00109	0.998665	0.349017	0.387317	0.454774	0.491682	0.619992	0.787858	0.932102	0.996859	0.999867	0.998665	0.00422731	0.0142593	55.6912	-0.0373888	0.401381	0.930651	52.5282	-0.0447375	0.406804
A0A0G2KDW7	0.17438	0.233642	0.248591	0.285792	0.483859	0.681081	0.882294	0.933537	1.0171	0.998665	0.130533	0.186658	0.200177	0.24016	0.361629	0.681045	0.884194	1.02785	0.942387	0.998665	0.136007	0.176493	0.263595	0.291207	0.406555	0.658933	0.964982	0.909917	0.946931	0.998665	0.130501	0.17793	0.195204	0.243851	0.373659	0.624953	0.890954	0.932952	1.08409	0.998665	0.979268	0.989264	49.9346	-0.0690972	0.171656	0.996248	48.9552	-0.0958247	0.15765
A0A0G2KEA8																					0.116515	0.166175	0.234199	0.354669	0.526454	0.774629	0.85923	0.900465	0.922636	0.998665	0.164834	0.208758	0.292002	0.411883	0.576386	0.836196	0.928042	0.980677	1.00773	0.998665
A0A0G2KF71	0.237331	0.274546	0.388464	0.398797	0.538784	0.73072	0.970227	1.1614	0.994072	0.998665	0.246487	0.353017	0.401729	0.502616	0.519212	0.915812	0.889101	0.965547	0.979418	0.998665	0.169734	0.243444	0.31425	0.353864	0.442995	0.665141	0.892047	0.984212	1.02367	0.998665	0.275592	0.35931	0.42159	0.515962	0.564906	0.805339	1.03294	1.04288	1.04842	0.998665	0.907919	0.938453	51.1539	-0.0741589	0.278529	0.96185	53.0712	-0.056288	0.265899
A0A0G2KFH4	0.0352158	0.0319182	0.0533087	0.054378	0.0452728	0.0814943	0.268232	0.471757	0.810005	0.998665	0.0456402	0.0688253	0.056971	0.071734	0.0868184	0.212787	0.261382	0.576761	0.849262	0.998665	0.0970157	0.118857	0.142447	0.137025	0.166248	0.281208	0.37073	0.625156	0.846892	0.998665	0.0730458	0.0945256	0.105436	0.164673	0.166955	0.238161	0.379484	0.607174	0.894664	0.998665	8.71283e-06	0.000113489	40.5368	-0.104969	0.0335072	0.99594	41.3526	-0.0969657	0.0573014
A0A0G2KFS5	0.318167	0.305854	0.371382	0.402618	0.491326	0.616041	0.753411	0.884371	0.982752	0.998665	0.305663	0.321456	0.413666	0.431619	0.503463	0.658421	0.759124	0.894435	0.9923	0.998665	0.218397	0.28303	0.350946	0.418599	0.497397	0.679648	0.784085	0.92267	0.990183	0.998665	0.257728	0.378986	0.419108	0.479183	0.529423	0.684214	0.825351	0.910045	0.960155	0.998665	0.0663344	0.127091	50.119	-0.0462718	0.28083	0.997939	51.1347	-0.0424255	0.272949
A0A0G2KGK2	0.0622173	0.0816118	0.0772835	0.205729	0.328003	0.443429	0.864493	0.350518	0.675963	0.998665	0.158987	0.128238	0.221941	0.26288	0.379119	0.485796	0.65316	0.708418	0.915519	0.998665	0.03375	0.0719154	0.164899	0.46975	0.844973	1.24564	0.970639	1.0576	1.16064	0.998665	0.0982294	0.140318	0.166932	0.361157	0.488648	0.734399	0.886089	0.888012	0.844926	0.998665	0.00015155	0.00107221	44.2728	-0.0420838	0	0.749243	46.8124	-0.0457788	0.0525891
A0A0G2KGN7											0.540154	0.596864	0.613293	0.679975	0.806041	1.14158	1.07339	1.14138	1.02444	0.998665											0.767115	0.785806	0.74348	0.789856	0.909405	0.95605	1.02174	1.0501	1.01767	0.998665	0.0017747	0.00718581						-0.160841	0.606466
A0A0G2KGQ6	0.491454	0.382725	0.493882	0.469123	0.813558	0.887127	0.975946	2.4828	1.02489	0.998665	0.178818	0.265781	0.317466	0.564698	0.594145	2.00819	0.890995	1.046	0.965418	0.998665	0.249782	0.389887	0.465865	0.602832	0.698003	0.809463	0.940486	0.974137	0.965476	0.998665	0.374382	0.519935	0.486974	0.699113	0.711557	0.819643	0.991658	0.962354	1.00869	0.998665	0.197697	0.298942	54.1556	-0.103743	0.442065	0.333496	53.4861	-0.126247	0.249713
A0A0G2KGT5											0.1762	0.526334	0.358691	0.454912	0.338528	1.17009	0.830408	1.11916	0.990492	0.998665	0.256592	0.306012	0.445986	0.766431	0.853998	1.02928	1.08325	1.0174	0.988083	0.998665	0.456053	0.613131	0.953002	0.885575	0.638817	1.36699	1.36612	1.33752	1.32438	0.998665	0.113373	0.193683					49.2287	-0.803124	0.370877
A0A0G2KHA1	0.264712	0.764913	1.01234	1.13938	1.4368	1.24551	1.3239	1.78933	1.24314	0.998665	0.226021	0.59805	0.967417	1.07302	1.11991	1.26919	1.1785	1.18092	1.00455	0.998665	0.172995	0.531165	0.825132	1.055	1.1223	1.17895	1.14732	1.09632	0.971917	0.998665	0.178767	0.497228	0.7737	0.963225	0.993002	1.00244	1.1369	0.937201	0.983716	0.998665	0.00273449	0.0100386	60.7692	-0.751278	0.264708	0.297248	60.9198	-0.192865	0.185002
A0A0G2KHE0											0.38532	0.371619	0.501563	0.45377	0.6011	0.512782	0.788516	0.773277	0.889465	0.998665	0.513534	0.650833	0.570735	0.617556	0.750862	1.00096	1.00738	1.08268	1.03413	0.998665	0.210973	0.271375	0.371658	0.458504	0.747448	0.870686	0.891527	1.03309	1.05575	0.998665	0.00343544	0.0121074					52.5217	-0.031227	0.329428
A0A0G2KHM6	0.269662	0.319008	0.380538	0.487409	0.707288	0.933036	0.995865	1.11155	1.00589	0.998665	0.157799	0.188391	0.230704	0.319898	0.546265	0.661315	0.85169	0.952475	0.960638	0.998665	0.158581	0.225964	0.278478	0.412789	0.627557	0.842808	0.952179	0.963856	0.981216	0.998665	0.166112	0.226669	0.275296	0.425779	0.590393	0.793194	0.880853	0.939864	0.967763	0.998665	0.824271	0.878089	53.5987	-0.0773428	0.282796	0.984862	50.4978	-0.0575508	0.0912541
A0A0G2KIE0	0.606693	0.393254	1.03604	0.724324	1.51855	1.68103	1.72948	3.00743	1.21752	0.998665	0.184787	0.22337	0.244054	0.368356	0.609927	0.81736	0.831155	0.942773	0.97831	0.998665	0.27999	0.277806	0.354336	0.553349	0.845534	0.944859	1.07748	1.01615	1.03648	0.998665	0.325969	0.291176	0.38263	0.612383	1.02526	1.08841	1.14845	1.09698	1.07827	0.998665	0.431341	0.544771	60.639	-0.533563	0.499895	-0.0684425	51.8522	-0.0591236	0.108127
A0A0G2KJ47	0.19245	0.193563	0.218018	0.253766	0.348078	0.494164	0.678106	0.781113	0.976321	0.998665	0.158978	0.176412	0.227284	0.325829	0.406423	0.695753	0.749197	0.949853	0.956343	0.998665	0.170465	0.194969	0.245072	0.299618	0.422514	0.597598	0.76686	0.883661	0.929021	0.998665	0.13975	0.174706	0.236539	0.320423	0.447163	0.599947	0.793866	0.873775	0.995746	0.998665	0.501909	0.607105	46.8346	-0.0566178	0.152729	0.994691	49.5101	-0.0569868	0.102484
A0A0G2KKE3	0.335637	0.425947	0.254401	0.405287	0.828858	2.31995	2.16497	1.78499	1.18464	0.998665	0.103671	0.169134	0.208437	0.27562	0.501997	0.927411	0.904505	1.02003	0.986492	0.998665	0.129207	0.153043	0.180261	0.288455	0.477222	0.94552	0.887801	1.01585	0.952494	0.998665	0.117901	0.104993	0.152544	0.210028	0.421806	0.65709	0.830471	0.947694	0.86592	0.998665	0.00908458	0.0261477	51.2274	-0.501167	0.355287	0.303562	50.7838	-0.121817	0.1505
A0A0G2KKE8	0.131791	0.0920766	0.125364	0.141063	0.210801	0.350285	0.704066	0.862938	1.0325	0.998665	0.1257	0.12551	0.144272	0.181585	0.269403	0.4696	0.705593	0.962303	0.971206	0.998665	0.133625	0.147336	0.16248	0.187578	0.250332	0.432432	0.780961	0.948949	0.931224	0.998665	0.130246	0.15029	0.181819	0.216045	0.273571	0.429458	0.778661	0.940364	1.03512	0.998665	0.205403	0.308267	45.6731	-0.0989177	0.108059	0.995028	46.6759	-0.0861539	0.118198
A0A0G2KKP3	0.168551	0.174105	0.189518	0.222563	0.356639	0.50172	0.719213	0.778683	0.995603	0.998665	0.129279	0.125349	0.138855	0.171203	0.251779	0.547804	0.562386	0.770319	0.870584	0.998665	0.122456	0.180881	0.24119	0.336207	0.431687	0.625694	0.76808	0.867634	0.928269	0.998665	0.138702	0.150248	0.170536	0.215859	0.337398	0.494613	0.696335	0.818646	0.900369	0.998665	0.0352496	0.077027	47.1163	-0.0585143	0.119964	0.989931	45.8465	-0.0539847	0.0420568
A0A0G2KLX0	0.106708	0.0935521	0.108818	0.126633	0.224015	0.473612	0.71158	0.833831	0.945556	0.998665	0.739612	0.636766	0.432787	0.355989	0.372526	0.569659	0.625396	0.807649	0.929163	0.998665	0.167036	0.19602	0.221126	0.26508	0.327076	0.536973	0.704556	0.874531	1.02817	0.998665	0.595849	0.485826	0.386591	0.374995	0.393927	0.502769	0.720664	0.827228	0.898718	0.998665	0.949463	0.96777	46.3519	-0.0764813	0.0607758	0.993824		-0.0683652	0.513996
A0A0G2KMC2	0.585355	0.403252	0.811799	0.665581	0.44789	0.433056	0.554657	0.528657	0.979662	0.998665	0.478684	0.651351	0.628584	0.690729	0.614073	0.600858	0.782989	0.904279	1.07119	0.998665	0.347007	0.403315	0.491771	0.560765	0.681702	0.824495	0.817799	0.925026	0.96797	0.998665	0.432856	0.322471	0.481703	0.558911	0.621638	0.786425	0.926747	0.975905	0.984675	0.998665	0.000398872	0.00223787		-0.738746	0.553781	0.701472		-0.0612867	0.605445
A0A0G2KML7																					0.210155	0.399892	0.515255	0.660293	0.785049	1.00409	0.924016	0.973835	0.920359	0.998665	0.31592	0.418553	0.633139	0.750148	0.817182	0.952926	1.02664	1.02796	1.01571	0.998665
A0A0G2KN51	0.168996	0.155658	0.36883	0.507551	0.810863	1.26745	1.0974	1.06549	1.02916	0.998665	0.229888	0.310119	0.408006	0.550019	0.643819	0.853583	0.869783	0.953801	1.02184	0.998665	0.184638	0.267575	0.392713	0.43345	0.576053	0.726155	0.898616	0.849212	1.00058	0.998665	0.315326	0.339461	0.355485	0.465139	0.506521	0.757105	0.84768	0.95319	0.970402	0.998665	0.00295276	0.0107032	54.1319	-0.113834	0.176373	0.927628	54.6995	-0.0431637	0.0433397
A0A0G2KNE7	0.0933896	0.0831684	0.129653	0.210059	0.740271	0.980455	1.1151	1.10089	1.06121	0.998665											0.113165	0.0807936	0.10775	0.199461	0.631493	0.85678	0.957684	1.02021	1.06348	0.998665	0.118425	0.143972	0.231527	0.455504	0.59703	0.80382	1.02715	0.944366	0.957042	0.998665	0.0883615	0.158717	51.763	-0.197138	0.0968715	0.985435
A0A0G2KNS1											0.795306	0.955453	0.985447	0.743597	0.655985	0.631818	0.874181	0.895176	1.15041	0.998665	0.462916	0.566287	0.662854	0.584935	0.669719	0.724202	0.860251	0.951244	0.933492	0.998665	0.39141	0.399836	0.463668	0.523939	0.545958	0.662706	0.787998	0.882058	0.967566	0.998665	2.53264e-07	7.27638e-06						-0.114839	0.805926
A0A0G2KPR3	0.0496658	0.0661901	0.0939114	0.141399	0.210215	0.444389	0.638694	0.715272	0.932887	0.998665	0.102071	0.128875	0.175848	0.193554	0.296666	0.446259	0.580782	0.807088	0.903143	0.998665	0.114631	0.165966	0.189306	0.237031	0.309542	0.483262	0.583062	0.745445	0.883858	0.998665	0.113692	0.136453	0.173014	0.222589	0.287689	0.415368	0.588501	0.733087	0.897626	0.998665	0.0306538	0.068781	45.4846	-0.062057	0	0.990423	45.8033	-0.0580821	0.0738921
A0A0G2KPX8											0.294419	0.447693	0.428483	0.536028	0.508519	0.885927	0.750634	0.865735	0.881987	0.998665	0.205288	0.275037	0.294342	0.347643	0.462342	0.659546	0.77844	0.903917	0.955554	0.998665	0.202888	0.258246	0.250417	0.320748	0.35815	0.470155	0.580251	0.782033	0.842851	0.998665	0.0017909	0.00722482					55.14	-0.0278364	0
A0A0G2KQA6	0.0967572	0.236124	0.145145	0.385586	0.415927	0.648863	0.949175	0.891083	0.936684	0.998665	0.111551	0.250325	0.353595	0.427994	0.6194	0.793531	0.907059	0.978545	0.994573	0.998665	0.107292	0.152903	0.177083	0.252106	0.4126	0.680204	0.880393	0.947162	0.985506	0.998665	0.103299	0.142202	0.157885	0.24722	0.432295	0.70084	0.877705	0.939128	1.00791	0.998665	0.00447977	0.0149723	49.9153	-0.0658615	0.105761	0.968307	53.0396	-0.0515112	0
A0A0G2KQI8	0.208147	0.17372	0.216834	0.328509	0.586363	0.599712	0.741623	0.912942	1.09355	0.998665	0.312563	0.380028	0.39278	0.4388	0.530956	0.69216	0.869926	0.984899	0.980071	0.998665	0.184351	0.199645	0.229768	0.270485	0.377437	0.607815	0.811447	0.884042	0.928979	0.998665	0.22244	0.271249	0.263175	0.346741	0.441055	0.60104	0.855452	0.910025	0.970254	0.998665	0.0616324	0.119925	50.0258	-0.0514043	0.0993231	0.965853	51.4167	-0.0556159	0.332785
A0A0G2KQV4	0.166477	0.166489	0.274263	0.437047	0.722524	0.823142	0.894957	0.864824	0.964847	0.998665	0.0916078	0.127834	0.212962	0.35644	0.511276	0.912594	0.87111	0.920692	0.960571	0.998665	0.0800469	0.112107	0.218146	0.38911	0.557505	0.75205	0.809809	0.913745	0.974101	0.998665	0.183489	0.243266	0.467675	0.642543	0.789085	0.908736	1.00811	0.963774	0.945374	0.998665	0.518842	0.622219	53.1219	-0.057379	0.00488618	0.976912	51.4671	-0.0780572	0.0656839
A0A0G2KQY7											0.0426457	0.122595	0.0941237	0.168527	0.261005	0.639567	0.541322	0.742691	0.835363	0.998665																											45.9984	-0.0516496	0
A0A0G2KSS0	0.0855549	0.0641687	0.146932	0.0867751	0.206461	0.358732	0.53124	0.557577	0.922266	0.998665	0.112221	0.0989199	0.0969587	0.0927326	0.131229	0.248187	0.311157	0.499213	0.762382	0.998665	0.0612343	0.0865049	0.0930603	0.126021	0.187417	0.309321	0.387616	0.545169	0.818708	0.998665	0.397214	0.357259	0.27995	0.34002	0.371626	0.449095	0.627332	0.739624	0.832999	0.998665	0.045023	0.0936981	43.5791	-0.0620639	0.0450088	0.970441	40.8619	-0.0816129	0.0950573
A0A0G2KSV9	0.26872	0.302451	0.47945	0.617331	0.923308	0.969729	1.19018	1.58726	1.13536	0.998665	0.224688	0.279682	0.380101	0.628587	1.03147	1.11127	1.26552	1.27563	0.977326	0.998665	0.196654	0.27427	0.420623	0.706454	1.24795	1.27209	1.5145	1.23226	0.973373	0.998665	0.253634	0.307104	0.40329	0.687963	1.24876	1.26033	1.53202	1.09633	1.16336	0.998665	0.00993522	0.0280203	55.8997	-0.0838861	0.260452	0.747595	54.9158	-0.149267	0.267454
A0A0G2KTI7											0.379481	0.555658	0.547893	0.520262	0.762935	0.429403	0.815538	0.865141	0.959535	0.998665	0.373472	0.580436	0.565858	0.595872	0.676804	0.94657	0.924529	0.999384	1.05808	0.998665	0.374914	0.42765	0.487805	0.61714	0.656281	0.770641	0.758466	0.889944	0.919371	0.998665	0.244968	0.351735					61.333	-0.0366222	0.483813
A0A0G2KUB6	1.09284	1.02575	0.818867	0.77963	0.873233	0.920473	1.03348	0.850566	0.956979	0.998665	0.958228	0.922266	0.813554	0.833645	0.812188	1.24932	0.967618	1.04245	0.971065	0.998665	0.829208	0.910233	0.700699	0.671706	0.803955	0.872204	0.947087	0.963276	0.941929	0.998665	0.94882	0.71912	0.775694	0.673973	0.869634	0.865937	1.00627	0.967354	1.05163	0.998665	0.0254667	0.0596328		-0.126901	0.924354	0.0565816		-0.0413082	0.874153
A0A0G2KV14	0.280649	0.295987	0.348314	0.431492	0.685735	0.847811	1.01354	0.921131	0.975217	0.998665	0.335767	0.37242	0.40559	0.480817	0.640769	0.775318	0.861139	0.950759	0.981497	0.998665	0.2357	0.285213	0.339491	0.456099	0.631616	0.850418	0.943663	0.944813	1.01289	0.998665	0.269977	0.261388	0.3236	0.369642	0.60145	0.835807	1.04464	1.08748	1.05932	0.998665	0.0238567	0.0568501	52.8958	-0.073412	0.267105	0.98887	53.8524	-0.0427528	0.272045
A0A0G2KVR4	0.211813	0.191213	0.364852	0.395987	0.435881	0.672052	0.904471	0.952057	0.967981	0.998665	0.49681	0.588893	0.678858	0.701165	0.73285	0.763611	0.88807	0.979026	1.00336	0.998665	0.439332	0.602901	0.686643	0.727076	0.8646	0.964006	1.02058	1.0708	1.07111	0.998665	0.325383	0.406746	0.443662	0.505073	0.595494	0.657538	0.790971	0.856997	0.923114	0.998665	0.637164	0.726804	50.3516	-0.0609389	0.204576	0.982126		-0.0214857	0.378622
A0A0G2KXE4											0.242571	0.35861	0.665429	0.789247	0.729873	0.82731	0.943299	1.07177	1.07502	0.998665	0.196186	0.268691	0.49949	0.5804	0.697572	0.767835	0.971041	0.995097	0.997466	0.998665	0.29808	0.444542	0.551596	0.720388	0.777178	0.92183	1.01282	0.912959	0.949456	0.998665	0.459623	0.569082					58.335	-0.0455183	0
A0A0G2KY26	0.0794132	0.106507	0.17254	0.412793	0.866462	1.14328	1.33778	1.84886	1.26178	0.998665	0.223057	0.240189	0.284658	0.448972	0.733942	1.18098	1.10152	1.13503	1.13798	0.998665	0.0909892	0.133481	0.197822	0.37359	0.649992	0.747215	0.943327	0.928353	1.055	0.998665	0.0749359	0.107068	0.168513	0.353803	0.579437	0.823199	0.916264	0.944388	0.934223	0.998665	7.54385e-06	0.000101942	53.2584	-0.167436	0.0989473	0.719209	52.923	-0.129192	0.242513
A0A0G2KY72	0.156443	0.199352	0.249639	0.421144	0.642344	0.898595	0.979923	0.911468	0.992532	0.998665	0.241275	0.243176	0.338529	0.492852	0.682673	0.870776	0.964615	1.00078	1.02317	0.998665	0.107325	0.144676	0.216329	0.42941	0.64037	0.937498	0.926814	0.952071	0.945423	0.998665	0.126641	0.16441	0.255869	0.426415	0.65635	0.829277	0.930869	0.977941	0.96895	0.998665	0.0371923	0.0803684	52.5077	-0.0811503	0.141122	0.99279	53.478	-0.0658636	0.192243
A0A0G2KYP3	0.182087	0.202345	0.185401	0.246069	0.454564	0.758561	1.06586	1.17261	1.14676	0.998665	0.164454	0.21802	0.216129	0.284446	0.413768	0.823428	0.954336	1.09587	1.04204	0.998665	0.216524	0.243837	0.27741	0.322627	0.441329	0.706979	0.924668	0.990756	0.981269	0.998665	0.377119	0.41611	0.305954	0.364033	0.439565	0.726251	0.922673	1.0034	0.983631	0.998665	7.73945e-05	0.000632664	49.8404	-0.121013	0.187422	0.961922	49.86	-0.123871	0.201251
A0A0G2KYZ5	0.146997	0.181632	0.239212	0.271158	0.54593	0.826693	1.12503	0.944817	0.972761	0.998665	0.168312	0.181063	0.210616	0.286123	0.395861	1.51214	1.0124	1.09144	0.944049	0.998665	0.232998	0.289068	0.313626	0.363826	0.509637	0.905589	1.0123	1.13506	1.03539	0.998665	0.261559	0.274226	0.379936	0.395651	0.623053	0.875583	1.13553	1.09203	1.06653	0.998665	0.200122	0.301644	50.8375	-0.113235	0.174366	0.979354	50.371	-0.980549	0.211529
A0A0G2KZ18	2.24367	1.21818	1.59273	0.9069	0.816847	0.767554	0.889208	0.785243	0.954502	0.998665	2.65732	2.44614	1.97374	1.36606	1.06713	1.0149	0.988376	1.03319	1.03253	0.998665	1.83515	1.92953	1.60168	1.1933	1.10313	0.974077	1.03127	1.0301	0.986881	0.998665	1.50648	1.28618	1.13566	1.01082	0.8387	0.883253	1.05163	1.01767	1.00102	0.998665	0.015441	0.0398682		0.564036	1.5	0.593878		0.583238	1.5
A0A0G2KZL1	0.385053	0.371341	0.313954	0.510073	0.568999	0.862488	0.996447	1.07342	1.03046	0.998665	0.35611	0.327254	0.468304	0.45392	0.714091	0.770849	0.935707	0.931493	1.00202	0.998665	0.309227	0.416155	0.314252	0.517464	0.659416	0.9923	0.901381	1.0023	0.971355	0.998665	0.392768	0.451304	0.519522	0.506284	0.739666	0.872396	0.900061	1.05676	0.98207	0.998665	0.487278	0.594742	52.0895	-0.0837508	0.365129	0.978003	54.3369	-0.0460185	0.283757
A0A0G2L0J2	0.107502	0.186758	0.0769473	0.26097	0.218782	0.448512	0.674431	1.47392	1.19689	0.998665	0.117195	0.1343	0.121306	0.138771	0.154162	0.431416	0.365881	0.796239	0.958565	0.998665	0.113706	0.119279	0.13699	0.156569	0.226257	0.314874	0.441841	0.694112	0.883112	0.998665	0.113207	0.123874	0.149581	0.155769	0.180668	0.251787	0.391616	0.771711	0.933884	0.998665	0.0507537	0.102988	46.2924	-0.13739	0.162348	0.856037	43.717	-0.084477	0.119679
A0A0G2L0Q2																					0.0579736	0.0657435	0.0804935	0.133828	0.236504	0.523183	0.704334	0.898458	0.931103	0.998665
A0A0G2L0R4	0.364776	0.449463	0.568535	0.557561	0.642233	0.787157	0.802121	0.802673	0.928782	0.998665	0.299941	0.406548	0.470286	0.507996	0.665293	0.842117	0.828449	0.903014	0.920494	0.998665	0.295996	0.290523	0.319236	0.350733	0.444262	0.688062	0.76744	0.89933	0.969929	0.998665	0.150403	0.1895	0.22204	0.266512	0.380127	0.542897	0.782275	0.882248	0.993222	0.998665	5.73765e-10	5.19375e-08	57.7763	-0.0232218	0	0.963428	55.8628	-0.0315252	0
A0A0G2L0S9																															0.767484	0.838723	0.66927	0.724107	0.792826	0.862067	1.06469	0.987748	1.02015	0.998665
A0A0G2L1A2	0.136923	0.186777	0.206982	0.329825	0.607355	0.784589	1.0892	1.17316	1.02424	0.998665	0.0882173	0.120048	0.127915	0.180821	0.31809	0.540214	0.850462	1.03359	0.999116	0.998665	0.0992484	0.132405	0.169472	0.307164	0.518806	0.732965	0.925402	1.00081	1.02309	0.998665	0.123215	0.193184	0.262513	0.372046	0.519196	0.770981	0.90562	0.954343	0.986699	0.998665	0.348831	0.462959	51.4349	-0.0941289	0.146127	0.965898	47.8658	-0.0988256	0.103896
A0A0G2L1F5	0.311125	0.272421	0.317491	0.389793	0.531229	0.639665	0.839902	0.929997	1.03471	0.998665	0.274438	0.30497	0.30205	0.362921	0.450033	0.658544	0.858329	1.00227	0.978366	0.998665	0.243256	0.257958	0.30056	0.331441	0.487343	0.674452	0.898908	0.960973	0.9471	0.998665	0.234124	0.247373	0.273412	0.353207	0.499175	0.672644	0.902837	0.946086	1.05283	0.998665	0.163373	0.258703	50.4906	-0.0549946	0.261419	0.992926	49.6025	-0.0720293	0.280727
A0A0G2L1N0	0.292968	0.331708	0.36607	0.45831	0.557417	0.695756	0.814106	0.870515	0.966878	0.998665	0.26415	0.344247	0.392257	0.455064	0.614901	0.695637	0.872246	0.922289	0.972219	0.998665	0.246901	0.357734	0.37999	0.478087	0.602912	0.811005	0.865151	0.948511	0.974109	0.998665	0.288607	0.359023	0.416341	0.484948	0.6461	0.787654	0.867722	0.95774	0.969966	0.998665	0.00126088	0.0055105	52.3534	-0.038221	0.190455	0.997506	53.0414	-0.0406877	0.183243
A0A0G2L264	0.115202	0.111687	0.150205	0.181582	0.274186	0.451134	0.716068	0.837348	0.993218	0.998665	0.093853	0.124828	0.142764	0.21967	0.281315	0.618838	0.598913	0.79144	0.865815	0.998665	0.0730073	0.0883932	0.133873	0.159335	0.224795	0.381727	0.568887	0.741802	0.885824	0.998665	0.0954673	0.116304	0.130562	0.216613	0.261693	0.399102	0.599026	0.800476	0.919831	0.998665	0.0194447	0.0480877	46.5178	-0.0730748	0.0919819	0.997152	46.8463	-0.0502241	0
A0A0G2L2I7	0.227612	0.476454	0.701071	0.748577	1.10589	1.16268	1.20051	1.09301	1.10211	0.998665	0.236547	0.386997	0.541008	0.738665	0.726126	1.26891	0.959191	1.16817	0.934141	0.998665	0.122686	0.265208	0.417173	0.490919	0.646711	0.861219	0.871077	0.980491	0.97806	0.998665	0.164178	0.355436	0.560285	0.724191	0.781237	0.877183	0.961564	0.963252	1.02385	0.998665	0.000121441	0.000900653	59.6193	-0.0769059	0.0270611	0.870163	57.5359	-0.0638737	0.159378
A0A0G2L2K5	0.316627	0.319102	0.33146	0.373287	0.57238	0.722554	0.908993	1.06685	1.01359	0.998665	0.260615	0.283898	0.296626	0.360578	0.528301	0.752683	0.925904	0.998533	0.990831	0.998665	0.192175	0.237876	0.241574	0.309979	0.499079	0.764076	0.915163	0.981498	0.98793	0.998665	0.162436	0.190007	0.219045	0.292062	0.504969	0.801092	0.976363	1.03378	1.05166	0.998665	4.69505e-05	0.000430902	51.0979	-0.0696609	0.300718	0.988665	50.8399	-0.0744164	0.256169
A0A0G2L2Q2	0.115102	0.133208	0.108325	0.146539	0.24056	0.48263	0.585369	0.979385	0.921465	0.998665	0.103568	0.100212	0.104553	0.103539	0.14398	0.409038	0.366942	0.619508	1.01043	0.998665	0.134012	0.137251	0.124177	0.169996	0.202431	0.600354	0.694565	0.935038	1.19734	0.998665	0.0767755	0.104243	0.138395	0.184571	0.210722	0.387919	0.603854	0.857613	0.90524	0.998665	0.319137	0.431259	46.0841	-0.0814296	0.0982371	0.980513	42.9712	-0.0810994	0.0978197
A0A0G2L2R7																					0.0526627	0.0745129	0.0909778	0.132657	0.176607	0.317614	0.486195	0.864344	1.03241	0.998665
A0A0G2L2V4											0.493215	0.505302	0.54925	0.607271	0.61593	1.11337	0.882935	1.00466	1.09243	0.998665	0.559138	0.603584	0.481203	0.64701	0.698737	1.01922	0.970974	0.950499	1.02679	0.998665	0.391366	0.334188	0.38781	0.383618	0.541874	0.660497	0.782254	0.837357	0.997423	0.998665	0.504618	0.609103						-0.574567	0.53876
A0A0G2L312											0.212304	0.247468	0.325846	0.476664	0.608417	0.634697	0.894461	0.868941	1.00156	0.998665	0.191359	0.191119	0.286144	0.405015	0.544499	0.6101	0.759452	0.785707	0.855374	0.998665	0.233121	0.261105	0.393875	0.520831	0.655857	0.725755	0.791573	0.928989	0.979912	0.998665	0.759207	0.825136					52.4504	-0.0411036	0.0267109
A0A0G2L365	0.0673547	0.0524712	0.0633755	0.0946669	0.153124	0.39822	0.680038	0.67157	1.01759	0.998665	0.180031	0.172555	0.144914	0.163174	0.191677	0.333499	0.438278	0.664936	0.860203	0.998665	0.425262	0.459167	0.387728	0.400167	0.433972	0.497527	0.570357	0.726083	0.902896	0.998665	0.171142	0.164749	0.173521	0.181645	0.254688	0.327798	0.485342	0.813885	0.964874	0.998665	0.0037295	0.0129436	45.2039	-0.0729969	0.0104693	0.971656	42.9872	-0.0727824	0.147103
A0A0G2L3N5	0.146319	0.148803	0.208971	0.181264	0.273914	0.409569	0.711874	1.06459	0.939388	0.998665	0.0786195	0.0738926	0.0916848	0.11283	0.17339	0.319205	0.664325	1.03343	1.08857	0.998665	0.0324013	0.0613571	0.0811392	0.0930132	0.16234	0.333758	0.684926	1.02143	1.05114	0.998665	0.0523736	0.102658	0.122251	0.150745	0.217554	0.342253	0.693668	0.890472	1.04046	0.998665	0.427394	0.541661	46.2061	-0.112507	0.172427	0.984517	45.4425	-0.133508	0.0925315
A0A0G2L559	0.0817821	0.101202	0.108307	0.135178	0.209501	0.305182	0.425703	0.64554	0.860446	0.998665											0.110454	0.114149	0.121113	0.152487	0.21874	0.379221	0.494636	0.663565	0.750256	0.998665	0.149635	0.151528	0.184491	0.23509	0.260695	0.371343	0.542378	0.756078	0.891082	0.998665	0.0647432	0.124476	42.9846	-0.0685463	0.0771938	0.99675
A0A0G2L612	0.836786	0.655582	0.901461	0.663598	0.819048	1.03017	0.988222	1.05101	0.851142	0.998665	0.651463	0.738171	0.630346	0.636235	0.696174	0.960038	0.876078	0.938611	1.03979	0.998665	0.596701	0.706037	0.653866	0.64178	0.804321	0.920788	0.925546	0.982039	0.985019	0.998665	0.641863	0.59667	0.655925	0.608929	0.694739	0.812033	0.935042	0.998091	1.02967	0.998665	0.231146	0.336435		-0.293059	0.764357	0.604532		-0.107133	0.663833
A0A0G2L6L8	0.151703	0.190629	0.18373	0.265861	0.410456	0.472633	0.632493	1.12952	0.991293	0.998665	0.238638	0.325736	0.314147	0.349183	0.497858	0.556703	0.685853	0.869914	0.967163	0.998665	0.161762	0.181973	0.230518	0.273494	0.325463	0.43753	0.607812	0.926048	0.932201	0.998665	0.553161	0.571804	0.640405	0.563876	0.646075	0.582479	0.853391	0.935655	1.06046	0.998665	0.318306	0.430312	47.0931	-0.0805778	0.186391	0.947794	49.0039	-0.0461118	0.232925
A0A0G2L6V9	0.0347238	0.0327177	0.0353738	0.0731033	0.115226	0.288243	0.544959	0.281559	0.885765	0.998665	0.078807	0.101328	0.0957186	0.131947	0.17356	0.363029	0.640919	0.857463	0.956359	0.998665	0.0737281	0.083655	0.0931031	0.115958	0.167451	0.355733	0.66237	0.858908	0.972193	0.998665	0.0780227	0.0982195	0.113761	0.163633	0.221602	0.405435	0.69933	0.9259	0.996722	0.998665	0.0871156	0.157327	41.7145	-0.0643396	0.000824479	0.883376	45.3528	-0.0888156	0.0748861
A0A0G2L792	0.33234	0.270969	0.203088	0.229159	0.307854	0.606959	0.802866	0.870862	1.12488	0.998665	0.213924	0.211041	0.200476	0.243493	0.296149	0.818914	0.779289	0.955187	0.955503	0.998665	0.114474	0.135974	0.171031	0.185999	0.250166	0.493423	0.67552	0.88215	0.977854	0.998665	0.220533	0.220847	0.244619	0.270899	0.358265	0.672934	0.860643	0.956357	0.985214	0.998665	0.414372	0.528095	47.7844	-0.0877412	0.243043	0.95925	49.0324	-0.153225	0.205293
A0A0G2L831											0.152019	0.229433	0.41501	0.503735	0.677398	0.991993	0.958923	0.885961	0.900671	0.998665	0.123465	0.148298	0.178541	0.281893	0.416149	0.635847	0.802979	0.842284	1.03928	0.998665	0.102033	0.128458	0.180161	0.323799	0.471463	0.69411	0.902898	0.964534	1.03055	0.998665	5.92452e-07	1.42361e-05					54.4204	-0.061417	0.0680561
A0A0G2L836	0.257067	0.308889	0.38347	0.396476	0.581139	0.651838	0.713475	0.402986	0.805903	0.998665	0.260522	0.302472	0.339626	0.363702	0.461758	0.573581	0.608427	0.72639	0.873435	0.998665																							49.8846	-0.0247064	0	0.728397	48.3155	-0.0365047	0.1993
A0A0G2L8C2	0.134858	0.124847	0.61803	0.17454	0.450099	0.788901	1.21273	1.89002	1.29319	0.998665	0.243673	0.257739	0.454404	0.412417	0.610036	0.598314	0.977231	1.02229	1.02338	0.998665	0.197644	0.241884	0.355133	0.382464	0.56347	0.717511	0.865251	0.893552	0.959042	0.998665	0.0672791	0.0947064	0.120148	0.182091	0.270322	0.603288	0.792433	0.981743	0.93714	0.998665	0.0158828	0.0407113	49.6529	-0.148668	0.264664	0.64136	51.8743	-0.0538647	0.249058
A0A0G2L8G8																					0.0806776	0.0949513	0.118205	0.174928	0.2904	0.530793	0.611912	0.81702	0.920381	0.998665
A0A0G2L8S7											0.275665	0.361735	0.481301	0.562981	0.61781	1.02761	0.927112	1.02808	0.993905	0.998665	0.214341	0.304417	0.363141	0.575649	0.633803	0.915199	0.926714	0.929291	0.914528	0.998665	0.16444	0.269273	0.276104	0.412265	0.389566	0.63177	0.813693	0.890923	0.984396	0.998665	0.0535056	0.107141					54.8285	-0.0586938	0.291694
A0A0G2L974											0.0624513	0.0709326	0.106957	0.132161	0.180659	0.42051	0.539451	0.793056	0.904652	0.998665	0.0787718	0.108093	0.134411	0.193011	0.249509	0.471603	0.591659	0.74664	0.878479	0.998665											0.357156	0.471263					44.9321	-0.0679412	0.0324697
A0A0G2LAP2	0.421599	0.712708	0.508431	0.525936	1.02187	1.44186	1.28583	2.11585	1.19716	0.998665	0.275674	0.384003	0.464878	0.497716	0.607661	0.801851	0.966036	0.980661	0.907529	0.998665	0.327765	0.438175	0.454677	0.516212	0.590991	0.816776	0.8548	0.94077	0.978707	0.998665	0.335658	0.445813	0.511427	0.599188	0.71591	0.870675	0.93754	0.972284	0.971775	0.998665	0.062792	0.121612		-0.548926	0.542121	0.341511	54.064	-0.0474272	0.275374
A0A0G2LAU9	0.243118	0.289722	0.394571	0.483211	0.65901	0.779971	0.934922	0.964809	1.00446	0.998665	0.226172	0.275332	0.372795	0.509189	0.605771	0.844773	0.91722	0.986286	0.992784	0.998665	0.177314	0.225545	0.329328	0.398303	0.516257	0.685561	0.818645	0.904484	0.95463	0.998665	0.227362	0.26458	0.368795	0.477596	0.598279	0.75929	0.884588	0.953061	0.97335	0.998665	5.05057e-05	0.000459067	53.6949	-0.0488601	0.16015	0.997775	53.5304	-0.0523453	0.156602
A0A0H2UKE9	0.488305	0.566726	0.528789	0.613417	0.598495	0.626691	0.669299	0.70573	0.856776	0.998665	0.412919	0.596225	0.556908	0.642741	0.75562	0.787179	1.00118	1.05813	1.04717	0.998665	0.297389	0.481191	0.459393	0.557484	0.747095	0.92074	0.912487	1.02185	0.988467	0.998665	0.343608	0.421876	0.504127	0.525182	0.691195	0.85411	0.974912	0.996357	1.01486	0.998665	0.00831437	0.0243427		-0.0347814	0.543145	0.943091	61.7	-0.0364148	0.447052
A0A0H2UKL4	0.095338	0.0902333	0.115551	0.122036	0.238451	0.445329	0.903871	0.925794	1.00638	0.998665	0.0610686	0.0898188	0.109734	0.134432	0.199007	0.465669	0.662306	0.857216	0.959986	0.998665	0.0694335	0.084091	0.10307	0.159544	0.223453	0.463623	0.717128	0.89043	1.00767	0.998665	0.0845896	0.0970491	0.16329	0.234588	0.195633	0.484276	0.754342	0.872638	0.969981	0.998665	0.900707	0.934066	47.0237	-0.133814	0.103725	0.994737	46.1073	-0.0770008	0.0477077
A0A0H2UKN4	0.708725	0.43886	0.737887	0.513208	0.513344	0.693461	0.873347	0.65874	0.892482	0.998665	0.503804	0.503345	0.504687	0.431647	0.513916	0.61789	0.65628	0.766719	0.932731	0.998665	0.533797	0.559032	0.590848	0.648945	0.713473	0.906915	0.91645	0.987767	0.945108	0.998665	0.463943	0.436799	0.449003	0.527696	0.568679	0.694649	0.808729	0.915496	0.900243	0.998665	0.0143665	0.0374936		-0.0288607	0.579492	0.57412	54.628	-0.0443089	0.48136
A0A0H2UKQ5	0.242693	0.264419	0.287898	0.3618	0.487793	0.712699	0.852607	0.864026	0.982813	0.998665	0.288634	0.351615	0.439294	0.460352	0.630292	0.761462	0.903905	0.957051	0.994138	0.998665	0.284718	0.385929	0.401819	0.524575	0.682541	0.969977	0.92338	1.00274	0.960553	0.998665	0.284045	0.309274	0.405551	0.433481	0.609511	0.777247	0.91623	0.986724	0.997526	0.998665	0.0156579	0.0402439	50.6169	-0.0530915	0.188416	0.990317	53.5969	-0.0452007	0.249407
A0A0H2UKQ6	0.279891	0.211212	0.20781	0.269526	0.377991	0.447163	0.688169	0.654336	0.934994	0.998665	0.228313	0.237215	0.248877	0.268749	0.308677	0.511766	0.711996	0.88413	0.932804	0.998665	0.168571	0.173123	0.199027	0.249075	0.342464	0.537192	0.765987	0.872238	0.925132	0.998665	0.206151	0.214182	0.221936	0.288069	0.378031	0.49496	0.736265	0.790622	0.958835	0.998665	0.169118	0.264788	46.1544	-0.0501074	0.187314	0.961795	47.0032	-0.0686269	0.212556
A0A0H2UKS3																					0.355321	0.489221	0.472508	0.45157	0.513647	0.702172	0.899971	0.902751	0.98912	0.998665	0.292978	0.306249	0.367068	0.452558	0.481224	0.524376	0.758445	0.914462	1.03648	0.998665
A0A0J9YJ24	0.49088	0.474312	0.488049	0.479828	0.728235	0.860066	0.989616	0.970574	1.02865	0.998665	0.311461	0.288305	0.333673	0.402671	0.50876	0.714619	0.816974	0.886259	0.929929	0.998665	0.448094	0.535225	0.563761	0.561749	0.644455	0.800889	0.897963	0.953703	1.00142	0.998665	0.276844	0.305209	0.324669	0.41515	0.560935	0.745989	0.850484	0.95189	0.971934	0.998665	0.971968	0.984283	55.6388	-0.0686042	0.466132	0.984821	51.2168	-0.0452598	0.224455
A0A0J9YJ96	0.349344	0.382444	0.382668	0.432761	0.565136	1.21096	1.6147	1.8294	1.43936	0.998665	0.431005	0.518094	0.631021	0.669647	0.872464	1.55826	1.37962	1.33245	1.1483	0.998665	0.230584	0.313872	0.296875	0.367677	0.479569	0.837038	0.975608	1.09315	0.996415	0.998665	0.325529	0.390845	0.462498	0.463064	0.674049	0.891437	1.1612	1.25488	1.08009	0.998665	1.95837e-05	0.000214254	50.6207	-0.76167	0.386804	0.555017		-0.0892053	0.510049
A0A0J9YJG8	0.254071	0.202509	0.241004	0.313197	0.512795	0.718933	0.88056	0.979922	1.04896	0.998665	0.293111	0.266282	0.318008	0.407815	0.520099	0.777015	0.881062	0.971778	0.977255	0.998665	0.189771	0.138868	0.219437	0.32169	0.51237	0.778765	0.900022	1.03054	1.05064	0.998665	0.213693	0.2011	0.233532	0.332422	0.494319	0.697053	0.878057	1.00614	0.994056	0.998665	0.0114154	0.0312834	50.2948	-0.0732065	0.200326	0.993762	51.2895	-0.0634306	0.255193
A0A0J9YJI8	0.0474482	0.0680251	0.0823649	0.129158	0.180104	0.386685	0.664089	0.636766	0.919942	0.998665	0.0636878	0.0869569	0.116456	0.137903	0.244212	0.483624	0.69054	0.893209	0.876399	0.998665											0.0413926	0.0834069	0.118585	0.152071	0.264395	0.556559	0.798464	0.962503	0.899415	0.998665	0.0399894	0.0852695	44.863	-0.0619854	0	0.975281	46.5467	-0.071976	0.0359782
A0A0M3KL72	0.0112221	0.00595837	0.0244104	0.0394198	0.0553346	0.124744	0.326124	0.576784	0.947004	0.998665	0.0473389	0.0587462	0.0913466	0.110008	0.147874	0.266923	0.501552	0.799621	0.947806	0.998665	0.0588521	0.0597917	0.126595	0.0982904	0.134655	0.236607	0.4841	0.757597	0.940506	0.998665	0.0948638	0.11546	0.133141	0.151997	0.179771	0.272591	0.530679	0.767964	1.00042	0.998665	0.0850874	0.154334	41.7611	-0.107997	0.0153133	0.995468	43.9951	-0.0914548	0.058498
A0A0N4STN4	0.0864621	0.0887162	0.0952907	0.118153	0.216268	0.402512	0.718243	0.85977	1.04521	0.998665	0.149966	0.193436	0.226344	0.265039	0.329024	0.448863	0.692505	0.884484	1.01916	0.998665	0.11792	0.153836	0.186386	0.232553	0.320477	0.607356	0.697621	0.907679	0.959884	0.998665	0.118187	0.154416	0.174966	0.230172	0.337025	0.489876	0.675115	0.885331	0.943194	0.998665	0.123407	0.207342	46.0803	-0.0917099	0.0723225	0.995113	46.6857	-0.0718924	0.176639
A0A0N4STU5	0.182673	0.380254	0.343588	0.426272	0.570539	1.02604	0.934005	0.948965	0.969823	0.998665	0.173932	0.258518	0.32223	0.385528	0.510324	0.915493	0.874561	0.990846	0.967713	0.998665	0.132262	0.243706	0.322087	0.423054	0.570975	0.812926	0.883777	0.963486	0.984964	0.998665	0.164373	0.263384	0.304263	0.412266	0.507632	0.715067	0.853914	0.910283	0.976943	0.998665	0.0589738	0.115947	51.0609	-0.182473	0.326782	0.957098	51.5708	-0.0790238	0.213242
A0A0N4STW3	0.0352537	0.0320819	0.043742	0.0536142	0.104927	0.259277	0.501133	0.314811	0.944487	0.998665	0.028956	0.0326151	0.0607655	0.0515093	0.10995	0.273765	0.400215	0.69738	0.823847	0.998665	0.0315262	0.0572567	0.0631383	0.0717744	0.122037	0.29082	0.505923	0.765469	0.938605	0.998665	0.0815138	0.0901626	0.133362	0.155031	0.21849	0.380527	0.638136	0.875144	1.02842	0.998665	0.00223869	0.00853792	41.664	-0.0732694	0.020267	0.90482	42.8374	-0.0754531	0.00645679
A0A0R4I9B8											0.0916422	0.0916151	0.080482	0.164735	0.29537	0.782675	0.869671	1.01152	0.997589	0.998665	0.11624	0.148346	0.166263	0.221801	0.339998	0.54081	0.800617	0.944448	0.977153	0.998665	0.186593	0.205625	0.229615	0.29238	0.404119	0.561896	0.896303	0.988202	1.04739	0.998665	0.0644308	0.124019					49.0289	-0.136714	0.0849065
A0A0R4I9E8	1.01635	0.736209	0.821078	0.70395	0.712308	0.755749	0.809018	0.343194	0.991589	0.998665	0.550413	0.611146	0.663787	0.617252	0.77998	0.637167	0.939263	0.915616	1.02629	0.998665	0.487634	0.630116	0.625921	0.783158	0.80292	1.03951	1.10185	1.14244	1.02104	0.998665	0.558435	0.582257	0.640024	0.700774	0.851199	0.952784	0.983835	1.01654	0.976058	0.998665	0.00160769	0.00668574		-0.4344	0.737231	0.300788		-0.0318287	0.593212
A0A0R4I9N0	0.423218	0.391153	0.44602	0.497483	0.64111	0.754399	0.879163	0.927408	1.05042	0.998665	0.398252	0.494324	0.468009	0.561265	0.618204	0.884124	0.893381	0.976797	0.983983	0.998665	0.328873	0.353102	0.404515	0.445061	0.534746	0.679955	0.792446	0.868477	0.956727	0.998665	0.380437	0.374977	0.459904	0.526176	0.61424	0.762737	0.893964	0.963136	0.990073	0.998665	0.00876978	0.0254214	54.3428	-0.0436903	0.36862	0.9881	55.8073	-0.0479569	0.415688
A0A0R4IAG9	0.393227	0.450491	0.552889	0.637062	0.683878	0.851183	1.07349	0.367838	1.11922	0.998665	0.388902	0.580951	0.615744	0.772648	0.818208	0.906991	0.964372	1.08282	1.04183	0.998665	0.206467	0.401082	0.536544	0.717956	0.916546	1.31978	1.17038	1.24694	1.15132	0.998665	0.331637	0.46196	0.585534	0.720424	0.807701	0.983528	1.05607	1.03568	1.03144	0.998665	0.02967	0.0670289	59.3337	-0.0229596	0	0.476008	61.126	-0.036094	0
A0A0R4IAL5	0.374103	0.413581	0.40719	0.50107	0.610668	0.72507	0.798101	0.700283	1.01482	0.998665	0.379779	0.415485	0.442453	0.479035	0.585792	0.697496	0.829059	0.958514	0.971586	0.998665	1.74711	1.06503	0.669075	0.772433	0.996432	1.18952	1.03025	1.04075	0.951243	0.998665	0.342337	0.362616	0.444457	0.471335	0.64893	0.815822	0.918131	0.990078	1.00443	0.998665	0.0121119	0.0327881	54.4327	-0.0283023	0.207702	0.920628	53.225	-0.0429352	0.364849
A0A0R4IAS2																					0.379862	0.420063	0.411711	0.581395	0.699671	0.834385	0.913861	0.875876	0.847947	0.998665
A0A0R4IB20	0.511893	0.508178	0.450771	0.458203	0.673467	0.908702	1.03782	1.37879	1.0915	0.998665	0.579943	0.522887	0.477282	0.510316	0.534459	0.815597	1.11686	1.15879	1.0096	0.998665	0.451824	0.389522	0.412355	0.386969	0.527011	0.656642	1.01155	1.05241	0.984957	0.998665	0.610374	0.48306	0.424389	0.460448	0.649726	0.729337	1.12496	1.01195	1.01889	0.998665	0.0517635	0.104572	54.0098	-0.101361	0.478485	0.832017		-0.444117	0.524976
A0A0R4IB69	0.601271	0.384629	0.438317	0.425502	0.458629	0.509167	0.744687	0.820248	1.02333	0.998665	0.546292	0.469003	0.438132	0.436334	0.433557	0.565152	0.751998	0.911681	1.01839	0.998665	0.474979	0.442129	0.423823	0.426567	0.482019	0.581579	0.803772	0.902632	0.971225	0.998665	0.466188	0.3668	0.378059	0.396682	0.442673	0.521035	0.836537	0.841232	1.01771	0.998665	0.18661	0.285974	48.9692	-0.064318	0.452637	0.924689	49.1964	-0.0755904	0.462157
A0A0R4IBA4	0.421415	0.332784	0.322866	0.36862	0.412091	0.632003	0.831303	0.936347	0.990615	0.998665	0.294028	0.341463	0.338647	0.364505	0.454319	0.641733	0.886084	0.995777	0.997546	0.998665	0.305715	0.335095	0.330024	0.408544	0.518423	0.815861	0.930692	0.969046	0.964648	0.998665	0.289604	0.307733	0.347855	0.389263	0.484962	0.705966	0.918489	0.989649	1.0049	0.998665	0.00157878	0.00660254	48.942	-0.0755645	0.347347	0.987043	49.4158	-0.0787446	0.318306
A0A0R4IBD8																					0.104907	0.122508	0.14892	0.203323	0.249119	0.452936	0.619234	0.836582	0.902969	0.998665
A0A0R4IBI5	0.159351	0.19817	0.229881	0.34469	0.608035	1.10021	1.0576	0.837717	1.04597	0.998665	0.083741	0.102867	0.196289	0.360112	0.57151	0.857558	0.992865	1.00818	0.972002	0.998665	0.158821	0.231486	0.349573	0.435543	0.518432	0.77706	0.790877	0.930929	0.831345	0.998665	0.198379	0.214663	0.248939	0.372666	0.577104	0.760076	0.825027	0.890509	0.860809	0.998665	0.000747545	0.00370372	51.3958	-0.169763	0.211272	0.9583	51.6845	-0.0867463	0.0629082
A0A0R4IBX5	0.41925	0.53833	0.57953	0.623052	0.970441	1.13794	1.50863	2.52667	1.45819	0.998665	0.340988	0.504557	0.618163	0.505572	0.547516	0.905857	1.08535	1.01595	1.29355	0.998665	0.282848	0.420468	0.62835	0.527197	0.529803	0.650556	0.91477	0.924528	1.00463	0.998665	0.386378	0.316558	0.651496	0.535042	0.664709	0.934149	0.847992	1.06408	1.08584	0.998665	0.00897801	0.0258955		-0.133472	0.508202	0.220072	52.5068	-0.142392	0.491861
A0A0R4IBX9	0.29161	0.333952	0.340867	0.489761	0.534934	0.7346	0.843784	0.912634	0.949334	0.998665	0.29657	0.388227	0.431592	0.461585	0.567922	0.83392	0.802166	0.878077	0.953762	0.998665	0.276521	0.39257	0.368073	0.525565	0.600972	0.823433	0.894068	0.924844	0.949966	0.998665	0.293362	0.342015	0.403014	0.498156	0.668341	0.807669	0.914468	0.992358	1.005	0.998665	0.0189411	0.0470361	52.4449	-0.0422373	0.213465	0.992131	54.0323	-0.0348981	0.165756
A0A0R4IC35	0.35793	0.350482	0.376905	0.554416	0.903167	1.09074	1.10386	1.06887	1.00603	0.998665	0.394435	0.304768	0.413107	0.625744	0.898824	1.11352	1.00751	0.980068	0.990194	0.998665	0.343467	0.305221	0.412525	0.54208	0.79803	0.899747	1.04149	0.979984	1.04585	0.998665	0.369186	0.32189	0.42361	0.602449	0.791184	0.935499	1.0696	1.06295	1.05363	0.998665	0.000207683	0.00134283	54.3216	-0.130766	0.353106	0.974506	55.1199	-0.111305	0.350038
A0A0R4IC81	2.80149	1.07576	2.05507	0.913238	0.697836	0.628724	0.681965	0.754699	0.874954	0.998665	2.98573	2.72191	2.28681	1.24734	0.971511	0.589795	0.847148	0.801712	0.977501	0.998665	2.44834	3.35284	2.19639	1.39862	1.12055	0.913682	1.18375	1.13781	1.01866	0.998665	3.09175	2.56494	2.27896	1.62603	1.19075	1.03376	1.14419	1.17459	1.13703	0.998665	0.0664847	0.127253		0.566134	1.5	0.430504		0.580843	1.5
A0A0R4IC95	0.143619	0.130477	0.1407	0.175192	0.256609	0.361139	0.594831	0.853871	0.952677	0.998665	0.0900178	0.27904	0.118606	0.180065	0.343722	0.537514	0.538524	0.783951	0.920682	0.998665	0.0864769	0.206496	0.11873	0.171698	0.279963	0.42275	0.538351	0.766407	0.920432	0.998665	0.0874369	0.379896	0.117673	0.21124	0.379936	0.441348	0.512748	0.738187	0.912079	0.998665	0.789935	0.85026	45.2092	-0.0804815	0.127709	0.999063	46.1328	-0.0530993	0.0887395
A0A0R4ICB3																					0.0445718	0.0602894	0.0855869	0.129087	0.190992	0.406196	0.571356	0.762675	1.00903	0.998665	0.345925	0.144814	0.16063	0.191625	0.268979	0.405141	0.590809	0.770465	0.925967	0.998665
A0A0R4ICI1																					0.203302	0.219567	0.356318	0.333451	0.499146	0.652285	0.806758	0.8938	0.868351	0.998665	0.102167	0.189839	0.279391	0.394504	0.581301	0.760871	0.807354	0.920074	0.993728	0.998665
A0A0R4ICP4	0.376434	0.433925	0.480354	0.564642	0.866869	1.13395	1.21504	1.10552	1.10843	0.998665	0.356964	0.409048	0.486244	0.583227	0.695843	1.3059	0.944149	0.980018	0.956257	0.998665	0.250034	0.271553	0.31925	0.351599	0.4161	0.555131	0.70734	0.868749	0.952253	0.998665	0.302379	0.366682	0.426375	0.506244	0.593152	0.7539	0.870816	0.944299	0.920961	0.998665	1.24316e-06	2.4969e-05	54.8496	-0.110435	0.421436	0.904557	51.144	-0.479683	0.458867
A0A0R4ICR2																					0.184481	0.138866	0.132603	0.154529	0.304295	0.512124	0.790559	0.995211	1.02864	0.998665	0.0932251	0.0886236	0.110555	0.176387	0.289691	0.501804	0.765694	0.923831	0.992375	0.998665
A0A0R4ICR5	0.9605	0.631884	0.779954	0.626057	0.585303	0.657459	0.792487	0.683209	0.916235	0.998665	0.689187	0.757132	0.689115	0.760023	0.769662	0.909172	1.05703	1.16129	1.02937	0.998665	0.727044	0.810304	0.786989	0.771885	0.752705	0.823648	0.984736	0.987344	0.991891	0.998665	0.723574	0.699802	0.684261	0.71301	0.70127	0.795521	1.04666	1.01071	1.10148	0.998665	0.632945	0.723366		-0.476562	0.714607	0.478688		-0.0571608	0.723042
A0A0R4ICS1	0.247577	0.309798	0.492915	0.516793	0.588826	0.620738	0.719816	0.796392	0.92556	0.998665	0.220692	0.369891	0.448162	0.549087	0.635922	0.737604	0.865129	0.919423	0.983352	0.998665	0.166523	0.279104	0.364746	0.43385	0.562209	0.725745	0.845215	0.945198	1.00825	0.998665	0.206243	0.344697	0.478907	0.574083	0.673008	0.847039	0.919656	0.99305	1.00519	0.998665	0.00941536	0.026908	53.1319	-0.0279622	0	0.965134	54.8144	-0.0353178	0
A0A0R4ICW1	0.15586	0.264943	0.377382	0.49879	0.431721	0.87938	0.599619	10.4069	0.620547	0.998665	0.197219	0.244	0.331067	0.45239	0.52351	0.773486	0.706739	0.81561	0.890548	0.998665	0.217145	0.333366	0.372523	0.466112	0.561302	0.772336	0.887234	0.908373	0.926539	0.998665	0.240304	0.340985	0.446183	0.532794	0.660199	0.834697	0.986689	1.01537	1.03807	0.998665	0.666813	0.750392	50.1537	-0.137206	0.311111	-0.00643775	51.5982	-0.0355724	0
A0A0R4ID71																															0.221253	0.303019	0.415121	0.575371	0.688926	0.941084	1.05108	1.0251	0.994718	0.998665
A0A0R4ID82	0.126703	0.154083	0.249859	0.323333	0.430979	0.549483	0.822694	0.889121	0.967902	0.998665	0.129245	0.147439	0.222455	0.323777	0.404754	0.591978	0.851623	0.972945	1.01444	0.998665	0.121102	0.156891	0.246476	0.321574	0.423457	0.611363	0.81999	0.934841	0.974235	0.998665	0.116214	0.150417	0.221211	0.31327	0.415259	0.595809	0.858083	0.992139	0.978375	0.998665	0.942904	0.962309	49.1081	-0.0544513	0.0788493	0.993583	49.1152	-0.0682995	0.124637
A0A0R4IDC4	0.294865	0.237452	0.238002	0.258648	0.421642	0.560249	0.792649	0.980674	1.02923	0.998665	0.267257	0.258878	0.257786	0.283569	0.387837	0.615761	0.73535	0.911051	0.958651	0.998665	0.23694	0.255622	0.263551	0.290674	0.411761	0.567041	0.757165	0.851403	0.948809	0.998665	0.254649	0.249985	0.272204	0.32211	0.462191	0.608858	0.830438	0.864076	1.02715	0.998665	0.245391	0.35205	48.1394	-0.0787419	0.244028	0.991441	48.3515	-0.0618236	0.224784
A0A0R4IDC5	0.0507952	0.0575358	0.0681869	0.234343	0.487021	0.674529	0.867562	0.953313	1.05903	0.998665	0.0493841	0.0663569	0.0740728	0.113024	0.208187	0.479006	0.625998	0.871796	0.959358	0.998665	0.0939804	0.139993	0.136854	0.19418	0.2955	0.524839	0.768376	0.944504	0.992588	0.998665	0.0846465	0.0799558	0.0861638	0.134664	0.24772	0.428084	0.756864	0.918163	0.973807	0.998665	0.47763	0.585779	49.7129	-0.0789697	0	0.993378	46.0743	-0.0756693	0.0191318
A0A0R4IDD1	0.639564	0.965076	0.752915	0.914934	1.13078	1.30867	1.41887	1.67755	1.21471	0.998665	0.562399	0.685854	0.732317	0.956171	0.756557	2.85219	1.13143	1.29771	1.1053	0.998665	0.361445	0.430668	0.500428	0.506661	0.625889	0.682087	0.923702	0.947848	0.928208	0.998665	0.574219	0.574113	0.643978	0.722005	0.730086	0.832394	1.01556	1.03253	1.0088	0.998665	0.00159636	0.00665537			0	0.042765		-0.0607058	0.591335
A0A0R4IDG4	5.88621	1.96377	3.04688	1.34957	0.737147	0.541108	0.514754	0.53299	0.811261	0.998665	6.16459	5.97961	3.9399	2.32837	1.40668	0.75027	1.02116	0.99365	1.26046	0.998665	4.43095	4.54851	2.90334	1.75701	1.46853	1.05242	1.05847	1.05386	1.07187	0.998665	0.804789	0.649073	0.520931	0.497153	0.52951	0.690557	0.909096	0.89462	0.941445	0.998665	0.00391332	0.0134125		0.582858	1.5	0.123807		0.622517	1.5
A0A0R4IDJ5	0.282643	0.328764	0.296577	0.426315	0.583877	0.91344	1.01864	0.921652	0.969745	0.998665	0.294225	0.351236	0.420011	0.470351	0.661586	0.865463	0.938787	0.994214	0.978134	0.998665	0.303521	0.407092	0.432556	0.538573	0.655802	0.914683	0.938266	0.951792	0.972971	0.998665	0.247167	0.308002	0.373328	0.434719	0.603676	0.813413	0.911221	0.968305	0.962452	0.998665	0.633163	0.723489	51.7395	-0.100854	0.302347	0.986945	53.663	-0.0589049	0.292331
A0A0R4IDK6	0.110119	0.105486	0.129257	0.157562	0.289508	0.454351	0.663038	0.588538	1.02867	0.998665	0.139225	0.142255	0.179709	0.188499	0.278663	0.437181	0.728122	0.866032	0.952882	0.998665	0.257906	0.529428	0.700535	1.12478	1.31978	1.4934	1.08778	1.07987	1.0017	0.998665	0.458679	0.854113	1.38228	1.61218	1.95944	1.93593	1.39226	1.20858	1.01325	0.998665	1.62981e-13	5.12846e-11	45.6007	-0.0560924	0.0380511	0.948673	46.4876	-0.0767819	0.12764
A0A0R4IDL2	0.585896	0.502651	0.483544	0.711059	0.66679	0.680511	0.954822	0.717362	0.978709	0.998665	0.400049	0.412149	0.512839	0.542262	0.679919	0.671113	0.951025	1.02025	0.954163	0.998665	0.411337	0.5235	0.351651	0.541115	0.723044	0.977583	0.96779	0.914728	0.935506	0.998665	0.417758	0.398675	0.503793	0.443715	0.82371	0.800927	1.01897	1.00736	1.07705	0.998665	0.134614	0.222104		-0.0220243	0.439568	0.764838	55.4688	-0.0414992	0.385375
A0A0R4IDZ0	0.435864	0.47053	0.770748	0.915	1.01001	0.908994	1.00456	0.755799	1.2454	0.998665	0.255631	0.314494	0.480658	0.547961	0.743054	0.769094	0.91001	0.92872	0.989113	0.998665	0.255914	0.299787	0.424988	0.513943	0.644727	0.775332	0.877389	0.973067	0.983033	0.998665	0.248832	0.305482	0.484599	0.713955	0.645942	0.867783	1.02925	0.978519	1.04158	0.998665	0.088312	0.158717	60.3872	-0.0906714	0.397592	0.767851	55.5936	-0.0390646	0
A0A0R4IE10	0.329418	0.394312	0.340201	0.41852	0.76985	1.50128	1.69349	0.960324	1.02492	0.998665	0.585242	0.591929	0.572647	0.619756	0.714508	1.1864	0.991587	1.0545	1.01349	0.998665	0.272146	0.304477	0.308361	0.377517	0.448069	0.626938	0.81272	0.917137	0.91643	0.998665	0.475975	0.53329	0.496506	0.580872	0.646063	0.693216	0.885686	0.914392	0.99452	0.998665	0.000138646	0.00100128	51.1056	-0.496953	0.370595	0.65283		-0.506216	0.592393
A0A0R4IEA8	0.590759	0.555292	0.618242	0.614523	0.696753	0.729838	0.919043	1.06226	1.04187	0.998665	0.491299	0.483827	0.488312	0.553032	0.551675	0.786037	0.912833	0.972329	0.966866	0.998665	0.391417	0.475684	0.512067	0.55843	0.715026	0.848284	1.02361	1.13719	1.03842	0.998665	0.466241	0.478603	0.508904	0.595608	0.597105	0.72991	0.852935	0.947786	1.04961	0.998665	0.284098	0.393651		-0.0522041	0.595349	0.964628	56.3561	-0.0610797	0.485335
A0A0R4IEE5	0.0904706	0.0778219	0.121332	0.147655	0.223983	0.357802	0.578184	0.499373	0.97989	0.998665	0.0587653	0.0896871	0.087191	0.126088	0.189687	0.366103	0.825917	0.960532	0.908439	0.998665	0.124119	0.13577	0.172744	0.216046	0.256535	0.565753	0.780284	1.06354	1.01507	0.998665	0.0892407	0.150614	0.226121	0.279077	0.313898	0.612561	0.767923	0.891069	0.99045	0.998665	0.00808828	0.0238604	43.8149	-0.0602263	0.0523409	0.944277	46.3214	-0.135328	0.0875512
A0A0R4IEG3	0.244885	0.235102	0.358758	0.39302	0.431464	0.51644	0.649994	0.71719	0.896461	0.998665	0.269068	0.290526	0.239515	0.363381	0.405572	0.682019	0.755462	0.895093	0.93447	0.998665	0.17443	0.190967	0.21176	0.266034	0.368634	0.603452	0.756273	0.919404	0.956925	0.998665	0.342003	0.337973	0.301922	0.354818	0.40744	0.593965	0.791173	0.906966	0.97454	0.998665	0.122451	0.206084	48.0568	-0.0381527	0.180197	0.982517	49.4076	-0.0530025	0.214769
A0A0R4IEM6											0.0551091	0.0613423	0.0958209	0.0751848	0.106938	0.319989	0.735884	0.932823	0.956513	0.998665	0.037186	0.0368763	0.0596354	0.0674155	0.105212	0.391376	0.87684	1.14413	1.01659	0.998665	0.108919	0.111033	0.159881	0.148456	0.198745	0.416492	0.8435	0.985257	1.04097	0.998665	0.108714	0.186933					45.641	-0.134268	0.062268
A0A0R4IF36	0.0817727	0.0921606	0.0970427	0.11968	0.226899	0.409431	0.739494	1.4518	1.09406	0.998665	0.0486469	0.0672427	0.0724657	0.0930768	0.137131	0.33515	0.495611	0.755504	0.90216	0.998665	0.0776719	0.0966669	0.118951	0.148562	0.197745	0.351349	0.614879	0.809457	0.941117	0.998665	0.133837	0.173001	0.201282	0.23641	0.271168	0.445164	0.681329	0.872557	0.974689	0.998665	0.423991	0.538232	46.4256	-0.146502	0.107708	0.894541	44.0128	-0.0762596	0.0312052
A0A0R4IF53	0.0726455	0.078476	0.0767153	0.102313	0.182667	0.377015	0.55497	0.842437	0.997528	0.998665	0.0572358	0.0789798	0.096339	0.11023	0.146507	0.296049	0.383756	0.655305	0.847452	0.998665	0.0611408	0.0740518	0.083356	0.105747	0.153052	0.322118	0.424798	0.682741	0.863679	0.998665	0.0679758	0.079121	0.0927348	0.125296	0.168078	0.26917	0.429596	0.680452	0.839291	0.998665	0.361505	0.476051	44.9832	-0.0849692	0.0577504	0.996584	42.6531	-0.0738329	0.0579885
A0A0R4IF54																					0.0999495	0.123874	0.220638	0.376838	0.758925	1.00971	0.948671	1.03364	0.995335	0.998665	0.0723521	0.108339	0.200871	0.288048	0.482452	0.718454	0.76668	0.873098	0.84375	0.998665
A0A0R4IF77																					0.166713	0.293484	0.283592	0.472009	0.707785	0.875081	0.942727	1.0765	0.958972	0.998665	0.242808	0.267705	0.325659	0.509901	0.662648	0.834255	0.940458	1.04567	1.0474	0.998665
A0A0R4IFG5	0.21556	0.187424	0.188443	0.265453	0.528144	0.871456	0.969877	1.95431	0.991114	0.998665	0.278208	0.278785	0.313764	0.389001	0.501475	0.841352	0.793571	0.916543	0.957091	0.998665	0.1946	0.258508	0.29487	0.384705	0.480107	0.653762	0.753169	0.861572	0.952317	0.998665	0.244061	0.248163	0.284305	0.360764	0.457456	0.63111	0.785993	0.895241	0.950548	0.998665	0.0742267	0.138517	50.6675	-0.130252	0.192552	0.67655	51.5179	-0.052713	0.210578
A0A0R4IFG9	0.0934474	0.188146	0.137381	0.228335	0.376228	0.80332	0.904942	1.5657	1.27795	0.998665	1.16081	1.20738	1.1423	0.816927	0.923415	0.698292	1.03982	0.990151	1.01199	0.998665	0.760155	0.885427	0.788767	0.711471	0.823575	0.88838	0.984912	0.98511	0.931989	0.998665	0.509531	0.510773	0.54749	0.599977	0.705365	0.909475	1.00906	0.961162	0.994501	0.998665	0.885452	0.9223	49.5404	-0.132843	0.142005	0.834741		0.20251	1.18409
A0A0R4IFJ4																					1.92388	1.89214	1.11688	0.997688	0.821308	0.846685	0.967068	0.999532	0.988949	0.998665
A0A0R4IFN1											0.480141	0.522685	0.615214	0.786614	0.942365	1.0118	0.990345	1.11715	0.921994	0.998665	0.202129	0.3313	0.400863	0.592763	0.758813	0.937146	1.00226	0.924543	0.92486	0.998665	0.284486	0.353257	0.439691	0.448126	0.638987	0.956224	0.948397	1.09196	0.991694	0.998665	4.07957e-05	0.000386214					61.7687	-0.06022	0.469612
A0A0R4IFY7	0.0746455	0.0794764	0.0938047	0.130072	0.220365	0.395281	0.609996	0.89995	0.983695	0.998665	0.0855601	0.106842	0.119092	0.149323	0.223607	0.406776	0.62938	0.869271	0.919393	0.998665	0.0870206	0.104845	0.14332	0.191291	0.258353	0.44865	0.649711	0.873632	0.958231	0.998665	0.080771	0.108908	0.130866	0.184561	0.264082	0.418431	0.659198	0.866676	0.973254	0.998665	0.0128045	0.034242	45.6114	-0.0850351	0.0671514	0.998217	45.6747	-0.0765526	0.0749844
A0A0R4IGB8	0.0760375	0.0793399	0.0884025	0.132289	0.3255	0.607826	0.871931	1.13315	1.03531	0.998665	0.0655292	0.0793585	0.0928102	0.127085	0.275643	0.553931	0.806783	0.935866	1.00604	0.998665	0.0742185	0.0948825	0.110899	0.149802	0.286389	0.600843	0.816729	0.955792	0.993214	0.998665	0.0892596	0.113138	0.134062	0.181356	0.324867	0.595635	0.835555	0.973921	0.991828	0.998665	0.331012	0.44295	48.3213	-0.110422	0.0697235	0.985753	47.6001	-0.0923698	0.0519887
A0A0R4IGD2	0.0804549	0.117512	0.0939997	0.141786	0.306262	0.629959	0.841062	1.32806	0.99239	0.998665	0.137602	0.158819	0.203895	0.221028	0.327163	0.537251	0.675827	0.824465	0.920349	0.998665	0.180188	0.271628	0.273492	0.313511	0.41606	0.600702	0.807437	0.966497	1.02291	0.998665	0.119418	0.163325	0.201582	0.269046	0.371679	0.554745	0.798928	0.913807	1.02803	0.998665	0.399421	0.514742	48.2985	-0.118957	0.0914572	0.937448	47.1381	-0.0553566	0.0865419
A0A0R4IGD5											0.238544	0.305886	0.371856	0.588869	0.721822	0.913129	0.957626	1.12324	1.10595	0.998665	0.220931	0.273032	0.338976	0.508956	0.617869	0.797405	1.00105	0.995379	0.977221	0.998665	0.276482	0.287152	0.32003	0.503707	0.533789	0.647055	0.765881	0.890704	1.01608	0.998665	0.0030593	0.0110349					54.771	-0.0620906	0.192796
A0A0R4IGE9	0.413459	0.546921	0.850537	0.699893	0.756215	0.858071	0.909773	0.848662	1.00032	0.998665	0.315103	0.607392	0.72299	0.68987	0.758705	0.746231	0.972392	1.00381	1.04191	0.998665	0.278476	0.529894	0.636516	0.680651	0.787136	0.925168	0.986877	1.00389	1.00395	0.998665	0.302596	0.499098	0.600788	0.649336	0.74576	0.893921	0.99055	1.01844	0.992393	0.998665	0.0049387	0.016196		-0.0228238	0	0.805425	61.1679	-0.0287703	0
A0A0R4IGF8											0.553301	0.462905	0.455371	0.491052	0.506316	0.829733	0.804866	0.942937	0.954292	0.998665	0.510011	0.418564	0.45856	0.530004	0.562892	0.755259	0.858889	0.905032	0.972641	0.998665											0.885799	0.922516					55.4321	-0.049408	0.465454
A0A0R4IGI4	0.414494	0.581554	0.590337	0.657663	0.710984	0.696641	0.866272	0.822528	0.932419	0.998665	0.529297	0.610174	0.588742	0.598589	0.569491	0.676934	0.763725	0.911583	0.896169	0.998665											1.00614	0.929109	0.95288	0.774188	0.744553	0.930499	1.13481	1.04755	1.1461	0.998665	2.82952e-09	1.9079e-07	61.9689	-0.0190663	0	0.934982		-0.034701	0.557086
A0A0R4IGJ6	0.758806	0.652208	0.731523	0.755601	0.697761	0.596981	0.77644	0.645403	0.931316	0.998665	0.796728	0.528717	0.807964	0.732463	0.950705	0.816109	1.02673	0.973456	0.970026	0.998665	0.729275	0.810282	0.687794	0.686787	0.829269	0.829944	1.00119	0.972878	0.916478	0.998665	0.589177	0.558701	0.576996	0.563581	0.838761	0.877259	0.956764	0.969209	1.06681	0.998665	0.203761	0.306361		-0.49723	0.70184	0.794501		-0.0226897	0.665433
A0A0R4IGP6	0.684122	0.481985	0.555676	0.474367	0.460239	0.872862	1.28505	1.46867	1.12378	0.998665	0.50888	0.487772	0.508272	0.535933	0.617313	1.12528	0.888749	1.0155	0.980512	0.998665	0.517672	0.544089	0.54089	0.463939	0.543851	0.654375	0.805771	0.906308	0.963003	0.998665	0.469378	0.449298	0.452411	0.477724	0.538333	0.696437	0.851005	0.939027	0.954068	0.998665	0.000900772	0.00427915		-0.618255	0.531278	0.710313		-0.609313	0.510214
A0A0R4IGQ8	0.631967	0.537622	0.412022	0.44699	0.564461	0.606829	0.88505	0.590281	0.998537	0.998665	0.244358	0.200309	0.282331	0.305635	0.464853	0.69297	0.9422	0.915551	1.06252	0.998665	0.326605	0.339522	0.335483	0.300388	0.36962	0.516588	0.709925	0.856142	0.980042	0.998665	0.425402	0.356384	0.322961	0.360899	0.473066	0.6759	0.903872	0.928892	0.922083	0.998665	0.839557	0.890496		-0.0355916	0.500625	0.695857	49.8619	-0.0806664	0.221109
A0A0R4IGS4	0.0818426	0.0972298	0.118724	0.336079	0.811906	1.58017	1.5279	1.6282	1.2965	0.998665	0.0410835	0.0723083	0.101525	0.311374	0.62655	1.26929	0.954617	1.08826	1.00853	0.998665	0.065131	0.0868256	0.134854	0.421278	0.795032	1.12212	1.06782	1.06229	1.11195	0.998665	0.0604105	0.0828166	0.112784	0.319197	0.527484	0.923738	0.970573	0.942797	1.01262	0.998665	0.0311778	0.0698176	52.717	-0.199278	0.0950116	0.706563	51.8452	-0.165444	0.0733051
A0A0R4IGS7	0.0785181	0.0816676	0.0922539	0.132416	0.298492	0.534305	0.729133	0.742006	0.925708	0.998665	0.067779	0.0750685	0.0881694	0.124904	0.266464	0.550922	0.764767	0.887677	0.885839	0.998665	0.0853629	0.104354	0.125291	0.18062	0.32937	0.629801	0.786276	0.905344	0.971392	0.998665	0.083408	0.0985993	0.126332	0.178676	0.334378	0.620891	0.775306	0.916768	0.941283	0.998665	0.000387083	0.00218619	46.7871	-0.0606737	0	0.981697	47.305	-0.0773036	0.0242223
A0A0R4IGT8											0.251679	0.342114	0.357058	0.434333	0.442197	0.700723	0.761968	0.871216	0.855067	0.998665																											51.2715	-0.0356798	0.141356
A0A0R4IGV0	0.708779	0.637598	0.671147	0.663746	1.03672	1.06177	1.08656	1.69603	1.18105	0.998665	0.545316	0.684756	0.678521	0.599498	0.619537	0.806028	0.915581	0.976159	1.0095	0.998665	0.163682	0.226126	0.294857	0.407929	0.550109	0.683638	0.869241	0.924715	0.952246	0.998665	0.220242	0.324264	0.334548	0.51898	0.625571	0.7764	0.883995	0.924019	0.957866	0.998665	9.75059e-06	0.000123433		-0.277577	0.669696	0.445582		-0.0550124	0.618074
A0A0R4IGV9											1.04102	1.1479	1.1824	0.990324	1.05655	1.22063	1.14084	1.28852	1.15491	0.998665											0.626373	0.768841	0.70744	0.761267	0.799128	0.847461	0.915956	0.886759	1.05232	0.998665	6.66084e-06	9.32518e-05						0.239999	1.1359
A0A0R4IH04	0.717885	0.705229	0.753703	0.700417	0.790433	0.632931	0.886233	0.848947	0.941821	0.998665	0.767695	0.890884	0.848749	0.996957	1.03811	1.03043	1.18424	1.16744	1.22977	0.998665	0.586636	0.743047	0.659801	0.763006	0.879351	1.02715	1.05698	1.08813	1.03029	0.998665	0.552188	0.59039	0.701011	0.776411	0.760579	0.878846	1.00888	1.035	1.03531	0.998665	0.199315	0.300839		-0.025581	0.71429	0.77384		-0.0699944	0.828705
A0A0R4IH17	0.94957	0.761186	0.569942	0.587572	0.65177	0.735461	0.732542	0.655891	0.898596	0.998665	1.40322	1.15308	0.969018	0.72978	0.627506	0.954297	0.727817	0.907438	0.888297	0.998665	1.82779	1.66951	1.15994	0.956197	0.772633	0.847377	0.914155	0.944408	0.998963	0.998665	1.12488	0.961919	0.869641	0.75127	0.666021	0.713604	0.863676	0.876215	0.951926	0.998665	0.0430547	0.0902333		-0.492243	0.705492	0.494191		0.412867	1.40322
A0A0R4IH79	0.0763264	0.0963394	0.0953092	0.111893	0.178467	0.278348	0.568368	0.664303	0.910586	0.998665	0.047774	0.0607324	0.0707631	0.0915009	0.119879	0.293754	0.451203	0.781751	0.921643	0.998665	0.0632814	0.0872748	0.103743	0.124818	0.157379	0.274337	0.494413	0.791356	0.958529	0.998665	0.0750111	0.100544	0.12236	0.15052	0.185856	0.272859	0.523267	0.831839	0.985031	0.998665	0.0360701	0.0784308	43.8375	-0.0714018	0.0542638	0.990199	43.6959	-0.0877967	0.0461244
A0A0R4IHJ4											0.790101	0.739532	0.770943	0.793089	0.772186	1.09942	0.905191	0.932875	0.938484	0.998665	0.808364	0.898468	0.873522	0.687543	0.810586	0.890098	0.966847	1.0418	0.949513	0.998665	0.892902	0.768191	0.913705	0.959875	1.02728	1.06468	1.15666	1.12283	1.11398	0.998665	0.353315	0.467314						-0.288126	0.773089
A0A0R4IHQ4											0.0598648	0.116229	0.512169	0.489954	0.726598	0.294147	0.892576	0.744525	1.06862	0.998665	0.074144	0.117263	0.301562	0.482666	0.664886	0.681817	0.883311	0.95158	0.927597	0.998665	0.0729502	0.105223	0.350845	0.534277	0.879894	0.917499	1.03068	1.00699	1.1015	0.998665	0.127692	0.212755					51.1896	-0.0377954	0
A0A0R4IHQ9	0.130809	0.196401	0.19884	0.267006	0.415892	0.625014	0.864369	1.03952	1.03745	0.998665	0.17284	0.195201	0.289053	0.362588	0.442082	0.942543	0.785638	0.961812	1.01154	0.998665	0.135666	0.205831	0.251045	0.314746	0.402772	0.580736	0.735312	0.897991	0.939226	0.998665	0.115472	0.1662	0.191951	0.262916	0.359363	0.551772	0.787792	0.874861	0.978806	0.998665	0.00960103	0.0272876	49.0483	-0.081492	0.153891	0.993255	51.096	-0.0763096	0.171148
A0A0R4IHU9	0.273374	0.271357	0.269554	0.285851	0.417615	0.623243	0.905049	0.989435	1.05345	0.998665	0.215738	0.234286	0.234054	0.267573	0.31606	0.631438	0.705743	0.904737	0.943595	0.998665	0.217549	0.244183	0.265242	0.278881	0.33523	0.52582	0.711458	0.853328	0.927047	0.998665	0.170894	0.208269	0.226958	0.285438	0.341621	0.498314	0.738416	0.847004	0.96862	0.998665	0.00993073	0.0280203	48.7904	-0.0935599	0.264693	0.99609	47.9243	-0.0631977	0.185219
A0A0R4IHV1	0.16971	0.276847	0.229636	0.285507	0.456567	0.714481	0.799944	0.689602	0.823076	0.998665																					0.173978	0.257332	0.276351	0.473425	0.410265	0.552608	0.754904	0.777502	0.849589	0.998665	0.884576	0.92183	49.5482	-0.037523	0	0.919069
A0A0R4IID7											0.347293	0.45684	0.514351	0.483367	0.463846	0.604312	0.859608	0.953914	1.04052	0.998665	0.0919382	0.170376	0.216807	0.23887	0.265477	0.513142	0.699149	0.823825	0.867785	0.998665	0.0774512	0.149666	0.207938	0.258466	0.398714	0.521774	0.779243	0.845889	1.04116	0.998665	3.20827e-08	1.41335e-06					49.7812	-0.0788765	0.441391
A0A0R4IIE9	0.0515745	0.057695	0.0648112	0.143467	0.509237	0.860593	0.937969	0.932541	0.793207	0.998665	0.0830506	0.085806	0.107485	0.154402	0.488546	0.789367	0.9242	0.972911	1.01678	0.998665	0.0771515	0.096782	0.121245	0.196028	0.511649	0.854439	0.905507	0.984904	0.995736	0.998665	0.0786347	0.0972617	0.118113	0.203281	0.538376	0.831037	0.932144	1.02728	1.01958	0.998665	0.154051	0.246763	50.4213	-0.135252	0.0388861	0.967196	50.0669	-0.110968	0.0626261
A0A0R4IIJ3											0.13109	0.132515	0.165326	0.268516	0.328691	0.53964	0.672008	0.820517	0.900695	0.998665	0.206407	0.23357	0.308218	0.388394	0.477257	0.561629	0.766441	0.822768	0.904838	0.998665	0.362482	0.384695	0.393242	0.604159	0.553587	0.754869	0.809383	0.937737	0.920463	0.998665	0.00022406	0.00142914					47.2936	-0.0517456	0.0429446
A0A0R4IJ08											0.158682	0.221174	0.351538	0.477094	0.565819	0.781334	0.856773	0.938581	1.00507	0.998665	0.266798	0.356018	0.551099	0.66556	0.742104	0.881669	1.00549	1.04685	0.981896	0.998665	0.208086	0.270492	0.33675	0.457329	0.555229	0.745898	0.801393	0.849602	0.931361	0.998665	0.331073	0.44295					52.8173	-0.046545	0
A0A0R4IJ10											0.02398	0.0462159	0.0564106	0.124352	0.20611	0.392421	0.682438	0.913283	0.928397	0.998665	0.0512598	0.0651089	0.105089	0.143364	0.28749	0.607255	0.762806	1.00913	1.01386	0.998665	0.0660762	0.0646895	0.0997252	0.14217	0.280572	0.525231	0.748232	0.934015	0.927332	0.998665	0.00596573	0.0187722					46.0125	-0.0861804	0.0212682
A0A0R4IJ75											0.167012	0.203404	0.279232	0.370287	0.526953	1.14192	1.01489	0.988849	0.98462	0.998665																											50.548	-0.625579	0.254977
A0A0R4IJB1																															0.145587	0.18368	0.267641	0.353429	0.421027	0.506319	0.669389	0.791211	0.889058	0.998665
A0A0R4IJF2																					0.0519901	0.122411	0.20779	0.256573	0.353397	0.562591	0.688082	0.78745	0.907144	0.998665	0.140328	0.201899	0.264199	0.326403	0.378149	0.492221	0.672553	0.792057	0.917824	0.998665
A0A0R4IJI9	1.12405	0.643493	1.15974	0.915205	0.736104	0.671015	0.868374	0.934924	1.03833	0.998665	0.85513	1.13245	0.896103	0.881267	0.770508	0.637012	1.07239	1.08484	1.01438	0.998665	0.697378	0.728401	0.904229	1.07632	0.861483	0.805296	1.08768	0.868463	0.903465	0.998665	0.577095	0.631824	0.780898	0.74653	0.72329	0.875732	1.04208	1.01031	1.1383	0.998665	0.0215245	0.0524804		-0.194032	0.873998	0.110968		-0.0681148	0.86328
A0A0R4IJR7											0.209204	0.244454	0.361205	0.392088	0.654071	0.568357	0.774297	0.758836	0.843049	0.998665	0.231489	0.293546	0.241245	0.344909	0.54622	0.952554	1.0075	1.31376	1.04527	0.998665	0.214163	0.104541	0.12015	0.129876	0.343008	0.616395	0.98402	1.0001	1.05556	0.998665	0.00149673	0.00632426					51.108	-0.0323072	0
A0A0R4IJS1	0.189034	0.250418	0.224821	0.353993	0.50911	0.650261	0.882784	1.03534	1.02606	0.998665	0.180613	0.253578	0.25485	0.324925	0.421681	0.749943	0.713326	0.889399	0.953426	0.998665	0.103178	0.141742	0.200987	0.205859	0.340813	0.505854	0.734529	0.882628	1.02193	0.998665	0.165789	0.234349	0.276899	0.351576	0.419931	0.578269	0.746827	0.841861	1.00158	0.998665	0.0113221	0.0311344	50.1752	-0.0680151	0.188349	0.990162	49.8787	-0.0486545	0.110806
A0A0R4IJS6	1.49536	0.463123	1.46876	0.781763	0.565022	0.501078	0.489958	0.552778	0.879377	0.998665	0.852341	0.883556	0.903926	0.67231	0.763766	0.648557	0.941763	0.929494	0.961126	0.998665	0.79471	0.875168	0.856164	0.884083	0.911227	0.999609	1.03609	1.04163	0.982494	0.998665	0.938798	0.710358	0.757259	0.646357	0.905732	0.917654	1.21506	0.997775	1.29262	0.998665	0.0112225	0.030895		0.477967	1.5	-0.0577586		-0.301507	0.787409
A0A0R4IJY6	0.0792432	0.0902723	0.093463	0.1159	0.203436	0.352032	0.784307	1.08445	1.038	0.998665	0.0742615	0.101343	0.11378	0.140001	0.179965	0.361535	0.694785	0.929905	1.00205	0.998665	0.0615684	0.0780161	0.0960279	0.130079	0.176675	0.334532	0.712465	0.929026	0.972814	0.998665	0.0745835	0.0936906	0.106926	0.14065	0.187286	0.321741	0.712429	0.984709	0.919768	0.998665	0.415211	0.528653	46.1312	-0.145111	0.100263	0.990691	45.7411	-0.10749	0.0940444
A0A0R4IK04	0.291986	0.350146	0.327055	0.36527	0.663435	0.933155	1.15876	1.23324	1.09526	0.998665	0.153142	0.217173	0.222039	0.262094	0.33162	0.824591	0.915759	1.01484	0.976856	0.998665	0.410141	0.455818	0.432742	0.43178	0.518214	0.759871	0.955665	1.02944	1.00588	0.998665	0.195087	0.218616	0.291447	0.319291	0.407894	0.678568	0.948226	0.990165	0.999214	0.998665	0.166663	0.261904	51.8192	-0.133032	0.318318	0.930446	49.2403	-0.1606	0.205132
A0A0R4IK18	0.151094	0.251769	0.213548	0.300715	0.609183	0.876416	0.920579	0.836763	0.922409	0.998665	0.0992293	0.108101	0.161798	0.302017	0.516982	0.689084	0.768522	0.856718	0.935626	0.998665	0.0962944	0.22258	0.225379	0.298308	0.49674	0.788247	0.94861	0.944185	1.06041	0.998665	0.188703	0.240661	0.227907	0.350117	0.563286	0.760744	0.854705	1.03798	0.984048	0.998665	0.0642764	0.123758	51.4512	-0.0955001	0.173961	0.96117	49.8073	-0.054487	0
A0A0R4IK62	0.0757275	0.189568	0.335619	0.492964	0.573724	0.780744	0.73655	0.192466	0.575842	0.998665											0.255721	0.291598	0.430823	0.490704	0.610661	0.694881	0.887141	0.841766	0.880773	0.998665											0.186569	0.285974	47.1428	-0.0251357	0	0.425197
A0A0R4IK63	0.368247	0.438177	0.388906	0.515972	0.589334	0.897139	0.981236	0.967142	0.993203	0.998665	0.330906	0.480621	0.544529	0.523446	0.617265	0.818818	0.912999	0.883121	0.873464	0.998665											0.197307	0.32979	0.363927	0.457123	0.554965	0.685113	0.77795	0.889841	0.827768	0.998665	0.00239626	0.00901225	52.6671	-0.0824261	0.401563	0.987574	57.2916	-0.027024	0
A0A0R4IK82	1.07331	0.500792	1.07449	0.787862	0.549579	0.461707	0.576264	0.454051	0.846914	0.998665	0.665298	0.764878	0.69117	0.702583	0.706235	0.637108	0.930731	0.967475	0.99974	0.998665	0.597166	0.670803	0.690714	0.68398	0.756672	0.839665	0.972665	0.938929	0.95293	0.998665	0.578282	0.537137	0.585798	0.724818	0.731582	0.857792	1.01126	1.02996	1.08281	0.998665	0.00414681	0.014038		-0.528134	0.684757	0.175386		-0.432778	0.694545
A0A0R4IKF0											0.214784	0.290053	0.304078	0.374336	0.459872	0.707021	0.746279	0.920993	0.921918	0.998665	0.212757	0.268969	0.382467	0.492279	0.567434	0.747063	0.858561	0.931304	0.969401	0.998665	0.0898431	0.122893	0.135043	0.168586	0.234817	0.399256	0.649716	0.846708	0.978401	0.998665	0.793776	0.853584					50.447	-0.0454974	0.156579
A0A0R4IKF7	0.0737185	0.0967229	0.0935393	0.154576	0.263568	0.387997	0.540713	0.647012	0.833904	0.998665	0.0911139	0.127869	0.139921	0.177836	0.284667	0.361682	0.591807	0.696022	0.914546	0.998665	0.0889695	0.108901	0.14651	0.220097	0.388269	0.603248	0.696778	0.8715	0.962907	0.998665	0.0824039	0.109177	0.134043	0.221249	0.308327	0.548453	0.741068	0.8747	0.964017	0.998665	1.08302e-11	1.83503e-09	44.3252	-0.0530719	0.00332093	0.991788	44.8934	-0.0589306	0.0676421
A0A0R4IKF9	1.81998	1.58194	1.99235	1.8263	1.3672	1.1013	1.16325	1.05654	1.03489	0.998665	1.4021	1.78596	1.53582	1.70029	1.24899	1.12951	1.28002	1.24695	0.980336	0.998665	1.42808	1.7255	1.72888	1.73941	1.60287	1.34828	1.47391	1.15126	0.984539	0.998665	1.40388	1.60137	1.54561	1.82804	1.51259	1.28779	1.57579	1.06266	1.18545	0.998665	0.0814763	0.149125		0.123079	1.5	0.619092		0.0363469	1.5
A0A0R4IKG8	0.226396	0.403968	0.599795	0.583907	0.630052	0.75286	0.855925	1.17255	1.00476	0.998665	0.204283	0.350174	0.465919	0.473051	0.596713	0.743526	0.848944	0.919079	0.97452	0.998665	0.18185	0.282439	0.404822	0.51091	0.628827	0.764972	0.901556	0.948519	0.971938	0.998665	0.206786	0.293102	0.436767	0.553086	0.658411	0.806061	0.94361	0.952138	1.00209	0.998665	0.0701187	0.132334	56.4609	-0.0361112	0	0.892953	54.0479	-0.0359205	0
A0A0R4IKJ1											0.0890795	0.104209	0.109028	0.14583	0.200658	0.395525	0.475543	0.653025	0.792563	0.998665	0.0599959	0.0691338	0.106472	0.136658	0.198959	0.473037	0.534291	0.775742	0.885271	0.998665											0.0869786	0.157209					43.6008	-0.0559408	0.0365485
A0A0R4IKQ6	0.0701217	0.11111	0.0628773	0.135133	0.227772	0.576878	0.830404	0.944873	0.9997	0.998665	0.115997	0.135698	0.139825	0.184075	0.188385	0.595252	0.62142	0.818885	0.851745	0.998665	0.117714	0.148825	0.182398	0.241776	0.366334	0.651773	0.809497	0.910218	0.983077	0.998665	0.110058	0.142933	0.162822	0.22555	0.231486	0.462362	0.706012	0.88431	0.90197	0.998665	0.455047	0.565004	47.612	-0.106614	0.0669318	0.996621	46.3673	-0.057964	0.044674
A0A0R4IKT5	0.10817	0.137747	0.215151	0.362441	0.480904	0.616509	0.797838	0.954591	1.05814	0.998665	0.127751	0.176062	0.282608	0.4191	0.55962	0.757697	0.886969	1.00333	1.03941	0.998665	0.484377	0.613933	0.535397	0.58383	0.644895	0.796456	0.949434	0.932585	0.863529	0.998665	0.38376	0.470475	0.36109	0.477091	0.529018	0.610099	0.861769	0.852083	0.878848	0.998665	4.49826e-08	1.85778e-06	49.9983	-0.0556856	0.0339305	0.990678	51.9025	-0.0579179	0.0513601
A0A0R4IKT6	0.244076	0.208489	0.394524	0.451378	0.557931	0.695639	0.806244	1.1259	0.884443	0.998665	0.204993	0.218423	0.340082	0.481278	0.567539	0.69445	0.676457	0.815455	0.756408	0.998665	0.261661	0.327655	0.42615	0.589826	0.749526	0.971929	0.942486	1.03803	0.98382	0.998665	0.2897	0.320812	0.451661	0.538905	0.717552	0.790835	0.935341	0.961634	0.938455	0.998665	0.000324051	0.00189498	52.0154	-0.0485951	0.16684	0.939426	51.0893	-0.0314694	0
A0A0R4IKU1	0.233799	0.278741	0.283671	0.351557	0.530049	0.772267	0.868158	1.08769	1.00484	0.998665	0.229313	0.327555	0.324697	0.401773	0.588336	0.832646	0.760286	0.866672	0.9696	0.998665	0.201372	0.267317	0.333885	0.414647	0.556275	0.757318	0.821513	0.922523	0.974161	0.998665											0.868305	0.911913	50.8873	-0.0732892	0.234691	0.98589	52.6726	-0.0393867	0.0614323
A0A0R4IL25	6.57031	1.33186	11.2183	7.40506	2.06927	1.51305	1.19405	1.26252	1.21251	0.998665	2.03074	8.83475	3.34827	2.95143	0.906182	0.833631	0.79267	0.929312	0.855311	0.998665	4.70956	3.26231	7.26902	5.91416	4.43129	2.30996	1.80098	0.949856	0.873009	0.998665	1.13637	1.39161	1.89331	1.67805	0.766085	0.898388	1.04486	0.964692	1.02212	0.998665	0.498123	0.603962		0.166142	1.5	-0.331789		0.0702836	1.5
A0A0R4ILN1	0.945434	0.582201	0.574996	0.513191	0.597544	0.699852	0.81689	0.894431	0.951188	0.998665	0.770406	0.668025	0.537492	0.494782	0.521234	0.69151	0.803756	0.911675	0.939512	0.998665	0.670812	0.597296	0.483978	0.484384	0.558664	0.740734	0.915653	0.994035	1.00194	0.998665	0.76156	0.584392	0.603809	0.560508	0.614672	0.754115	0.93375	0.953394	0.973438	0.998665	0.000732695	0.00364857		-0.0444513	0.644226	0.591838		-0.0528816	0.601757
A0A0R4ILZ0	0.182802	0.246232	0.332842	0.450061	0.618165	0.787228	0.89686	0.986498	0.971624	0.998665	0.265484	0.270927	0.379658	0.576553	0.65057	0.851092	0.843035	0.918399	1.00004	0.998665	0.14792	0.174242	0.256647	0.341018	0.465078	0.609458	0.747998	0.867711	0.946193	0.998665	0.295488	0.298138	0.406329	0.52864	0.751276	0.862299	0.986933	1.06415	1.00021	0.998665	0.78424	0.845945	52.8481	-0.0524033	0.0952244	0.998994	54.679	-0.0411605	0.00522011
A0A0R4IM03	0.351323	0.294444	0.251477	0.265409	0.385394	0.559346	0.895353	0.728542	0.97497	0.998665	0.287363	0.251138	0.243977	0.288304	0.323353	0.683524	0.708007	0.87827	0.925926	0.998665	0.0875736	0.106655	0.107866	0.185786	0.275187	0.563494	0.79167	0.972636	1.0417	0.998665	0.108873	0.114252	0.137089	0.200801	0.279929	0.565923	0.809328	0.958311	0.991304	0.998665	2.77349e-06	4.66341e-05	48.3098	-0.0634099	0.259351	0.919461	48.3056	-0.0583151	0.212937
A0A0R4IMI8	0.230554	0.371175	0.304374	0.566315	0.733913	1.33516	1.17494	1.46706	1.14203	0.998665	0.255633	0.271175	0.464335	0.573186	0.8794	1.13953	1.16181	1.18906	0.920752	0.998665	0.261876	0.459351	0.425179	0.752297	0.952985	1.21021	1.15286	1.29739	1.09499	0.998665	0.337153	0.461464	0.781653	0.566503	0.938228	1.15807	1.05168	1.26146	1.16916	0.998665	0.111411	0.190874	53.9108	-0.112224	0.29125	0.770752	55.1818	-0.095154	0.266577
A0A0R4IMS9	0.37973	0.333858	0.479211	0.4688	0.585382	0.775156	0.864471	0.776382	0.921281	0.998665	0.361072	0.325603	0.383909	0.302077	0.340026	0.488805	0.691701	0.832353	0.937346	0.998665	0.327714	0.400381	0.412518	0.400793	0.488075	0.646583	0.838936	1.00908	1.01486	0.998665	0.3033	0.300534	0.309629	0.320771	0.428069	0.538052	0.799779	1.0016	0.94837	0.998665	0.346485	0.460401	54.6939	-0.0293184	0.134858	0.942224	46.6949	-0.0657579	0.324209
A0A0R4IMY4																					0.603006	0.578478	0.621507	0.570487	0.587151	0.70168	0.895336	0.947165	1.04932	0.998665	0.884933	0.687239	0.803122	0.837504	0.888618	0.912324	0.995059	1.05277	0.997927	0.998665
A0A0R4IMZ8	0.121693	0.161602	0.119259	0.191651	0.334971	0.694028	0.926348	0.90581	1.08232	0.998665	0.141296	0.16414	0.158338	0.203214	0.286501	0.543891	0.737488	0.937779	0.990404	0.998665	0.111974	0.14982	0.147326	0.210092	0.310337	0.615993	0.769393	0.926982	0.916874	0.998665	0.16015	0.171142	0.183755	0.24209	0.316041	0.496823	0.798536	0.945581	0.976254	0.998665	0.616793	0.709446	48.8317	-0.112734	0.125022	0.989018	47.3073	-0.0802058	0.130715
A0A0R4IN46	0.217263	0.299811	0.44041	0.518567	0.67428	0.805676	0.939801	1.07004	1.01356	0.998665	0.228834	0.356037	0.494482	0.59433	0.724992	0.865768	0.948792	1.00296	1.00603	0.998665	0.193008	0.289704	0.428069	0.536175	0.669141	0.834107	0.895476	0.945831	0.964193	0.998665	0.202171	0.28575	0.448006	0.543801	0.69229	0.838243	0.927061	0.984793	1.00624	0.998665	0.0612818	0.119419	54.4685	-0.0491038	0.127978	0.985371	56.2963	-0.0442336	0
A0A0R4IN51	0.356725	0.305568	0.420073	0.447506	0.501061	0.633723	0.78795	0.892501	1.0022	0.998665	0.302821	0.475179	0.367648	0.429792	0.42804	0.661839	0.747776	0.946861	0.964788	0.998665	0.264399	0.28567	0.314193	0.334031	0.396603	0.529286	0.684797	0.807873	0.901311	0.998665	0.251041	0.286499	0.300922	0.34043	0.444523	0.546747	0.706442	0.830518	0.970311	0.998665	5.38904e-06	7.96662e-05	50.921	-0.0457186	0.317213	0.990847	49.8875	-0.055303	0.361917
A0A0R4IN59	0.133043	0.117182	0.125904	0.152842	0.22994	0.410152	0.615739	0.777634	0.953877	0.998665	0.0931105	0.100676	0.111228	0.133089	0.200214	0.361316	0.506637	0.76464	0.903098	0.998665	0.136636	0.164967	0.176144	0.221881	0.29446	0.526741	0.639789	0.857654	0.944767	0.998665	0.0904792	0.111683	0.14448	0.180538	0.266025	0.403013	0.625382	0.853752	0.935488	0.998665	0.000699634	0.00350772	45.3377	-0.0701979	0.0901337	0.996516	44.3084	-0.0710218	0.0718529
A0A0R4IN79	0.722854	0.681743	0.745053	0.732046	0.840786	0.889551	0.928305	0.871186	0.999625	0.998665	0.373894	0.46414	0.497078	0.550079	0.686853	0.73183	0.884378	0.920505	0.982759	0.998665	0.393791	0.506585	0.546645	0.602127	0.744583	0.823529	0.937863	0.977402	1.01615	0.998665	0.351984	0.315063	0.407831	0.427221	0.590354	0.704253	0.81591	0.915919	0.969027	0.998665	0.0142336	0.0372057		-0.0142766	0.616793	0.901646	56.744	-0.0315055	0.280816
A0A0R4INI3	0.187699	0.199826	0.214265	0.240471	0.426276	0.751623	0.90201	0.782727	1.00046	0.998665	0.0858733	0.0999833	0.11913	0.192194	0.362855	0.664591	0.866505	1.01222	1.03015	0.998665	0.102352	0.142437	0.176641	0.256306	0.407799	0.687328	0.826576	0.972078	1.00436	0.998665	0.0776277	0.113677	0.123407	0.162345	0.297627	0.470874	0.65006	0.780405	0.920864	0.998665	0.104115	0.180623	49.6904	-0.0800741	0.160918	0.959638	48.8649	-0.0937563	0.0770637
A0A0R4INI5	0.0335058	0.0567055	0.058416	0.0920204	0.136691	0.275824	0.399207	0.660325	0.833046	0.998665	0.0473806	0.0643035	0.0683617	0.108876	0.158388	0.25106	0.43575	0.606764	0.863364	0.998665											0.0546423	0.0892832	0.077868	0.106611	0.169301	0.307019	0.453377	0.675371	0.88566	0.998665	0.165314	0.260777	42.7113	-0.072567	0.0235469	0.996804	42.6351	-0.072514	0.04008
A0A0R4INM9	2.0941	0.709423	0.953907	0.685289	0.601187	0.501736	0.488173	0.517546	0.678651	0.998665	1.81418	1.16265	0.864463	0.665953	0.604747	0.672472	0.637908	0.6957	0.755586	0.998665	1.54292	1.00036	0.70733	0.52163	0.409822	0.430714	0.601639	0.605613	0.763291	0.998665	1.3649	0.851086	0.715257	0.567135	0.584327	0.515847	0.60798	0.567916	0.780755	0.998665	0.0160093	0.0410037		0.168811	1.5	0.213296		0.510976	1.5
A0A0R4INP3																					0.077327	0.107773	0.159861	0.237748	0.356242	0.675884	0.798121	0.806028	0.876784	0.998665	0.0949283	0.13262	0.190573	0.31062	0.41461	0.7686	1.03883	1.012	1.08195	0.998665
A0A0R4IP09	1.4096	1.19512	1.04563	0.788561	0.791127	0.901371	1.05315	1.14141	1.01845	0.998665	0.333612	0.51713	0.373812	0.370816	0.336018	0.454647	0.747893	0.920687	1.00378	0.998665	0.21987	0.264822	0.272736	0.292881	0.400892	0.556888	0.780444	0.881108	0.982814	0.998665	0.367169	0.360445	0.411026	0.433694	0.493693	0.627031	0.82255	0.863175	0.974635	0.998665	0.00393358	0.0134679		0.0887974	1.45373	0.614757	46.3986	-0.110579	0.383662
A0A0R4IP12											0.0479542	0.0782886	0.100661	0.178061	0.34355	0.748551	0.824985	0.918767	0.932782	0.998665																											49.0862	-0.0877773	0.0275924
A0A0R4IP59	0.288529	0.228141	0.309958	0.277856	0.366478	0.443372	0.594853	0.787963	0.949782	0.998665	0.19839	0.22998	0.261028	0.282429	0.317515	0.493199	0.649298	0.819348	0.933318	0.998665	0.131536	0.166445	0.182521	0.216119	0.277681	0.444149	0.58412	0.769404	0.879954	0.998665	0.149133	0.175936	0.195583	0.232427	0.284946	0.402166	0.571767	0.745757	0.883672	0.998665	1.31829e-06	2.616e-05	45.7612	-0.0617841	0.257856	0.993765	46.6119	-0.0576653	0.191179
A0A0R4IPE4											0.176357	0.15765	0.178464	0.237618	0.308222	0.747345	0.639952	1.0091	0.972998	0.998665	0.159898	0.159331	0.170074	0.224839	0.293103	0.370883	0.654486	0.849231	0.982078	0.998665											0.295091	0.405398					48.4508	-0.068781	0.121038
A0A0R4IPL1											0.457363	0.413214	0.515099	0.540457	0.647068	0.787253	0.969596	0.991393	1.02964	0.998665	0.164864	0.224983	0.360086	0.392225	0.559639	0.732294	0.756667	0.872859	0.961135	0.998665	0.316822	0.300561	0.401248	0.493326	0.649614	0.770994	0.937667	0.974802	1.05668	0.998665	0.000873854	0.00418134					55.5114	-0.0521962	0.439966
A0A0R4IPR0											0.259804	0.314518	0.348441	0.351174	0.464108	0.54287	0.709619	0.867278	0.904694	0.998665	0.101064	0.156202	0.187727	0.237343	0.316487	0.489579	0.566231	0.806616	0.919572	0.998665	0.0398013	0.0713158	0.0867294	0.132361	0.194727	0.287731	0.463674	0.619938	0.953031	0.998665	2.92918e-05	0.000295353					48.8581	-0.0453445	0.244923
A0A0R4IQ11																					0.268222	0.288998	0.287881	0.334814	0.419948	0.606283	0.779281	0.897021	0.948325	0.998665
A0A0R4IQ23	0.413711	0.310938	0.341618	0.389209	0.545801	0.628363	0.797833	0.844576	0.941826	0.998665	0.381752	0.350044	0.329897	0.406255	0.558868	0.69634	0.859946	0.956474	0.982462	0.998665	0.378269	0.375543	0.379736	0.429601	0.626207	0.790776	0.90895	0.964558	0.986384	0.998665	0.308302	0.269075	0.282258	0.378077	0.568832	0.749697	0.893951	0.952155	0.965841	0.998665	0.00523674	0.0169215	50.7883	-0.0431988	0.302032	0.973959	51.2109	-0.0570036	0.32872
A0A0R4IQ24	0.174706	0.200312	0.255138	0.400575	0.783936	1.05901	0.987964	1.73603	0.998035	0.998665	0.139931	0.206089	0.286318	0.469308	0.749558	1.24867	1.12572	1.12593	1.06251	0.998665	0.122154	0.152498	0.185698	0.337383	0.624258	0.908845	0.97243	0.996388	1.01418	0.998665	0.15816	0.305294	0.255958	0.684037	0.768071	1.08259	1.1585	1.11181	1.05508	0.998665	0.348625	0.462872	52.8732	-0.135495	0.194664	0.755518	53.3846	-0.123264	0.183326
A0A0R4IQ73	0.0914301	0.0927876	0.0873553	0.109866	0.201898	0.383316	0.686977	0.800502	0.932874	0.998665	0.068862	0.0809492	0.18266	0.135318	0.225598	0.448084	0.676659	0.859107	0.959193	0.998665	0.0707131	0.0856538	0.103851	0.140856	0.225261	0.47098	0.767008	0.922341	0.970186	0.998665	0.0570512	0.0738682	0.0888932	0.128337	0.1978	0.408077	0.720863	0.900028	0.962683	0.998665	0.0572901	0.113311	45.5894	-0.0782129	0.0537951	0.993314	46.1713	-0.0757177	0.0685914
A0A0R4IQ83											0.296622	0.387969	0.408975	0.400654	0.480276	0.616472	0.873131	1.0833	1.15306	0.998665	0.226482	0.335895	0.346305	0.3651	0.433393	0.572078	0.753557	0.928748	0.957163	0.998665	0.14599	0.183217	0.229873	0.295368	0.374249	0.591792	0.753006	0.929217	1.04051	0.998665	0.000144143	0.0010332					49.2518	-0.0848574	0.369709
A0A0R4IQB8	0.476289	0.458589	0.729248	0.686199	0.7101	0.744646	0.832748	1.00628	0.952401	0.998665	0.314181	0.352847	0.451886	0.528747	0.701464	0.668181	0.762603	0.834917	0.896064	0.998665	0.314676	0.4086	0.55988	0.566903	0.710129	0.899015	0.954334	1.00961	1.04221	0.998665	0.27532	0.381006	0.424813	0.550252	0.701877	0.793339	0.926086	0.95752	0.954452	0.998665	0.0158218	0.0405863	62.3827	-0.0214522	0	0.890603	54.8471	-0.0269864	0
A0A0R4IQJ1	0.207027	0.234744	0.472706	0.590442	0.697035	0.653219	0.899016	0.805616	1.03512	0.998665	0.163138	0.259297	0.377539	0.513715	0.65704	0.676211	1.00452	1.01368	1.07484	0.998665																							54.3402	-0.0370029	0	0.930014	53.6099	-0.0496474	0.0504784
A0A0R4IQN2	0.401964	0.59802	0.624705	0.597193	0.773338	0.878036	1.06586	1.0483	1.01628	0.998665	0.489108	0.694219	0.7858	0.765903	0.84023	0.883944	0.952734	0.961955	1.00054	0.998665	0.447179	0.723065	0.803167	0.78877	0.876964	0.946567	1.07299	1.06405	1.12825	0.998665	0.365252	0.5353	0.594275	0.621125	0.712096	0.83233	0.893613	0.95509	0.961801	0.998665	0.986866	0.994239		-0.0443426	0.484467	0.929774		-0.0243196	0
A0A0R4IQP9	0.485723	0.620022	0.664889	0.764522	0.859397	0.811159	0.95341	1.05879	1.04763	0.998665	0.48461	0.572257	0.585818	0.75541	0.724189	0.939563	0.912687	0.959592	0.985571	0.998665	0.481636	0.583639	0.625156	0.599058	0.668671	0.804365	0.903676	0.952909	1.01317	0.998665	0.565362	0.573984	0.641548	0.690089	0.765111	0.871442	0.928038	0.983362	0.995926	0.998665	0.065786	0.12615		-0.0267122	0.138359	0.938707	63.1815	-0.0270825	0.314871
A0A0R4IQY2	0.104613	0.344151	0.373163	0.414149	0.678065	0.84247	0.905548	0.912795	0.897975	0.998665	0.0795023	0.175367	0.304699	0.396572	0.62689	0.795066	1.04683	0.944591	1.06463	0.998665	0.130106	0.37073	0.473336	0.5037	0.648404	0.841244	0.886433	1.0266	1.05554	0.998665	0.131934	0.349494	0.489817	0.552492	0.847442	0.844125	0.921985	1.03796	1.01523	0.998665	0.0135722	0.0358884	53.7387	-0.0476158	0	0.961653	52.513	-0.0681696	0.0506055
A0A0R4IR17											0.311329	0.362518	0.427774	0.589759	0.618442	1.22258	0.802704	0.837481	0.894673	0.998665	0.338979	0.451065	0.494437	0.492923	0.607453	0.790571	0.793348	0.985117	1.03742	0.998665	0.363895	0.410519	0.515013	0.50699	0.693263	0.789414	0.939523	0.94777	0.974627	0.998665	0.620969	0.713505					53.7781	-0.0899662	0.364593
A0A0R4IR38	0.0941038	0.121865	0.108457	0.17312	0.409799	0.661315	0.877404	0.977102	1.03864	0.998665	0.146254	0.169425	0.180221	0.211058	0.427043	0.777617	0.926517	1.0073	1.03474	0.998665	0.100489	0.129869	0.173778	0.238026	0.441853	0.72909	0.919968	0.988001	1.03446	0.998665	0.115049	0.160543	0.21997	0.313614	0.505708	0.788571	0.99226	0.98235	1.02847	0.998665	0.0425617	0.0894269	49.0326	-0.0908876	0.0766167	0.996785	49.7145	-0.110812	0.149899
A0A0R4IR49	0.128194	0.212705	0.230753	0.256853	0.396146	0.553055	0.886353	1.14643	1.10777	0.998665	0.130954	0.226726	0.25811	0.348971	0.43949	0.777821	0.849157	1.0795	1.13621	0.998665	0.189978	0.27313	0.298787	0.345338	0.398671	0.551009	0.739493	0.893874	1.04426	0.998665	0.0955684	0.131128	0.202303	0.312375	0.34545	0.490815	0.713983	0.854159	0.922639	0.998665	1.74761e-05	0.000197068	48.3082	-0.0992077	0.194977	0.966048	50.3735	-0.0760969	0.169387
A0A0R4IR82											0.131847	0.115155	0.139531	0.151213	0.210321	0.319475	0.452672	0.679087	0.796598	0.998665																											43.1474	-0.0636601	0.095639
A0A0R4IRG2	0.315605	0.424928	0.653632	0.800116	0.952054	0.830015	1.18343	1.09742	1.11749	0.998665	0.339529	0.417802	0.569352	0.802296	0.797408	1.08875	1.06976	1.15166	0.879275	0.998665	0.233739	0.285246	0.447076	0.529729	0.740302	0.792716	1.12715	0.993896	0.90557	0.998665	0.208115	0.266698	0.310587	0.490884	0.68265	0.702421	0.995926	0.913459	1.05418	0.998665	1.11579e-05	0.000138854	59.403	-0.058322	0.103563	0.894347	58.4854	-0.0593986	0.260451
A0A0R4IRI2	0.0841152	0.0943433	0.101929	0.136824	0.273393	0.57988	0.873228	1.7327	1.05852	0.998665	0.0583827	0.0765253	0.0923914	0.119228	0.192576	0.516789	0.662425	0.881078	1.03824	0.998665	0.0742482	0.0887618	0.116325	0.146371	0.223	0.457575	0.674117	0.900196	1.15266	0.998665	0.11253	0.10428	0.128526	0.174949	0.23077	0.423644	0.649145	0.800799	1.01024	0.998665	0.149101	0.240542	47.9074	-0.143937	0.102372	0.803448	46.4467	-0.0821163	0.0396359
A0A0R4IRL8	0.102759	0.101716	0.112974	0.151858	0.511551	0.7542	0.97995	1.21344	1.06906	0.998665	0.0841268	0.0849359	0.101657	0.150824	0.408302	0.711628	0.938658	1.02179	1.05283	0.998665	0.10497	0.114454	0.155812	0.198448	0.417586	0.671043	0.875552	0.953532	1.01203	0.998665	0.0876279	0.106813	0.123962	0.186915	0.452697	0.762465	0.920601	0.993469	1.02322	0.998665	0.015608	0.040147	50.0921	-0.115286	0.0815872	0.967205	49.3333	-0.109566	0.0694566
A0A0R4IRM1											0.277041	0.268915	0.373196	0.446457	0.589166	0.773983	0.733577	0.906527	0.887615	0.998665	0.178329	0.280646	0.37181	0.489289	0.665295	0.952523	0.91426	0.975406	0.955848	0.998665	0.316555	0.43008	0.459342	0.570215	0.666975	0.815089	0.971799	0.995336	1.06316	0.998665	0.00707568	0.0215168					52.9163	-0.0343016	0
A0A0R4IRQ4	0.215228	0.311505	0.332463	0.455059	0.649011	0.891749	1.03407	0.791165	1.03574	0.998665	0.194101	0.250775	0.32418	0.555547	0.565349	1.92539	0.906868	1.14573	0.961606	0.998665	0.158662	0.236866	0.294651	0.396244	0.537783	0.829518	0.840242	0.961127	0.94183	0.998665	0.171319	0.211105	0.274218	0.341102	0.535085	0.721491	0.797153	0.969596	0.974461	0.998665	0.171598	0.26775	52.9866	-0.072226	0.233628	0.94599	50.5948	-0.82989	0.331151
A0A0R4IRQ6	0.62175	0.42599	0.501636	0.536919	0.7393	0.890652	1.05723	1.08949	1.10224	0.998665	0.502694	0.463409	0.488692	0.505296	0.589498	0.785589	0.99385	1.13081	0.994261	0.998665	0.406652	0.431153	0.447612	0.531011	0.660247	0.850168	1.06864	1.03667	0.97404	0.998665	0.406923	0.371304	0.422684	0.510528	0.691591	0.823525	1.0972	1.01786	1.03562	0.998665	0.016702	0.0423837		-0.0764109	0.50973	0.926961	54.2532	-0.0845521	0.487482
A0A0R4IRS1	0.123614	0.199537	0.386259	0.561798	0.670124	0.867601	0.866399	1.26533	0.982035	0.998665	0.121386	0.212246	0.337363	0.540484	0.656492	1.0051	0.987734	1.0232	1.0037	0.998665	0.155593	0.246215	0.399597	0.526312	0.679014	0.74117	0.943822	0.949271	0.996798	0.998665	0.196122	0.293774	0.411297	0.569146	0.713571	0.794252	0.965607	0.94687	1.04365	0.998665	0.0754724	0.140339	54.3207	-0.0587765	0	0.926924	54.0477	-0.072227	0.0833709
A0A0R4IRT1																					0.349629	0.373029	0.318833	0.293811	0.410832	0.615203	0.835416	0.974906	0.937368	0.998665
A0A0R4IRY4	0.0933753	0.176866	0.34583	0.48596	0.614881	0.799909	0.908882	0.968941	0.991714	0.998665	0.089055	0.166462	0.397693	0.485543	0.669448	0.892165	0.92627	0.960128	0.981881	0.998665	0.14107	0.21776	0.368492	0.510676	0.657034	0.877107	0.921524	0.994011	1.01984	0.998665	0.127447	0.21157	0.395413	0.48077	0.634794	0.792629	0.89737	0.983015	0.985777	0.998665	0.380649	0.495826	53.042	-0.0553119	0	0.995758	53.8248	-0.0607604	0
A0A0R4IRZ9	0.624107	0.40587	0.660905	0.468738	0.490039	0.581416	0.670731	0.790271	0.883322	0.998665	0.515575	0.505495	0.525333	0.46878	0.492079	0.623097	0.696734	0.776964	0.895363	0.998665	0.341768	0.389026	0.407481	0.392785	0.435248	0.560892	0.689132	0.818731	0.929551	0.998665	0.425692	0.432057	0.433176	0.457072	0.479739	0.545794	0.670277	0.77754	0.854668	0.998665	0.000567392	0.00297094		-0.0456926	0.524986	0.839181	58.5396	-0.0393958	0.485718
A0A0R4ISA3											0.135955	0.193605	0.186268	0.266493	0.344998	0.63094	0.800994	0.964106	0.928114	0.998665	0.0931956	0.0806613	0.0861672	0.108303	0.161378	0.305013	0.474521	0.801115	0.968602	0.998665	0.151012	0.154764	0.20899	0.268124	0.35482	0.589414	0.804316	0.933633	1.02989	0.998665	0.214644	0.318112					48.5399	-0.0735699	0.138094
A0A0R4ISD8											0.137691	0.15193	0.187418	0.240956	0.399069	0.508238	0.735441	0.834382	0.96374	0.998665	0.153116	0.207454	0.24952	0.35856	0.546695	0.721627	0.832037	0.901585	0.954242	0.998665	0.235716	0.221466	0.273795	0.309597	0.660095	0.827006	0.966387	1.00747	1.01524	0.998665	2.15797e-05	0.000229998					47.7326	-0.0562287	0.0817804
A0A0R4ISG1	0.389165	0.860812	0.721092	0.811891	1.24119	1.76575	1.56911	0.382173	0.82709	0.998665	0.420826	0.792173	0.900198	1.00651	1.05339	1.6455	0.799208	0.968428	0.902662	0.998665	0.549185	0.889935	1.00989	1.23007	1.19619	1.26102	1.10057	1.00319	1.02352	0.998665	0.421467	0.812938	0.877019	1.00902	0.987035	0.948208	1.04072	0.921703	0.874543	0.998665	0.0527631	0.105954	63.059	-0.0765283	0	0.214944	63.0349	-0.110486	0
A0A0R4ISL7	0.789739	0.676022	0.756649	0.838755	1.03221	0.972132	1.08359	1.19178	1.17378	0.998665	0.301094	0.35882	0.341829	0.374995	0.449228	0.583913	0.713825	0.857178	0.968194	0.998665	0.638112	0.702519	0.694808	0.679863	0.782858	0.861347	0.850671	0.947482	1.02719	0.998665	0.259227	0.259865	0.313654	0.336242	0.469399	0.666707	1.09228	0.998537	1.02555	0.998665	0.941561	0.961643		-0.288527	0.740803	0.71159	48.9636	-0.0491143	0.297673
A0A0R4ISP1																															0.249113	0.324092	0.426429	0.785284	1.0009	1.18956	1.4705	1.10271	0.998989	0.998665
A0A0R4IST2	0.124552	0.230278	0.298733	0.406123	0.829435	1.17647	1.20217	1.24821	1.03838	0.998665	0.0998301	0.168258	0.326424	0.434742	0.660003	1.06554	0.870336	0.972382	1.0412	0.998665	0.0960451	0.192544	0.300094	0.415621	0.627337	0.87436	0.867387	1.06195	1.0512	0.998665	0.120392	0.203194	0.291046	0.372276	0.640193	0.714042	0.804359	0.943334	0.930203	0.998665	0.00318828	0.0114067	53.1083	-0.149401	0.202482	0.914806	53.2356	-0.0847523	0.1046
A0A0R4ISU4	0.466391	0.555343	0.614858	0.621963	0.799794	0.968656	0.994424	1.09552	0.999932	0.998665	0.409509	0.552892	0.666096	0.693547	0.730635	1.09228	0.976817	1.04138	0.985196	0.998665	0.355036	0.504349	0.555283	0.601963	0.707483	0.870761	0.921538	1.01494	1.01409	0.998665	0.53661	0.595753	0.679073	0.679349	0.746846	0.84429	0.975776	1.00999	1.01299	0.998665	0.135344	0.223031		-0.0539062	0.513829	0.96366	61.0786	-0.0391504	0.37139
A0A0R4ISX2											0.335867	0.75886	0.978666	0.695331	1.02627	0.948119	1.37334	1.21344	1.09201	0.998665	0.410535	0.72754	0.755345	0.632849	0.723907	0.781805	0.962576	1.00621	1.05234	0.998665	0.48477	0.6919	0.795148	0.781315	0.842088	1.08859	1.0544	1.09765	1.16591	0.998665	0.140835	0.230241					62.4292	-0.125844	0
A0A0R4ISX6	0.0960542	0.222438	0.452455	0.758917	1.03883	1.12218	1.2229	1.16488	1.11	0.998665	0.0790629	0.132649	0.268773	0.592164	0.729336	1.00814	0.920567	1.02261	1.04176	0.998665	0.151779	0.269668	0.44517	0.69318	0.839465	0.978546	1.02839	1.00875	1.02319	0.998665	0.105278	0.179204	0.36055	0.650271	0.781713	1.00289	1.1218	1.06979	1.06049	0.998665	0.746788	0.815801	56.6005	-0.115694	0.0847623	0.92716	54.2971	-0.0837165	0.00214651
A0A0R4IT40	0.541772	0.672796	0.620114	0.676038	0.830628	1.08035	1.12777	0.588374	0.958079	0.998665	0.457409	0.614915	0.613289	0.683377	0.762722	1.05952	0.964856	1.01937	0.967933	0.998665	0.334949	0.448029	0.500517	0.577616	0.654834	0.779668	0.903771	0.92296	0.924644	0.998665	0.352987	0.452592	0.548729	0.560883	0.68642	0.818252	1.00555	1.06545	1.04309	0.998665	0.000832707	0.00401822		-0.0964343	0.620463	0.517638		-0.0516573	0.534319
A0A0R4IT46																					0.0566174	0.111403	0.220612	0.17234	0.245225	0.40885	0.607537	0.826589	0.977571	0.998665
A0A0R4ITA6	0.612974	0.528427	0.725083	0.57841	0.671074	0.654801	0.694431	0.651596	0.851168	0.998665	0.590863	0.488778	0.648444	0.606721	0.814909	0.542402	0.788259	0.765735	0.899041	0.998665	0.545016	0.760622	0.669974	0.637201	0.708453	0.860475	0.893473	1.07097	1.04207	0.998665	0.496799	0.569536	0.554774	0.632719	0.822984	0.815976	0.873912	0.948812	0.949564	0.998665	0.00019724	0.00129559		-0.0912712	0.636635	0.833667		-0.0240045	0.560206
A0A0R4ITA8	0.0831018	0.107721	0.116281	0.161071	0.301662	0.530107	0.668491	0.917586	0.929965	0.998665											0.0961293	0.100156	0.154153	0.172885	0.209722	0.535421	0.671507	0.757307	0.859986	0.998665	0.261155	0.254914	0.33759	0.365748	0.22236	0.513256	0.768007	0.874648	0.946002	0.998665	0.454845	0.564966	47.0267	-0.0687132	0.0473213	0.99427
A0A0R4ITB1											0.0727988	0.121036	0.217679	0.171675	0.368957	0.505561	0.751075	0.820323	0.918815	0.998665	0.0746491	0.0929954	0.120154	0.193119	0.350026	0.836104	0.79174	1.04684	1.07044	0.998665											0.0360854	0.0784382					47.5385	-0.0559383	0.0229975
A0A0R4ITI5	0.060477	0.0457158	0.122926	0.216386	0.178245	0.310131	0.462618	0.555137	0.723911	0.998665	0.0678677	0.0755197	0.122031	0.151968	0.271886	0.40868	0.701562	0.88039	0.947361	0.998665	0.0843777	0.0991431	0.17228	0.214057	0.344422	0.542834	0.687802	0.883308	0.954822	0.998665	0.0589558	0.0696494	0.129757	0.206074	0.327392	0.404375	0.737347	0.723331	0.961594	0.998665	0.0289599	0.0657845	42.4965	-0.0539941	0.0245867	0.974733	46.3103	-0.0763472	0.0562585
A0A0R4ITI9	0.156668	0.285762	0.287203	0.389757	0.533193	0.702596	0.882881	0.770549	0.921598	0.998665	0.176541	0.254717	0.226463	0.386558	0.378844	0.79801	0.647625	0.757719	0.828201	0.998665	0.132769	0.128419	0.157723	0.272246	0.319324	0.411115	0.593744	0.706508	0.86788	0.998665											0.00162223	0.00672974	51.4684	-0.040439	0	0.964969	49.5018	-0.0362879	0
A0A0R4ITL5	0.141962	0.118786	0.147416	0.161369	0.20054	0.338639	0.747459	0.848306	1.02436	0.998665	0.104044	0.123501	0.132265	0.148004	0.193966	0.394378	0.718759	0.996928	1.02281	0.998665	0.186566	0.239196	0.200008	0.198834	0.241199	0.414565	0.759773	0.979027	0.975214	0.998665	0.105643	0.125385	0.137049	0.164845	0.223559	0.369826	0.761032	0.96689	1.00842	0.998665	0.351207	0.465179	45.7517	-0.106954	0.129149	0.990828	46.0416	-0.116604	0.119658
A0A0R4ITP0	1.4419	0.790988	0.853628	0.807905	0.69803	0.622944	0.639109	0.783459	1.02116	0.998665	1.32426	1.31017	1.00959	0.894375	0.739534	0.898854	1.19155	1.27665	1.13809	0.998665	1.35751	1.36314	1.13686	0.982856	0.997074	0.946341	1.16825	1.1138	1.11823	0.998665	1.01438	0.923779	0.800953	0.783629	0.791778	0.879154	0.979035	0.974018	1.00189	0.998665	0.460308	0.569823		0.470113	1.5	0.0286343		0.161807	1.32425
A0A0R4ITV0	0.173181	0.215626	0.354875	0.321372	0.47931	0.621312	0.820071	0.781794	0.926715	0.998665	0.165637	0.200251	0.262877	0.281305	0.492839	0.663283	0.915383	0.93759	1.02786	0.998665	0.157114	0.268911	0.355235	0.354014	0.493185	0.726351	0.867192	0.974649	1.06944	0.998665	0.150842	0.268678	0.365561	0.463651	0.536353	0.826895	0.933203	0.987677	1.05365	0.998665	0.00827159	0.024282	50.2364	-0.0397808	0.015804	0.976655	49.9727	-0.0710539	0.162299
A0A0R4ITX7	0.470072	0.48168	0.543013	0.613722	0.806781	0.760428	0.913611	1.09733	1.03807	0.998665	0.101327	0.212377	0.362763	0.480434	0.645227	0.859489	0.898217	0.96768	0.975824	0.998665	0.135039	0.283015	0.423743	0.494205	0.596974	0.676091	0.848518	0.951729	1.02027	0.998665	0.128083	0.242856	0.355901	0.448345	0.537357	0.73928	0.884031	0.960973	0.985609	0.998665	0.0239677	0.057066	59.8842	-0.0361728	0.416452	0.940137	53.5426	-0.0555964	0
A0A0R4IU19	0.122204	0.157032	0.203842	0.261537	0.359045	0.495782	0.649684	0.904855	1.02066	0.998665	0.0838686	0.0982831	0.125885	0.182138	0.268403	0.533517	0.616374	0.773065	0.949222	0.998665	0.139952	0.157756	0.196332	0.249416	0.341954	0.533917	0.640863	0.78333	0.872283	0.998665	0.0924344	0.117375	0.171429	0.238288	0.336513	0.490212	0.632813	0.823599	0.928216	0.998665	0.452706	0.563473	47.1672	-0.0632716	0.124919	0.992089	46.372	-0.0573096	0.0142803
A0A0R4IU50											0.438159	0.440449	0.373336	0.383658	0.390179	0.343336	0.565514	0.69999	0.91291	0.998665	0.391658	0.476978	0.505703	0.571206	0.77619	1.02832	0.940458	1.34111	1.06606	0.998665	0.429162	0.364983	0.378481	0.491107	0.45617	0.672016	1.08963	1.02166	0.832662	0.998665	8.39378e-05	0.000675592					44.1199	-0.0768573	0.393319
A0A0R4IUE2	0.116209	0.220575	0.336388	0.453429	0.620327	0.776123	0.92687	1.0473	1.02732	0.998665	0.116829	0.201128	0.339422	0.444252	0.635497	0.764488	0.909076	0.964276	0.996795	0.998665	0.142084	0.237221	0.363889	0.508334	0.661198	0.878111	0.921265	0.966519	0.985643	0.998665	0.129119	0.233728	0.393619	0.511399	0.668279	0.865854	0.943279	0.998265	1.01302	0.998665	0.000784357	0.00384498	52.9578	-0.0557814	0.0303307	0.991365	52.8844	-0.0527875	0
A0A0R4IUL0	0.525923	0.397267	0.528648	0.513056	0.632589	0.701817	0.841972	0.856854	1.00167	0.998665	0.401463	0.423373	0.448451	0.485995	0.632497	0.724786	0.907923	0.942677	1.00706	0.998665	0.366929	0.408645	0.436438	0.494978	0.62498	0.793303	0.87421	0.950237	0.982044	0.998665	0.41493	0.484903	0.463549	0.567096	0.653524	0.826993	0.920384	0.949219	0.989897	0.998665	0.123797	0.207837	57.3763	-0.0344639	0.434817	0.957968	53.982	-0.046176	0.383054
A0A0R4IUQ3	0.0388427	0.0595505	0.0570965	0.0761177	0.158193	0.256293	0.564768	0.696429	0.861349	0.998665	0.0614018	0.104572	0.0690633	0.135117	0.32257	0.479843	0.620948	0.828717	0.98996	0.998665	0.0680849	0.0876257	0.131966	0.160138	0.232058	0.461971	0.595573	0.864653	0.914577	0.998665	0.103718	0.123294	0.13234	0.220621	0.285192	0.389037	0.56556	0.832118	0.902749	0.998665	0.322909	0.43449	43.7972	-0.0718962	0.00779901	0.991664	46.4042	-0.0646212	0.0150567
A0A0R4IUS0	0.12789	0.153644	0.203199	0.227569	0.315882	0.480644	0.661519	0.79626	0.954836	0.998665	0.0971836	0.13527	0.160591	0.206792	0.281899	0.442765	0.550433	0.761482	0.875299	0.998665	0.106923	0.143848	0.181831	0.240585	0.325475	0.535218	0.65388	0.82561	0.934067	0.998665	0.110827	0.148139	0.178978	0.231333	0.304889	0.479265	0.647958	0.786999	0.92284	0.998665	0.251632	0.358977	46.6018	-0.0576421	0.100066	0.997683	45.3834	-0.0544999	0.0611106
A0A0R4IUU4	0.556148	0.52085	0.730245	0.620575	0.719515	0.714232	0.711074	0.666763	0.892974	0.998665	0.42762	0.416475	0.563807	0.551449	0.690447	0.592234	0.83218	0.821479	0.946791	0.998665	0.437533	0.604342	0.66199	0.579318	0.686969	0.845767	0.981951	1.02514	1.06595	0.998665	0.422979	0.44813	0.511862	0.549781	0.755851	0.712378	0.797458	0.890819	0.934142	0.998665	0.0185454	0.0462222		-0.0979041	0.652181	0.75706	57.4393	-0.0251003	0.298383
A0A0R4IUZ8	0.138671	0.139741	0.177799	0.209054	0.406884	0.656827	0.817892	0.874487	0.925083	0.998665	0.124775	0.185161	0.215402	0.256726	0.44265	0.632546	0.847241	0.949358	0.981263	0.998665	0.155875	0.228277	0.253714	0.341841	0.54909	0.808805	0.938146	0.994043	1.00544	0.998665	0.14125	0.196043	0.220012	0.301265	0.480357	0.711694	0.931814	0.972131	1.00133	0.998665	2.22286e-06	3.87564e-05	48.9046	-0.0656829	0.0776611	0.98884	49.2986	-0.0684353	0.119259
A0A0R4IV41	0.181695	0.174651	0.194655	0.230391	0.287913	0.454989	0.742513	0.886267	0.963893	0.998665	0.0648985	0.0716765	0.100638	0.112347	0.188005	0.477552	0.711586	0.955548	0.989935	0.998665	0.168945	0.181785	0.210592	0.237633	0.321192	0.536862	0.841519	0.956413	0.967447	0.998665	0.193698	0.251322	0.250884	0.369995	0.48575	0.654607	0.898109	0.916596	1.02602	0.998665	0.000132757	0.000969346	46.6876	-0.0797798	0.168362	0.998223	46.522	-0.0965579	0.059024
A0A0R4IV49																					0.0417628	0.0569856	0.0705487	0.123487	0.270105	0.596427	0.660662	0.873212	0.953836	0.998665	0.0478241	0.0697291	0.0886506	0.141834	0.315588	0.560688	0.768738	0.899932	0.898071	0.998665
A0A0R4IV80	0.410083	0.693027	0.829401	0.758975	0.900093	0.929944	1.00003	0.883889	0.977131	0.998665	0.349469	0.60886	0.687643	0.770159	0.785989	0.933217	0.88787	0.97357	0.981728	0.998665	0.335393	0.659372	0.771052	0.802021	0.845737	0.960396	0.985475	1.02222	1.02549	0.998665	0.329276	0.580687	0.657245	0.745005	0.771201	0.867442	0.944125	0.961634	0.963431	0.998665	0.678639	0.760192	63.5799	-0.0377389	0	0.858574	61.6285	-0.032857	0
A0A0R4IVA0											0.0939321	0.129775	0.123605	0.164936	0.199936	0.504565	0.520884	0.750142	0.848164	0.998665	0.0579204	0.0583403	0.0719059	0.108784	0.149761	0.38274	0.457297	0.696964	0.829884	0.998665	0.12719	0.168267	0.205834	0.270216	0.340196	0.508386	0.624979	0.803053	0.920576	0.998665	0.997305	0.999309					45.0499	-0.0558405	0.0371798
A0A0R4IVD0	0.109865	0.273632	0.362695	0.499645	0.717356	0.996018	1.07822	1.21479	1.06449	0.998665	0.133572	0.237916	0.378617	0.515827	0.652331	0.946472	0.936609	0.991159	1.01152	0.998665	0.0994661	0.217372	0.346598	0.51892	0.679081	0.861967	0.955063	1.00174	0.97061	0.998665	0.116307	0.236229	0.367301	0.510208	0.650039	0.868676	0.941047	0.970926	0.981764	0.998665	0.013497	0.0357325	54.0703	-0.0791288	0.144581	0.944986	54.1671	-0.0600535	0.0466308
A0A0R4IVE2											0.212013	0.412234	0.277674	1.62421	1.01878	5.51423	2.04985	2.60741	1.2609	0.998665	0.417244	0.363197	0.300326	0.534403	0.64419	1.18974	1.14458	1.25719	1.01143	0.998665	0.412907	0.524453	0.592417	0.704204	0.802022	0.917799	0.89899	1.05034	1.19677	0.998665	0.00251125	0.00937532					55.972	-0.784558	0.300008
A0A0R4IVF2	0.249292	0.321093	0.39538	0.528564	0.674923	0.773624	0.887221	0.768103	1.02601	0.998665	0.195049	0.253915	0.344721	0.526328	0.591339	0.834078	0.925319	0.983098	0.965891	0.998665	0.189442	0.236581	0.402207	0.520405	0.685573	0.794721	0.940996	0.975737	0.958302	0.998665	0.2032	0.298815	0.401345	0.595707	0.696426	0.84116	0.939736	0.964794	1.05232	0.998665	0.270976	0.379688	54.4718	-0.036044	0	0.955074	53.4641	-0.0518488	0.0955425
A0A0R4IVI6	0.170064	0.256253	0.228823	0.219468	0.273068	0.510799	0.695963	1.18796	0.858694	0.998665	0.153362	0.286369	0.218436	0.203849	0.307849	0.444315	0.601418	0.83615	1.01145	0.998665	0.112559	0.119114	0.150019	0.246415	0.362003	0.589843	0.676624	0.796867	0.960068	0.998665	0.130027	0.1541	0.226438	0.207841	0.337051	0.519232	0.630849	0.888348	0.958853	0.998665	0.15303	0.245621	46.752	-0.107279	0.21469	0.932714	45.7117	-0.0733642	0.200194
A0A0R4IVN1	0.669561	0.406206	0.687017	0.670335	0.649935	0.650958	0.939761	1.00656	1.13007	0.998665	0.542781	0.538175	0.634532	0.661011	0.800658	0.850943	1.48997	1.53141	1.20171	0.998665	0.610256	0.616297	0.666373	0.597271	0.866692	1.11904	1.51353	1.34848	1.06763	0.998665	0.674483	0.633866	0.785733	0.821403	1.05748	1.24863	1.59774	1.31993	1.45526	0.998665	0.0132093	0.0351491		-0.114545	0.61583	0.839184		-0.0596594	0.564894
A0A0R4IVS5	3.44404	1.55362	2.00658	1.39329	0.771463	0.705761	0.836737	0.805128	0.943675	0.998665	3.2014	2.95368	2.58511	1.72454	1.15532	0.841519	1.12885	1.11728	1.14339	0.998665	1.49024	1.52066	1.22892	0.935695	0.917213	0.94954	0.977414	1.02423	1.00438	0.998665	1.50527	1.41944	1.23405	0.927139	0.817435	0.759852	0.962697	0.874009	1.00119	0.998665	1.57311e-08	7.8751e-07		0.583939	1.5	0.342602		0.616885	1.5
A0A0R4IVU8	0.367814	0.413181	0.473698	0.472993	0.626784	0.788848	0.901187	0.726978	1.00436	0.998665	0.204091	0.236708	0.268068	0.270943	0.355043	0.536381	0.660021	0.829124	0.927254	0.998665	0.197546	0.234328	0.30278	0.330358	0.462168	0.588491	0.737737	0.861238	0.913874	0.998665	0.227759	0.296287	0.322204	0.406866	0.481519	0.593434	0.783887	0.878303	0.962381	0.998665	0.718025	0.792502	55.4931	-0.0297001	0.182961	0.909963	47.234	-0.0534189	0.180066
A0A0R4IVV5	0.682435	0.599918	0.688607	0.645553	0.731228	0.749147	0.950578	1.22394	1.09654	0.998665	0.619388	0.696583	0.680504	0.764834	0.786136	0.821556	1.00581	1.01971	1.04266	0.998665	0.471822	0.541768	0.51398	0.574943	0.628261	0.805395	0.864555	0.924907	0.934544	0.998665	0.532725	0.539654	0.610982	0.625229	0.730865	0.808622	0.920736	0.980065	1.01947	0.998665	4.49965e-05	0.000415275		-0.0735234	0.666083	0.833216		-0.0283972	0.652032
A0A0R4IVV9											0.100842	0.104127	0.129161	0.147163	0.254444	0.344584	0.582619	0.775909	0.921771	0.998665	0.0934343	0.102556	0.13482	0.174276	0.266265	0.479333	0.616256	0.837851	0.96729	0.998665	0.120831	0.137233	0.157649	0.193805	0.302647	0.443784	0.58295	0.820776	0.866528	0.998665	0.0991407	0.174003					44.8872	-0.0694039	0.0793502
A0A0R4IW06	0.351834	0.33945	0.438814	0.41763	0.641052	0.703033	0.838233	0.817	0.972321	0.998665	0.104811	0.135438	0.153007	0.263059	0.576419	0.760755	0.898042	0.940352	0.966141	0.998665	0.20164	0.242748	0.26986	0.365114	0.58679	0.778848	0.851461	0.945402	0.994037	0.998665	0.111702	0.150411	0.187975	0.314256	0.593653	0.799998	0.905209	0.990283	1.00608	0.998665	0.482858	0.590779	53.5171	-0.0339668	0.205764	0.968694	50.7907	-0.0774658	0.0591942
A0A0R4IW44	0.176432	0.119231	0.111915	0.127985	0.2475	0.410492	0.768789	0.920058	1.01407	0.998665	0.161206	0.142398	0.130451	0.149205	0.227934	0.441564	0.769123	0.973761	1.0024	0.998665	0.151267	0.137538	0.138339	0.160444	0.244147	0.467018	0.787923	0.935704	0.971952	0.998665	0.141422	0.129302	0.137053	0.168983	0.237855	0.434383	0.75595	0.964214	0.976142	0.998665	0.515393	0.618996	46.3754	-0.106344	0.12631	0.995504	46.5281	-0.111558	0.137292
A0A0R4IW71	0.100234	0.0920625	0.184175	0.139143	0.4189	0.835781	0.986019	0.960234	1.01875	0.998665	0.0940181	0.10652	0.147578	0.142465	0.375368	0.813822	0.929666	0.990866	0.988001	0.998665	0.0891275	0.116927	0.142995	0.186827	0.431023	0.864432	0.91277	0.992825	0.990612	0.998665	0.0934877	0.127916	0.153476	0.194682	0.444918	0.839977	0.980919	1.02937	1.00599	0.998665	0.696327	0.774765	49.8179	-0.145068	0.111773	0.995327	49.5081	-0.140563	0.104685
A0A0R4IWF2	0.176184	0.17846	0.211843	0.252811	0.291542	0.377678	0.554658	0.623545	0.892744	0.998665	0.13071	0.166729	0.180046	0.225614	0.308201	0.423215	0.720705	0.913291	0.966215	0.998665	0.17	0.230999	0.261469	0.32224	0.466842	0.70445	0.762191	0.891998	0.959874	0.998665	0.115781	0.142019	0.175541	0.237723	0.365219	0.545367	0.734254	0.832905	0.958962	0.998665	0.00160048	0.00666587	44.2469	-0.0562981	0.161781	0.987138	46.569	-0.0794699	0.148419
A0A0R4IWP5	0.164381	0.207219	0.246139	0.357378	0.523099	0.67138	0.825636	0.824297	0.96619	0.998665	0.163169	0.245484	0.309543	0.477092	0.631452	0.852552	0.898787	0.975807	1.04131	0.998665	0.177114	0.276748	0.323207	0.445657	0.612772	0.735234	0.848019	0.929627	0.933371	0.998665	0.215934	0.243766	0.290989	0.46403	0.625595	0.808356	0.975235	0.977972	1.02685	0.998665	0.460583	0.570057	50.6652	-0.0451348	0.00831434	0.99077	53.1764	-0.0572884	0.0876731
A0A0R4IX22																															0.0698063	0.114643	0.137831	0.202222	0.346112	0.652382	0.885828	0.925085	0.957691	0.998665
A0A0R4IX35	0.130346	0.130924	0.152622	0.156253	0.23396	0.39062	0.795714	1.20805	1.07776	0.998665	0.149641	0.167242	0.168047	0.172452	0.18594	0.408158	0.708006	0.89653	0.987534	0.998665	0.20644	0.224274	0.260584	0.266244	0.282331	0.425312	0.763424	0.912146	0.990965	0.998665	0.128213	0.15509	0.171364	0.20616	0.253224	0.432975	0.800382	0.970185	1.01672	0.998665	0.192522	0.292794	46.332	-0.149972	0.150007	0.966353	45.9025	-0.100662	0.147108
A0A0R4IXA8											0.171938	0.291148	0.483669	0.561051	0.856356	0.967457	0.917887	0.947591	1.05891	0.998665	0.0755268	0.0872796	0.117752	0.145028	0.245813	0.502097	0.699102	0.828262	0.86637	0.998665	0.0677256	0.114813	0.119456	0.132176	0.225158	0.53599	0.768545	0.945059	0.913544	0.998665	1.35127e-11	2.12601e-09					56.0832	-0.0603801	0.0322554
A0A0R4IXC4											0.0963224	0.094593	0.145226	0.23619	0.289398	0.47121	0.536979	0.743456	1.00148	0.998665	0.0644989	0.0759365	0.111099	0.173454	0.336805	0.63208	0.723701	0.965914	1.1979	0.998665	0.0642529	0.0732709	0.130948	0.183946	0.290653	0.457238	0.586189	0.831415	1.05732	0.998665	0.17003	0.265931					45.69	-0.0576084	0.0605041
A0A0R4IXD6											0.0855111	0.122686	0.212159	0.376215	0.523766	0.665617	0.836232	0.968743	1.03475	0.998665	0.126566	0.203256	0.270237	0.387376	0.61213	0.82918	0.943601	0.976849	1.02155	0.998665	0.0928108	0.16784	0.221034	0.376024	0.59649	0.784376	0.983694	1.00711	0.982061	0.998665	7.24776e-05	0.000599414					50.705	-0.0574167	0
A0A0R4IXD8	0.623911	0.723087	0.714406	0.74077	0.784834	0.922364	1.01932	0.807945	1.07159	0.998665	0.418002	0.627423	0.600041	0.797736	0.68846	0.873616	1.07525	1.16614	1.04304	0.998665	0.344524	0.412635	0.443213	0.530045	0.678746	0.807951	0.918285	0.941933	0.969732	0.998665	0.328896	0.392833	0.441686	0.544522	0.591483	0.736987	0.950395	1.00273	1.0528	0.998665	3.93507e-06	6.19118e-05		-0.0193747	0.589785	0.776346	62.7356	-0.0330705	0.387647
A0A0R4IXD9	3.80812	1.77041	3.04237	1.5298	0.989767	0.819534	0.932029	0.641072	0.988734	0.998665	2.71954	2.60114	2.21944	1.42964	1.00048	0.650247	0.857412	0.84601	1.0611	0.998665	2.62237	3.53506	2.73628	1.87443	1.28714	1.17251	1.39119	1.14904	1.03256	0.998665	2.67541	2.42639	2.63939	1.76644	1.15418	1.08869	1.20719	1.1667	1.16235	0.998665	0.131958	0.218595		0.60105	1.5	0.20927		0.585127	1.5
A0A0R4IXF0											0.0411853	0.0526079	0.0665168	0.139687	0.230758	0.64367	0.719556	0.892987	0.992844	0.998665	0.0842726	0.108778	0.153284	0.187811	0.331735	0.562114	0.870632	0.903399	1.04797	0.998665	0.0429749	0.061601	0.0765941	0.114549	0.199519	0.527447	0.800204	0.93784	1.05089	0.998665	0.836149	0.887737					47.594	-0.0792946	0
A0A0R4IXL0	0.0687648	0.0924513	0.0924986	0.132495	0.369384	0.726075	1.18283	1.50794	1.28394	0.998665	0.0414788	0.0618104	0.099493	0.102257	0.279707	0.70155	1.01464	1.1631	1.05989	0.998665	0.0336997	0.0678844	0.071978	0.15455	0.29672	0.572478	0.949908	1.04123	1.11804	0.998665	0.0665961	0.0825241	0.120995	0.155675	0.274759	0.564345	0.769597	1.00756	0.967269	0.998665	0.000108623	0.000825988	49.268	-0.152679	0.0856861	0.864406	48.6747	-0.155393	0.0662584
A0A0R4IXL2	0.209361	0.564405	0.776701	0.667282	0.731173	0.794805	0.879991	0.788124	0.987886	0.998665	0.242343	0.461921	0.633161	0.624089	0.704974	0.807292	0.871063	0.943942	0.98317	0.998665	0.182956	0.536921	0.682206	0.715237	0.773116	0.872753	0.926198	0.988245	0.998962	0.998665	0.172077	0.470334	0.541405	0.64414	0.67623	0.828968	0.913242	0.935039	0.945227	0.998665	0.392768	0.507709	60.2084	-0.0260088	0	0.756315	57.887	-0.0320945	0
A0A0R4IXW8	0.101284	0.124172	0.231867	0.343681	0.548428	0.726721	0.810376	0.443981	0.892049	0.998665	0.648391	0.634378	0.597399	0.626627	0.708875	0.741209	0.942975	0.976922	1.02835	0.998665	0.50494	0.66805	0.498138	0.494835	0.604782	0.675687	0.798089	0.891254	0.908336	0.998665	0.490325	0.486548	0.475746	0.549703	0.689756	0.847563	0.897299	0.962024	1.03667	0.998665	0.546466	0.646909	48.9609	-0.0374006	0	0.790995		-0.0524431	0.630012
A0A0R4IXX6	0.0852488	0.129657	0.141387	0.175536	0.235806	0.46598	0.678783	0.538208	0.908655	0.998665	0.0682268	0.0874474	0.104272	0.164064	0.309729	0.549494	0.741295	0.909234	0.94089	0.998665	0.0998697	0.12011	0.155589	0.209388	0.343706	0.601039	0.770386	0.881486	0.970402	0.998665	0.115578	0.127058	0.162122	0.218123	0.350733	0.577238	0.793962	0.904568	0.941993	0.998665	0.0234964	0.0563164	45.1941	-0.0492557	0.000337315	0.940191	47.514	-0.072093	0.0304808
A0A0R4IYL2	0.948239	0.776123	0.864787	1.01437	1.10733	1.15166	1.31987	0.612526	1.09719	0.998665	0.876679	0.84037	0.869162	0.932216	0.946306	1.24506	1.15193	1.29741	0.705845	0.998665	1.29712	1.33076	1.28909	1.31518	1.54164	1.31045	1.54513	1.1059	0.91751	0.998665	1.1399	1.11337	0.93304	1.17442	1.54509	1.18913	1.50364	1.08649	1.24311	0.998665	0.000833076	0.00401822		-0.153286	0.862175	0.150272		-0.0256853	0.858441
A0A0R4IYS1	0.3417	0.315348	0.742485	0.742978	0.710239	0.696386	0.820789	0.788208	0.992147	0.998665	0.308412	0.406465	0.653845	0.735409	0.89715	0.742704	1.14114	1.13672	1.00372	0.998665	0.264717	0.410445	0.651914	0.799267	0.990313	1.0862	1.19839	1.09921	0.979608	0.998665	0.27047	0.385039	0.626378	0.814075	1.01363	1.06512	1.1912	1.04314	1.07923	0.998665	0.000742991	0.00368595	59.1678	-0.0238611	0	0.771888	59.0949	-0.0479559	0
A0A0R4IYT8	0.156671	0.186179	0.176554	0.222408	0.335104	0.590027	0.808034	1.12748	1.00013	0.998665	0.0997903	0.110874	0.137864	0.159122	0.247435	0.438612	0.652936	0.856776	0.945866	0.998665	0.0956716	0.12309	0.139728	0.189658	0.263774	0.493605	0.684013	0.851474	0.925751	0.998665	0.126019	0.16761	0.184171	0.240233	0.306287	0.481607	0.747259	0.899989	0.961299	0.998665	0.567912	0.667157	48.0689	-0.0975757	0.167033	0.980899	46.0336	-0.073107	0.0810772
A0A0R4IYZ8											0.040147	0.0624701	0.0759725	0.0993728	0.154684	0.326194	0.616425	0.818522	0.905611	0.998665	0.0733153	0.105935	0.104146	0.160592	0.173996	0.3491	0.704488	0.90552	0.989316	0.998665	0.0408832	0.0625553	0.0626855	0.103621	0.140157	0.296585	0.664981	0.919345	0.981087	0.998665	0.0364838	0.0790701					44.9232	-0.0823677	0.0301923
A0A0R4IZ89	0.53066	0.3382	0.509882	0.426665	0.461201	0.551184	0.65179	0.658155	0.919047	0.998665	0.67856	0.65503	0.673977	0.680791	0.662625	0.68862	0.893521	0.944393	0.956618	0.998665	0.579453	0.56369	0.544027	0.510134	0.542061	0.658816	0.86384	0.976695	0.966042	0.998665	0.40224	0.36618	0.395227	0.43841	0.48959	0.603455	0.80741	0.90979	0.960061	0.998665	0.253122	0.360481	48.6306	-0.0483023	0.446507	0.909599		-0.0754705	0.66792
A0A0R4IZA3	1.23149	1.15564	0.967074	0.810097	1.03191	1.01727	1.17285	1.07039	1.05612	0.998665	1.03193	1.05926	0.902496	0.953725	0.913943	1.00249	1.0565	1.07217	1.0219	0.998665	0.914482	1.11094	0.924735	0.871766	0.867579	0.899296	0.964986	0.996674	0.981705	0.998665	0.969817	0.958692	0.980469	0.983465	0.886022	0.982426	1.142	1.0751	1.07841	0.998665	0.0496774	0.101224		0.239352	1.2315	0.403208		0.00965257	1.04625
A0A0R4IZC2	0.455281	0.500938	0.537407	0.578627	0.769308	0.815922	0.957366	0.843586	1.02313	0.998665	0.293692	0.353211	0.356797	0.472324	0.627924	0.792363	0.954881	0.976844	1.01017	0.998665	0.351469	0.447044	0.458763	0.508289	0.639476	0.760231	0.883762	0.934674	0.941531	0.998665	0.278228	0.311795	0.35123	0.457335	0.696658	0.819194	0.913061	0.976776	0.997556	0.998665	0.507536	0.61156	59.6992	-0.0308157	0.352119	0.946925	52.9438	-0.0581021	0.284391
A0A0R4IZM0											0.0607945	0.0978215	0.129423	0.167173	0.285439	0.620058	0.61289	0.797223	0.957304	0.998665											0.0893309	0.164654	0.200432	0.244676	0.304406	0.537082	0.64702	0.870753	0.988722	0.998665	0.72094	0.794612					46.9618	-0.0574569	0
A0A0R4IZT6	0.0948569	0.140315	0.304687	0.342655	0.437736	0.491463	0.677962	0.794895	0.858533	0.998665	0.0522919	0.111325	0.206521	0.263686	0.410797	0.425922	0.712621	0.816237	0.898888	0.998665	0.103499	0.169142	0.275722	0.38452	0.507439	0.677451	0.855337	0.980859	0.975457	0.998665	0.0532287	0.113958	0.212681	0.312792	0.489735	0.628511	0.817696	0.91189	0.928294	0.998665	1.28613e-06	2.57537e-05	48.1223	-0.0407035	0	0.982631	47.3688	-0.049863	0
A0A0R4IZV6	0.239445	0.330185	0.355477	0.394958	0.553137	0.841747	0.88313	0.913645	0.944771	0.998665	0.183383	0.292966	0.37689	0.424226	0.579814	0.739057	0.783813	0.855786	0.897109	0.998665	0.149716	0.28254	0.282742	0.390978	0.523818	0.852539	0.877916	1.02002	1.08096	0.998665	0.192576	0.291023	0.312314	0.352636	0.555293	0.649814	0.78898	0.92987	1.0159	0.998665	0.125721	0.210374	52.103	-0.0580636	0.238843	0.978856	52.4011	-0.036384	0
A0A0S2I7K2	0.392701	0.637641	0.837886	0.859142	0.983749	1.00264	1.06159	1.08278	1.03059	0.998665	0.336316	0.583534	0.768113	0.85233	0.906111	0.996564	1.01077	1.03729	0.974584	0.998665	0.303201	0.584107	0.727345	0.824532	0.903718	0.978048	1.05536	1.04323	0.978534	0.998665	0.352158	0.589623	0.774196	0.854263	0.956992	0.988386	1.09383	1.02325	1.04538	0.998665	0.574447	0.672802	62.2545	-0.0652614	0	0.959274	61.3134	-0.0592756	0
A0A140LFP0	0.0834243	0.0725693	0.0859583	0.110666	0.286822	0.627719	1.00033	1.00073	1.04618	0.998665	0.0157558	0.0242448	0.0297242	0.034848	0.139655	0.727957	1.37702	1.44086	1.10084	0.998665	0.0496153	0.0614603	0.0744552	0.100075	0.185666	0.886392	1.03173	1.21882	1.0074	0.998665	0.0591823	0.0722858	0.093305	0.142893	0.271357	0.722338	1.13275	1.19095	1.05967	0.998665	0.970993	0.983646	48.3385	-0.140424	0.0789911	0.996032	48.1899	-0.271751	0.032613
A0A140LFR5	0.134076	1.74383	0.132476	0.456938	2.26437	3.44717	2.90744	2.3849	1.35582	0.998665	0.119777	0.167848	0.225972	1.16979	0.639008	11.8639	1.196	1.79486	0.941305	0.998665																							63.1996	-0.938931	0	-0.216249	56.6646	-0.945704	0.143811
A0A140LFT8	0.225906	0.433859	0.259973	0.391364	0.612187	0.758695	0.910301	1.04165	1.0591	0.998665	0.259966	0.315201	0.371827	0.436117	0.517725	0.596969	0.829372	0.94161	0.98174	0.998665	0.189319	0.241663	0.23293	0.286113	0.40436	0.605077	0.744357	0.902351	0.966004	0.998665	0.203703	0.225977	0.26394	0.315548	0.462554	0.620581	0.762291	0.921918	0.991213	0.998665	0.000155736	0.00109596	51.7173	-0.066712	0.275158	0.961661	50.7689	-0.0481192	0.258661
A0A140LFY2	0.0884433	0.431824	0.125749	0.243479	0.962183	1.43475	1.13566	3.14583	0.91156	0.998665	0.114924	0.16183	0.14948	0.243447	0.31836	1.64471	0.588569	0.718224	0.807367	0.998665	0.0948936	0.117423	0.153357	0.257139	0.420637	0.681484	0.709685	0.918474	0.97547	0.998665	0.192994	0.276298	0.297293	0.382127	0.421603	0.55356	0.772739	0.888798	0.985191	0.998665	0.145097	0.235462	52.3034	-0.379567	0.215677	0.328585	50.2775	-1.03674	0.16742
A0A140LG49	0.0558074	0.0821387	0.160157	0.301382	0.44612	0.503665	0.709082	0.79739	1.00498	0.998665	0.0687038	0.108603	0.174328	0.312127	0.477587	0.612182	0.804885	0.89452	0.920895	0.998665	0.0900258	0.132074	0.223316	0.366818	0.569301	0.732917	0.881936	0.958587	0.969318	0.998665	0.0973028	0.129766	0.208639	0.295495	0.516323	0.629938	0.873351	0.971888	1.00939	0.998665	1.93795e-05	0.000213372	48.0197	-0.0522377	0	0.98528	49.4766	-0.0556966	0
A0A140LG50											0.681152	0.571487	0.515594	0.490848	0.472219	0.512152	0.694005	0.821214	0.840504	0.998665											0.632974	0.564955	0.51993	0.559617	0.67658	0.746193	0.875126	0.869652	0.989901	0.998665	0.000189341	0.00125998						-0.0476386	0.5373
A0A140LG91	0.121571	0.160102	0.105323	0.170094	0.367228	0.541032	0.832693	0.826346	0.980109	0.998665	0.0595194	0.0651551	0.120296	0.159027	0.315476	0.483563	0.677924	0.847942	1.01778	0.998665	0.133693	0.167211	0.159258	0.249551	0.328704	0.574906	0.704429	0.929935	0.975345	0.998665	0.0872053	0.102854	0.153209	0.203988	0.32895	0.517647	0.721274	0.943129	0.955881	0.998665	0.506283	0.610274	47.8746	-0.0723777	0.0815172	0.984054	46.8407	-0.0669925	0.0201332
A0A140LG97	0.098055	0.23568	0.177453	0.263572	0.639798	1.51187	1.44556	3.2202	1.18315	0.998665	0.167477	0.203696	0.293945	0.393163	0.492375	1.66674	0.985577	1.13836	1.26259	0.998665	0.169349	0.221365	0.325931	0.350976	0.469314	0.561112	0.750501	0.866127	0.976619	0.998665	0.0473396	0.0842774	0.151629	0.192714	0.301394	0.5594	0.708255	0.681061	0.914821	0.998665	0.000816185	0.00396278	50.6821	-0.780347	0.193688	0.33378	50.4902	-0.91317	0.26457
A0A140LGE1	0.600431	0.611175	0.585867	0.507833	1.46592	1.58126	1.70619	2.43125	1.30028	0.998665	0.528195	0.611873	0.554994	0.580382	0.769207	1.89743	0.934329	1.03155	0.972388	0.998665	0.721333	0.820995	0.618167	0.771316	0.896528	1.32309	1.09343	0.976653	1.07886	0.998665	0.729256	0.664332	0.75132	0.733711	1.01854	1.14872	1.08309	1.05781	1.09036	0.998665	0.0575401	0.113636		-0.2102	0.571078	0.107313		-0.533924	0.568861
A0A140LGG1											0.0238716	0.0512019	0.126247	0.349793	0.514737	0.688448	0.845332	0.758374	0.918863	0.998665											0.235092	0.271824	0.384863	0.540953	0.811716	0.863328	0.958061	0.967801	1.01332	0.998665	1.79587e-05	0.000201822					49.8874	-0.059981	0
A0A140LGH1	0.10102	0.100038	0.197375	0.344475	0.399986	0.531295	0.644039	0.47002	0.92427	0.998665	0.0848764	0.13672	0.169199	0.300713	0.456428	0.639959	0.931057	0.985887	1.08641	0.998665	0.161415	0.178172	0.218609	0.313059	0.512527	0.68494	0.875687	0.915712	0.803809	0.998665	0.0739871	0.0949197	0.136987	0.190254	0.363096	0.679137	0.830018	0.919663	1.01433	0.998665	0.511925	0.615589	46.2899	-0.0395736	0	0.892083	49.7915	-0.0758975	0.0834341
A0A140LGL8	0.461733	0.436041	0.548	0.50986	0.582333	0.767979	0.954233	1.33943	1.11924	0.998665	0.173562	0.192748	0.284903	0.402857	0.571237	0.851993	0.91889	1.01821	1.01088	0.998665	0.117059	0.161706	0.240583	0.345911	0.452994	0.689389	0.837346	0.946616	0.97893	0.998665	0.11465	0.16719	0.258578	0.372677	0.511135	0.72378	0.872113	0.981329	1.01451	0.998665	0.00106994	0.00484922	54.0134	-0.0826476	0.486025	0.844601	51.9757	-0.0714852	0.1492
A0A140LGM6																					0.111376	0.128009	0.422324	0.356729	0.456336	0.581276	0.816037	0.88612	0.981392	0.998665	0.0958687	0.220623	0.313764	0.553794	0.640532	0.967344	1.08938	1.19603	1.18344	0.998665
A0A140LGN9	0.110992	0.212945	0.27524	0.515875	0.629185	0.703672	0.85597	0.897185	0.978403	0.998665	0.15334	0.247101	0.392201	0.811685	0.919259	1.04584	1.37488	1.29975	1.13401	0.998665	0.099912	0.176347	0.343816	0.49752	0.726353	0.948964	0.972792	1.02499	1.02352	0.998665	0.15915	0.263449	0.46959	0.591306	0.822437	0.990981	1.0604	1.09114	1.04912	0.998665	0.995726	0.999229	52.4684	-0.0475983	0	0.984992	56.2872	-0.122916	0.156702
A0A140LGP8	0.147119	0.149166	0.188919	0.188342	0.230563	0.371148	0.481877	0.499136	0.809549	0.998665	0.179879	0.208597	0.237595	0.326422	0.363784	0.505165	0.626604	0.80788	0.890803	0.998665	0.157636	0.219181	0.228139	0.28099	0.413566	0.568282	0.701216	0.873926	0.968776	0.998665	0.152658	0.212262	0.232102	0.295842	0.431114	0.550683	0.734346	0.806353	0.942519	0.998665	0.000136427	0.000991633	42.5479	-0.0582038	0.137028	0.969374	47.1139	-0.0472364	0.132998
A0A140LH10	0.1765	0.206716	0.22341	0.257177	0.436196	0.711889	1.02407	1.25786	1.09883	0.998665	0.0791127	0.0960358	0.107847	0.147427	0.234628	0.544492	0.796695	0.925456	0.955504	0.998665	0.0843681	0.11137	0.132693	0.173419	0.280803	0.581478	0.852119	0.975302	0.992154	0.998665	0.0877952	0.101164	0.119875	0.176698	0.2818	0.608436	0.95077	0.978939	1.02904	0.998665	0.682016	0.762695	49.5201	-0.114993	0.201521	0.9478	47.3432	-0.0932414	0.0710955
A0A140LH76																					0.0783699	0.0781435	0.105564	0.201906	0.370899	0.566306	0.821343	0.942352	0.991711	0.998665
A0A140LH94	0.692018	1.36949	0.631749	0.76627	1.10957	1.29127	1.27172	0.881947	0.887456	0.998665	0.521703	0.927569	0.79368	1.91258	1.00883	4.34011	1.27642	2.02359	1.11789	0.998665	0.508852	0.605374	0.741826	0.737127	0.750029	0.793439	0.919191	1.00935	1.02396	0.998665	0.487354	0.623269	0.645979	0.654142	0.7136	0.781643	0.849611	0.860527	0.865275	0.998665	0.04248	0.0893121			0	0.151895		-0.154942	0
A0A140LH96											1.05013	0.931963	0.913243	0.908934	1.01113	0.860604	1.14417	1.02268	0.944379	0.998665																												-0.00112263	0.67412
A0A1D5NS44	0.52068	0.46893	0.600041	0.594899	0.723	0.746638	0.801846	0.82587	0.955466	0.998665	0.476956	0.456637	0.516649	0.611691	0.708064	0.735016	0.926139	0.915641	0.999039	0.998665	0.431117	0.457802	0.543933	0.580604	0.7364	0.867104	0.964391	1.01343	1.02564	0.998665	0.453861	0.384006	0.500577	0.561181	0.730001	0.887854	0.979783	0.996735	1.01249	0.998665	1.87258e-05	0.000208317	63.0238	-0.0209079	0.326835	0.956761	59.0694	-0.0318063	0.393059
A0A1D5NS45																					0.15585	0.203262	0.294064	0.405306	0.45176	0.628297	0.838724	0.943442	1.00199	0.998665
A0A1D5NS74																					0.0369009	0.0526224	0.0477083	0.0866436	0.165265	0.544372	0.867621	0.867177	0.896735	0.998665	0.0399024	0.0744851	0.062109	0.120848	0.212364	0.576889	1.10889	0.977921	1.15257	0.998665
A0A1D5NSB9	1.03935	0.542621	1.09537	0.696224	0.618368	0.539373	0.613557	0.650181	0.883002	0.998665	0.76094	0.806419	0.783069	0.700435	0.785516	0.508195	0.890192	0.900016	0.981946	0.998665	0.583453	0.65233	0.693469	0.755027	0.826334	0.911573	0.939029	0.915759	0.952235	0.998665	0.607608	0.607549	0.712154	0.887766	0.782047	1.03212	1.12963	1.06002	1.05325	0.998665	0.000123271	0.000911157		-0.461296	0.724381	0.196475		-0.0482034	0.732641
A0A1D5NSC5	0.899977	1.17813	0.628197	0.941101	1.48892	1.5555	1.38747	4.48804	1.53031	0.998665	0.608922	0.707857	0.76276	0.88279	0.819002	1.21376	1.10432	1.13389	1.14822	0.998665	0.462734	0.63862	0.570658	0.451505	0.520604	0.591046	0.734945	0.815256	0.958126	0.998665	0.536416	0.593585	0.677067	0.748307	0.783486	0.817674	0.896509	1.15273	1.08431	0.998665	0.0344368	0.0756259			0.00242372	-0.241086		-0.0338544	0.593433
A0A1D5NSC9	0.310453	0.292609	0.318635	0.365192	0.494025	0.602608	0.752122	0.81328	1.05135	0.998665	0.379073	0.419076	0.452938	0.540772	0.719309	0.802433	0.932236	1.00063	0.978685	0.998665	0.334355	0.416471	0.455664	0.541288	0.692875	0.841782	0.8846	0.996607	0.997539	0.998665	0.374522	0.293945	0.43631	0.48659	0.678981	0.827889	0.944039	0.981594	1.00173	0.998665	0.0831165	0.151513	49.5293	-0.0477912	0.257599	0.979647	55.5674	-0.0446495	0.337757
A0A1D5NSE8																															0.227025	0.217553	0.236086	0.297974	0.299124	0.497228	0.739516	0.895697	1.02842	0.998665
A0A1D5NSG1																															0.564896	0.591202	0.596573	0.890004	0.773992	0.8584	1.02296	0.970497	1.2881	0.998665
A0A1D5NSJ0	0.673479	0.885742	0.484859	0.677879	1.20076	1.34206	1.46422	1.4408	1.11517	0.998665	0.703974	0.660178	0.561113	0.731854	0.590103	1.75636	0.987381	1.2338	0.968369	0.998665	0.809777	0.823006	0.757331	0.768495	0.814172	0.810349	1.04782	1.05977	0.961315	0.998665	0.703599	0.657997	0.630968	0.716803	0.712519	0.740903	1.04475	0.950216	1.05653	0.998665	0.00452087	0.0150802		-0.380409	0.680272	0.377227		-0.446773	0.649409
A0A1D5NSK2	0.185211	0.260051	0.612434	0.674047	0.531483	0.503403	0.624594	0.396249	0.875381	0.998665	0.173274	0.311587	0.335457	0.497168	0.582308	0.548911	0.811978	0.918058	1.00463	0.998665	0.142067	0.18512	0.309242	0.484085	0.65087	0.831854	0.907816	0.950455	1.00555	0.998665	0.143359	0.147924	0.241106	0.307026	0.439662	0.652836	0.754483	0.84028	0.93485	0.998665	0.00771534	0.0230379	51.0971	-0.0220345	0	0.551527	51.9533	-0.0380806	0.0432363
A0A1D5NSS1	0.460859	0.257545	0.195614	0.160347	0.248422	0.437708	0.496659	0.831635	0.872929	0.998665	0.60763	0.371052	0.37961	0.398071	0.587587	0.675572	0.910582	0.91429	0.937857	0.998665	0.0590933	0.164188	0.146761	0.156205	0.19375	0.334893	0.626151	0.804033	0.913082	0.998665	0.106886	0.223844	0.241571	0.323513	0.404163	0.488384	0.772247	0.814833	0.864909	0.998665	0.0019578	0.00772366	44.3353	-0.0824357	0.263333	0.910036	51.7748	-0.0651653	0.438151
A0A1D5NSX3																															0.0427154	0.0801324	0.119697	0.182241	0.427106	0.719571	0.820459	0.929162	1.00851	0.998665
A0A1L1QZA5	0.512084	0.664078	0.74894	0.769027	0.741607	0.926946	0.822713	0.968791	0.872566	0.998665	0.461027	0.557726	0.636063	0.695524	0.723008	0.819166	0.916582	0.948892	0.963782	0.998665	0.42404	0.646424	0.713981	0.696034	0.805403	0.822482	0.947835	0.995125	1.05719	0.998665	0.492595	0.807058	0.766259	0.932761	0.806887	0.84996	0.958878	0.918252	1.0088	0.998665	0.196828	0.297766		-0.0167779	0	0.829533	62.5904	-0.0230387	0.0920103
A0A1L1QZP9	0.351183	0.38499	0.392787	0.492167	0.595846	0.845313	0.955177	1.00511	0.981817	0.998665	0.328254	0.38163	0.510595	0.479371	0.663591	0.750302	0.855654	0.931753	0.974507	0.998665	0.31036	0.398124	0.386417	0.529453	0.671218	0.910651	0.919857	0.970824	0.974351	0.998665	0.264395	0.313474	0.419493	0.455978	0.610119	0.765796	0.907113	0.980297	0.982467	0.998665	0.473567	0.581768	52.847	-0.0667958	0.35888	0.996821	55.1567	-0.0343666	0.208399
A0A1L1QZS8	0.0697056	0.0699915	0.0943948	0.122402	0.232923	0.424592	0.620083	0.637032	0.948144	0.998665	0.0682053	0.0873465	0.103265	0.130878	0.257079	0.472572	0.73748	0.840971	0.951943	0.998665	0.061472	0.0891501	0.112114	0.177091	0.317014	0.689468	0.771022	0.876319	0.929992	0.998665	0.061062	0.0887408	0.12338	0.179213	0.294078	0.571635	0.782701	0.896856	0.942007	0.998665	0.000355671	0.00204549	45.0347	-0.0588972	0	0.979232	46.6639	-0.0746969	0.0385718
A0A1L1QZU3	0.0412278	0.0429367	0.0478708	0.083496	0.21294	0.537773	0.729436	0.763695	0.973644	0.998665	0.0578333	0.073067	0.0862723	0.110759	0.248349	0.529338	0.658053	0.777632	0.917442	0.998665	0.0835992	0.108698	0.124688	0.17658	0.329836	0.68196	0.749915	0.892735	0.986887	0.998665	0.0461046	0.0564596	0.0795382	0.115908	0.264975	0.55185	0.709041	0.849033	0.908217	0.998665	0.033874	0.0747376	46.5668	-0.0754762	0	0.980744	46.2759	-0.0636665	0
A0A1L6UW63	0.522802	0.459935	0.671854	0.494551	0.493169	0.490448	0.565574	0.684619	0.615897	0.998665	1.06286	1.08769	1.26518	1.10038	1.0551	1.08882	1.36649	1.19386	1.12453	0.998665	0.712026	0.802486	0.799967	0.712548	0.756718	0.835815	1.02019	0.980885	1.01926	0.998665	0.721972	0.701609	0.773934	0.826793	0.821788	0.947348	1.06487	0.95873	1.04322	0.998665	0.906996	0.938453		-0.175218	0.547278	0.777833		0.257148	1.15255
A0A1L6UW65	0.644214	0.471697	0.354672	0.371122	0.543649	0.629917	0.94544	1.02052	1.02231	0.998665	0.729624	0.574018	0.490659	0.444662	0.395579	0.591458	0.736876	0.913402	0.968011	0.998665	0.796683	0.656097	0.498238	0.424909	0.430948	0.470216	0.792229	0.899729	0.984662	0.998665	0.540245	0.41523	0.408093	0.355431	0.364384	0.494894	0.763264	0.787768	0.931443	0.998665	0.171144	0.267293	49.9691	-0.110001	0.47102	0.913233		-0.0768541	0.530357
a1cf	0.109465	0.131339	0.139961	0.187456	0.317109	0.573658	0.837725	0.901117	1.02956	0.998665	0.0919206	0.122615	0.146348	0.187797	0.294788	0.646332	0.873043	1.00191	1.02266	0.998665	0.125934	0.160581	0.209472	0.257367	0.382286	0.68601	0.903035	0.989199	0.987869	0.998665	0.118868	0.153406	0.17366	0.229074	0.337975	0.611805	0.831353	0.914139	0.956975	0.998665	0.068324	0.130074	47.9799	-0.0855136	0.100505	0.996344	48.3916	-0.105822	0.108303
a2ml	0.286986	0.30777	0.308005	0.430487	0.511031	0.753008	0.85807	0.810188	0.933302	0.998665	0.279117	0.349716	0.410967	0.458562	0.66894	0.803275	0.926004	0.982448	1.00036	0.998665	0.240906	0.340182	0.309556	0.501001	0.675493	0.998127	0.925143	0.979765	0.96722	0.998665	0.276757	0.339387	0.416618	0.478094	0.67135	0.877722	0.951467	1.02139	0.987615	0.998665	0.0185272	0.0461992	51.8621	-0.0408911	0.161164	0.968092	53.6598	-0.0516132	0.25443
A8Y5U1	1.05212	0.497982	0.559203	0.478253	0.494389	0.577449	0.738	0.726058	0.846255	0.998665	1.00016	0.675307	0.564057	0.466865	0.438884	0.614693	0.727733	0.914168	0.977877	0.998665	1.01219	0.706478	0.538356	0.427404	0.474591	0.576916	0.875716	0.989111	1.00616	0.998665	1.10101	0.717012	0.65636	0.519077	0.52123	0.512773	0.772704	0.819979	1.01422	0.998665	0.343646	0.457088		-0.0474709	0.619257	0.371117		-0.0746671	0.626997
aaas	0.0996114	0.113114	0.14993	0.220913	0.383137	0.536982	0.792993	0.715857	0.965848	0.998665	0.152649	0.153608	0.168695	0.253899	0.384295	0.57708	0.753775	0.879812	1.04554	0.998665	0.11512	0.117802	0.183725	0.243344	0.387515	0.755241	0.779253	0.951419	0.976863	0.998665	0.152333	0.147932	0.171128	0.25118	0.472984	0.666339	0.829393	0.844397	1.03432	0.998665	0.0357952	0.0779099	47.789	-0.0528895	0	0.974547	48.2004	-0.064256	0.108143
aacs	0.0512478	0.0891597	0.111352	0.0871703	0.175812	0.446399	0.681893	1.17454	1.16073	0.998665	0.425745	0.456763	0.455644	0.469018	0.418688	0.65241	0.750212	0.938183	0.873145	0.998665	0.214605	0.227545	0.243076	0.254736	0.2993	0.433064	0.57942	0.724412	0.875526	0.998665	0.261372	0.355082	0.266718	0.397056	0.422316	0.478708	0.702593	0.736852	0.975406	0.998665	0.294686	0.404925	46.3317	-0.123272	0.0795429	0.957266	50.8004	-0.0519145	0.423501
aak1b	0.135407	0.197461	0.300457	0.359302	0.391064	0.576687	0.692761	0.682311	0.896429	0.998665	0.124592	0.21377	0.191964	0.321621	0.337292	0.625044	0.720743	0.847946	0.940927	0.998665	0.116935	0.152423	0.208393	0.329719	0.430882	0.643585	0.792866	0.931461	0.975078	0.998665	0.170961	0.145638	0.246558	0.417069	0.475422	0.643639	0.807406	0.859064	0.94245	0.998665	0.00538994	0.0172897	48.3411	-0.0373538	0	0.974452	48.4216	-0.0515973	0.0772449
aamdc											0.50289	0.6183	0.635701	0.65497	0.617644	1.17546	1.06621	1.29877	1.02647	0.998665																												-0.497904	0.602964
aamp	0.545265	0.475788	0.709447	0.564657	0.667066	0.727947	0.936265	0.869034	1.08214	0.998665	0.428981	0.50243	0.593204	0.584723	0.706797	1.3397	1.00067	1.13693	1.07315	0.998665	0.510636	0.669049	0.695354	0.666613	0.707248	0.815652	0.878697	0.957806	1.02914	0.998665	0.426216	0.415529	0.523501	0.511949	0.679187	0.799158	0.85712	0.962188	0.998915	0.998665	0.476884	0.585081		-0.0351962	0.539512	0.874432		-0.58617	0.527335
aar2																															0.135178	0.150473	0.164584	0.241372	0.366243	0.546985	0.771318	0.836525	0.956406	0.998665
aars	0.200482	0.17696	0.195361	0.251885	0.379941	0.496022	0.688192	0.941638	0.997285	0.998665	0.15363	0.169671	0.177243	0.23749	0.341324	0.65031	0.614454	0.860778	0.947779	0.998665	0.143712	0.153965	0.162955	0.20575	0.330496	0.460267	0.636821	0.812598	0.924738	0.998665	0.15301	0.161518	0.169727	0.224888	0.361353	0.459328	0.666157	0.831952	0.986795	0.998665	0.135073	0.222679	47.2481	-0.0696782	0.17345	0.994377	47.7389	-0.0535635	0.0763542
aarsd1	0.167079	0.0950225	0.143935	0.154256	0.31215	0.56722	0.944753	1.11816	1.04834	0.998665	0.164421	0.147919	0.156653	0.188202	0.269052	0.644363	0.92064	1.02266	1.01736	0.998665	0.154477	0.159611	0.164104	0.219796	0.370015	0.735651	0.938427	1.00342	1.0083	0.998665	0.0737482	0.109977	0.136494	0.186983	0.343736	0.74669	1.08285	1.10121	1.08251	0.998665	0.0238149	0.0567914	47.9831	-0.130331	0.137109	0.985184	48.2059	-0.135773	0.154471
aass	0.0887899	0.0889159	0.100857	0.126229	0.191652	0.332615	0.62881	0.870828	1.0301	0.998665	0.0832715	0.115271	0.122849	0.157595	0.199443	0.352072	0.5584	0.91632	0.980241	0.998665	0.0627416	0.0846848	0.111611	0.146385	0.201681	0.348894	0.625097	0.89697	0.950634	0.998665	0.0747876	0.100405	0.118399	0.163186	0.205528	0.326645	0.642653	0.93598	0.987718	0.998665	0.865534	0.910305	45.2176	-0.0976455	0.0872595	0.997959	44.9986	-0.0959936	0.109055
aatf																															0.349429	0.319281	0.267293	0.329866	0.443577	0.622177	0.761124	0.771023	0.759808	0.998665
abat	0.140194	0.190244	0.284499	0.40297	0.600728	0.763231	0.871346	1.08981	1.00191	0.998665	0.122048	0.170846	0.286667	0.396791	0.645052	0.797004	0.945573	1.00919	1.00412	0.998665	0.14725	0.191664	0.274007	0.392178	0.596729	0.788523	0.894177	0.972001	0.968219	0.998665	0.150162	0.194352	0.300597	0.407691	0.630677	0.797919	0.909154	0.975884	0.996492	0.998665	0.289663	0.399685	52.0275	-0.060652	0.0823005	0.986346	52.4383	-0.0655703	0.0633049
abca1b											0.292769	0.408309	0.301055	0.424245	0.45179	0.692014	0.766163	0.826068	0.843972	0.998665	0.275026	0.664244	0.290816	0.507253	0.548776	0.717302	1.02637	0.995214	0.769589	0.998665	0.3014	0.393129	0.410359	0.475008	0.568051	0.734508	0.847017	0.932296	0.905594	0.998665	0.367786	0.482422					51.0294	-0.0350494	0.200825
abca5																					0.118564	0.164433	0.186389	0.228148	0.309738	0.503335	0.561161	0.768141	0.861663	0.998665
abcb4	0.296573	0.27292	0.324854	0.325398	0.502745	0.726724	0.86761	0.89143	0.981524	0.998665	0.218128	0.218081	0.265278	0.325524	0.426846	0.544025	0.663662	0.765716	0.900604	0.998665	0.223561	0.293548	0.322576	0.367931	0.444819	0.623889	0.765974	0.828867	0.987916	0.998665	0.170747	0.188353	0.205485	0.252116	0.322639	0.459084	0.66091	0.768353	0.915661	0.998665	0.312307	0.424286	50.5028	-0.0616666	0.25222	0.987829	47.9826	-0.0419044	0.122068
abcb7																					0.0772622	0.0859949	0.104499	0.119641	0.176424	0.360141	0.500522	0.715569	0.868133	0.998665	0.0777777	0.1241	0.155149	0.244663	0.216626	0.331288	0.494786	0.634263	0.790586	0.998665
abcb8											0.0341986	0.0630522	0.075479	0.112247	0.212988	0.387217	0.556356	0.823866	0.950602	0.998665	0.0755083	0.112489	0.120244	0.154529	0.245818	0.42635	0.57972	0.800044	0.911021	0.998665	0.19974	0.223681	0.325837	0.290799	0.365914	0.491617	0.649252	0.798702	0.928122	0.998665	0.0286032	0.0652208					45.1317	-0.0735935	0.0217555
abcc2											0.203166	0.256742	0.283171	0.356656	0.389273	0.404611	0.666363	0.828013	0.914754	0.998665	0.128854	0.170368	0.215155	0.295072	0.398787	0.630457	0.716763	0.864215	0.948598	0.998665	0.164863	0.205096	0.235682	0.298578	0.362055	0.525013	0.672735	0.838684	0.968071	0.998665	0.0131465	0.0350148					46.6501	-0.0554258	0.22724
abcc6a											0.197108	0.228949	0.284009	0.309732	0.298747	0.619649	0.64656	0.755132	0.919251	0.998665	0.0975008	0.142106	0.202511	0.290513	0.41723	0.610532	0.698426	0.848742	0.930214	0.998665											0.141673	0.23144					47.5077	-0.0457595	0.14291
abcc9											0.0781132	0.120706	0.101853	0.149769	0.231491	0.444787	0.491105	0.679606	0.840463	0.998665											0.139389	0.202614	0.190854	0.283465	0.355275	0.452934	0.54877	0.812947	0.951602	0.998665	0.0161396	0.0413054					44.3342	-0.0546045	0.0247926
abce1	0.07349	0.0820838	0.0903682	0.109287	0.174712	0.343728	0.621515	0.803765	0.912162	0.998665	0.0837717	0.094606	0.10764	0.126487	0.159634	0.367919	0.630221	0.864965	0.957716	0.998665	0.0803515	0.0950681	0.126972	0.146238	0.196541	0.3938	0.710473	0.912335	0.989802	0.998665	0.092698	0.116927	0.132714	0.163893	0.209189	0.387094	0.702258	0.882489	0.947883	0.998665	0.000185655	0.00124802	44.9895	-0.0790306	0.0498257	0.996734	45.2977	-0.0908563	0.0776367
abcf1	0.874408	0.29268	1.07829	0.421786	0.361783	0.332581	0.501245	0.439488	0.869644	0.998665	0.502433	0.472869	0.503579	0.403163	0.394592	0.705819	0.553947	0.779161	0.864822	0.998665	0.466564	0.580519	0.518644	0.525576	0.549495	0.582477	0.750417	0.838621	0.901626	0.998665	0.335269	0.312522	0.291324	0.286215	0.290904	0.349906	0.578128	0.738026	0.905913	0.998665	0.259496	0.367341		-0.771658	0.537783	0.315637	50.6804	-0.0445492	0.45812
abcf2a	0.158595	0.126237	0.160211	0.1662	0.196117	0.221738	0.392185	0.592399	0.86702	0.998665	0.0327429	0.0446848	0.0560235	0.0808924	0.12409	0.333627	0.378226	0.712724	0.921645	0.998665	0.0816015	0.0899422	0.115551	0.13583	0.180772	0.316769	0.464335	0.746841	0.906596	0.998665	0.0658118	0.0871993	0.0925867	0.129421	0.191389	0.29712	0.486756	0.750975	0.950937	0.998665	0.135645	0.223416	41.9624	-0.0858585	0.145946	0.99689	43.218	-0.079714	0.0286001
abcg2a																															0.171835	0.192835	0.23614	0.291991	0.287213	0.446798	0.613752	0.712405	0.807291	0.998665
abhd10a	0.130923	0.234958	0.354447	0.37915	0.555333	0.977468	1.15388	1.29441	1.07168	0.998665	0.135685	0.256441	0.407314	0.487238	0.59854	0.614644	0.768874	0.879967	0.980703	0.998665	0.0707069	0.185523	0.356341	0.509858	0.700043	0.840522	0.901486	0.997837	0.991746	0.998665	0.104472	0.235905	0.370997	0.524607	0.652302	0.783484	0.895368	0.927765	0.986122	0.998665	0.519881	0.622915	51.4041	-0.125354	0.242918	0.910204	52.1627	-0.0371836	0
abhd10b	0.125379	0.20189	0.369435	0.52118	0.724355	0.910536	0.992623	1.05439	0.997482	0.998665	0.109096	0.159214	0.344099	0.561865	0.710979	0.851015	0.913156	0.974854	0.980851	0.998665	0.114715	0.194409	0.412717	0.566905	0.727987	0.855894	0.996606	1.0456	1.02285	0.998665	0.0904685	0.167124	0.331104	0.490223	0.659682	0.753304	0.895544	0.920901	0.94907	0.998665	0.653356	0.741307	54.3162	-0.0668286	0.0430979	0.994588	54.075	-0.061826	0
abhd11	0.0452084	0.0637838	0.0463713	0.0659921	0.114473	0.193294	0.429305	0.60038	0.872989	0.998665	0.0888817	0.106089	0.11757	0.130089	0.181199	0.305015	0.457491	0.761497	0.908295	0.998665	0.0860878	0.117892	0.115824	0.164931	0.202299	0.350604	0.525289	0.802265	0.914876	0.998665	0.0586398	0.0570023	0.0882642	0.0993566	0.137437	0.227551	0.469021	0.735649	0.932761	0.998665	0.204734	0.307474	42.3368	-0.0819139	0.0325271	0.995266	43.6859	-0.0807657	0.0909803
abhd14a	0.1222	0.329216	0.833116	0.989519	0.897217	0.875759	1.01792	0.952388	1.0436	0.998665	0.171942	0.303719	0.738343	0.969126	0.926715	1.04475	0.98649	1.01589	1.0358	0.998665	0.287192	0.454561	0.852511	1.02579	0.867886	0.842742	1.08435	1.04491	1.04091	0.998665	0.165016	0.361323	0.721413	1.10392	1.02186	0.926214	1.03936	1.01244	1.05771	0.998665	0.500003	0.605464	59.2722	-0.171857	0.0883551	0.966326	58.7297	-0.148897	0.144111
abhd14b	0.228968	0.21446	0.254883	0.397728	0.725268	1.04431	1.10939	1.13947	1.04351	0.998665	0.141224	0.155131	0.233684	0.416047	0.596634	1.06647	0.939922	1.03003	1.02603	0.998665	0.153106	0.206846	0.302752	0.447452	0.567116	0.734031	0.874249	0.930435	1.00884	0.998665	0.13497	0.167239	0.223301	0.351376	0.483081	0.655322	0.809304	0.87816	0.951913	0.998665	8.49753e-07	1.85686e-05	52.4991	-0.132301	0.226586	0.971649	52.2436	-0.108116	0.1546
abhd16a	0.140911	0.159058	0.189114	0.210178	0.280104	0.411734	0.646094	0.685614	1.00747	0.998665	0.306528	0.289137	0.284607	0.321787	0.308893	0.498329	0.554131	0.731569	0.868409	0.998665	0.0946629	0.13317	0.140613	0.176244	0.215025	0.373029	0.499247	0.681416	0.882351	0.998665	0.104271	0.110299	0.131377	0.169593	0.245453	0.360924	0.55894	0.757251	0.905713	0.998665	0.00100203	0.00461199	45.4903	-0.061632	0.124098	0.979442	45.4083	-0.0533474	0.268427
abhd17b	0.304836	0.377273	0.439766	0.475132	0.426487	0.741349	0.807179	0.894172	1.06554	0.998665											0.0520705	0.0769282	0.0821168	0.116945	0.177492	0.313243	0.450526	0.650588	0.856941	0.998665	0.24138	0.332813	0.247838	0.362445	0.331191	0.465397	0.618397	0.77076	0.860736	0.998665	7.74554e-05	0.000632664	51.3612	-0.0492509	0.332207	0.956542
abhd6a	0.0537586	0.0750082	0.104931	0.120966	0.182499	0.324937	0.597506	0.801419	1.1025	0.998665	0.0597349	0.0916689	0.109483	0.158447	0.182021	0.438917	0.591682	0.913509	0.987445	0.998665	0.0747628	0.113337	0.108408	0.138231	0.21175	0.489552	0.743311	0.973928	0.988599	0.998665	0.278653	0.474432	0.420144	0.568381	0.61256	0.631165	0.747641	0.828825	0.903184	0.998665	0.00624176	0.0194371	44.9181	-0.0920352	0.0704539	0.985551	45.6967	-0.0839852	0.0705846
abi1a	0.13342	0.165662	0.186623	0.257155	0.499836	0.659333	0.9151	0.976495	1.03206	0.998665	0.136697	0.175677	0.18897	0.296931	0.313364	0.774265	0.751869	0.964324	0.889274	0.998665	0.140971	0.156953	0.227079	0.28524	0.396475	0.570247	0.835191	0.945098	1.00406	0.998665	0.136784	0.22819	0.258769	0.363181	0.422383	0.554622	0.821254	0.844287	0.9715	0.998665	0.266761	0.375614	49.8666	-0.0766496	0.117238	0.99516	49.1943	-0.0682186	0.110551
abi1b	0.227581	0.336107	0.448676	0.519666	0.710458	0.749067	0.875593	0.862856	1.01155	0.998665	0.218577	0.275752	0.367275	0.476123	0.516887	0.694403	0.82625	0.890864	0.940237	0.998665	0.26739	0.375001	0.613965	0.614564	0.752991	0.800282	1.02149	0.96273	0.999842	0.998665	0.220936	0.392957	0.387694	0.58745	0.61172	0.777882	0.900478	0.912557	0.97491	0.998665	0.00782507	0.0233235	54.8791	-0.0368216	0	0.982676	52.2737	-0.0380639	0.0465969
abi2b																					0.195974	0.324148	0.423173	0.489335	0.625096	0.76587	0.897581	1.04968	1.00022	0.998665	0.0946702	0.167438	0.2115	0.42873	0.575989	0.755276	0.990685	1.05507	1.05029	0.998665
abi3bpb																					0.12504	0.209269	0.305	0.343571	0.493838	0.688492	0.861975	1.03664	1.0073	0.998665	0.195681	0.232177	0.279796	0.335201	0.469159	0.583347	0.774043	0.945417	1.00614	0.998665
ablim1b	0.542368	0.564509	0.520754	0.596552	0.802028	0.897953	0.984646	0.984744	0.981867	0.998665	0.541959	0.569388	0.586256	0.656874	0.709606	0.87511	0.924759	0.971051	0.976848	0.998665	0.60356	0.719587	0.721816	0.719149	0.861079	0.928528	1.02909	1.05572	1.04753	0.998665	0.521074	0.493024	0.552365	0.586966	0.718673	0.852118	0.974442	0.992929	1.02368	0.998665	0.336741	0.448989		-0.0575306	0.528837	0.986669		-0.034132	0.525053
abracl											0.160737	0.245861	0.20284	0.304136	0.434137	0.789883	0.847532	0.656871	0.921126	0.998665	0.361679	0.537504	0.881608	0.555784	0.588022	0.663457	0.728124	0.788724	0.831995	0.998665	0.464102	0.680614	0.792403	0.684805	0.537575	0.663955	0.800104	0.865979	0.948522	0.998665	5.75856e-07	1.39899e-05					50.0995	-0.0429351	0
acaa1	0.24277	0.449379	0.520995	0.553296	0.676616	0.872046	0.914372	0.983104	0.950843	0.998665	0.21378	0.394379	0.469881	0.525141	0.607534	0.821755	0.919659	1.02303	0.98648	0.998665	0.170765	0.387806	0.458927	0.55011	0.668838	0.808935	0.910562	0.975605	0.993084	0.998665	0.190762	0.361552	0.430678	0.519848	0.615393	0.762196	0.958304	0.943517	1.02509	0.998665	0.210789	0.313856	56.6728	-0.0367784	0	0.972917	54.7848	-0.0425381	0.148482
acaa2	0.245131	0.382534	0.44874	0.597828	0.566926	0.910539	0.826933	0.990169	0.904419	0.998665	0.21372	0.315296	0.45523	0.563163	0.6395	0.774131	0.944624	0.99636	1.00843	0.998665	0.193148	0.333654	0.415453	0.583993	0.743073	0.886747	0.974266	1.01151	0.995924	0.998665	0.199949	0.3159	0.44878	0.556068	0.743027	0.819321	0.953257	0.944388	1.02145	0.998665	0.164478	0.259713	55.5418	-0.0365771	0	0.939766	54.9524	-0.0422289	0.0146359
acaca																					0.104332	0.154617	0.179621	0.207066	0.340613	0.509595	0.700157	0.878364	0.961148	0.998665
acacb	10.2909	2.05536	4.39525	2.26899	1.53662	1.30137	1.21993	1.08297	0.977056	0.998665	1.09525	0.667562	0.449758	0.366526	0.328346	0.418567	0.581	0.834692	0.928418	0.998665	1.95219	1.17116	0.903506	0.696833	0.627265	0.590246	0.741622	0.851285	0.954925	0.998665	1.19503	0.751053	0.707029	0.655869	0.654124	0.710248	0.801803	0.868262	0.916987	0.998665	0.0954855	0.168483		0.0926101	1.5	-0.15458		-0.118669	0.554633
acad11	0.108527	0.122965	0.108384	0.152628	0.257567	0.36248	0.52629	0.815829	0.891804	0.998665	0.0511323	0.0518206	0.0626904	0.0817894	0.108588	0.354138	0.309617	0.600242	0.754104	0.998665	0.054757	0.071693	0.0736501	0.0998679	0.11765	0.223578	0.353998	0.677327	0.823817	0.998665	0.0493766	0.0605067	0.0648376	0.0713222	0.102364	0.157161	0.335805	0.686679	0.848345	0.998665	0.0913502	0.163019	44.7476	-0.0697877	0.087563	0.995326	41.9019	-0.0669224	0.0232233
acad8	0.118114	0.253142	0.240508	0.378067	0.602158	0.778418	0.920281	1.0743	1.03575	0.998665	0.114976	0.212054	0.321503	0.37988	0.513272	0.743951	0.813155	0.937667	0.969869	0.998665	0.116019	0.208771	0.254273	0.390338	0.550085	0.759756	0.842582	0.907274	0.941473	0.998665	0.125458	0.235522	0.313653	0.396019	0.525443	0.677009	0.810662	0.892479	0.955677	0.998665	0.0496683	0.101224	51.7985	-0.0688404	0.12519	0.986606	51.4901	-0.0478907	0
acad9	0.0734446	0.0722588	0.112391	0.133576	0.176036	0.280201	0.465169	0.714941	0.92375	0.998665	0.0754885	0.103592	0.138863	0.160619	0.215808	0.365717	0.505741	0.716708	0.880433	0.998665	0.0674723	0.0827368	0.115322	0.147081	0.208708	0.357405	0.54358	0.755921	0.890188	0.998665	0.0773833	0.0984492	0.13101	0.182949	0.239914	0.368155	0.552437	0.733549	0.910954	0.998665	0.0619244	0.120387	43.5043	-0.0790981	0.0741823	0.998847	44.1991	-0.0631057	0.0640722
acadl	0.130977	0.21927	0.29384	0.499883	0.658293	0.888262	0.983218	0.882882	0.949068	0.998665	0.111433	0.181261	0.304935	0.465502	0.640581	0.909019	0.94042	1.00076	0.983913	0.998665	0.128099	0.213342	0.310277	0.537478	0.741811	0.975134	0.968187	0.992999	0.973936	0.998665	0.151772	0.229727	0.342858	0.500121	0.697137	0.838455	0.956388	0.977464	1.00388	0.998665	0.226186	0.331317	53.5078	-0.0633109	0.0539647	0.983592	53.2076	-0.0678424	0.0531357
acadm	0.0916806	0.0817984	0.123613	0.156763	0.183434	0.295447	0.504671	0.746215	0.878647	0.998665	0.0573105	0.0690816	0.0830181	0.12188	0.177032	0.284184	0.496061	0.77156	0.892701	0.998665	0.0802953	0.0981041	0.118074	0.166319	0.227059	0.370723	0.580011	0.778234	0.889576	0.998665	0.0801861	0.099948	0.12263	0.171965	0.230259	0.333058	0.582039	0.787145	0.953105	0.998665	0.000276623	0.00167392	43.8664	-0.0734779	0.0778095	0.997891	43.9283	-0.0781137	0.0513472
acads	0.0546255	0.0729784	0.0776531	0.13368	0.236237	0.575922	0.711092	0.854084	0.762752	0.998665	0.0594301	0.0705374	0.0861369	0.152462	0.240579	0.545423	0.779628	0.934818	0.973094	0.998665	0.0640267	0.0839546	0.1178	0.198425	0.311903	0.554493	0.835104	0.97048	0.993082	0.998665	0.0541111	0.0818266	0.101957	0.194898	0.301098	0.496846	0.835007	0.854015	0.995506	0.998665	0.247202	0.353957	46.8175	-0.0646659	0	0.956362	47.3706	-0.0891753	0.0458213
acadsb	0.0975308	0.123278	0.120304	0.195684	0.424519	0.835759	0.971188	0.920402	0.974473	0.998665	0.0647488	0.179158	0.104114	0.325394	0.351247	0.82371	0.843385	0.951862	0.962805	0.998665	0.0849029	0.1109	0.150295	0.234177	0.393215	0.747045	0.855843	0.989117	0.990995	0.998665	0.0858777	0.12464	0.140871	0.235973	0.385288	0.65843	0.858139	0.931902	0.929204	0.998665	0.327409	0.439114	49.9382	-0.131331	0.106759	0.995119	49.866	-0.0848337	0.0848985
acadvl	0.0969234	0.119801	0.218722	0.360181	0.511846	0.709685	0.856645	0.927419	0.989154	0.998665	0.107516	0.136127	0.217409	0.358868	0.561883	0.767824	0.936046	1.00634	1.00746	0.998665	0.0912881	0.125288	0.217475	0.386324	0.580468	0.82128	0.92011	0.952643	0.956834	0.998665	0.124768	0.165901	0.255068	0.403443	0.587054	0.790826	0.952719	0.984224	1.01814	0.998665	0.0456728	0.0945917	50.7927	-0.0578564	0	0.999075	51.3854	-0.07125	0.0644733
acana											0.349017	0.312018	0.426677	0.46004	0.592731	0.548202	0.791772	0.80605	0.782803	0.998665	0.192873	0.255577	0.213428	0.388992	0.655609	0.892546	0.935865	1.27449	0.930338	0.998665	0.353832	0.37338	0.449434	0.501565	0.69768	0.85319	0.969607	1.00429	1.03225	0.998665	0.00111114	0.00499824					52.4756	-0.0268295	0.0882046
acanb	0.327911	0.287616	0.377371	0.479334	0.687578	0.761549	0.894629	1.08546	1.07558	0.998665	0.290947	0.325763	0.371919	0.420331	0.640167	0.718046	0.955852	0.961579	1.0565	0.998665	0.239461	0.281443	0.287045	0.351095	0.49031	0.664085	0.827329	0.920404	0.96826	0.998665	0.263007	0.224252	0.26955	0.338148	0.541591	0.723609	0.845911	0.987684	0.986196	0.998665	2.51376e-06	4.32576e-05	53.3692	-0.0541061	0.261541	0.970798	52.4266	-0.0565021	0.273771
acap2											0.117179	0.147467	0.183579	0.227241	0.305889	0.670701	0.657298	0.843056	0.915813	0.998665	0.0715097	0.0975432	0.158187	0.222619	0.277132	0.472455	0.715707	0.823409	0.870389	0.998665	0.0843938	0.122268	0.140284	0.206116	0.302234	0.502299	0.737616	0.865067	0.960978	0.998665	0.539361	0.640679					47.8772	-0.0532238	0.0321418
acat1	0.0727722	0.0582527	0.068831	0.097055	0.152753	0.486804	0.330481	0.692783	0.442884	0.998665	0.110701	0.112138	0.113614	0.141014	0.23141	0.450225	0.788669	0.918471	0.82608	0.998665	0.105416	0.115374	0.134174	0.184263	0.352784	0.562677	0.893498	1.08101	1.0856	0.998665	0.102667	0.103746	0.122155	0.164047	0.337696	0.468137	0.804773	0.663548	0.9974	0.998665	0.0267698	0.0619163	41.6668	-0.0488084	0	0.816197	46.7044	-0.0941063	0.0933416
acat2	0.0948279	0.122228	0.178548	0.310236	0.469017	0.730141	0.850261	0.996485	0.988624	0.998665	0.0769379	0.0991096	0.168165	0.275279	0.464792	0.681024	0.819258	0.945188	0.967649	0.998665	0.0948769	0.135297	0.189019	0.322387	0.50657	0.757776	0.859026	0.922608	0.949541	0.998665	0.117824	0.153544	0.236966	0.3631	0.533605	0.739197	0.8949	0.956873	0.999322	0.998665	0.00675702	0.0207194	50.259	-0.0694445	0.0517988	0.9978	49.8072	-0.0632046	0.00100648
acbd3	0.197184	0.155114	0.119123	0.178335	0.320346	0.536192	0.840847	1.02391	1.07836	0.998665	0.142859	0.151788	0.179441	0.264438	0.353238	0.680551	0.735783	0.89467	0.901703	0.998665	0.350142	0.445629	0.473579	0.588301	0.759916	0.980408	0.999999	1.06383	1.00612	0.998665	0.326618	0.350006	0.358666	0.473151	0.626752	0.785782	0.982142	0.949745	0.996074	0.998665	1.47384e-11	2.26492e-09	47.6465	-0.105631	0.152804	0.990184	48.6906	-0.0574792	0.0650379
acbd6	0.165613	0.166717	0.22579	0.385578	0.611844	0.68278	0.917262	1.19435	1.09037	0.998665	0.282749	0.33615	0.351736	0.551588	0.563027	0.842574	1.01705	1.10083	1.00529	0.998665	0.233162	0.257755	0.352174	0.389597	0.598292	0.677166	0.863702	0.90183	0.878451	0.998665	0.217347	0.26832	0.289188	0.433084	0.640964	0.737504	0.973976	0.924129	1.05434	0.998665	0.0629043	0.12178	51.4223	-0.0690302	0.119781	0.951863	52.8955	-0.0662494	0.299526
acbd7	0.775777	0.711113	0.543921	0.776069	1.06284	1.36956	1.32897	1.26583	1.17211	0.998665	0.97596	0.77484	0.678321	0.700457	0.807273	0.896034	1.10495	1.02796	1.055	0.998665	0.76521	0.648641	0.581792	0.635379	0.799136	0.947217	1.04923	1.04086	1.02819	0.998665	0.808218	0.587442	0.63726	0.675864	0.874043	0.954923	1.18036	1.03495	1.10499	0.998665	0.0858377	0.15539		-0.376557	0.676937	0.490277		-0.196562	0.78737
accs	0.0874948	0.179819	0.102756	0.252961	0.856259	1.81376	2.07789	1.65854	1.36106	0.998665	0.0870062	0.123119	0.153228	0.196086	0.408161	1.17091	0.889947	1.04376	0.943089	0.998665	0.105548	0.120052	0.203643	0.287151	0.49937	0.79549	1.00269	1.08738	1.06734	0.998665	0.083571	0.123713	0.131864	0.253136	0.404077	0.657251	0.882021	0.920305	1.03856	0.998665	0.00463208	0.0153504	52.3236	-0.255632	0.12647	0.542534	50.4064	-1.06798	0.13986
ace	0.2321	0.42757	0.52019	0.5843	0.664874	0.781993	0.881011	0.989463	0.950978	0.998665	0.189167	0.371144	0.512162	0.556304	0.704525	0.758217	0.89759	0.958459	0.976779	0.998665	0.205263	0.418951	0.49545	0.585459	0.697371	0.879744	0.909055	0.979796	0.978233	0.998665	0.169617	0.379892	0.494891	0.553338	0.696585	0.811095	0.899811	0.96073	0.965332	0.998665	0.328308	0.440053	56.3015	-0.0345415	0	0.978178	55.6014	-0.038305	0
ace2	0.181346	0.246442	0.357167	0.501925	0.677497	0.829231	0.918324	0.947711	0.939523	0.998665	0.195006	0.227214	0.348909	0.473072	0.582231	0.757327	0.803443	0.884364	0.942264	0.998665	0.148226	0.218252	0.325362	0.455045	0.608958	0.780991	0.862101	0.947599	0.977897	0.998665	0.19407	0.241896	0.335886	0.449883	0.607157	0.716638	0.834721	0.902053	0.947972	0.998665	0.426797	0.541007	53.9658	-0.0498566	0.0103109	0.99616	52.5892	-0.0406119	0
ache	0.0827426	0.0868577	0.112143	0.152061	0.262022	0.523854	0.766167	0.880237	1.00667	0.998665	0.141368	0.159221	0.258417	0.233143	0.340688	0.600123	0.754252	0.901595	0.991037	0.998665	0.170432	0.212148	0.23572	0.281019	0.400877	0.767164	0.853277	0.990465	1.00134	0.998665	0.123008	0.138354	0.149602	0.202967	0.343863	0.658726	0.837937	0.949855	0.946535	0.998665	0.00798063	0.0236378	47.1918	-0.0814871	0.0591204	0.997214	48.1335	-0.0656718	0.131398
acin1a	1.18643	1.04025	1.17441	0.999637	1.15807	1.12154	1.16709	1.27174	1.07618	0.998665	0.760525	0.782148	0.812085	0.827692	0.941448	0.932386	1.02851	1.01263	0.986449	0.998665	0.759221	0.929185	0.960268	0.872605	0.928499	1.03382	1.05762	1.07728	1.05756	0.998665	0.871125	0.846116	0.914407	0.870042	0.963734	1.00482	1.07367	1.06709	1.02667	0.998665	0.513142	0.616853		0.234591	1.1399	0.276768		-0.0210181	0.757594
acin1b	0.914588	0.698045	0.804513	0.540061	0.595772	0.724645	0.93105	1.23823	1.09559	0.998665	0.943232	0.994321	0.930871	0.775591	0.653215	0.826674	0.857868	0.970022	0.997249	0.998665	1.24216	1.38025	1.02624	0.757905	0.699348	0.692226	0.834886	0.952029	0.980125	0.998665	1.18697	1.17277	1.02903	0.80525	0.656704	0.718383	0.913656	0.949429	0.993133	0.998665	3.37628e-05	0.000331442		-0.146411	0.712665	0.643128		-0.059543	0.854086
aclya	0.0628092	0.068717	0.0747409	0.09318	0.167355	0.309342	0.615838	0.922138	0.943289	0.998665	0.0660169	0.0748409	0.0847959	0.106555	0.157395	0.344735	0.568188	0.936584	0.984523	0.998665	0.0786726	0.0964302	0.114198	0.141806	0.192024	0.353626	0.6416	0.892296	0.926119	0.998665	0.0723964	0.0881254	0.102007	0.132948	0.178298	0.299757	0.626231	0.904617	0.966732	0.998665	0.471955	0.580435	45.1064	-0.105565	0.0642367	0.998127	45.0282	-0.103594	0.0725908
aclyb																					0.0604303	0.125472	0.206669	0.229864	0.239634	0.438063	0.731795	0.885947	0.955363	0.998665
acmsd	0.164331	0.190158	0.501077	0.757445	0.887933	0.96488	0.979548	0.897167	0.979314	0.998665	0.123569	0.158365	0.374654	0.656004	0.795204	0.912242	0.920372	0.996341	0.996037	0.998665	0.161694	0.215414	0.407053	0.657882	0.815981	0.894874	0.964001	1.00051	0.970855	0.998665	0.248374	0.273373	0.516583	0.692728	0.820947	0.845631	0.959432	0.962876	1.01233	0.998665	0.363468	0.478064	56.7548	-0.0859057	0.0429334	0.981434	55.2546	-0.0727452	0
aco1	0.110882	0.138324	0.10152	0.123993	0.272404	0.581527	0.818109	0.877448	0.990572	0.998665	0.0961915	0.113564	0.11596	0.145735	0.247928	0.596699	0.833307	0.952189	1.00414	0.998665	0.075222	0.08904	0.108071	0.136785	0.229262	0.535934	0.778915	0.897008	0.959678	0.998665	0.0811511	0.0985471	0.113612	0.158955	0.243946	0.554673	0.789726	0.920229	0.969746	0.998665	0.123904	0.207965	47.644	-0.0922538	0.0863199	0.990815	47.7841	-0.104585	0.0909972
aco2	0.0641693	0.0632841	0.0760397	0.101499	0.326953	0.575982	0.739409	0.887053	0.917702	0.998665	0.0591824	0.0699298	0.0779248	0.109699	0.320493	0.607491	0.850922	0.945745	0.995587	0.998665	0.0614574	0.0726204	0.0904886	0.131013	0.362097	0.698217	0.889783	0.986763	0.999541	0.998665	0.0691994	0.0839843	0.0998576	0.145798	0.361442	0.687226	0.876436	0.944309	1.0001	0.998665	0.000341318	0.00198192	47.5468	-0.0728652	0	0.990207	48.1947	-0.0969271	0.038787
acot13	0.128576	0.128136	0.263279	0.433474	0.769812	1.1118	1.17441	1.08865	1.03853	0.998665	0.227316	0.255275	0.324863	0.483171	0.669497	1.1512	1.006	1.02347	0.991399	0.998665	0.140982	0.191813	0.297494	0.465032	0.689264	0.858185	0.955211	1.00327	0.988004	0.998665	0.217502	0.255314	0.342613	0.583961	0.696436	0.902874	1.01362	1.02023	0.98321	0.998665	0.00280935	0.0102735	53.2228	-0.124264	0.137778	0.961161	52.9863	-0.109125	0.257625
acot7	0.37274	0.478669	0.594943	0.557726	0.65133	0.860175	0.913798	1.02102	0.960244	0.998665	0.281943	0.447036	0.511247	0.509188	0.624183	0.898539	0.894684	0.941292	0.978262	0.998665	0.319132	0.516327	0.548026	0.628439	0.73822	0.905595	0.981276	1.01543	1.0082	0.998665	0.27095	0.382696	0.457174	0.524958	0.688645	0.849169	0.951478	0.990095	0.998757	0.998665	0.375781	0.490937	57.597	-0.0376964	0.373063	0.961918	55.6847	-0.0392186	0.233392
acot9.1	0.0816976	0.0952782	0.0951795	0.14787	0.240545	0.429875	0.585658	0.862737	0.933076	0.998665	0.0468613	0.0658566	0.0734331	0.129682	0.191383	0.399744	0.484749	0.819151	0.926039	0.998665	0.0238683	0.0381274	0.0285605	0.0709388	0.150572	0.376103	0.484549	0.764318	0.860443	0.998665	0.108539	0.133841	0.146473	0.194501	0.265078	0.41621	0.549685	0.763542	0.902531	0.998665	0.60604	0.700125	45.6443	-0.0717575	0.0562743	0.996792	44.695	-0.0720678	0.0316205
acox1	0.183531	0.367195	0.290561	0.422442	0.617156	0.815702	0.940765	1.06694	0.970613	0.998665	0.175756	0.263058	0.317712	0.465674	0.580809	0.862024	0.883994	0.980411	0.997722	0.998665	0.148786	0.246279	0.31952	0.427395	0.58597	0.83031	0.910555	0.976388	0.986437	0.998665	0.13475	0.22259	0.315433	0.40572	0.564438	0.776644	0.899916	0.975715	0.991919	0.998665	0.204833	0.307552	52.3156	-0.0675514	0.229842	0.978309	52.8276	-0.0565934	0.125334
acox3	0.0696627	0.0708629	0.105221	0.125904	0.17059	0.271206	0.437346	0.553213	0.880445	0.998665	0.0701811	0.0840624	0.100657	0.119212	0.152464	0.227018	0.402347	0.715228	0.93889	0.998665	0.0603277	0.091026	0.107591	0.151728	0.189088	0.316082	0.439265	0.709083	0.924449	0.998665	0.0430265	0.064359	0.0776161	0.111589	0.139189	0.226464	0.392064	0.646924	0.879693	0.998665	0.987697	0.994772	42.4452	-0.071447	0.0668257	0.989197	42.9096	-0.095767	0.0867877
acoxl											0.0938327	0.181121	0.299961	0.557956	0.764537	0.89512	1.27376	1.34622	1.09228	0.998665	0.126985	0.173371	0.274406	0.491007	0.796766	1.27656	1.15994	1.25336	1.08949	0.998665	0.652169	0.677025	0.715933	0.853061	0.943801	1.0429	1.15885	1.107	1.02644	0.998665	0.178139	0.275419					54.2676	-0.0865286	0.0694215
acp1	0.810448	0.42234	0.795761	0.628959	0.5233	0.559835	0.728825	0.880594	0.97476	0.998665	0.600932	0.697553	0.534684	0.485945	0.402833	0.530957	0.762995	0.939989	0.96898	0.998665	0.455208	0.519705	0.462915	0.403084	0.441769	0.582545	0.794945	0.910951	0.951369	0.998665	0.135294	0.160814	0.164116	0.20802	0.287566	0.467883	0.735753	0.864774	0.959936	0.998665	0.000161677	0.00113294		-0.0679516	0.625553	0.641472		-0.117546	0.540057
acp2	0.199924	0.23729	0.280332	0.385029	0.641591	0.790518	0.946992	1.18108	1.02436	0.998665	0.244988	0.269802	0.30771	0.400097	0.601452	0.805147	0.944518	1.00873	0.994668	0.998665	0.141912	0.194438	0.251706	0.350205	0.586619	0.847126	0.941368	1.00936	0.974197	0.998665	0.166379	0.212905	0.26155	0.346553	0.621313	0.787134	0.951343	0.989703	0.976586	0.998665	0.0751916	0.140002	52.0461	-0.0746061	0.18849	0.967533	51.9484	-0.0700618	0.23093
acp6											0.110835	0.131029	0.139645	0.331944	0.537695	0.666479	0.769596	0.862173	0.942719	0.998665	0.133185	0.172221	0.242529	0.484659	0.619876	0.702897	0.818642	0.932222	0.945853	0.998665	0.13281	0.218168	0.271806	0.617186	0.761096	0.933954	0.976053	0.993225	1.01768	0.998665	0.00535069	0.0171988					49.9141	-0.0527738	0
acsf2	0.13518	0.147959	0.259204	0.302388	0.392783	0.523931	0.680619	0.832465	1.00157	0.998665	0.12316	0.171731	0.243778	0.311958	0.398606	0.569407	0.672278	0.84919	0.953097	0.998665	0.107923	0.150263	0.202825	0.251438	0.350267	0.532565	0.667003	0.830102	0.927462	0.998665	0.123816	0.164732	0.219189	0.2857	0.401498	0.541952	0.701241	0.85533	0.937028	0.998665	0.254809	0.362414	47.9092	-0.0512627	0.0915196	0.992268	48.3502	-0.0474703	0.0501292
acsl1a	0.145758	0.0996503	0.12961	0.156234	0.14057	0.182861	0.41033	0.480255	0.822879	0.998665	0.115332	0.109697	0.12659	0.128124	0.210691	0.282598	0.453449	0.620084	0.859247	0.998665	0.0939057	0.118036	0.13782	0.16485	0.236014	0.38946	0.496497	0.694686	0.88786	0.998665	0.0703681	0.0789346	0.0907584	0.114859	0.183653	0.271845	0.447478	0.652172	0.847323	0.998665	0.0145913	0.0379603	41.1903	-0.0839886	0.120909	0.981956	42.8399	-0.0698226	0.096059
acsl1b	0.129239	0.150588	0.139291	0.18248	0.272207	0.427154	0.658258	0.767754	0.976403	0.998665	0.0741686	0.104866	0.103412	0.124945	0.167333	0.34924	0.453425	0.707914	0.822953	0.998665	0.158249	0.170657	0.180771	0.19671	0.253348	0.435405	0.590275	0.810651	0.911891	0.998665	0.0668385	0.0867099	0.107187	0.143771	0.204774	0.34812	0.567198	0.756952	0.922368	0.998665	0.910143	0.940017	45.8394	-0.0660746	0.100436	0.994104	43.4885	-0.0653631	0.0526374
acsl3a																					0.086983	0.140445	0.119686	0.16421	0.175358	0.343663	0.437543	0.607031	0.801631	0.998665	0.246129	0.284758	0.240798	0.295673	0.272545	0.388333	0.523258	0.65686	0.812427	0.998665
acsl3b	0.137191	0.134613	0.177279	0.187325	0.269591	0.359732	0.48442	0.659342	0.901512	0.998665	0.119492	0.134891	0.144045	0.17724	0.224012	0.392097	0.440476	0.688813	0.883362	0.998665	0.113349	0.120264	0.137547	0.164308	0.206216	0.310315	0.45706	0.698981	0.884513	0.998665	0.0976032	0.117838	0.125048	0.166821	0.196019	0.270739	0.439791	0.669415	0.887317	0.998665	0.0100079	0.0281772	43.8074	-0.0630227	0.127453	0.994283	43.7056	-0.0643298	0.108947
acsl4a	0.105848	0.139954	0.0871012	0.114046	0.247213	0.369608	0.633621	0.21911	0.844997	0.998665	0.0903187	0.111714	0.10938	0.142833	0.182093	0.306263	0.41132	0.64128	0.809585	0.998665																							42.1384	-0.0528963	0.0663924	0.79089	42.6808	-0.0671036	0.079947
acsl5	0.0491726	0.0564835	0.061384	0.084149	0.118591	0.217902	0.436149	0.562974	0.909228	0.998665	0.04123	0.0492775	0.053599	0.0803487	0.109757	0.25019	0.392523	0.641201	0.85332	0.998665											0.0713268	0.0695624	0.10522	0.129855	0.19041	0.315806	0.504831	0.744122	0.910094	0.998665	0.000883383	0.00421092	42.343	-0.0807884	0.0414713	0.990087	42.4928	-0.0784061	0.0282985
acsl6											0.535393	0.611996	0.648537	0.60303	0.592142	0.718104	0.754572	0.829031	0.979619	0.998665	0.432126	0.58025	0.630026	0.501697	0.519548	0.683333	0.928452	1.0347	1.04159	0.998665	0.380404	0.509875	0.449826	0.465479	0.544953	0.735753	0.73469	0.918152	0.876855	0.998665	0.115414	0.196552						-0.032377	0.581365
acsm3	0.0733213	0.102953	0.107063	0.141994	0.42086	0.737131	0.887068	0.888041	0.92297	0.998665	0.170124	0.192857	0.21313	0.320225	0.545866	0.836545	1.04784	1.07809	1.05738	0.998665	0.0898258	0.139469	0.16043	0.314192	0.495811	0.733109	0.893012	0.940216	0.951322	0.998665	0.102969	0.123394	0.173303	0.364436	0.521268	0.761903	0.920718	0.918467	1.01244	0.998665	0.388949	0.504292	49.4033	-0.0963582	0.0547205	0.984946	51.0168	-0.103994	0.178602
acss1	0.115566	0.115583	0.13237	0.281166	0.574874	0.739957	0.945611	0.680474	1.03878	0.998665	0.176518	0.216075	0.224479	0.316988	0.604037	0.828069	0.973996	1.00369	1.01303	0.998665	0.0994616	0.129172	0.153543	0.298867	0.593674	0.868147	0.947873	1.03431	1.03276	0.998665	0.109327	0.134629	0.162354	0.309229	0.607438	0.838374	0.975882	1.02851	0.964506	0.998665	0.404968	0.519913	50.7095	-0.0641761	0	0.923859	51.4	-0.0912797	0.174405
acss2	0.0953891	0.0813623	0.106017	0.121643	0.194545	0.371221	0.591222	0.751828	0.873349	0.998665	0.10813	0.115893	0.125778	0.163533	0.274128	0.610028	0.708888	0.872892	0.944278	0.998665	0.0761865	0.10533	0.130446	0.179681	0.276034	0.556319	0.719287	0.901244	0.96289	0.998665	0.104896	0.132306	0.158711	0.198382	0.280707	0.469328	0.68036	0.834639	0.887489	0.998665	0.416333	0.529777	44.749	-0.0665686	0.0428903	0.994688	47.4392	-0.069084	0.0549019
acss3	0.043382	0.0686166	0.0653646	0.116235	0.34293	0.674044	0.921478	0.292436	0.973673	0.998665	0.0784376	0.0903536	0.110897	0.151066	0.286554	0.655797	0.87813	0.976367	0.962666	0.998665	0.06386	0.0787698	0.108889	0.155062	0.311892	0.672863	0.893935	0.985854	1.00532	0.998665	0.0709627	0.0900863	0.117218	0.160353	0.312264	0.648148	0.915396	0.99172	1.03404	0.998665	0.504728	0.609103	46.6707	-0.0505944	0	0.722742	48.3951	-0.109894	0.0780712
acta1	0.397811	0.474557	0.403883	0.495088	0.707265	0.910869	0.92853	1.0971	1.0003	0.998665	0.419491	0.49345	0.524501	0.565328	0.708333	0.903897	0.95326	0.969252	1.00955	0.998665	0.402669	0.502716	0.464752	0.580619	0.682628	0.87318	0.891614	0.94329	0.973642	0.998665	0.392063	0.439644	0.499806	0.53959	0.682011	0.83502	0.918081	1.00353	1.01521	0.998665	0.279267	0.388341	53.9447	-0.0766531	0.413098	0.974095	57.2218	-0.0506488	0.438922
acta1a																					0.0972379	0.155408	0.156586	0.196917	0.246383	0.523293	0.636615	0.78401	0.91713	0.998665	0.148232	0.16917	0.179516	0.283999	0.378014	0.547314	0.754528	0.94299	1.00879	0.998665
acta1b	0.231908	0.189263	0.251849	0.29387	0.380619	0.526653	0.704773	1.339	1.0771	0.998665	0.156641	0.220697	0.285282	0.392474	0.438713	0.679701	0.721426	0.906723	0.989892	0.998665	0.158875	0.258958	0.292163	0.328496	0.385075	0.521191	0.716296	0.846622	0.968788	0.998665	0.152189	0.226704	0.256024	0.340225	0.406367	0.58366	0.775152	0.91929	1.00407	0.998665	0.394202	0.509065	47.3289	-0.102628	0.246324	0.892728	50.1587	-0.0458099	0.07278
acta2	0.660012	0.715305	0.764061	0.823938	0.944406	1.225	1.4778	1.32961	1.27765	0.998665	0.622975	0.756255	0.725779	0.8052	0.827738	1.39689	1.13227	1.11418	1.06408	0.998665	0.490262	0.587051	0.727237	0.716153	0.941886	1.20875	1.21749	1.15671	1.05257	0.998665	0.820586	0.702746	0.834312	0.828685	0.874304	1.00624	1.18032	1.09008	0.9817	0.998665	0.192286	0.292636		-0.0490058	0.695597	0.370809		-0.337942	0.727552
actb1	0.348987	0.373694	0.667079	0.667691	0.583672	0.702228	0.8899	0.760523	0.893943	0.998665																					0.278489	0.381734	0.473022	0.584527	0.658329	0.770757	0.835751	0.836501	0.950552	0.998665	0.551922	0.652199	58.1709	-0.0222678	0	0.83763
actb2											0.349098	0.523386	0.489557	0.737131	0.686156	0.62476	1.0715	1.06681	1.0735	0.998665	0.34421	0.414759	0.470164	0.663955	0.797745	1.02219	1.0969	1.06581	1.09223	0.998665	0.453319	0.42879	0.470289	0.526251	0.478857	0.660927	0.87528	0.970875	0.931313	0.998665	0.947574	0.96644					58.1111	-0.0351111	0.329936
actba	0.203932	0.149805	0.137878	0.17492	0.235016	0.447439	0.494274	0.827935	0.632486	0.998665	0.224645	0.167159	0.163658	0.237193	0.31967	0.527681	0.606762	0.854672	0.948212	0.998665	0.181115	0.146362	0.154311	0.202857	0.271035	0.418812	0.618327	0.822962	0.910093	0.998665	0.173354	0.117786	0.1493	0.185464	0.284358	0.384543	0.616643	0.744988	0.942639	0.998665	0.802471	0.859886	44.3796	-0.0490629	0.0765052	0.903754	46.5488	-0.0615607	0.151265
actbb	0.146028	0.137875	0.138957	0.173906	0.263136	0.448224	0.649654	1.09656	0.933505	0.998665	0.163063	0.170983	0.169284	0.206631	0.281983	0.517634	0.679468	0.89157	0.974252	0.998665	0.134667	0.142684	0.163048	0.201011	0.283549	0.483149	0.662321	0.84605	0.946722	0.998665	0.138082	0.134864	0.154559	0.207996	0.283507	0.460899	0.677201	0.871581	0.951615	0.998665	0.30001	0.410958	46.2755	-0.101506	0.144061	0.973059	46.7873	-0.0722675	0.138066
actc1a	0.175271	0.282195	0.204759	0.31738	0.52427	1.27093	1.22587	1.90312	1.09389	0.998665	0.267525	0.342765	0.372166	0.458717	0.524801	0.765031	0.88068	0.984253	1.0459	0.998665	0.346547	0.347446	0.365634	0.386911	0.444774	0.573609	0.76477	0.873429	0.987224	0.998665	0.3212	0.421345	0.463779	0.490619	0.582134	0.762639	0.839642	0.924495	1.00328	0.998665	0.00767022	0.0229239	50.5285	-0.936582	0.244901	0.686401	51.9387	-0.0557326	0.280012
actc1b	0.115917	0.108787	0.112447	0.143089	0.22565	0.43276	0.610535	0.936383	0.930867	0.998665	0.136278	0.150871	0.146782	0.192561	0.265371	0.485831	0.667407	0.877517	0.94632	0.998665	0.120843	0.144036	0.155237	0.198214	0.281954	0.543501	0.669776	0.86161	0.904975	0.998665	0.140809	0.151761	0.167412	0.223006	0.307344	0.49525	0.711093	0.883469	0.982456	0.998665	0.0726266	0.136108	45.8139	-0.0842129	0.0947359	0.99297	46.4633	-0.0716164	0.112133
actl6a	0.0837284	0.095771	0.116263	0.16506	0.292811	0.609463	0.896104	1.16287	1.02198	0.998665	0.0873256	0.107855	0.108134	0.141519	0.209753	0.558354	0.810792	0.973036	1.00468	0.998665	0.0746008	0.0939249	0.124696	0.176021	0.249047	0.549356	0.852045	0.959914	0.994449	0.998665	0.103062	0.125482	0.148804	0.216756	0.261665	0.560729	0.89469	0.967565	1.01493	0.998665	0.691109	0.770386	48.2175	-0.119947	0.0977381	0.981969	47.3906	-0.10844	0.0872643
actn1	0.11464	0.146548	0.174397	0.211238	0.300196	0.486807	0.607578	0.766754	0.875947	0.998665	0.110734	0.159414	0.276405	0.442812	0.595909	0.808301	0.841814	0.942211	0.978943	0.998665	0.093842	0.101647	0.1813	0.292236	0.425466	0.875453	0.928051	0.924797	0.930871	0.998665	0.102647	0.153374	0.296611	0.471442	0.617131	0.825138	0.908011	0.970953	0.983044	0.998665	0.0355962	0.077579	46.1012	-0.0517695	0.0535421	0.995744	52.3042	-0.0553107	0
actn2b	0.0829519	0.112624	0.129368	0.23289	0.417011	0.698612	0.985039	1.2809	1.16376	0.998665	0.0819011	0.0926568	0.110481	0.166328	0.304448	0.611722	0.923658	0.993529	1.04965	0.998665	0.1027	0.119039	0.136177	0.196213	0.347991	0.643027	0.839291	0.919573	0.954239	0.998665	0.0945291	0.109155	0.146657	0.228296	0.386217	0.699437	0.902758	1.0035	1.02682	0.998665	0.0163187	0.0416508	49.5379	-0.109166	0.102322	0.94231	48.3267	-0.112876	0.0890589
actn3a	0.0993026	0.10898	0.163018	0.179827	0.331789	0.575735	0.755028	0.861343	0.942533	0.998665	0.0750659	0.0937779	0.133732	0.171878	0.322178	0.57865	0.830658	0.918008	0.984939	0.998665	0.0882211	0.107819	0.159402	0.2048	0.380574	0.710677	0.858435	0.948931	0.974407	0.998665	0.0853118	0.10942	0.150816	0.215904	0.382782	0.683304	0.870586	0.961203	0.993768	0.998665	6.29793e-06	8.89247e-05	47.772	-0.0648683	0.0488697	0.994887	48.0668	-0.0827733	0.0635553
actn3b	0.0819742	0.0938537	0.142803	0.281727	0.504116	0.702258	0.847082	0.99396	0.973453	0.998665	0.0803413	0.102973	0.139765	0.263792	0.501167	0.692045	0.874606	0.944571	0.990086	0.998665	0.0845569	0.105078	0.152689	0.307124	0.538931	0.795308	0.881375	0.954713	0.962491	0.998665	0.0877652	0.111292	0.158187	0.308228	0.535536	0.785352	0.922162	0.981975	1.0063	0.998665	0.00109047	0.00492875	50.1834	-0.0696424	0.0146681	0.997171	50.0668	-0.0709051	0.0223041
actn4	0.135677	0.168678	0.289524	0.466844	0.642822	0.784713	0.874136	1.05794	0.99195	0.998665	0.117796	0.158857	0.255645	0.449873	0.66444	0.846182	0.953882	0.986767	1.01981	0.998665	0.106949	0.145705	0.261266	0.459081	0.657567	0.855295	0.928322	0.967692	0.986649	0.998665	0.122326	0.168832	0.272931	0.478274	0.660468	0.853139	0.948856	0.99547	1.00811	0.998665	0.579629	0.67731	52.8604	-0.0568262	0.00137474	0.990651	52.8706	-0.0696743	0.0474933
actr1	0.2082	0.17403	0.179163	0.200174	0.315879	0.631997	0.930728	1.18343	1.12773	0.998665	0.15583	0.156925	0.148597	0.161479	0.248499	0.556242	0.784215	0.987902	0.984239	0.998665	0.167422	0.173253	0.197294	0.246691	0.356044	0.760907	0.875887	0.988425	0.916841	0.998665	0.134047	0.166702	0.175398	0.22364	0.321587	0.602324	0.868252	0.981283	0.990789	0.998665	0.0736304	0.13756	48.2677	-0.13386	0.186446	0.96784	47.3513	-0.100688	0.136287
actr10	0.357097	0.241291	0.26528	0.305644	0.479756	0.834605	1.00829	0.914649	1.01234	0.998665	0.0824305	0.106697	0.127968	0.170599	0.317494	1.25321	0.707224	1.05288	0.906533	0.998665	0.274494	0.281329	0.296088	0.387165	0.534557	0.75103	0.884501	0.900553	0.981417	0.998665	0.080894	0.135342	0.150129	0.25941	0.383414	0.576078	0.765571	0.861788	0.907427	0.998665	0.411118	0.525366	50.193	-0.125038	0.284123	0.984625	50.3038	-1.09226	0.121924
actr2a	0.0537767	0.0549273	0.123563	0.256086	0.334325	0.615389	0.611811	0.689338	0.767259	0.998665	0.113126	0.130153	0.190185	0.29115	0.539641	0.534231	0.907274	0.927127	0.982167	0.998665	0.125408	0.14215	0.205518	0.336405	0.614276	0.902426	0.91372	0.988769	0.9522	0.998665	0.0929747	0.113699	0.181887	0.307379	0.643297	0.847851	1.08399	1.01445	1.02418	0.998665	1.57033e-05	0.000181664	46.2496	-0.0462793	0	0.945658	49.7476	-0.0606686	0.0492112
actr2b	0.0974926	0.098799	0.124725	0.220344	0.373009	0.641065	0.778261	0.919501	0.858963	0.998665	0.129693	0.146049	0.165657	0.260127	0.429473	0.671969	0.909245	0.969686	1.00092	0.998665	0.103799	0.134545	0.179616	0.312184	0.552735	0.861173	0.963581	1.01684	0.990997	0.998665	0.112182	0.146298	0.19345	0.317661	0.497332	0.764031	0.970733	0.980331	0.992086	0.998665	1.26815e-05	0.000154043	48.6005	-0.064043	0.0182448	0.984469	49.4725	-0.0827422	0.116737
actr3	0.105021	0.115438	0.154153	0.31458	0.496783	0.790509	0.880058	1.1015	0.994279	0.998665	0.0848796	0.111822	0.156151	0.283088	0.56649	0.735752	0.993001	1.02183	1.03334	0.998665	0.0900533	0.113988	0.154492	0.287122	0.54643	0.828337	0.927413	0.989642	0.980487	0.998665	0.0950094	0.123051	0.17309	0.301535	0.594915	0.81963	0.963686	1.00322	1.02208	0.998665	0.255868	0.363529	50.6503	-0.0831374	0.076912	0.987889	50.8608	-0.0856104	0.0626147
acvr2aa											0.186443	0.2259	0.244463	0.278304	0.311847	0.544642	0.626829	0.839267	0.994398	0.998665											0.0853288	0.127901	0.13962	0.197812	0.29048	0.463755	0.591623	0.785709	0.945842	0.998665	0.0511366	0.103592					46.8632	-0.0598947	0.18365
acy1	0.539188	0.542808	0.620312	1.02383	0.831042	0.78546	1.04046	1.10653	1.07847	0.998665	0.480794	0.608497	0.613885	0.662958	0.723596	0.786214	0.866454	0.919183	0.927693	0.998665	0.532242	0.684355	0.705674	0.77834	0.857308	0.960084	0.985649	1.00075	0.983192	0.998665	0.436118	0.481874	0.574829	0.757889	0.838743	0.979509	1.0617	1.01252	1.03386	0.998665	0.49411	0.600309		-0.03423	0.271922	0.755364		-0.0193778	0.20614
acy3.1	0.123861	0.453212	0.532007	0.689287	1.22628	1.516	1.4122	1.47086	1.24135	0.998665	0.175526	0.283168	0.392857	0.484259	0.703849	0.955365	0.931247	0.977056	0.95167	0.998665	0.11959	0.287141	0.463038	0.579161	0.723766	0.784624	0.979223	0.988443	1.00077	0.998665	0.184101	0.308989	0.451686	0.632092	0.739699	0.945274	0.954192	0.959235	0.988657	0.998665	0.0240133	0.0571407	57.6677	-0.0944613	0.171091	0.60778	54.1503	-0.0635785	0.150996
acy3.2	0.188828	0.315553	0.46403	0.5454	0.738536	0.825463	0.971872	1.1251	1.08039	0.998665	0.11168	0.248233	0.401538	0.528826	0.665119	0.902062	0.939673	0.98057	0.992083	0.998665	0.110519	0.213636	0.31964	0.379281	0.489239	0.622527	0.775512	0.910006	0.972246	0.998665	0.0679702	0.186724	0.312296	0.395666	0.542747	0.659253	0.784944	0.916062	0.943662	0.998665	4.24908e-11	5.84957e-09	55.3322	-0.051299	0.0687152	0.965744	54.4	-0.0560345	0
acyp1	0.0802924	0.0804525	0.0826703	0.139712	0.301717	0.453548	0.759155	0.858528	0.96913	0.998665	0.106503	0.131158	0.15259	0.211135	0.274737	0.609689	0.71529	0.980436	0.987644	0.998665	0.0881332	0.104724	0.103584	0.16509	0.214744	0.36988	0.720756	0.853793	0.987886	0.998665	0.130707	0.137662	0.148105	0.222827	0.263163	0.415299	0.743455	0.866152	0.996343	0.998665	0.10966	0.188168	46.8698	-0.0760701	0.0413953	0.995851	47.713	-0.0781455	0.0974171
ada	0.087317	0.10578	0.226798	0.472373	0.536055	0.798968	0.747513	1.05417	0.801507	0.998665	0.0955898	0.125816	0.206846	0.410946	0.551011	0.710603	0.952894	0.988398	0.999098	0.998665	0.110976	0.13305	0.233926	0.405859	0.648387	0.707967	0.946262	0.981924	0.989317	0.998665	0.111411	0.13477	0.234709	0.44264	0.680719	0.772506	0.998798	0.886685	1.04092	0.998665	0.658897	0.74457	51.5655	-0.0556966	0	0.93212	51.4627	-0.0638672	0.0161714
adal	0.10548	0.204701	0.4168	0.466843	0.516502	0.571725	0.697546	0.856689	0.934785	0.998665	0.0893677	0.206666	0.401916	0.543774	0.65481	0.714235	0.842926	0.919125	0.973563	0.998665	0.0895096	0.193398	0.411575	0.525195	0.654988	0.767523	0.863871	0.904415	0.936297	0.998665	0.0859253	0.181652	0.341771	0.448731	0.532057	0.655463	0.782453	0.879778	0.962034	0.998665	0.635563	0.725308	50.6723	-0.0366104	0	0.961366	53.2567	-0.0456212	0
adam10a	0.246748	0.272656	0.337209	0.432683	0.638367	0.776096	0.888046	0.806098	0.970218	0.998665	0.229665	0.265228	0.31543	0.378158	0.534373	0.663183	0.821353	0.913576	0.981675	0.998665	0.242372	0.305517	0.332182	0.41697	0.590006	0.789961	0.853878	0.932378	0.943367	0.998665	0.193924	0.196399	0.26287	0.327976	0.538741	0.708229	0.858557	0.944551	0.962961	0.998665	0.555213	0.655385	53.1159	-0.0406561	0.0352554	0.970695	50.8978	-0.0481506	0.169287
adam10b	0.296235	0.334502	0.430018	0.52223	0.64308	0.763737	0.88571	1.07832	0.951824	0.998665	0.2719	0.384507	0.401626	0.494791	0.658279	0.688896	0.915315	0.926059	0.997142	0.998665	0.226087	0.339167	0.363313	0.502116	0.702823	0.874508	0.983083	1.03793	1.01804	0.998665	0.207159	0.249036	0.331585	0.423332	0.682875	0.81691	0.948553	1.00369	0.958949	0.998665	0.00508202	0.0165592	54.0689	-0.0454772	0.238888	0.978212	53.9358	-0.0397429	0.195178
adam17a	0.2109	0.22683	0.369711	0.529708	0.612371	0.702547	0.876533	0.829193	0.953379	0.998665	0.224583	0.265205	0.458287	0.595576	0.709204	0.918006	0.959301	0.989999	0.997757	0.998665	0.243934	0.32959	0.425844	0.555357	0.718363	0.887341	0.916544	0.960108	0.974125	0.998665	0.236128	0.287485	0.422335	0.541496	0.667887	0.812649	0.909307	0.963183	0.985762	0.998665	0.693025	0.771871	53.0979	-0.0387974	0	0.978809	55.5053	-0.0526232	0.0675896
adam17b	0.358233	0.573566	0.521738	0.549036	0.87381	1.1485	1.18645	1.12319	1.05239	0.998665	0.365484	0.383576	0.528994	0.640074	0.721883	0.930979	0.972148	1.02943	0.983985	0.998665	0.274348	0.378384	0.421828	0.493478	0.674322	0.907898	0.917908	1.03478	0.965593	0.998665	0.30807	0.326735	0.461752	0.469516	0.615634	0.811956	1.02597	0.948543	1.01021	0.998665	0.000534837	0.00284328	55.3449	-0.131658	0.484604	0.88209	56.9869	-0.0465102	0.293946
adam22	0.300802	0.471849	0.649924	0.63312	0.684528	0.68907	0.860444	0.872735	0.960247	0.998665	0.556019	0.539468	1.08344	0.715963	0.791065	0.918896	0.967418	1.01793	0.993428	0.998665	0.24162	0.453116	0.603304	0.663192	0.77998	0.885184	0.956247	0.979039	0.987179	0.998665	0.273892	0.405265	0.591046	0.623253	0.764052	0.865094	1.03142	0.996055	0.993065	0.998665	0.0734547	0.137348	58.5327	-0.024715	0	0.92322		-0.0260874	0
adam28	0.338025	0.403415	0.450162	0.543928	0.807535	0.991041	1.10889	1.16533	1.03203	0.998665	0.325311	0.605011	0.459887	0.596296	0.658125	1.09424	0.969805	1.05981	0.993536	0.998665	0.261496	0.331935	0.448278	0.531806	0.59846	0.75465	0.835998	0.881681	0.974339	0.998665	0.298474	0.337332	0.475583	0.512337	0.62063	0.846863	0.946398	0.984674	0.942087	0.998665	5.77846e-05	0.000508443	54.6799	-0.0871385	0.37405	0.95153	51.7002	-0.459835	0.496625
adam9	0.255861	0.476331	0.550005	0.591343	0.841017	0.993786	0.983797	0.966977	0.997315	0.998665	0.209639	0.359032	0.443536	0.523018	0.615744	0.785604	0.811564	0.918467	0.959934	0.998665	0.174298	0.369899	0.528482	0.569431	0.6503	0.799799	0.878751	0.959018	0.982112	0.998665	0.152685	0.257553	0.342017	0.396135	0.518072	0.600297	0.757486	0.897753	0.916457	0.998665	0.0211176	0.0515826	57.6916	-0.0486769	0.164709	0.965081	54.4491	-0.0354144	0
adar	0.12566	0.145055	0.187654	0.241217	0.302898	0.50857	0.833782	1.03309	1.04284	0.998665	0.0909493	0.118048	0.128934	0.167789	0.224425	0.456397	0.710395	0.920591	0.970728	0.998665	0.111666	0.159072	0.170862	0.22134	0.288834	0.482285	0.755312	0.935947	0.985338	0.998665	0.119217	0.182601	0.179466	0.259965	0.306385	0.462763	0.792179	0.912124	0.970838	0.998665	0.452912	0.563624	47.5146	-0.101284	0.158332	0.992847	46.4496	-0.0872112	0.0951385
adarb1b	0.117254	0.11739	0.135107	0.194113	0.320883	0.49036	0.72473	0.88936	0.935982	0.998665	0.161551	0.17986	0.201527	0.254824	0.300132	0.473193	0.707734	0.936865	0.981987	0.998665	0.128883	0.162352	0.204812	0.294216	0.394839	0.527119	0.764198	0.945955	0.994507	0.998665	0.148845	0.174004	0.204341	0.25901	0.339075	0.437816	0.734905	0.912948	0.957052	0.998665	0.152278	0.244592	47.0977	-0.068838	0.0793122	0.998522	46.8018	-0.0788596	0.171933
adck3	0.0466583	0.043972	0.0494692	0.0567533	0.123664	0.234845	0.530461	0.278665	0.888049	0.998665	0.106885	0.105235	0.1239	0.13363	0.196328	0.281071	0.531414	0.765319	0.897528	0.998665	0.0991248	0.113578	0.129794	0.162839	0.218776	0.365228	0.577454	0.809068	0.939351	0.998665	0.0829603	0.0896902	0.0949302	0.128885	0.162269	0.267753	0.558082	0.788144	0.89307	0.998665	0.179732	0.277233	41.3501	-0.0705449	0.0284356	0.888681	44.0315	-0.0789742	0.0922622
adck4																					0.0562721	0.072075	0.0798674	0.0942884	0.17588	0.443872	0.626896	0.7971	0.904226	0.998665	0.0902703	0.122364	0.123661	0.16079	0.242671	0.444996	0.598854	0.768918	0.886083	0.998665
adcyap1r1a	0.197108	0.197372	0.227642	0.202068	0.394643	0.661883	0.779195	1.98458	0.915564	0.998665	0.409198	0.358094	0.372416	0.363325	0.474939	0.786172	0.709098	0.892852	0.961443	0.998665	0.191514	0.253997	0.27496	0.352968	0.362701	0.627916	0.736351	0.922257	0.91685	0.998665	0.268693	0.295591	0.292422	0.36521	0.392962	0.535298	0.670995	0.811346	0.801133	0.998665	0.230603	0.336088	48.6819	-0.116398	0.202569	0.642532	51.0545	-0.045155	0.32269
add1	0.615944	0.619165	0.654099	0.673597	0.746924	0.818746	0.910265	1.6137	1.08494	0.998665	0.473129	0.536084	0.659654	0.659752	0.718132	0.793683	0.850473	0.927361	0.986001	0.998665	0.293001	0.387344	0.444402	0.531794	0.658973	0.801027	0.902551	0.971052	0.978427	0.998665	0.349666	0.41717	0.48504	0.560916	0.657749	0.759248	0.904193	0.948102	1.01313	0.998665	0.014187	0.0371243		-0.0515137	0.640017	0.53403	63.1297	-0.0212831	0.187466
add2	0.037139	0.0882048	0.185048	0.310888	0.512303	0.626434	0.816758	1.01484	1.01018	0.998665	0.0454186	0.075404	0.130545	0.241208	0.42047	0.505181	0.812022	0.81933	0.935628	0.998665	0.082518	0.158627	0.236223	0.351215	0.530248	0.757967	0.822343	0.975261	1.03032	0.998665	0.0598633	0.128839	0.227935	0.356641	0.540459	0.733991	0.83389	0.995233	0.960769	0.998665	0.000812746	0.0039519	50.0157	-0.0632055	0	0.991235	48.1222	-0.0591275	0
add3a	0.315866	0.423676	0.390776	0.434596	0.603374	0.791482	0.874367	1.03375	0.959915	0.998665	0.276909	0.352288	0.407551	0.427737	0.513448	0.728429	0.83318	0.9367	0.981964	0.998665	0.302544	0.430819	0.446404	0.521531	0.593234	0.740334	0.844455	0.917957	0.978842	0.998665	0.30211	0.37654	0.466044	0.50149	0.60056	0.773705	0.874456	0.963366	1.00231	0.998665	0.135097	0.222679	52.656	-0.0565479	0.337378	0.98291	51.8139	-0.0471834	0.271972
add3b																					0.0247505	0.0512408	0.0550658	0.10816	0.154372	0.303275	0.5226	0.798319	0.948693	0.998665	0.0932134	0.136782	0.212051	0.243316	0.362868	0.565169	0.691996	0.950485	1.09299	0.998665
adgrg1	0.510905	0.539456	0.476889	0.479449	0.707654	1.02394	1.04247	1.08389	1.00398	0.998665	0.374778	0.359321	0.379642	0.428696	0.542572	0.687679	0.77538	0.902647	0.982297	0.998665	0.365165	0.437397	0.43705	0.420377	0.623887	0.713597	0.805105	0.864025	0.973785	0.998665	0.163552	0.151682	0.191727	0.32183	0.561305	0.739676	0.858604	0.968494	1.00018	0.998665	0.0338872	0.0747418		-0.617643	0.501675	0.981048	51.624	-0.043569	0.318322
adgrl1a																					0.255883	0.414542	0.393489	0.516158	0.564436	0.68153	0.860445	0.935241	0.966359	0.998665
adgrl3.1	0.0605178	0.108252	0.101429	0.091068	0.208408	0.46894	0.591115	0.526316	0.829648	0.998665	0.185629	0.330235	0.409947	0.443423	0.544239	0.569313	0.818247	0.899805	0.920495	0.998665	0.176893	0.328948	0.462162	0.604087	0.744771	0.818484	0.896225	0.927337	0.898697	0.998665	0.213667	0.365913	0.618458	0.590761	0.724717	1.00251	0.998392	1.07216	0.980144	0.998665	1.22935e-06	2.47669e-05	44.0283	-0.0519811	0	0.945734	51.8746	-0.0355248	0.0648744
adh5	0.112702	0.133343	0.226838	0.408121	0.520131	0.627077	0.748313	0.761886	0.941849	0.998665	0.0834973	0.124929	0.219628	0.37976	0.648989	0.641634	0.99832	0.960521	1.05102	0.998665	0.0877486	0.128178	0.212325	0.426898	0.67473	0.854563	0.93493	0.955392	0.980745	0.998665	0.0868665	0.132319	0.216022	0.404307	0.625878	0.831089	0.968756	1.00373	0.991848	0.998665	0.0115164	0.0314724	49.7402	-0.0433089	0	0.976289	51.7071	-0.0634561	0
adh8b	0.48199	0.638731	0.72338	0.67855	0.80025	0.910183	0.920581	1.00391	0.934929	0.998665	0.44855	0.602898	0.717334	0.739048	0.842531	0.92642	0.967878	0.981447	1.01462	0.998665	0.371854	0.595464	0.6578	0.723392	0.835287	0.924812	0.983807	1.0128	1.01976	0.998665	0.373368	0.519913	0.608553	0.65206	0.784649	0.895763	0.942081	0.979857	0.972641	0.998665	0.0181338	0.045441		-0.023582	0	0.939942	62.9311	-0.031248	0
adhfe1	0.0735673	0.0688196	0.138706	0.281034	0.473032	0.613265	0.717196	0.746339	0.958384	0.998665	0.0829318	0.101522	0.137227	0.253595	0.455578	0.707161	0.843207	0.955565	0.947927	0.998665	0.0933104	0.122135	0.174055	0.324699	0.521993	0.776404	0.845118	0.941633	0.950782	0.998665	0.113324	0.147775	0.21439	0.384989	0.623459	0.801908	0.962597	0.897308	1.01364	0.998665	0.000418134	0.00231603	48.3954	-0.0513898	0	0.974683	49.7647	-0.0716603	0.0293983
adi1	0.0544462	0.0670585	0.0713135	0.115136	0.271309	0.484699	0.795693	0.927978	0.999336	0.998665	0.0770889	0.0966837	0.135738	0.190034	0.296453	0.544979	0.716789	0.877907	0.971083	0.998665	0.118606	0.171179	0.231033	0.283038	0.394169	0.590916	0.774058	0.886393	0.977844	0.998665	0.0770623	0.101209	0.120832	0.179146	0.287859	0.506307	0.735214	0.874529	0.952134	0.998665	0.0369627	0.0800031	47.162	-0.092322	0.0414574	0.999122	47.3454	-0.0675601	0.0424901
adka	0.109368	0.101857	0.129468	0.179051	0.252905	0.373082	0.626327	0.791822	0.946899	0.998665	0.0940943	0.100065	0.132667	0.185863	0.269929	0.461247	0.786203	0.961681	1.02161	0.998665	0.0909334	0.103765	0.143377	0.197367	0.282161	0.439959	0.763329	0.896712	0.982116	0.998665	0.0890853	0.0993203	0.141674	0.201936	0.284347	0.485045	0.804073	0.960867	1.01044	0.998665	0.268426	0.377396	45.3922	-0.0695983	0.0834897	0.99842	46.997	-0.0950083	0.103974
adkb	0.0363232	0.042614	0.0519982	0.0648765	0.110189	0.199156	0.41573	0.477254	0.836909	0.998665	0.0521784	0.0595416	0.0714555	0.0928911	0.146538	0.296152	0.500127	0.762154	0.915288	0.998665	0.0575279	0.0705284	0.0884619	0.112178	0.176847	0.317821	0.569082	0.868586	0.829299	0.998665	0.0508996	0.0641436	0.078489	0.112474	0.170352	0.298406	0.583321	0.770659	0.840812	0.998665	0.0143081	0.0373706	41.5623	-0.0766566	0.026451	0.983251	43.9393	-0.0809401	0.0386085
adnp2b	0.900197	1.04226	0.893378	0.960386	1.31501	1.69505	1.60808	1.05178	1.28302	0.998665	0.697504	0.850025	0.949491	1.04204	0.89309	1.80318	1.05763	1.18703	1.08621	0.998665	0.596269	0.707502	0.78995	0.736356	0.854182	0.955233	0.982328	1.02254	1.01129	0.998665	0.3907	0.486803	0.640383	0.741068	0.693242	0.957336	1.09479	0.992339	1.03646	0.998665	3.5244e-05	0.000340985						-0.0506483	0.610209
adnpa	1.15088	0.974289	1.06969	1.00325	0.869704	0.93955	0.951726	0.617049	0.829121	0.998665	0.879992	1.02278	1.0728	1.03314	0.827267	0.873137	0.803219	0.897726	0.945348	0.998665	0.953332	1.16449	1.1454	0.921954	1.14838	1.15441	1.06643	1.09287	1.01913	0.998665	1.31161	1.43389	1.45538	1.54221	1.27913	1.04059	1.27009	1.05916	1.00714	0.998665	0.000118099	0.000882066						-0.124085	0.926258
adoa																					0.205388	0.199864	0.241961	0.300911	0.431284	0.693483	0.764504	0.930104	0.970968	0.998665	0.103982	0.133585	0.168233	0.279263	0.387746	0.612409	0.738309	0.870984	0.982636	0.998665
adob	0.153767	0.171622	0.185533	0.274036	0.460974	0.669085	0.830679	0.940841	1.04006	0.998665	0.106843	0.153757	0.134606	0.214921	0.382592	0.66839	0.830019	0.945318	0.984078	0.998665	0.200116	0.221759	0.23569	0.26852	0.41479	0.615957	0.793018	0.89524	1.01097	0.998665	0.116118	0.12685	0.171775	0.249007	0.391065	0.605508	0.796393	0.876925	0.92522	0.998665	0.0385434	0.082667	49.5663	-0.0680557	0.114911	0.996277	48.9089	-0.0792852	0.0908579
adpgk	0.200407	0.433654	0.482923	0.549923	0.723495	0.843993	0.937006	0.844851	0.890158	0.998665	0.168119	0.355348	0.460832	0.587359	0.650085	0.841728	0.869665	0.964416	0.990148	0.998665	0.201516	0.442804	0.521898	0.606735	0.66954	0.773588	0.889275	0.969785	0.973534	0.998665	0.248907	0.429405	0.547954	0.662467	0.723075	0.818009	0.910643	0.957799	1.02111	0.998665	0.0319075	0.0712072	56.1329	-0.0370521	0	0.942194	55.2672	-0.0417289	0
adprh	0.111053	0.161105	0.194456	0.229962	0.411634	0.825954	0.945323	1.86348	1.00113	0.998665	0.0689147	0.107839	0.132107	0.177641	0.281177	0.611928	0.907925	0.966566	1.04482	0.998665	0.0772517	0.108142	0.146884	0.178537	0.32344	0.607158	0.910969	0.963797	1.00834	0.998665	0.0694102	0.0907874	0.119886	0.183548	0.304122	0.67872	0.914882	0.955981	1.05113	0.998665	0.428827	0.542748	49.8198	-0.136379	0.155685	0.731413	48.211	-0.11142	0.0962186
adprhl2	0.0979599	0.111057	0.114821	0.144387	0.467945	0.847033	0.86094	0.739304	0.79276	0.998665	0.0970268	0.12987	0.137443	0.332449	0.51888	1.0411	0.940612	1.0154	0.99694	0.998665	0.0842789	0.108972	0.143589	0.209141	0.547514	0.767337	0.955079	0.981359	1.0137	0.998665	0.119956	0.164231	0.1684	0.244482	0.561729	0.850714	0.990003	0.922754	0.99994	0.998665	0.490907	0.597916	50.0594	-0.116204	0.0796482	0.897439	51.1692	-0.138979	0.128537
adrbk2	0.0404339	0.0447	0.0449489	0.0508532	0.100779	0.413121	0.796377	1.03355	0.999258	0.998665	0.0934398	0.106918	0.125865	0.163652	0.234379	0.51541	0.788796	0.931882	0.980028	0.998665	0.0667467	0.0908986	0.108683	0.141989	0.192729	0.484956	0.789223	0.962011	1.00854	0.998665	0.0947031	0.102974	0.112276	0.135399	0.196164	0.45663	0.796185	0.911624	0.993322	0.998665	0.914881	0.943288	46.4091	-0.14423	0.0355911	0.997457	47.1494	-0.0941786	0.0915168
adrm1	0.278573	0.275623	0.334502	0.328877	0.570342	0.79076	0.891604	0.874561	0.945415	0.998665	0.148319	0.142998	0.171055	0.213427	0.407685	0.518078	0.708959	0.80742	0.975336	0.998665	0.236247	0.246645	0.275295	0.339373	0.523989	0.796098	0.905778	1.06177	1.06428	0.998665	0.172474	0.162055	0.191009	0.264254	0.512838	0.671206	0.82569	0.954814	0.928334	0.998665	0.170639	0.266758	51.4254	-0.0616744	0.236415	0.974836	47.5462	-0.0553138	0.0712727
adsl	0.120432	0.288092	0.44115	0.5758	0.617149	0.840717	0.890965	0.925344	0.943694	0.998665	0.183187	0.301791	0.499754	0.534753	0.655229	0.755891	0.901596	0.974159	0.987464	0.998665	0.113385	0.24843	0.387457	0.554528	0.678332	0.885695	0.904676	0.970578	0.966798	0.998665	0.127924	0.258198	0.42577	0.501139	0.611194	0.742338	0.861621	0.922645	0.968406	0.998665	0.377651	0.492601	54.4472	-0.0454673	0	0.976945	54.7879	-0.0407449	0
adss	0.0868325	0.114509	0.129791	0.171166	0.293612	0.547166	0.843049	1.06652	1.03821	0.998665	0.133667	0.150778	0.183579	0.215978	0.300958	0.521674	0.649541	0.8613	0.959424	0.998665	0.122411	0.151898	0.181314	0.219637	0.296973	0.508778	0.706666	0.881176	0.953828	0.998665	0.10905	0.12421	0.157396	0.213914	0.304309	0.500738	0.728683	0.890419	0.958377	0.998665	0.406061	0.520616	47.7672	-0.105646	0.105281	0.99308	46.8146	-0.0628658	0.10634
adssl	0.105856	0.122999	0.149884	0.227268	0.365	0.59897	0.857792	1.40329	1.06765	0.998665	0.0960999	0.128449	0.155209	0.235835	0.317993	0.565956	0.738443	0.91703	0.981602	0.998665	0.0679244	0.0834012	0.130397	0.204928	0.291731	0.523779	0.740514	0.908284	0.989297	0.998665	0.0931149	0.123641	0.160223	0.230963	0.335086	0.534408	0.758093	0.903323	0.97893	0.998665	0.107882	0.185926	48.509	-0.107363	0.131664	0.9053	47.7909	-0.0683711	0.0775856
adssl1	0.0675114	0.0814571	0.102214	0.247426	0.446204	0.643813	0.779099	0.91027	0.932728	0.998665	0.116709	0.135847	0.153429	0.290577	0.559522	0.732054	0.899337	0.96528	1.00432	0.998665	0.131896	0.150084	0.174757	0.30871	0.549319	0.741543	0.888247	0.953818	0.969177	0.998665	0.0798364	0.104526	0.132571	0.282126	0.536688	0.740641	0.889649	0.938265	0.981869	0.998665	0.281638	0.391062	49.0486	-0.0639028	0	0.993994	50.6938	-0.0740052	0.0639516
aebp1											0.679759	0.642193	0.67868	0.635725	0.685749	0.744728	0.988659	1.01403	0.975418	0.998665	0.61083	0.723781	0.727251	0.666247	0.867078	0.949362	1.07883	1.02034	1.01665	0.998665	0.44559	0.386861	0.433458	0.488196	0.607228	0.726151	0.896523	0.936683	0.959379	0.998665	0.604507	0.698953						-0.104986	0.663644
afg3l2	0.263538	0.320526	0.37266	0.395298	0.610049	0.795589	0.880965	0.974196	1.01823	0.998665	0.26132	0.262154	0.340398	0.381165	0.495057	0.603143	0.782335	0.857762	0.939366	0.998665	0.19499	0.223018	0.260572	0.30494	0.420124	0.586102	0.726506	0.904406	0.966866	0.998665	0.22077	0.261493	0.308246	0.390878	0.604142	0.652555	0.767377	0.931068	0.964654	0.998665	0.0697318	0.13188	52.3552	-0.0566616	0.248993	0.993523	50.1873	-0.0428562	0.184131
afmid	0.143633	0.116172	0.20494	0.225201	0.315518	0.424186	0.521298	0.671762	0.855496	0.998665	0.180568	0.222778	0.258553	0.30179	0.436315	0.652439	0.81553	0.953768	0.960653	0.998665	0.0670855	0.079218	0.101344	0.167142	0.407602	0.568607	0.785261	0.955931	0.997523	0.998665	0.172261	0.214258	0.264176	0.297937	0.518349	0.658679	0.775947	0.877648	0.950629	0.998665	0.140741	0.230174	44.7852	-0.0502465	0.0888699	0.990795	49.4444	-0.0629621	0.167945
afp4											0.618397	0.849404	0.819138	0.943695	0.746263	1.05269	0.904508	1.09867	0.91333	0.998665	0.526926	0.598014	0.918701	0.892888	0.909507	0.947527	1.2107	1.04953	1.07629	0.998665	0.399371	0.669399	0.711316	1.03259	0.851562	0.912206	1.26164	0.973632	1.27444	0.998665	0.274011	0.382719							0
aga											0.25402	0.358032	0.813381	0.836342	0.851017	0.70715	0.935204	0.886962	1.04932	0.998665	0.257458	0.45868	0.762948	0.802606	0.755934	0.911335	0.993391	1.02556	0.921573	0.998665	0.290319	0.434072	0.666531	0.867441	0.807493	0.858848	0.927844	1.01551	1.07777	0.998665	0.568089	0.667221					59.5367	-0.0569003	0
agap1	0.39257	0.4355	0.596642	0.506972	0.67339	0.982289	1.05813	0.807536	1.08991	0.998665	0.134678	0.152094	0.277366	0.386155	0.534789	0.85456	1.00416	1.08013	0.992813	0.998665	0.0887884	0.123015	0.238415	0.334831	0.440443	0.6131	0.782791	0.899549	0.990881	0.998665	0.14302	0.153714	0.260919	0.37221	0.457947	0.73261	0.867698	0.880354	0.991326	0.998665	0.000613775	0.0031612	53.5288	-0.122334	0.476823	0.888696	51.6238	-0.0831996	0.140636
agfg1a											0.213254	0.46878	0.749074	0.989237	0.953799	0.834445	1.01683	0.855923	1.07545	0.998665	0.151213	0.277671	0.554108	0.686359	0.797431	0.925176	1.00781	0.985911	1.02564	0.998665	0.174319	0.358917	0.653448	0.796055	0.728242	0.78847	0.93948	0.898202	1.0044	0.998665	0.00503944	0.0164431					59.995	-0.0988171	0.0411557
agfg1b	0.106903	0.133101	0.255646	0.56178	0.627922	0.657598	0.827871	0.813364	1.00823	0.998665	0.143341	0.184404	0.295651	0.502664	0.704095	0.624176	0.854083	0.877323	1.01247	0.998665	0.124376	0.176076	0.261302	0.527141	0.740156	0.817174	0.906531	0.95687	0.928902	0.998665	0.0658604	0.103694	0.169012	0.297954	0.473756	0.577192	0.787802	0.893003	0.955314	0.998665	0.482869	0.590779	51.9096	-0.0462764	0	0.947076	52.475	-0.0452261	0
aggf1																					0.500911	0.480879	0.494581	0.427833	0.489823	0.731952	0.86263	0.927773	0.866471	0.998665
agmat											0.414176	0.554516	0.613393	0.625058	0.743137	1.08034	1.0104	1.06846	1.04446	0.998665	0.24455	0.278244	0.31127	0.423672	0.57614	0.756508	0.878196	0.836216	0.861025	0.998665	1.18481	1.4233	1.37533	1.354	1.40161	1.50078	1.46899	1.30399	1.09099	0.998665	0.75405	0.821289						-0.206157	0.551272
ago2	0.291786	0.400751	0.454436	0.515639	0.731328	0.892675	0.997386	1.0052	1.00796	0.998665	0.355556	0.527645	0.614103	0.646119	0.765282	0.981157	1.01835	1.02627	1.0075	0.998665	0.440512	0.674828	0.603557	0.678308	0.742979	0.922126	0.985717	1.02808	1.03294	0.998665	0.349856	0.504112	0.591333	0.653256	0.752581	0.914584	0.978255	1.01071	1.00725	0.998665	0.0632809	0.122337	54.8235	-0.0588311	0.310248	0.99182	59.2799	-0.0409	0.306918
ago3a	0.376061	0.53013	0.581565	0.656235	0.832508	1.04167	1.12532	1.2445	1.08636	0.998665	0.33574	0.519993	0.587669	0.64442	0.757862	0.993229	1.03594	1.06717	1.02932	0.998665	0.262725	0.4343	0.477985	0.592368	0.692821	0.870883	0.932599	0.965879	0.981193	0.998665	0.309546	0.469595	0.558065	0.610553	0.701352	0.885943	0.968834	1.00807	1.00795	0.998665	6.26392e-06	8.87792e-05	58.6381	-0.0585271	0.431046	0.869022	58.556	-0.0451651	0.328181
ago3b											0.177187	0.178254	0.23483	0.278875	0.33599	0.376929	0.482074	0.597073	0.824054	0.998665											0.343084	0.515996	0.522416	0.624688	0.691215	0.939599	0.933879	1.02995	1.00296	0.998665	6.79087e-10	5.98321e-08					43.5846	-0.0533772	0.181274
ago4	0.391992	0.490929	0.551445	0.585262	0.682779	0.780236	0.87942	0.754309	0.9803	0.998665	0.327879	0.459861	0.562435	0.569852	0.708856	0.807075	0.965616	0.972262	0.999343	0.998665	0.298149	0.471288	0.514986	0.586602	0.692146	0.898269	0.9504	0.999357	1.00259	0.998665	0.324858	0.453049	0.534449	0.575643	0.698164	0.868807	0.963011	1.0053	0.994102	0.998665	0.0469407	0.0968418	58.9293	-0.0229144	0	0.932635	57.3844	-0.0352428	0.218515
agpat3	0.280878	0.249313	0.28299	0.30163	0.396853	0.458487	0.698314	0.79548	0.975571	0.998665	0.281023	0.28925	0.296346	0.328353	0.393646	0.522021	0.677772	0.85218	0.942432	0.998665	0.189175	0.218053	0.229447	0.274937	0.377338	0.54689	0.660744	0.825109	0.885032	0.998665	0.26388	0.272212	0.281138	0.323238	0.380691	0.490073	0.669073	0.801517	0.952703	0.998665	0.181726	0.279853	46.9015	-0.0581457	0.24679	0.991794	47.4809	-0.0555524	0.260972
agpat4																					0.0773955	0.0897158	0.185232	0.260721	0.337523	0.540949	0.585857	0.735842	0.838231	0.998665
agpat9l	0.0762496	0.105848	0.0947683	0.142434	0.244007	0.462681	0.684944	0.884192	0.956681	0.998665	0.0948279	0.124139	0.148227	0.197246	0.261156	0.522576	0.555569	0.760719	0.89769	0.998665	0.0693433	0.0985233	0.107503	0.156858	0.248417	0.431993	0.553108	0.731451	0.867745	0.998665	0.0567111	0.0664096	0.0972566	0.126399	0.196036	0.329979	0.500614	0.727861	0.855072	0.998665	0.00128973	0.00560694	46.3911	-0.0777691	0.0587773	0.998731	45.841	-0.0534452	0.0325437
agps	0.0743438	0.106826	0.124589	0.212019	0.391172	0.610601	0.789697	0.80966	0.980848	0.998665	0.0791275	0.115077	0.117351	0.204161	0.383444	0.685709	0.889389	0.955816	0.978518	0.998665	0.0830809	0.114922	0.124185	0.205416	0.370695	0.688684	0.86331	0.958843	0.976974	0.998665	0.105477	0.13284	0.153465	0.221911	0.39973	0.669318	0.882621	0.978861	0.986052	0.998665	0.254997	0.362604	48.4287	-0.0603789	0	0.990044	49.1349	-0.0903752	0.0728324
agr2	0.151671	0.190182	0.238798	0.282496	0.657829	1.0292	1.31174	1.41626	1.24688	0.998665	0.0858622	0.143712	0.131537	0.188546	0.367335	0.826293	0.917115	1.011	1.00587	0.998665	0.120198	0.164904	0.182699	0.24574	0.421048	0.667699	0.894299	0.931076	0.912001	0.998665	0.10079	0.126754	0.161636	0.24234	0.403526	0.634476	0.87372	0.933866	1.02751	0.998665	0.00059592	0.00308608	51.4741	-0.18032	0.196711	0.853226	49.5533	-0.138177	0.116808
agrn	0.633629	0.492869	0.572959	0.538164	0.585686	0.753321	0.907649	0.899758	1.02627	0.998665	0.596812	0.619204	0.62763	0.591119	0.657213	0.82451	0.92298	1.00291	0.995139	0.998665	0.515669	0.583544	0.535046	0.567618	0.658186	0.905461	0.959315	0.987722	0.972695	0.998665	0.446372	0.378956	0.467152	0.455544	0.605663	0.810387	0.996105	1.0417	1.02571	0.998665	0.00627453	0.0195299		-0.0537617	0.549526	0.944428		-0.0531074	0.602047
agt	0.114625	0.143636	0.16289	0.255618	0.466126	0.661928	0.830682	0.822239	0.949263	0.998665	0.120072	0.155038	0.204172	0.293455	0.532494	0.728673	0.912768	0.980121	1.00945	0.998665	0.127963	0.185003	0.2039	0.359189	0.590547	0.848971	0.890568	1.00743	0.986829	0.998665	0.128702	0.1782	0.217102	0.324288	0.544068	0.746205	0.890179	0.945379	0.977243	0.998665	0.0187981	0.0467441	49.4923	-0.055695	0.00551595	0.986357	50.6192	-0.073562	0.0942644
agxt2	0.11412	0.131638	0.168382	0.260389	0.530655	0.826462	1.00495	1.37708	1.11577	0.998665	0.0736952	0.0993036	0.136697	0.203537	0.405833	0.701836	0.854398	0.951048	0.962948	0.998665	0.10871	0.152641	0.193925	0.276394	0.442434	0.70494	0.886869	0.932085	0.963191	0.998665	0.11974	0.164952	0.204054	0.311677	0.463001	0.694326	0.893678	0.942645	1.02851	0.998665	0.0771131	0.142815	50.7369	-0.112236	0.121261	0.91963	49.3077	-0.0815486	0.0511408
agxta	0.573131	0.696984	0.728888	0.701109	0.718933	0.969807	0.99845	0.988951	0.974004	0.998665	0.560336	0.640312	0.759331	0.769073	0.78865	0.94369	0.987026	1.03669	1.01937	0.998665	0.586066	0.832764	0.818097	0.923008	0.986239	1.05013	1.0946	1.10356	1.018	0.998665	0.575415	0.718677	0.751488	0.77905	0.820128	0.896121	1.00168	0.989378	1.00903	0.998665	0.0256123	0.0598465		-0.0984291	0.674136	0.938099		-0.0243544	0.437571
agxtb	0.0936495	0.141563	0.234615	0.321803	0.481178	0.698198	0.899479	0.910573	1.00423	0.998665	0.0930408	0.155319	0.240181	0.367272	0.503279	0.777357	0.835178	0.972615	0.966845	0.998665	0.07754	0.141406	0.234262	0.385375	0.568212	0.778411	0.918196	0.949695	0.981904	0.998665	0.0858796	0.164552	0.252466	0.373755	0.507844	0.709515	0.907694	0.925885	0.974903	0.998665	0.324735	0.436237	50.4616	-0.0622667	0.0461531	0.996376	51.1734	-0.0583106	0.0104821
ahctf1	0.124432	0.231233	0.341691	0.471663	0.632093	0.703147	0.837783	0.875404	1.02797	0.998665	0.107856	0.198849	0.338402	0.469825	0.651029	0.764864	0.853251	0.906637	0.986912	0.998665	0.151496	0.240337	0.392764	0.49846	0.558536	0.749116	0.804068	0.868027	0.900289	0.998665	0.284424	0.464325	0.603519	0.70717	0.754753	0.840543	0.917338	0.929461	0.972044	0.998665	0.00492396	0.0161557	52.5563	-0.0444532	0	0.986772	52.8552	-0.0497399	0
ahcy	0.0525968	0.0561429	0.0701381	0.103272	0.235904	0.509105	0.774667	0.848445	0.932209	0.998665	0.0663587	0.0841535	0.095301	0.130599	0.263172	0.551743	0.881035	0.966546	0.979576	0.998665	0.0645941	0.0766802	0.100528	0.151845	0.327809	0.702139	0.894389	0.980105	0.969628	0.998665	0.0690177	0.0900511	0.10889	0.157052	0.284512	0.611607	0.915071	0.99993	0.998982	0.998665	0.00143228	0.00613678	46.9544	-0.0814085	0.0130121	0.992342	47.7402	-0.111285	0.0721318
ahcyl1	0.0525568	0.0795186	0.102658	0.147901	0.274035	0.501275	0.751077	0.795525	0.926223	0.998665	0.0448072	0.065585	0.0866635	0.128914	0.186087	0.685767	0.705643	0.968811	0.958161	0.998665	0.0520987	0.0774665	0.0848224	0.106337	0.163628	0.381277	0.760173	0.95708	0.985089	0.998665	0.0858314	0.117461	0.136766	0.195679	0.242244	0.434241	0.739382	0.889813	0.945796	0.998665	0.192509	0.292794	46.8862	-0.0652265	0	0.991128	47.6861	-0.0898072	0.0243721
ahcyl2	0.154635	0.160772	0.21793	0.265389	0.344152	0.495222	0.657918	0.723866	0.886576	0.998665	0.106965	0.134265	0.210494	0.26819	0.389242	0.556234	0.712817	0.861289	0.941747	0.998665	0.117982	0.170999	0.22247	0.308036	0.431453	0.586173	0.715086	0.88112	0.965457	0.998665	0.0976724	0.138664	0.198165	0.269527	0.396482	0.550476	0.730052	0.906404	0.947992	0.998665	0.0100591	0.0282975	46.7065	-0.0462736	0.0678577	0.993064	48.1781	-0.0521848	0.0329524
ahnak	2.01071	1.2662	1.37714	1.10095	0.97258	0.896741	1.04092	0.957958	1.03792	0.998665	1.44005	1.12898	1.02102	0.769651	0.832029	0.810703	0.978084	1.00952	1.01461	0.998665	1.22698	1.29761	1.03175	0.78127	0.851598	0.88066	1.02114	1.03058	1.00955	0.998665	1.23292	1.07591	0.981357	0.868788	0.950136	0.875783	1.07715	1.01045	1.10204	0.998665	0.0113425	0.0311518		0.0841158	1.5	0.66916		0.116993	1.5
ahsa1b	0.0983539	0.155632	0.237897	0.327714	0.536321	0.699745	0.834855	1.27512	1.04398	0.998665	0.110733	0.157394	0.231008	0.30711	0.428934	0.702058	0.740897	0.881555	0.974982	0.998665	0.148325	0.195427	0.275343	0.342246	0.409629	0.569269	0.718012	0.87669	0.991007	0.998665	0.109336	0.167796	0.278755	0.359647	0.474515	0.654909	0.783374	0.911615	0.960761	0.998665	0.114494	0.195195	50.7212	-0.0719115	0.0972775	0.934056	49.7017	-0.0508	0.00442855
ahsg1	0.398991	0.432235	0.601359	0.535141	0.578492	0.64251	0.802661	0.763945	0.917493	0.998665	0.497583	0.589293	0.664142	0.717165	0.828009	1.10887	1.06008	1.01733	1.05227	0.998665	0.594393	0.645308	0.758238	0.756417	0.717616	0.978348	0.967378	1.10041	0.961026	0.998665	0.117831	0.128854	0.190861	0.232185	0.45131	0.60618	0.817468	0.967729	0.933939	0.998665	0.544054	0.644979	56.8477	-0.0246305	0.312181	0.932381		-0.0503901	0.538986
ahsg2	0.273992	0.23389	0.272581	0.399896	0.739508	0.907719	1.04352	0.930145	1.01045	0.998665	0.373161	0.394462	0.462067	0.55877	0.762185	0.946954	1.00547	1.03421	1.01912	0.998665	0.27471	0.236068	0.29884	0.414447	0.638608	0.806199	0.963573	1.01112	1.00486	0.998665	0.496576	0.371408	0.462523	0.589489	0.77183	0.864527	1.09246	1.07916	1.06531	0.998665	0.79834	0.857491	52.6324	-0.108357	0.242672	0.990074	55.1509	-0.0683794	0.373778
aif1l	2.22161	1.68707	1.85103	1.55981	1.1437	0.988403	1.10439	0.780535	1.05661	0.998665	1.76012	1.98161	1.88941	1.50698	1.0321	1.07518	1.02773	1.08359	1.03951	0.998665	1.60425	1.75197	1.70936	1.3659	1.37205	1.14837	1.18681	1.09869	1.0121	0.998665	1.32442	1.4073	1.32599	1.28539	1.09346	1.00313	1.21464	1.00314	1.03916	0.998665	0.000747693	0.00370372		0.616612	1.5	0.614958		0.61229	1.5
aifm1	0.685598	0.695376	0.863226	0.761727	0.722049	0.796411	0.829564	0.743034	0.88329	0.998665	0.55327	0.75262	0.730601	0.732496	0.769727	0.771573	0.930778	0.943616	0.997354	0.998665	0.440933	0.614135	0.654645	0.697396	0.788955	0.856781	0.934557	0.955541	0.974676	0.998665	0.506506	0.581231	0.674862	0.71526	0.778012	0.87967	0.987529	0.956212	0.987263	0.998665	0.000165322	0.00114739		-0.398553	0.762123	0.672004		-0.0169876	0.556377
aifm4	1.18746	1.28121	1.16554	1.0055	1.01988	0.838277	0.90371	1.00052	1.06858	0.998665	0.464758	0.610423	0.692767	0.712345	0.780925	0.763425	0.91807	0.932106	0.978845	0.998665	0.362501	0.491676	0.5025	0.484295	0.520842	0.618496	0.721499	0.857854	0.937927	0.998665	0.470636	0.608007	0.68182	0.703315	0.76502	0.841681	0.887098	0.968195	0.965652	0.998665	0.00121462	0.00534367		0.25742	1.23434	0.719324		-0.0205842	0
aifm5											0.279027	0.405546	0.443038	0.538061	0.649795	0.82492	0.855677	0.898906	0.95692	0.998665	0.104015	0.160231	0.263947	0.318437	0.565491	0.785621	0.883379	1.08196	1.10922	0.998665	0.0950795	0.177534	0.293628	0.384413	0.58207	0.722274	0.807227	0.954912	1.01435	0.998665	3.87824e-06	6.13096e-05					55.6226	-0.0333126	0
aim1a											0.201446	0.202843	0.247085	0.263713	0.367771	0.676337	0.746497	0.856348	0.918082	0.998665	0.0804518	0.0882717	0.117161	0.170729	0.324457	0.698464	0.866158	0.968925	1.00154	0.998665	0.0949563	0.1225	0.151571	0.210893	0.358584	0.626713	0.814492	0.900274	0.966212	0.998665	0.00154101	0.00647775					48.7495	-0.0541595	0.131515
aimp1	0.860895	0.609669	0.413292	0.402116	0.497568	0.635153	0.767426	0.962317	1.0819	0.998665	0.771983	0.622409	0.512408	0.445435	0.434895	0.829554	0.646715	0.86752	0.948686	0.998665	1.08354	0.930957	0.627509	0.540483	0.518372	0.586967	0.722215	0.87968	0.938773	0.998665	0.722381	0.588816	0.526073	0.456188	0.480968	0.578593	0.748184	0.873861	0.959587	0.998665	0.152801	0.245313		-0.0826968	0.561607	0.723794		-0.045987	0.580257
aimp2	0.147847	0.187025	0.205104	0.257139	0.49646	0.68403	0.990432	3.99558	1.15383	0.998665	0.153213	0.228899	0.290752	0.397506	0.532953	0.911271	0.774305	0.915003	0.950245	0.998665	0.202912	0.259203	0.283015	0.354216	0.495984	0.737106	0.791985	0.904837	0.931562	0.998665	0.191546	0.239209	0.252213	0.369485	0.508392	0.684093	0.727536	0.927908	0.993906	0.998665	0.37714	0.492226	49.8085	-0.123763	0.188285	0.23765	52.2033	-0.0507239	0.0281792
aip	0.204312	0.259287	0.276273	0.362767	0.547418	0.645034	1.00642	1.23054	1.08987	0.998665	0.173478	0.217539	0.281149	0.367789	0.454	0.789284	0.961189	1.08362	0.974899	0.998665	0.191129	0.252178	0.306564	0.339286	0.477504	0.687439	1.02349	1.02917	0.951545	0.998665	0.196481	0.246225	0.267556	0.374123	0.529729	0.641385	1.03765	0.945769	1.10158	0.998665	0.687236	0.766845	50.4564	-0.0811912	0.237296	0.93501	50.4874	-0.0889009	0.212211
ak1	0.0932635	0.0873088	0.109084	0.164785	0.346563	0.604292	0.941984	1.07525	1.05215	0.998665	0.0966659	0.118836	0.144587	0.21849	0.381539	0.797615	1.08995	1.269	0.971646	0.998665	0.092254	0.101419	0.127558	0.205362	0.402279	0.702746	1.06193	1.03358	0.808218	0.998665	0.096421	0.108475	0.145783	0.218274	0.411794	0.699644	1.06631	1.09198	1.01332	0.998665	0.474148	0.582234	48.5088	-0.111827	0.0912072	0.991689	49.6098	-0.144306	0.126932
ak2	0.155769	0.15999	0.154466	0.202881	0.489226	0.753634	0.9855	1.03579	1.06513	0.998665	0.174342	0.16328	0.185282	0.232157	0.442917	0.829586	0.89219	0.972103	0.980579	0.998665	0.16328	0.172832	0.19836	0.242319	0.461907	0.741071	0.900609	0.964907	0.975207	0.998665	0.172631	0.174878	0.196974	0.248308	0.465594	0.74586	0.889174	0.940868	0.97963	0.998665	0.0951412	0.16792	50.0016	-0.108294	0.138431	0.992757	50.0117	-0.112521	0.160241
ak3	0.0760099	0.0910548	0.104689	0.268513	0.502969	0.761701	0.855025	1.01104	0.928871	0.998665	0.0928383	0.115182	0.140511	0.278261	0.503136	0.730154	0.889548	0.997894	0.977974	0.998665	0.118581	0.142194	0.186819	0.315943	0.559982	0.729771	0.939518	0.982657	0.988995	0.998665	0.10908	0.14167	0.174793	0.30849	0.538099	0.718045	0.904581	0.920827	1.01556	0.998665	0.0956298	0.168692	50.3374	-0.0793728	0.0227778	0.991763	50.3084	-0.0774194	0.0535791
ak6																															0.256272	0.265793	0.320454	0.37978	0.418907	0.625858	0.749651	0.869945	1.01637	0.998665
akap10											0.123985	0.183832	0.162899	0.251551	0.299749	0.482098	0.511	0.746267	0.809791	0.998665											0.200059	0.183548	0.222327	0.248186	0.332258	0.424	0.649588	0.802097	0.861811	0.998665	0.269109	0.377874					45.3395	-0.0474833	0.0705534
akap12b	0.516687	0.332788	0.47831	0.398872	0.460983	0.550844	0.719115	0.728164	0.938145	0.998665	0.53125	0.436717	0.46575	0.450004	0.535844	0.542791	0.810025	0.888244	0.948082	0.998665	0.41119	0.421489	0.443653	0.411734	0.561941	0.70437	0.931803	1.03963	1.03687	0.998665	0.493273	0.43438	0.457558	0.519759	0.651175	0.73679	0.92702	0.941732	0.963713	0.998665	1.37802e-05	0.000164071	49.3819	-0.0449834	0.412502	0.927951	51.3294	-0.0597551	0.465578
akap1b	0.235621	0.290327	0.262694	0.402288	0.754577	0.927094	1.07888	0.790617	0.995774	0.998665	0.138067	0.169035	0.194076	0.308835	0.487088	0.738072	0.782596	0.913571	0.940435	0.998665	0.116959	0.151966	0.207926	0.363784	0.599697	0.799203	0.849394	0.95091	0.998192	0.998665	0.107653	0.14513	0.204297	0.422707	0.713006	0.847999	0.884359	0.995546	0.998507	0.998665	0.736075	0.806764	52.6845	-0.116398	0.249241	0.948439	50.2446	-0.0553646	0.0369146
akap8l	0.396438	0.435308	0.367745	0.396481	0.516127	0.779803	1.02732	1.2862	1.13963	0.998665	0.405387	0.42995	0.474668	0.445434	0.543822	0.821539	0.995249	1.03165	1.01901	0.998665	0.301486	0.351573	0.365727	0.426961	0.524422	0.962445	1.04733	1.12312	1.00452	0.998665	0.324816	0.385316	0.425558	0.488991	0.609418	0.871633	1.20373	1.19977	1.08457	0.998665	0.078976	0.145571	50.3359	-0.113376	0.399374	0.904468	51.3999	-0.0995387	0.433869
akap9											0.660259	0.758438	0.803713	0.964591	0.838295	1.12141	1.08472	1.04354	1.00877	0.998665											0.564829	0.72813	0.78747	0.818805	0.986436	1.00273	1.09656	1.01158	1.02169	0.998665	0.743835	0.813246						-0.0285274	0.571278
akr1a1a	0.0760166	0.099809	0.108166	0.160918	0.325704	0.521416	0.77262	1.13219	1.19176	0.998665	0.14321	0.185446	0.194145	0.270466	0.363894	0.582782	0.772864	0.990904	1.02189	0.998665	0.152728	0.177733	0.228702	0.268139	0.35467	0.541649	0.766944	0.889354	0.971877	0.998665	0.101367	0.118493	0.151627	0.25301	0.3702	0.583959	0.835715	0.906886	1.04402	0.998665	0.056676	0.112265	47.6288	-0.098984	0.0895764	0.960214	48.2648	-0.0743362	0.150465
akr1a1b	0.0814645	0.119966	0.113716	0.154524	0.462718	0.832142	0.971312	0.961943	0.982727	0.998665	0.0898096	0.123337	0.145326	0.188085	0.415609	0.778925	0.973187	1.02959	1.01894	0.998665	0.0880404	0.135912	0.161864	0.218344	0.437156	0.76445	0.936261	1.01557	1.00006	0.998665	0.0827013	0.110115	0.134161	0.19133	0.441564	0.774365	0.950012	0.99089	0.987857	0.998665	0.451296	0.562036	50.0772	-0.132645	0.0898014	0.997753	49.7035	-0.11991	0.107029
akr1b1	0.0503	0.0600195	0.0812333	0.11684	0.180259	0.295914	0.591612	0.794235	0.978178	0.998665	0.0580127	0.0781253	0.0911931	0.127564	0.17951	0.316306	0.553873	0.88605	0.980054	0.998665	0.0586113	0.0749117	0.0955404	0.121871	0.167327	0.304145	0.589953	0.883166	0.990303	0.998665	0.0714499	0.092848	0.114659	0.150133	0.199685	0.312277	0.602403	0.861176	0.986768	0.998665	0.498863	0.604638	44.6934	-0.0851432	0.048837	0.998012	44.7767	-0.0964203	0.0755613
akr7a3	0.214179	0.14678	0.166855	0.276527	0.577874	0.750525	1.11966	1.12013	1.1902	0.998665	0.115541	0.122803	0.148645	0.23606	0.464542	0.940547	1.10055	1.23865	1.01654	0.998665	0.111792	0.109074	0.145487	0.214152	0.496019	0.770023	1.07393	0.994434	0.960202	0.998665	0.185542	0.167985	0.193401	0.279009	0.549604	0.832175	1.1089	1.02187	1.06367	0.998665	0.119705	0.202357	50.799	-0.104788	0.161468	0.948043	50.3921	-0.171868	0.139061
akt1	0.0509764	0.062001	0.0569378	0.0962002	0.164452	0.345155	0.603304	0.731447	0.940795	0.998665	0.0894747	0.117049	0.0964201	0.139007	0.202605	0.52917	0.612531	0.824178	0.920135	0.998665											1.22734	1.32955	1.49271	1.41052	1.03931	0.896985	1.02927	1.08987	1.07127	0.998665	0	0	44.69	-0.0736992	0.0154975	0.994606	46.0417	-0.0665652	0.0409418
akt1s1	0.284175	0.195968	0.305964	0.453781	0.615753	1.17952	1.21657	0.919161	0.994645	0.998665	0.250285	0.309157	0.274289	0.365533	0.485527	1.0042	0.876657	1.01824	1.00921	0.998665	0.312427	0.374518	0.471883	0.499208	0.688115	0.926829	0.945476	1.06663	1.06992	0.998665	0.361391	0.444257	0.363895	0.531482	0.605786	0.687278	1.07176	1.04911	1.03294	0.998665	0.0205327	0.0504141	50.9205	-0.31465	0.309004	0.912295	50.4415	-0.261536	0.298616
akt2	0.0705262	0.159673	0.0811707	0.199639	0.481433	0.671848	0.861923	0.757333	0.978677	0.998665	0.109275	0.11447	0.136393	0.220034	0.43621	0.703901	0.911476	0.96662	0.992068	0.998665	0.0887484	0.106926	0.142305	0.243852	0.474405	0.681905	0.870504	0.961415	0.985422	0.998665	0.0763174	0.109436	0.137947	0.251034	0.481707	0.710834	0.839824	0.958227	0.977477	0.998665	0.823239	0.877272	49.3044	-0.0629947	0	0.959447	49.5645	-0.0892675	0.0872896
akt3a	0.0906305	0.145894	0.160749	0.241507	0.388132	0.456649	0.705587	0.936465	1.01173	0.998665	0.13271	0.343843	0.263909	0.373778	0.380883	0.546028	0.901339	0.989656	1.02546	0.998665	0.162908	0.173727	0.298305	0.415492	0.551079	0.707957	0.886681	0.879724	0.917559	0.998665	0.13219	0.152611	0.275929	0.301284	0.396175	0.602421	0.832543	0.93345	0.956449	0.998665	0.0584641	0.115048	47.3642	-0.0670312	0.0980277	0.990725	48.2436	-0.0933204	0.264117
aktip																					0.118093	0.169484	0.226884	0.299256	0.396202	0.53742	0.763153	0.855064	0.868538	0.998665	0.164329	0.164626	0.23644	0.30239	0.356219	0.55237	0.708703	0.807729	0.889307	0.998665
AL929115.2																															0.232226	0.272791	0.325365	0.383321	0.590124	0.737167	0.867615	1.01997	0.989539	0.998665
alad	0.600044	0.554044	0.506227	0.620768	0.616815	0.773414	0.892512	0.879262	0.970433	0.998665	0.51265	0.54755	0.625402	0.598322	0.763425	0.821083	0.94134	1.00159	0.977196	0.998665	0.445538	0.528873	0.470602	0.681148	0.818865	1.15781	1.06389	1.02996	0.993579	0.998665	0.517546	0.594644	0.682954	0.752956	0.825484	1.00844	1.09024	1.04558	1.01215	0.998665	1.69331e-05	0.000192589		-0.0342038	0.534961	0.949848		-0.0338686	0.501204
alas1																					0.0275609	0.0168372	0.0332406	0.0543792	0.127136	0.351551	0.478487	0.699181	0.877772	0.998665
alas2	0.115134	0.169922	0.204198	0.336604	0.469704	1.19051	1.04476	0.233373	0.514017	0.998665	0.164351	0.221991	0.267785	0.415228	0.413733	0.976526	0.372538	0.687931	0.747531	0.998665	0.117928	0.219286	0.271951	0.693726	1.08206	2.03273	1.25764	1.26685	0.906613	0.998665	0.0548795	0.140459	0.22273	0.338667	0.552181	0.690975	0.935195	0.807879	0.631453	0.998665	0.125859	0.210394	50.466	-0.982809	0.20646	0.390408	48.7325	-0.0305318	0
alcama	0.292951	0.225851	0.326702	0.336756	0.516199	0.630799	0.787873	0.905245	0.996832	0.998665	0.22623	0.255463	0.2716	0.316969	0.497734	0.610938	0.909199	0.963083	1.01348	0.998665	0.207986	0.228467	0.25971	0.315046	0.526636	0.758589	0.897891	0.92726	0.956489	0.998665	0.212365	0.219357	0.263351	0.347327	0.542112	0.802312	0.929279	0.983457	1.02048	0.998665	0.00524737	0.016931	50.0018	-0.0515829	0.219084	0.990891	49.6744	-0.0706629	0.226642
alcamb											0.339656	0.35242	0.371032	0.399881	0.512393	0.628423	0.910817	0.952077	1.01192	0.998665	0.206016	0.152446	0.328735	0.308432	0.422875	0.637411	0.836946	0.919729	0.960025	0.998665	0.184925	0.183052	0.193825	0.288269	0.401896	0.620706	0.766959	0.939404	1.02685	0.998665	0.000186846	0.00125348					50.1212	-0.0688714	0.346685
aldh16a1	0.180728	0.327938	0.356818	0.455209	0.572746	0.769789	0.94481	0.570827	0.918911	0.998665	0.161321	0.259527	0.352567	0.524741	0.603631	1.01979	0.80021	0.941206	0.807673	0.998665	0.178147	0.260047	0.322884	0.448344	0.584753	0.803882	0.890342	0.936239	0.97654	0.998665	0.25958	0.392749	0.514456	0.627115	0.782062	0.939882	1.12585	1.09716	1.01562	0.998665	0.11998	0.202769	52.6526	-0.0332394	0	0.822431	54.1242	-0.050726	0
aldh18a1	0.0828094	0.0898855	0.112605	0.159504	0.286996	0.52991	0.786089	0.919126	1.01778	0.998665	0.26977	0.273568	0.267046	0.269939	0.286069	1.42591	0.707936	0.932416	0.970605	0.998665	0.112716	0.136613	0.168314	0.204998	0.287812	0.491374	0.67136	0.836106	0.928208	0.998665	0.104422	0.133367	0.154668	0.208004	0.284088	0.472553	0.70667	0.859002	0.986593	0.998665	0.286319	0.396147	47.4548	-0.0848565	0.066853	0.998978	49.8881	-0.917363	0.270073
aldh1a2	0.0824862	0.117321	0.199148	0.357384	0.518482	0.737804	0.910573	1.01635	1.02333	0.998665	0.0893223	0.121821	0.215668	0.315653	0.545269	0.687632	0.933113	0.999131	1.00237	0.998665	0.0974859	0.150346	0.239159	0.422818	0.627188	0.946468	0.94018	0.980363	0.945679	0.998665	0.114294	0.163604	0.273341	0.422942	0.626681	0.8427	0.9992	1.01332	1.01878	0.998665	1.10437e-06	2.27342e-05	50.9948	-0.0690296	0.0345478	0.997118	50.7905	-0.0686606	0.0470659
aldh1a3	0.139921	0.220896	0.282257	0.364337	0.502315	0.690737	0.825039	0.92347	0.943821	0.998665	0.125003	0.266816	0.441086	0.427929	0.616812	0.649747	0.890077	0.882556	0.985617	0.998665	0.155214	0.356564	0.473154	0.655666	0.877237	1.07708	1.05701	1.0724	0.994675	0.998665	0.182565	0.307049	0.461348	0.568238	0.723741	0.856957	0.971944	1.02182	1.03334	0.998665	4.11763e-09	2.60353e-07	50.8508	-0.0489668	0.0519173	0.997813	52.7272	-0.0408588	0
aldh1l1	0.0664386	0.073321	0.0780863	0.100269	0.162441	0.295012	0.596379	0.866993	0.975478	0.998665	0.0717977	0.0866277	0.0944051	0.11227	0.154962	0.331571	0.57828	0.873944	0.925552	0.998665	0.0547469	0.0757753	0.098328	0.130819	0.188905	0.382185	0.641397	0.899199	0.941661	0.998665	0.0670577	0.0832932	0.104955	0.14012	0.201911	0.345301	0.663737	0.936067	0.949949	0.998665	0.00536226	0.017226	44.8304	-0.100196	0.0656191	0.999903	44.8622	-0.0926559	0.0702283
aldh1l2	0.0677068	0.0740213	0.0767669	0.0929324	0.1623	0.264442	0.537308	0.863484	1.00407	0.998665	0.0775561	0.0917567	0.103173	0.123367	0.160345	0.338567	0.494138	0.887376	0.995915	0.998665	0.0798476	0.0938538	0.115125	0.137778	0.17876	0.308225	0.530359	0.842927	0.933	0.998665	0.0778166	0.0944888	0.113481	0.149966	0.196763	0.297175	0.557632	0.885644	0.978307	0.998665	0.410599	0.524819	44.3737	-0.107301	0.0732994	0.998845	44.4604	-0.0997373	0.0917202
aldh2.1	0.234057	0.271062	0.216816	0.245099	0.349975	0.436928	0.662491	0.576742	0.89492	0.998665	0.150256	0.157939	0.163076	0.206905	0.30576	0.403248	0.629331	0.774085	0.903811	0.998665	0.0594022	0.0669669	0.0908366	0.153513	0.278934	0.565094	0.674586	0.865472	0.893944	0.998665	0.139535	0.167242	0.159932	0.232925	0.320187	0.492799	0.703524	0.850491	0.922453	0.998665	0.00119295	0.00526588	45.2872	-0.0483957	0.189664	0.946601	45.6426	-0.0598281	0.112316
aldh2.2	0.0976881	0.0848589	0.108127	0.15542	0.275007	0.434382	0.646227	0.661897	0.968625	0.998665	0.10287	0.107878	0.138722	0.18662	0.295356	0.505483	0.637338	0.848193	0.92292	0.998665	0.0769313	0.0873731	0.109557	0.185619	0.294911	0.543079	0.651204	0.810472	0.866462	0.998665	0.097004	0.103849	0.139423	0.202844	0.304698	0.48368	0.677532	0.818132	0.929036	0.998665	0.478883	0.586887	45.544	-0.0577999	0.0212609	0.980048	46.5922	-0.0610408	0.0492985
aldh3a2a	0.0674787	0.0732592	0.0797096	0.103797	0.203682	0.427998	0.646125	0.697184	0.924646	0.998665	0.0800781	0.0859631	0.0967854	0.118259	0.194893	0.459361	0.594722	0.800073	0.904271	0.998665	0.130913	0.190128	0.189205	0.197514	0.283383	0.503851	0.676485	0.867916	0.971439	0.998665	0.160492	0.144279	0.167435	0.210741	0.299812	0.441326	0.662605	0.856439	0.915423	0.998665	6.81598e-07	1.58591e-05	45.2649	-0.0632594	0	0.985777	45.4544	-0.0673137	0.0302304
aldh3a2b	0.0447903	0.0612225	0.0550703	0.0830355	0.192488	0.419907	0.714384	0.773071	0.919824	0.998665	0.0492091	0.0618153	0.0668007	0.0961193	0.176935	0.512707	0.656554	0.897584	0.956404	0.998665	0.116556	0.138873	0.151453	0.184032	0.268232	0.517308	0.737827	0.912187	0.972072	0.998665	0.0874067	0.0987972	0.107076	0.139286	0.223114	0.431174	0.712093	0.891035	0.933235	0.998665	0.00571529	0.0181222	45.8269	-0.0744297	0	0.988257	46.339	-0.082487	0.0185163
aldh3b1	0.0349153	0.0416623	0.0550203	0.0890368	0.332496	0.650932	0.919565	0.861828	0.977123	0.998665	0.0507091	0.061314	0.078848	0.127119	0.363107	0.771074	0.97556	0.973483	1.00024	0.998665	0.0785068	0.10078	0.135577	0.177137	0.394952	0.793958	0.947089	1.00493	1.01067	0.998665	0.0743927	0.101807	0.12248	0.179033	0.378873	0.761435	0.917716	1.00104	0.991918	0.998665	0.0136551	0.0360212	48.5936	-0.106754	0.0148972	0.989179	49.3671	-0.134542	0.0535668
aldh4a1	0.242989	0.21559	0.252769	0.246756	0.359527	0.52605	0.665052	0.630805	0.895832	0.998665	0.196686	0.20665	0.200404	0.244491	0.279847	0.563981	0.615885	0.835034	0.892246	0.998665	0.183908	0.20238	0.233109	0.24665	0.323797	0.501677	0.638702	0.790084	0.875109	0.998665	0.202301	0.212401	0.209861	0.244076	0.300412	0.430781	0.630824	0.761515	0.876226	0.998665	0.907211	0.938453	46.4302	-0.0443106	0.150873	0.961848	46.6533	-0.0561278	0.145038
aldh5a1	0.0808687	0.0978754	0.165411	0.355539	0.474438	0.664754	0.817829	0.955264	0.982204	0.998665	0.0765031	0.114202	0.147379	0.281342	0.464663	0.582131	0.836651	0.917278	0.976123	0.998665	0.159539	0.187833	0.249333	0.44781	0.619201	0.913856	0.930374	0.983385	0.982328	0.998665	0.100271	0.135418	0.195315	0.355871	0.546286	0.774354	0.912257	0.973679	0.970392	0.998665	1.33304e-06	2.62351e-05	50.0857	-0.0597452	0	0.996673	49.3073	-0.0607733	0.0062978
aldh6a1	0.0778845	0.0830585	0.0872317	0.122004	0.250624	0.403813	0.630094	0.786665	0.938629	0.998665	0.103415	0.123947	0.142119	0.185529	0.287172	0.485536	0.638785	0.845062	0.909052	0.998665	0.0972833	0.124202	0.137111	0.181607	0.28341	0.47036	0.649664	0.825778	0.91091	0.998665	0.103225	0.123318	0.147611	0.207837	0.331165	0.493722	0.697951	0.832594	0.959079	0.998665	0.0698976	0.132042	45.5462	-0.0681721	0.0332216	0.997601	46.405	-0.0616454	0.0614109
aldh7a1	0.0959424	0.108596	0.133656	0.193068	0.439869	1.17675	0.914639	0.947096	0.962327	0.998665	0.099875	0.103592	0.143379	0.219967	0.511947	2.28514	0.926362	0.973727	0.981469	0.998665	0.100719	0.146353	0.167892	0.30512	0.503866	1.09163	0.950963	1.02018	1.01636	0.998665	0.0841543	0.115877	0.126894	0.244981	0.461857	1.29222	0.880178	0.975418	0.981551	0.998665	0.787031	0.848124	50.4409	-1.0759	0.132815	0.972331	50.5115	-1.06349	0.141703
aldh8a1	0.0960158	0.149395	0.17733	0.262237	0.417825	0.652715	0.844255	1.0028	0.935359	0.998665	0.0817075	0.136273	0.174103	0.266982	0.358795	0.57772	0.670721	0.852531	0.936288	0.998665	0.0962542	0.164007	0.194404	0.292409	0.402403	0.611555	0.720929	0.916142	0.99103	0.998665	0.0905163	0.149061	0.187295	0.270532	0.369596	0.496617	0.708091	0.889393	0.929202	0.998665	0.642984	0.73274	49.3073	-0.0729619	0.0890772	0.995395	47.924	-0.0514679	0
aldh9a1a.1	0.0884336	0.0912619	0.133829	0.274739	0.440326	0.601257	0.76749	0.848934	0.974529	0.998665	0.095807	0.110713	0.159224	0.264524	0.452973	0.597336	0.789231	0.925236	0.951424	0.998665	0.0737783	0.0925747	0.141776	0.285212	0.484777	0.708558	0.817588	0.927231	0.948705	0.998665	0.0765343	0.0918783	0.138167	0.252192	0.474627	0.639835	0.805499	0.90596	0.967882	0.998665	0.0102137	0.0286835	48.7968	-0.0568817	0	0.995184	49.097	-0.0591563	0.0140075
aldoaa	0.102333	0.091349	0.15396	0.251003	0.540883	0.827535	0.975117	0.986043	1.00593	0.998665	0.112395	0.14261	0.187248	0.287956	0.555458	0.836538	0.946612	1.01837	1.03263	0.998665	0.106148	0.137034	0.190693	0.302964	0.544589	0.83032	0.920535	1.01174	1.03334	0.998665	0.090202	0.116821	0.167487	0.28409	0.521279	0.785523	0.930652	1.01908	1.04548	0.998665	0.541366	0.642598	50.8096	-0.103228	0.0840832	0.999432	51.0593	-0.0943888	0.109639
aldoab	0.0611018	0.0819014	0.102605	0.222891	0.470998	0.776074	0.918948	0.94018	0.975706	0.998665	0.0764182	0.104464	0.140378	0.242313	0.506567	0.815649	0.903072	1.00351	0.994438	0.998665	0.0855073	0.11812	0.155457	0.279327	0.535558	0.861456	0.927088	1.0122	1.01777	0.998665	0.0699481	0.0951064	0.133951	0.243155	0.501917	0.751419	0.906274	0.989756	1.00863	0.998665	0.572679	0.671207	50.1331	-0.0938517	0.0397826	0.997442	50.5308	-0.0948887	0.0655265
aldob	0.0531014	0.0676328	0.0810692	0.191712	0.525577	0.913131	1.04722	1.00453	1.00908	0.998665	0.0517099	0.0696792	0.0949532	0.18998	0.516416	0.906367	0.933722	1.02868	0.99998	0.998665	0.0684574	0.0891573	0.111396	0.237447	0.561501	0.925018	0.95886	1.02305	1.01061	0.998665	0.0849234	0.0999387	0.134201	0.249019	0.539747	0.822947	0.962893	0.98818	0.982944	0.998665	0.333857	0.445705	50.7306	-0.148889	0.0601668	0.998093	50.6629	-0.137279	0.0585251
aldoca	0.136979	0.150702	0.141222	0.168409	0.317147	0.732957	0.955163	0.960678	0.994841	0.998665	0.253903	0.32559	0.289124	0.3639	0.365781	0.74611	0.812692	0.925585	0.931029	0.998665	0.142146	0.237542	0.249679	0.356435	0.432412	0.775564	0.888637	0.997798	0.955947	0.998665	0.127723	0.193689	0.225613	0.3067	0.442872	0.756682	0.92793	0.987034	0.971423	0.998665	0.386938	0.502461	48.8706	-0.140243	0.138215	0.998829	49.6406	-0.066321	0.259448
aldocb	0.08315	0.107051	0.160362	0.295686	0.523527	0.7898	0.921316	0.910044	0.955388	0.998665	0.0866877	0.121728	0.188943	0.322412	0.546844	0.804958	0.891174	0.988189	0.985438	0.998665	0.0753194	0.116337	0.175362	0.323571	0.549118	0.84256	0.898008	0.987363	0.979066	0.998665	0.0946045	0.130901	0.200738	0.339407	0.581068	0.78138	0.925281	0.994034	0.987202	0.998665	0.437054	0.549475	50.8094	-0.0781601	0.0422023	0.994213	51.1573	-0.0748284	0.0459841
alg1	0.0424887	0.0655629	0.0555684	0.10278	0.329151	0.508945	0.785388	1.13187	1.20528	0.998665	0.0885055	0.108227	0.0963259	0.144308	0.236875	0.68237	0.690609	0.946737	1.04271	0.998665	0.0568222	0.0451191	0.0761323	0.102464	0.243216	0.427983	0.513575	0.682438	0.820302	0.998665	0.0680616	0.0808313	0.103248	0.132663	0.152574	0.324275	0.478894	0.666004	0.869342	0.998665	1.18864e-08	6.28363e-07	47.6247	-0.102465	0.043645	0.959827	47.753	-0.083083	0.0545694
alg3											0.0436199	0.0586366	0.0696528	0.0931229	0.130387	0.409642	0.398787	0.709266	0.862228	0.998665	0.0670584	0.0691146	0.120695	0.145417	0.168792	0.384944	0.544533	0.769486	0.86539	0.998665	0.0640228	0.100931	0.0926656	0.127316	0.178435	0.291286	0.497546	0.688421	0.888134	0.998665	0.591435	0.686613					43.5303	-0.0670387	0.0129633
alg5	0.0736827	0.089225	0.110336	0.118607	0.218179	0.425206	0.621898	0.210803	0.833653	0.998665	0.119816	0.117001	0.117892	0.15551	0.226411	0.35851	0.467467	0.662015	0.774161	0.998665	0.111317	0.140568	0.182091	0.213982	0.290119	0.524569	0.657068	0.886952	1.01424	0.998665	0.168307	0.175936	0.202886	0.2461	0.318004	0.472292	0.630034	0.785194	0.853123	0.998665	0.00184835	0.00739786	42.4137	-0.0486834	0.00820466	0.790317	43.3674	-0.0570903	0.0686894
allc											0.0794468	0.119236	0.115262	0.11839	0.165737	0.262775	0.349883	0.608064	0.786737	0.998665	0.122579	0.149364	0.177183	0.231678	0.334752	0.411325	0.585603	0.805124	0.931701	0.998665											2.52035e-05	0.000261452					41.8754	-0.0742862	0.0897426
alox12	0.0713053	0.147582	0.242656	0.343381	0.4289	0.554913	0.713013	0.634081	0.907898	0.998665	0.0538746	0.100288	0.200309	0.304555	0.46703	0.593665	0.686777	0.806361	0.926049	0.998665	0.0851307	0.119482	0.23438	0.347179	0.466427	0.636854	0.79845	0.891924	1.04524	0.998665	0.0478787	0.133054	0.231336	0.293686	0.4735	0.634224	0.753832	0.944672	0.958084	0.998665	0.000202928	0.00132383	47.8403	-0.0407835	0	0.957855	48.5003	-0.0485594	0
alox5b.3	0.0862721	0.0730296	0.142682	0.256782	0.738726	1.17535	1.35922	1.54718	1.21692	0.998665	0.0781452	0.0870664	0.119701	0.201654	0.48084	0.731649	0.811822	0.911608	0.902058	0.998665	0.0784958	0.104074	0.152592	0.249342	0.572199	0.84437	0.936079	1.0036	1.01063	0.998665	0.0576022	0.135203	0.174403	0.260721	0.533062	0.736092	0.87737	0.935022	0.913121	0.998665	0.13332	0.220549	51.9725	-0.193518	0.0996237	0.82726	49.7002	-0.0700805	0
alpi.2	0.208457	1.07849	0.374991	0.687172	0.561052	0.740574	0.84062	0.830785	1.03145	0.998665	0.25578	0.70375	0.570715	0.730624	0.77657	1.05725	0.991633	1.03102	1.06652	0.998665	0.454095	0.629324	0.561188	0.61767	0.789361	1.03982	0.963541	1.09029	1.02847	0.998665	0.259534	0.406484	0.500884	0.551377	0.710356	0.813486	0.958834	1.04108	1.03962	0.998665	0.749883	0.818234		-0.028021	0.521619	0.385069	60.3259	-0.042332	0
alpl	0.138284	0.20927	0.327301	0.412499	0.583871	0.779978	0.865758	1.12354	1.01544	0.998665	0.138792	0.239133	0.417965	0.509676	0.644634	0.7339	0.83896	0.923564	0.973138	0.998665	0.134647	0.22483	0.370799	0.508028	0.649901	0.857303	0.896893	0.954499	0.978638	0.998665	0.134244	0.213625	0.383681	0.495641	0.605735	0.752188	0.88217	0.972782	1.0314	0.998665	0.821679	0.876033	52.2029	-0.0594334	0.0993989	0.976133	53.4218	-0.0427422	0
alyref	0.324708	0.276946	0.513657	0.724405	0.667206	0.666169	0.791308	0.825212	1.05858	0.998665	0.395686	0.367362	0.410376	0.570562	0.640075	0.701906	0.956581	1.01358	1.02021	0.998665	0.162663	0.19934	0.297937	0.464033	0.629677	0.736924	0.891192	0.960673	0.986754	0.998665	0.325045	0.270096	0.675912	0.669239	0.723986	0.918659	1.10518	1.10469	1.0784	0.998665	0.179369	0.276933	56.071	-0.0288376	0	0.882921	54.0855	-0.0475545	0.354064
amacr	0.270786	0.258684	0.18946	0.308431	0.445153	0.95661	1.04221	1.56536	1.13165	0.998665	0.148406	0.154602	0.185903	0.194328	0.308204	0.625402	0.86571	0.943549	0.983001	0.998665	0.217243	0.230871	0.270477	0.296604	0.405473	0.746722	0.9312	0.984198	1.02306	0.998665	0.169701	0.184135	0.224054	0.32486	0.308495	0.657212	0.872901	0.924255	1.04847	0.998665	0.277816	0.386811	50.1941	-0.202621	0.253113	0.832547	48.2496	-0.0987602	0.145536
ambp	0.571163	0.521719	0.768706	0.717721	0.819585	0.772353	0.873946	0.920985	1.01558	0.998665	0.472584	0.526788	0.576298	0.665667	0.736008	0.759087	0.925577	0.929745	0.998407	0.998665	0.317046	0.437773	0.534181	0.608255	0.730215	0.820633	0.934118	0.973765	1.01543	0.998665	0.336858	0.367237	0.452744	0.555498	0.694143	0.791736	0.903498	0.973032	0.996083	0.998665	1.18883e-06	2.40975e-05		-0.0182362	0	0.885396	62.0706	-0.025937	0.349893
amdhd1	0.049168	0.0531305	0.0574341	0.0830972	0.190494	0.436918	0.678483	1.08531	1.05413	0.998665	0.0458998	0.0592257	0.0640078	0.0977087	0.208151	0.465638	0.658663	1.1389	0.570535	0.998665	0.0921098	0.117708	0.116704	0.157861	0.280699	0.586274	0.774736	0.913844	0.98676	0.998665	0.103994	0.143434	0.166715	0.235424	0.402962	0.755184	0.910399	0.97223	1.01516	0.998665	0.0947	0.167365	46.321	-0.111564	0.0488507	0.983699	46.4805	-0.0933266	0.0346499
amdhd2	0.110706	0.172984	0.187581	0.318618	0.496628	0.752645	0.907034	0.745883	0.991472	0.998665	0.237177	0.296812	0.376406	0.461722	0.646569	0.918845	0.935487	1.01331	1.00955	0.998665	0.285569	0.364416	0.408744	0.490239	0.672674	0.924387	0.966326	0.997514	0.998219	0.998665	0.221687	0.280152	0.313777	0.457433	0.625837	0.791003	0.967882	0.995941	1.03022	0.998665	0.101727	0.177459	50.6447	-0.0554149	0	0.957208	53.2212	-0.0688735	0.24339
amigo1											0.247806	0.286372	0.319055	0.394871	0.560173	0.922653	0.877267	0.919252	1.0325	0.998665																											51.7593	-0.0851066	0.262273
ammecr1	0.105252	0.0991893	0.196464	0.327535	0.563948	0.711439	0.786547	0.774057	0.917011	0.998665	0.114005	0.145693	0.167562	0.246111	0.44367	0.756383	0.892823	0.957933	0.964575	0.998665	0.136052	0.20246	0.232682	0.308906	0.527439	0.766262	0.92149	1.00527	0.997924	0.998665	0.192299	0.219512	0.271984	0.347319	0.531401	0.763715	0.921651	0.963208	0.995023	0.998665	0.00253023	0.00943021	50.169	-0.0503728	0	0.96488	49.9004	-0.0865993	0.105461
ampd1	0.0780596	0.0844897	0.0880001	0.116737	0.268596	0.716361	0.918762	0.946421	1.00305	0.998665	0.062462	0.0889792	0.0923659	0.125981	0.32557	0.738568	0.993919	1.00552	1.01819	0.998665	0.0859339	0.113444	0.145907	0.190614	0.401013	1.02748	0.979139	1.03874	0.989981	0.998665	0.0806333	0.110327	0.125798	0.187351	0.39206	0.882453	1.02334	1.05103	1.00548	0.998665	0.000495294	0.00266888	48.6242	-0.141468	0.0760235	0.997268	49.0301	-0.142045	0.0760306
ampd2	0.134991	0.16406	0.151051	0.269922	0.479808	0.837892	1.00747	1.26453	1.07368	0.998665	0.119637	0.143537	0.170293	0.258069	0.496073	0.818134	0.883017	0.98208	0.985007	0.998665	0.0781036	0.107879	0.151855	0.326291	0.580868	0.96392	0.931263	1.02652	1.00533	0.998665	0.0800059	0.103824	0.155303	0.279183	0.527553	0.767248	0.886925	1.00883	0.966597	0.998665	0.391223	0.506276	50.4034	-0.119971	0.146211	0.955405	50.4765	-0.0907997	0.107011
ampd3a	0.0290558	0.0315603	0.0639957	0.227158	0.580605	1.10959	1.25534	1.15631	1.15355	0.998665	0.196656	0.243249	0.275649	0.373827	0.537575	0.722877	0.776351	0.913874	0.921058	0.998665	0.261679	0.35808	0.389945	0.547562	0.761852	1.05401	1.10894	1.13458	1.06982	0.998665	0.118364	0.142204	0.185269	0.281229	0.585951	0.814759	0.880457	0.956344	0.929207	0.998665	0.486383	0.593979	51.2103	-0.186542	0.0509796	0.943071	51.1632	-0.0445296	0.0619436
ampd3b	0.0734825	0.103051	0.182632	0.352194	0.480179	0.755416	0.868011	1.01092	0.931391	0.998665	0.0931592	0.133047	0.248813	0.365689	0.617992	0.830637	0.97533	1.01634	1.01229	0.998665	0.109344	0.153531	0.257339	0.420702	0.658225	0.937784	0.997627	1.06534	1.03502	0.998665	0.0759228	0.129345	0.253512	0.372223	0.63394	0.857041	0.999323	0.994852	1.0039	0.998665	0.00617108	0.0192442	50.746	-0.0669823	0.00946596	0.99297	52.0495	-0.0773323	0.065379
amph	0.506775	0.336874	0.586807	0.453775	0.69937	0.86563	1.00241	1.07132	0.981636	0.998665	0.571443	0.531524	0.62868	0.545056	0.538418	0.809233	0.850604	0.955263	0.932127	0.998665	0.576822	0.674032	0.674498	0.610586	0.627212	0.722983	0.926712	0.95386	0.967317	0.998665	0.189739	0.20129	0.22998	0.336603	0.490599	0.666892	0.848448	0.884332	1.00118	0.998665	0.417536	0.531103	54.6096	-0.0729273	0.453951	0.933792		-0.0470784	0.549428
amt	0.0591436	0.0824189	0.0745395	0.141991	0.36153	0.675326	0.776	0.885511	0.882108	0.998665	0.065826	0.0793639	0.0915435	0.150935	0.378344	0.666555	0.895212	0.96331	1.00272	0.998665	0.0658203	0.098914	0.134865	0.2205	0.455334	0.695106	0.883656	0.994352	0.987721	0.998665	0.0946634	0.126194	0.143827	0.232421	0.473131	0.703582	0.910714	0.915038	0.989801	0.998665	0.00351907	0.0123823	48.445	-0.0730045	0	0.979996	48.9298	-0.0974579	0.0494877
amy2a	0.424142	0.596644	0.655035	0.666312	0.798932	0.833249	0.937582	1.29569	1.0485	0.998665	0.370273	0.521431	0.682238	0.666026	0.777569	0.879135	0.94011	0.972443	1.01809	0.998665	0.296291	0.546404	0.551181	0.600796	0.711738	0.821914	0.916764	0.953569	0.974538	0.998665	0.320399	0.468012	0.546207	0.597927	0.693194	0.81713	0.90846	0.961243	0.991044	0.998665	0.00830738	0.024333	62.9771	-0.0334059	0.417643	0.802172	60.5372	-0.0315588	0
anapc1											0.0386171	0.0966085	0.119913	0.138805	0.296302	0.479271	0.76247	0.956898	0.951712	0.998665	0.0404029	0.0503398	0.0936077	0.152673	0.324107	0.689315	0.799046	0.970326	0.949349	0.998665	0.0397738	0.0862124	0.108638	0.143616	0.348107	0.587724	0.855789	1.02969	0.897764	0.998665	0.203121	0.305467					47.1662	-0.0836211	0.0542267
anapc4											0.180432	0.251491	0.475969	0.926505	0.881154	1.20746	1.01171	1.06836	0.982644	0.998665	0.155394	0.259927	0.566222	0.89223	1.01696	1.08794	1.12239	1.02987	1.05034	0.998665	0.108727	0.218595	0.42238	0.768475	0.831712	0.874509	0.994863	0.983517	1.00223	0.998665	0.884364	0.92183					57.0016	-0.152687	0.187167
and1																					0.651907	0.629602	0.534263	0.526778	0.680782	0.816824	0.947494	0.950933	1.03748	0.998665	0.527106	0.491135	0.482056	0.463851	0.58523	0.677722	0.950587	0.93982	1.04612	0.998665
and2	0.714385	0.765003	0.661114	0.537902	0.539298	0.530133	0.640296	0.736141	1.03773	0.998665	1.2705	1.28935	1.17824	1.07978	0.827644	0.908073	0.865058	0.91478	1.02248	0.998665	1.14805	1.38987	1.29958	0.844785	0.890206	0.785004	0.942835	1.03982	1.07371	0.998665	1.20128	0.806156	0.923008	0.890047	0.879301	0.965323	1.16626	0.964269	1.14731	0.998665	0.149059	0.240533		-0.501741	0.626876	0.813781		0.052667	1.28297
and3											0.196532	0.199988	0.254998	0.292574	0.398961	0.481408	0.696556	0.774317	0.906925	0.998665											0.199544	0.188409	0.183649	0.279374	0.441324	0.52874	0.746697	0.923242	0.964062	0.998665	0.0476227	0.0978515					47.3579	-0.0473401	0.134242
angel2											0.0897148	0.107976	0.123311	0.161469	0.210241	0.452693	0.647232	0.937933	1.01501	0.998665	0.0363003	0.0462376	0.0545367	0.0408701	0.08535	0.241235	0.493122	0.84874	0.95148	0.998665	0.0325872	0.0946212	0.0418859	0.100881	0.143897	0.239757	0.513926	0.834436	0.878149	0.998665	1.56702e-05	0.000181664					46.1216	-0.0883526	0.0936701
angpt4	0.294755	0.313622	0.518687	0.550698	0.65288	0.683138	0.86967	0.862172	0.982892	0.998665	0.264279	0.376837	0.49061	0.546672	0.665497	0.839534	0.996059	1.0428	0.999644	0.998665																							55.1959	-0.0311282	0	0.972446	55.1993	-0.0477971	0.235853
angptl1a	0.604462	0.540717	0.563779	0.675779	0.787874	0.801044	0.893696	0.861229	0.902059	0.998665	0.153196	0.252884	0.293279	0.474205	0.646484	0.913551	0.869584	0.980412	0.986458	0.998665	0.136905	0.17349	0.288977	0.483487	0.680923	0.764956	0.920922	0.922505	0.976665	0.998665	0.133718	0.176887	0.299778	0.4981	0.707934	0.878348	0.96659	0.974252	0.93716	0.998665	0.00833112	0.0243596		-0.0182653	0.332701	0.919551	53.2793	-0.0617258	0.0974393
angptl2b	0.0339237	0.080087	0.059818	0.106197	0.367544	0.786031	0.984741	1.05702	1.02937	0.998665	0.032504	0.0487345	0.0564189	0.0810222	0.359597	0.718583	0.936066	0.923526	0.995398	0.998665	0.0427906	0.111316	0.128132	0.155125	0.384507	0.746363	0.879627	0.974707	0.983285	0.998665											0.209645	0.312858	49.4266	-0.144282	0.0484733	0.996925	49.06	-0.12199	0.0234407
angptl7											0.0451573	0.0809431	0.163365	0.390753	0.651648	0.889703	0.928957	1.02085	0.980334	0.998665	0.0276337	0.0480869	0.148635	0.338056	0.611745	0.813805	0.847214	1.01625	0.93431	0.998665											0.372027	0.486899					52.314	-0.0874728	0
ank1a	0.963659	1.06031	0.686414	0.612556	0.866082	1.2618	0.894818	0.977971	0.981896	0.998665	0.860158	0.691014	0.731023	0.683201	0.793027	0.832579	0.848101	0.841805	0.913523	0.998665	0.927638	1.02997	0.864995	0.77364	0.837784	0.926636	0.968342	1.12124	1.08436	0.998665	0.923322	0.854494	0.744063	0.737466	0.860579	0.828519	0.862056	0.894417	1.0165	0.998665	0.795516	0.854824		-0.210623	0.830734	0.277311		-0.0173026	0.745698
ank1b	0.250345	0.196457	0.365347	0.450898	0.678654	0.811588	0.996227	1.30312	1.11227	0.998665	0.408351	0.429803	0.559829	0.620013	0.661536	0.846321	0.946321	1.07554	0.986455	0.998665	0.344837	0.440716	0.588163	0.564643	0.680472	0.829575	0.957017	1.02026	0.996206	0.998665	0.306712	0.368058	0.404155	0.558427	0.681081	0.785279	0.925126	0.918756	1.05092	0.998665	0.218608	0.322519	52.9739	-0.0716219	0.208678	0.911871	57.4086	-0.0412384	0.385059
ank2b	0.0853296	0.100776	0.0960463	0.126916	0.244443	0.523838	0.763906	0.949532	0.977573	0.998665	0.113095	0.118732	0.120786	0.162332	0.243608	0.533075	0.689976	0.888185	0.950577	0.998665	0.0848202	0.103836	0.141955	0.184174	0.282909	0.533864	0.732936	0.868419	0.958168	0.998665	0.105992	0.130057	0.151886	0.21076	0.286737	0.511085	0.760519	0.886051	0.97882	0.998665	0.166057	0.261402	47.1368	-0.0930215	0.0707848	0.998313	46.7944	-0.0747083	0.0774128
ank3a	0.197446	0.244705	0.327675	0.397056	0.471176	0.526988	0.746017	0.883784	1.06356	0.998665	0.256804	0.289224	0.365683	0.401256	0.511307	0.629353	0.763551	0.905334	0.929959	0.998665	0.223399	0.308528	0.346346	0.417161	0.526934	0.690442	0.859173	0.924329	0.982529	0.998665	0.162446	0.185556	0.190481	0.242388	0.355784	0.567095	0.7895	0.872324	0.922445	0.998665	0.334735	0.446674	49.1448	-0.0506239	0.204171	0.977649	50.7765	-0.0414385	0.190303
ank3b	0.143313	0.207616	0.407861	0.419299	0.547543	0.648132	0.751962	0.908261	0.951255	0.998665	0.120001	0.215952	0.367972	0.451376	0.554601	0.700389	0.831956	0.933142	0.966332	0.998665	0.121213	0.204231	0.336358	0.409133	0.517723	0.656989	0.790221	0.914932	0.97657	0.998665	0.128552	0.22594	0.366062	0.45982	0.573409	0.712771	0.859387	0.908109	0.998487	0.998665	0.865863	0.910361	51.4965	-0.0394599	0	0.983719	52.1125	-0.0444149	0
ankfy1	0.12324	0.136089	0.125808	0.14348	0.199338	0.302567	0.446312	0.608693	0.87227	0.998665	0.163037	0.185873	0.179005	0.220567	0.247251	0.465782	0.52545	0.78311	0.908988	0.998665	0.0935591	0.111983	0.126215	0.166816	0.243822	0.400551	0.53712	0.774303	0.933264	0.998665	0.100296	0.117479	0.163935	0.212524	0.280015	0.410101	0.585083	0.795462	0.954634	0.998665	0.070441	0.132803	42.7821	-0.0708844	0.111513	0.994995	45.1256	-0.0619815	0.143772
ankhd1	0.151493	0.214741	0.197309	0.261778	0.385253	0.57498	1.02661	1.11977	1.12322	0.998665	0.111844	0.223157	0.270803	0.313447	0.40067	0.619314	0.909269	1.06867	1.05838	0.998665	0.293726	0.447205	0.478342	0.514954	0.582006	0.727549	0.911855	0.999742	0.986293	0.998665	0.200838	0.335365	0.434378	0.464694	0.491642	0.661757	0.923029	1.09469	1.08705	0.998665	4.07468e-08	1.72599e-06	48.3344	-0.126865	0.207939	0.966896	49.0922	-0.0856862	0.19316
ankmy2a	0.371499	0.387474	0.443927	0.479365	0.627794	0.827825	1.00498	0.768027	0.969563	0.998665	0.280546	0.335524	0.415554	0.513833	0.660543	0.921069	0.94101	1.02762	0.988757	0.998665	0.241459	0.326456	0.345118	0.394911	0.519481	0.706873	0.897149	0.96763	0.969888	0.998665	0.338333	0.407863	0.435378	0.506093	0.616743	0.737144	0.981591	0.972132	1.02919	0.998665	0.281996	0.391394	53.9713	-0.051377	0.346072	0.910514	54.0235	-0.0614228	0.276623
ankra2																					0.0918191	0.114031	0.129395	0.200904	0.279642	0.532286	0.630866	0.798334	0.861138	0.998665	0.166232	0.211278	0.274013	0.379144	0.448256	0.511369	0.657506	0.875147	1.01324	0.998665
ankrd13a	0.0527508	0.0615632	0.0526442	0.089693	0.140729	0.293931	0.492813	0.427685	0.763869	0.998665	0.0550481	0.0614532	0.0787599	0.102392	0.15129	0.328049	0.448491	0.821673	0.96801	0.998665	0.0658932	0.104763	0.109883	0.172122	0.258838	0.486843	0.581826	0.894294	0.984976	0.998665	0.110451	0.126956	0.138981	0.159573	0.225937	0.319669	0.482841	0.778737	0.881421	0.998665	0.025292	0.059322	41.822	-0.0600824	0.00847749	0.955245	44.0352	-0.0899228	0.059813
ankrd13c	0.248235	0.140843	0.272527	0.207596	0.291192	0.472642	0.588123	0.744342	1.03543	0.998665											0.0808446	0.0798022	0.133258	0.144099	0.21249	0.378463	0.535718	0.794688	0.975111	0.998665	0.0928357	0.129261	0.1857	0.229537	0.258743	0.384571	0.537633	0.737908	0.990906	0.998665	0.0657625	0.126142	45.5341	-0.066081	0.193375	0.971267
ankrd16	0.168294	0.163557	0.2021	0.293299	0.427002	0.955189	1.12609	1.01324	1.13793	0.998665	0.111998	0.120899	0.158215	0.187685	0.300452	0.862557	0.693794	0.978974	0.967188	0.998665	0.1143	0.136278	0.180693	0.237273	0.360296	0.605503	0.800601	0.956076	0.962565	0.998665	0.159305	0.233232	0.231047	0.309911	0.397915	0.570702	0.770343	0.881955	0.886136	0.998665	0.0301575	0.0679212	50.1525	-0.198434	0.199688	0.973506	49.1645	-0.0876237	0.0841959
ankrd1b											0.256742	0.282683	0.271725	0.353493	0.400171	0.496778	0.700258	0.917589	0.951427	0.998665	0.223263	0.23847	0.232669	0.285279	0.345099	0.581203	0.647928	0.824886	0.919377	0.998665	0.303848	0.288607	0.384056	0.40869	0.481654	0.531086	0.747729	0.823299	0.961469	0.998665	0.952055	0.969711					47.502	-0.0630275	0.262058
ankrd28b	0.0737741	0.1703	0.0708955	0.166272	0.639085	1.15016	1.36584	1.58532	1.13709	0.998665	0.0748956	0.0920646	0.104313	0.129741	0.204287	0.428899	0.665991	0.841444	0.945781	0.998665	0.119484	0.151309	0.188616	0.264031	0.351855	0.59326	0.751478	0.919008	0.979085	0.998665	0.172306	0.184484	0.208891	0.251944	0.326047	0.512141	0.792219	0.849861	0.978991	0.998665	0.0964736	0.169954	50.89	-0.366186	0.118245	0.827495	45.8763	-0.0774252	0.0543613
ankrd39																					0.150623	0.180969	0.210794	0.357327	0.506942	0.720841	0.889098	1.0347	1.03487	0.998665
ankrd40	0.262534	0.331279	0.4383	0.4749	0.583561	0.650878	0.761575	1.45678	0.973566	0.998665	0.196827	0.223611	0.271815	0.327341	0.452957	0.652983	0.742108	0.857207	0.921736	0.998665	0.208381	0.256996	0.268339	0.242556	0.324312	0.567136	0.719959	0.877584	0.94845	0.998665	0.275423	0.324444	0.504721	0.697298	0.463558	0.760686	0.965511	0.926062	1.06803	0.998665	0.973575	0.985355	51.3959	-0.0607141	0.333591	0.774122	49.6277	-0.0449358	0.0930768
ankrd46a											0.0864757	0.103351	0.102104	0.138209	0.205813	0.532637	0.587974	0.882182	0.953324	0.998665																											46.1428	-0.0720227	0.0517947
ankrd49											0.380027	0.520511	0.438533	0.371759	0.461135	0.444109	0.560935	0.722441	0.899153	0.998665	0.447791	0.51794	0.486298	0.494604	0.46321	0.614883	0.692697	0.804683	0.857308	0.998665	0.39127	0.395423	0.400489	0.393041	0.459882	0.655826	0.759611	0.920767	0.957791	0.998665	0.01177	0.032033					45.4643	-0.0654161	0.426418
anks1aa	0.26935	0.269891	0.367731	0.388142	0.549312	0.727911	0.937793	0.880669	1.06312	0.998665																					0.141635	0.146761	0.251766	0.225982	0.352692	0.495786	0.624959	0.74275	0.884094	0.998665	1.30067e-05	0.000156982	51.4852	-0.0585075	0.245883	0.980643
anks1b	0.139399	0.244471	0.195489	0.287346	0.55009	0.667938	0.881571	1.00649	1.0069	0.998665	0.105258	0.11685	0.230328	0.283283	0.346691	0.638906	0.585352	0.833662	0.885463	0.998665	0.0847506	0.16975	0.209579	0.316877	0.362649	0.558018	0.650986	0.804927	0.888933	0.998665	0.120571	0.137143	0.220135	0.288917	0.346551	0.460616	0.675612	0.834043	0.951851	0.998665	0.057451	0.113531	50.3113	-0.068613	0.136962	0.988436	47.7687	-0.0458224	0
anks4b																					0.164051	0.157278	0.190036	0.227159	0.268818	0.390478	0.605031	0.842978	0.939299	0.998665	0.187124	0.19051	0.185111	0.217585	0.222313	0.324747	0.595931	0.786939	0.910889	0.998665
ano1																															0.0694427	0.109971	0.115141	0.182178	0.411982	0.739993	0.925886	1.00041	1.08705	0.998665
ano10	0.0492594	0.0654664	0.0535682	0.0854818	0.146181	0.419057	0.725874	0.854636	0.952404	0.998665	0.086594	0.101245	0.131291	0.155537	0.215333	0.436436	0.696694	0.845337	0.928386	0.998665	0.0656763	0.0798383	0.105576	0.143938	0.219794	0.569198	0.801381	0.879839	0.90921	0.998665	0.12803	0.132331	0.166531	0.191151	0.238783	0.538357	0.808967	0.899223	0.968124	0.998665	0.00243319	0.00911999	46.0206	-0.0943913	0.0295753	0.994487	46.1163	-0.0758314	0.0697104
ano10a											0.0740526	0.0561434	0.0872742	0.0883974	0.162858	0.366204	0.718073	0.775097	0.970304	0.998665	0.054941	0.104776	0.110938	0.155164	0.180059	0.510835	0.75336	0.819779	0.860697	0.998665	0.045911	0.0932511	0.0969211	0.118777	0.209732	0.469906	0.775569	0.861474	0.927524	0.998665	0.17147	0.267665					45.5583	-0.0847392	0.0372827
ano5a											0.154311	0.179992	0.237212	0.22212	0.284068	0.594602	0.534628	0.719919	0.812876	0.998665	0.121085	0.149513	0.201546	0.240605	0.289285	0.484874	0.608716	0.740513	0.798136	0.998665	0.307536	0.248015	0.335845	0.3009	0.360725	0.577724	0.700941	0.859492	0.961314	0.998665	0.597562	0.692146					46.0159	-0.0434682	0.0613772
anp32a	0.229416	0.16544	0.268009	0.434423	0.665611	0.733724	0.811131	1.15094	0.966629	0.998665	0.216017	0.179657	0.221104	0.407672	0.654625	0.705189	0.924721	0.96147	1.02083	0.998665	0.176686	0.163783	0.219412	0.388656	0.658781	0.804944	0.924614	1.00475	1.01826	0.998665	0.192297	0.154782	0.207147	0.390489	0.689672	0.824557	0.930331	0.987053	0.996673	0.998665	0.187518	0.287098	52.2665	-0.0573508	0.109555	0.949488	51.8779	-0.0606917	0.113314
anp32b	0.0838595	0.109941	0.389288	0.700642	0.747852	0.70032	0.808081	1.23936	1.01797	0.998665	0.0699701	0.105564	0.294149	0.63695	0.730552	0.783278	0.924226	0.954156	1.01779	0.998665	0.0799943	0.120609	0.353802	0.646225	0.803682	0.898343	0.980224	1.03709	1.05657	0.998665	0.0768672	0.11943	0.313818	0.640614	0.797784	0.89544	0.970576	1.00404	1.00697	0.998665	0.0880778	0.158675	54.5227	-0.0596208	0	0.878752	54.0216	-0.0679581	0
anp32e	0.217006	0.158439	0.329866	0.602431	0.591515	0.538395	0.712874	0.967263	1.00103	0.998665	0.173413	0.175786	0.251528	0.521833	0.537386	0.562219	0.852058	0.921832	1.0099	0.998665	0.132587	0.13682	0.218559	0.458391	0.567273	0.637584	0.838362	0.929693	0.953272	0.998665	0.150166	0.153228	0.230296	0.519876	0.646506	0.69327	0.903981	0.949396	1.02984	0.998665	0.0392778	0.0840232	51.887	-0.0377086	0	0.914551	51.3159	-0.0442805	0
anpepa											0.216931	0.318474	0.432964	0.402824	0.618328	0.649187	0.786432	0.858778	0.918469	0.998665	0.295553	0.366734	0.369515	0.49372	0.683638	0.967017	1.00897	1.07265	1.02016	0.998665											8.18403e-05	0.000662746					52.6547	-0.0330186	0
anpepb	0.1643	0.285525	0.275668	0.358658	0.503322	0.709202	0.851674	1.03449	1.01752	0.998665	0.209245	0.262528	0.327681	0.359158	0.453159	0.684048	0.770222	0.866139	0.887022	0.998665	0.142413	0.229508	0.277194	0.372654	0.480923	0.690522	0.793562	0.898398	0.955898	0.998665	0.1892	0.270297	0.336767	0.399786	0.543297	0.682947	0.841711	0.943166	0.981185	0.998665	0.859778	0.905982	50.6131	-0.0636166	0.189423	0.989333	50.4125	-0.0411857	0.0994042
antxr1a	0.0701571	0.0722409	0.110439	0.128899	0.179145	0.352474	0.618098	0.687112	1.09545	0.998665	0.104855	0.106577	0.1325	0.155434	0.287684	0.376779	0.560241	0.859599	1.10039	0.998665	0.0774123	0.0881	0.170729	0.223727	0.281693	0.523696	0.755338	0.925399	1.12445	0.998665	0.11193	0.117791	0.186562	0.195221	0.271509	0.458499	0.691522	0.953194	1.10677	0.998665	0.000489037	0.00264538	44.8346	-0.0782329	0.0597906	0.9706	45.2923	-0.0842245	0.114689
antxr2a	0.227363	0.2303	0.272604	0.269646	0.356499	0.654079	0.710393	0.7504	0.860075	0.998665	0.239492	0.299573	0.341237	0.370947	0.523458	0.670536	0.85892	0.978428	0.974614	0.998665	0.189569	0.225198	0.269498	0.374371	0.54616	0.724759	0.878519	0.944613	0.982183	0.998665	0.194357	0.212622	0.268362	0.32514	0.487436	0.687616	0.912644	0.91622	0.999921	0.998665	0.0330747	0.0734647	48.2732	-0.0418445	0.10319	0.960683	50.7313	-0.0568808	0.241301
anxa11a	0.115221	0.0992862	0.11066	0.11739	0.256525	0.657657	0.926034	0.935968	1.05625	0.998665	0.0866178	0.103546	0.114649	0.14845	0.249493	0.685477	0.952159	1.01308	0.986087	0.998665	0.0706263	0.0898368	0.11046	0.146105	0.276957	0.907849	0.914854	1.07618	0.951612	0.998665	0.118958	0.160938	0.15394	0.207839	0.300427	0.755117	0.970899	0.981919	0.98085	0.998665	0.196269	0.297192	48.266	-0.138898	0.0991892	0.995248	48.4114	-0.151349	0.102882
anxa11b	0.0533955	0.0619352	0.0614311	0.0771814	0.121349	0.427229	0.816068	0.577821	1.0046	0.998665	0.0347608	0.0438369	0.0493235	0.0719176	0.124093	0.451578	0.681273	0.85136	0.969382	0.998665	0.117371	0.13481	0.177539	0.197077	0.297114	0.701162	0.940495	1.06749	1.00303	0.998665	0.108462	0.119502	0.116971	0.149709	0.229876	0.513293	0.836337	0.889097	0.927196	0.998665	0.00165519	0.00684879	45.5946	-0.0721921	0	0.917827	45.9202	-0.0897155	0.00760124
anxa13	0.0568103	0.0587066	0.0592596	0.0771798	0.141565	0.308912	0.696772	0.810257	0.945078	0.998665	0.100737	0.1152	0.126661	0.155012	0.193292	0.382604	0.683252	0.909299	0.97082	0.998665	0.060309	0.0723577	0.0819977	0.111224	0.16059	0.34542	0.716743	0.922521	1.00755	0.998665	0.063737	0.0728613	0.0872647	0.111677	0.157643	0.31728	0.701349	0.936665	0.988422	0.998665	0.323723	0.435073	45.2471	-0.095003	0.0351854	0.991747	45.7735	-0.0972513	0.105711
anxa13l	0.0460833	0.0786999	0.0662019	0.106338	0.246935	0.563903	0.832668	0.900054	0.920765	0.998665	0.0452616	0.0624919	0.0799396	0.0944191	0.201106	0.571703	0.872981	0.917936	1.00506	0.998665	0.130487	0.16309	0.189177	0.211619	0.319788	0.631653	0.88556	1.00595	0.783411	0.998665	0.0527901	0.0660755	0.0869696	0.1268	0.223892	0.510051	0.715373	0.879591	0.852299	0.998665	0.406537	0.520923	47.5848	-0.0967728	0.0351597	0.992278	47.6097	-0.121866	0.0492393
anxa1a	0.0901847	0.103276	0.120989	0.159347	0.354764	0.683202	0.887109	0.747307	0.985759	0.998665	0.0762062	0.0935832	0.126356	0.169757	0.361557	0.67992	0.958838	1.06838	0.91398	0.998665	0.0937581	0.102677	0.123696	0.166674	0.391837	0.86998	1.03026	1.03491	0.968514	0.998665	0.103585	0.113153	0.130702	0.184633	0.404982	0.826731	1.0209	1.02059	1.03353	0.998665	0.00636961	0.0197515	48.7579	-0.0778066	0.0426521	0.959904	48.9984	-0.113966	0.0880202
anxa1b	0.0793539	0.0681991	0.0787019	0.0895889	0.125071	0.244374	0.563624	0.702898	0.958644	0.998665	0.0833769	0.0952207	0.0934607	0.106403	0.142245	0.305757	0.599197	0.940077	0.972195	0.998665	0.0833005	0.0970174	0.105497	0.125186	0.172539	0.372811	0.714649	0.960553	0.954742	0.998665	0.0687265	0.0852256	0.0931959	0.121794	0.167448	0.343018	0.731367	0.961765	1.04132	0.998665	0.000386321	0.00218375	43.8355	-0.0858801	0.0516641	0.991225	44.9387	-0.117303	0.0886728
anxa1c	0.186405	0.1819	0.244634	0.242115	0.317581	0.395755	0.558559	0.704191	0.924151	0.998665	0.155424	0.173718	0.190153	0.218571	0.261047	0.409533	0.532389	0.799464	0.963108	0.998665	0.151227	0.173266	0.20875	0.242714	0.328545	0.4429	0.626054	0.817339	0.947797	0.998665	0.149299	0.171949	0.184564	0.24373	0.314084	0.425348	0.610479	0.808087	0.961479	0.998665	0.0256592	0.0599138	44.8628	-0.0588877	0.177805	0.994492	44.9359	-0.0712282	0.160462
anxa2a	0.185575	0.23457	0.178343	0.224726	0.392003	0.737878	0.981152	0.89565	1.03742	0.998665	0.169335	0.177061	0.197421	0.229655	0.292397	0.756633	0.962234	1.00756	1.00036	0.998665	0.166255	0.201565	0.228546	0.249133	0.348757	0.779145	0.968756	1.02607	0.964721	0.998665	0.19287	0.221312	0.221508	0.27028	0.366292	0.756278	0.986137	1.01715	1.02855	0.998665	0.741687	0.811435	49.2785	-0.121247	0.193349	0.988565	48.772	-0.164806	0.1872
anxa2b	0.114376	0.0997254	0.111168	0.130115	0.245879	0.631015	0.886947	0.940762	1.01778	0.998665	0.0955514	0.103759	0.115045	0.135305	0.237251	0.678873	0.867286	0.946754	0.955751	0.998665	0.0956195	0.112771	0.130775	0.162595	0.266218	0.749135	0.958061	1.03021	0.95468	0.998665	0.0904251	0.106924	0.119587	0.156825	0.267951	0.739428	0.98097	1.00841	1.03536	0.998665	0.00118867	0.00525048	48.0571	-0.124263	0.0966769	0.996805	48.2613	-0.126365	0.0919453
anxa3a	0.149674	0.101541	0.128973	0.129767	0.145357	0.220619	0.564699	0.754264	0.969065	0.998665	0.0708875	0.0754387	0.0902295	0.112394	0.14674	0.257471	0.528946	0.923812	0.985905	0.998665	0.0504756	0.0642502	0.0718144	0.0995215	0.144081	0.280269	0.62207	0.966998	0.999194	0.998665	0.0880198	0.0965388	0.101761	0.125146	0.166645	0.237125	0.59718	0.906038	0.934827	0.998665	0.286506	0.396322	43.9015	-0.0977817	0.109897	0.991078	44.3612	-0.123946	0.0882829
anxa3b	0.108199	0.0940194	0.112866	0.133199	0.207854	0.427635	0.781593	0.879895	0.96053	0.998665	0.0881722	0.0932276	0.109072	0.135863	0.204963	0.439471	0.829919	0.954721	0.982678	0.998665	0.126022	0.132066	0.147207	0.183426	0.263675	0.554976	0.893315	0.962661	0.963139	0.998665	0.108478	0.111937	0.125414	0.161768	0.23975	0.512093	0.905809	0.980477	1.0148	0.998665	0.0001226	0.000907214	46.4654	-0.0988593	0.0895578	0.995434	46.7508	-0.120625	0.0958154
anxa4	0.111566	0.106401	0.144841	0.16528	0.271574	0.623997	0.899808	0.893328	0.967567	0.998665	0.084991	0.105272	0.125837	0.148977	0.237944	0.542052	0.871185	0.902791	0.977059	0.998665	0.0851227	0.109511	0.137608	0.180417	0.290367	0.696628	1.00585	1.0522	1.03701	0.998665	0.0942872	0.119666	0.141203	0.190778	0.296424	0.681408	0.957852	1.0256	0.988414	0.998665	0.000269498	0.00164588	48.1592	-0.110515	0.107921	0.992216	47.5328	-0.108573	0.0935348
anxa5a	0.310489	0.314317	0.246474	0.314189	0.450328	0.684458	0.989387	1.20028	1.14396	0.998665	0.198108	0.208055	0.257962	0.302916	0.40679	0.707144	0.962796	1.08734	1.07356	0.998665	0.191356	0.240797	0.277633	0.267858	0.370662	0.573585	0.816093	0.912793	0.9612	0.998665	0.160279	0.187414	0.19119	0.252575	0.364218	0.531482	0.778165	0.937775	1.00109	0.998665	6.97777e-09	3.97492e-07	49.2476	-0.113395	0.295024	0.947809	49.3923	-0.104661	0.221956
anxa5b	0.105483	0.116285	0.124789	0.177447	0.502566	0.777944	0.97508	1.26439	1.03994	0.998665	0.117289	0.139609	0.15254	0.198348	0.44453	0.839623	0.998348	1.01797	1.02335	0.998665	0.102645	0.114818	0.154076	0.200047	0.4576	0.744313	0.959844	0.978473	0.993033	0.998665	0.0966627	0.115792	0.138749	0.202207	0.476894	0.828201	0.979425	1.01459	1.0355	0.998665	0.296928	0.407413	50.1753	-0.116535	0.0953647	0.958277	50.041	-0.134707	0.129253
anxa6	0.0572258	0.0531689	0.0825072	0.133998	0.347422	0.655353	0.873408	0.646239	0.955529	0.998665	0.146171	0.219488	0.220582	0.287603	0.431843	0.841327	0.754221	0.885314	0.961566	0.998665	0.102979	0.170167	0.191051	0.32274	0.461935	0.708329	0.766117	0.859052	0.886328	0.998665	0.122776	0.152051	0.164164	0.244335	0.387649	0.584271	0.687588	0.820227	0.886688	0.998665	0.7955	0.854824	48.1668	-0.0685457	0	0.928229	50.2731	-0.0581836	0.089069
aoc1	0.381243	0.680642	0.440543	0.708569	0.821707	1.26203	1.24384	1.13809	1.1067	0.998665	0.320801	0.478849	0.541999	0.620001	0.720862	0.901424	0.995579	1.00238	1.03075	0.998665	0.258997	0.399117	0.39461	0.523653	0.618627	0.865936	0.905628	0.975586	0.95503	0.998665	0.307551	0.400282	0.480247	0.548036	0.693349	0.847547	0.987184	1.01776	1.0054	0.998665	0.0022267	0.00852783	62.3303	-0.0836251	0.497838	0.755308	57.5962	-0.0411927	0.26433
aoc2	0.488597	0.546719	0.489125	0.547589	0.681798	0.867441	0.938068	1.02646	0.950339	0.998665	0.444737	0.524397	0.551659	0.554721	0.706264	0.839996	0.915511	0.959576	0.982367	0.998665	0.373167	0.500326	0.477043	0.542103	0.660175	0.849127	0.88161	0.966706	0.998286	0.998665	0.448553	0.506157	0.57547	0.594552	0.717485	0.86184	0.978023	0.996905	1.01683	0.998665	0.521589	0.624509	63.3252	-0.0589222	0.496994	0.983786	59.5446	-0.0377062	0.44017
aox1	0.219564	0.250652	0.199612	0.296039	0.390741	0.631904	0.824852	0.825103	1.00657	0.998665	0.263327	0.295974	0.319568	0.365391	0.506631	0.726538	0.833796	0.926613	1.00975	0.998665	0.225945	0.300041	0.273593	0.388702	0.498701	0.811506	0.926486	1.00306	1.01557	0.998665	0.24249	0.288386	0.347183	0.4292	0.528025	0.730323	0.922786	0.981028	1.02685	0.998665	0.00113295	0.00506873	48.8198	-0.0617554	0.17818	0.981771	50.7976	-0.0560569	0.236645
aox3	0.302569	0.320514	0.30174	0.451491	0.531255	0.824514	0.957617	0.920163	1.00784	0.998665	0.225629	0.276902	0.38225	0.432425	0.621916	0.799393	0.90161	0.985528	1.00243	0.998665	0.213817	0.325806	0.314776	0.499787	0.659444	1.00003	0.954612	1.00764	0.993134	0.998665	0.240067	0.329205	0.400017	0.477298	0.648247	0.873405	0.968046	1.04208	1.00498	0.998665	0.0153652	0.039753	51.6046	-0.0741355	0.295423	0.987587	52.9099	-0.0532584	0.179294
ap1b1	0.1685	0.243094	0.4126	0.50377	0.652176	0.697674	0.859253	0.836647	0.972406	0.998665	0.157684	0.229074	0.414248	0.577736	0.744596	0.844309	0.950986	0.995591	1.0152	0.998665	0.130106	0.218221	0.383572	0.548333	0.706873	0.878224	0.959116	1.00806	1.00631	0.998665	0.127187	0.215718	0.357987	0.553264	0.688755	0.860095	0.952678	0.984162	1.0068	0.998665	0.0420952	0.0886723	53.2604	-0.0392378	0	0.978138	54.9759	-0.055551	0
ap1g1	0.107919	0.177219	0.24813	0.41488	0.556992	0.682738	0.888817	1.05024	1.07013	0.998665	0.0979429	0.134964	0.26816	0.334366	0.533091	0.652718	0.861532	0.921802	1.02099	0.998665	0.0844004	0.142917	0.255463	0.370507	0.509259	0.74195	0.871927	0.969777	0.991287	0.998665	0.139169	0.189021	0.308217	0.384183	0.580685	0.75033	0.833389	0.980658	1.00541	0.998665	0.613208	0.706695	51.4559	-0.0590448	0.0503866	0.984212	50.7233	-0.0544187	0
ap1g2	0.0617577	0.0665057	0.0772433	0.148177	0.275101	0.450388	0.717434	0.707951	1.03442	0.998665	0.12382	0.166494	0.223951	0.369346	0.58145	0.941748	0.897024	0.966075	1.05525	0.998665	0.20783	0.276318	0.354526	0.449023	0.583863	0.73359	0.852059	0.921898	0.9402	0.998665	0.232819	0.288423	0.361777	0.500927	0.615977	0.822826	0.913779	0.992185	1.01657	0.998665	0.00309241	0.0111361	46.2985	-0.0645633	0	0.97727	51.8731	-0.0904511	0.125853
ap1m2	0.157814	0.177397	0.273622	0.406104	0.706956	1.01798	1.00202	1.16801	1.09247	0.998665	0.202604	0.267681	0.413112	1.38252	0.973024	5.09131	1.28556	1.50477	1.03979	0.998665	0.0836058	0.113945	0.243691	0.440405	0.632034	0.802538	0.884471	0.963082	0.935333	0.998665	0.199562	0.238284	0.34969	0.495264	0.583749	0.719518	0.90448	0.918477	1.05379	0.998665	0.184085	0.282957	52.7392	-0.110163	0.172565	0.970089	56.9723	-0.84126	0.235142
ap1m3	0.032154	0.0719146	0.185026	0.402364	0.669542	0.978804	1.14828	1.14395	1.08945	0.998665	0.0453515	0.0897404	0.155578	0.31873	0.548032	0.676427	0.817197	0.878523	0.910357	0.998665	0.039676	0.0890059	0.181619	0.388052	0.623241	0.881144	0.941974	0.993754	1.0317	0.998665	0.0797358	0.143225	0.252685	0.448425	0.684522	0.820794	0.881192	0.960664	0.998572	0.998665	0.743347	0.812981	52.6505	-0.107979	0.0332452	0.968302	50.1304	-0.0596147	0
ap1s1	0.0272563	0.403157	0.626352	1.39749	1.93641	2.61199	2.25477	1.87542	1.70681	0.998665											0.109979	0.216125	0.366805	0.558655	0.676967	0.982716	0.966998	1.02667	1.04756	0.998665	0.0757248	0.143939	0.295931	0.404087	0.661362	0.832696	0.843137	0.949574	0.922061	0.998665	1.33227e-15	1.25766e-12	59.1512	-0.159573	0.00460784	-0.0140831
ap1s2											0.153312	0.217954	0.303538	0.421574	0.556352	0.795761	0.809743	0.910024	0.91641	0.998665	0.113701	0.133928	0.195581	0.269881	0.396174	0.590717	0.71631	0.864138	0.92622	0.998665	0.119575	0.203958	0.365023	0.478859	0.57902	0.786043	0.914832	0.973136	0.980062	0.998665	0.717769	0.792484					52.0869	-0.0459879	0
ap2a1	0.0829741	0.114515	0.13883	0.2057	0.413823	0.735498	0.946457	0.984948	1.02491	0.998665	0.0848064	0.105331	0.13726	0.193049	0.342149	0.672098	0.796667	0.92595	0.964533	0.998665	0.118072	0.146112	0.177859	0.254649	0.414688	0.723609	0.891299	0.986674	1.00957	0.998665	0.120814	0.148011	0.183732	0.257537	0.4226	0.67338	0.84958	0.948582	0.959865	0.998665	0.214387	0.317924	49.5869	-0.102872	0.0910476	0.999273	48.6232	-0.0765793	0.0545792
ap2b1	0.107483	0.138261	0.196603	0.261551	0.411688	0.638564	0.849291	0.872307	0.989345	0.998665	0.123415	0.162417	0.222802	0.275795	0.439359	0.657893	0.873656	0.968124	0.999429	0.998665	0.0862861	0.121886	0.155598	0.227269	0.409582	0.89912	0.727543	1.17698	0.816525	0.998665	0.124876	0.182641	0.238135	0.309743	0.487796	0.737785	0.908478	0.999638	0.991745	0.998665	0.491571	0.598369	49.2014	-0.0639386	0.0668396	0.995278	49.5587	-0.071882	0.119224
ap2m1b	0.0988369	0.118168	0.147873	0.244256	0.517836	0.894955	1.09485	1.26443	1.10033	0.998665	0.105367	0.159834	0.226273	0.297746	0.54998	0.787023	0.972102	1.05503	1.04388	0.998665	0.139533	0.199397	0.236811	0.352971	0.537453	0.902084	0.929249	1.04561	1.02076	0.998665	0.154104	0.247012	0.301565	0.389936	0.607933	0.817861	0.959127	1.05247	1.03323	0.998665	0.00250958	0.00937439	50.7365	-0.137444	0.117535	0.953349	51.0111	-0.0859415	0.116801
ap2s1	0.0889679	0.112375	0.225937	0.262371	0.431257	0.685821	0.809526	0.774074	0.871578	0.998665	0.0688411	0.104958	0.17989	0.247786	0.423991	0.655968	0.7349	0.802686	0.941146	0.998665	0.129009	0.177828	0.262885	0.325982	0.487519	0.71326	0.846088	0.917019	0.996477	0.998665	0.0847875	0.128695	0.189708	0.263214	0.435474	0.617958	0.758261	0.936483	0.943317	0.998665	0.00534838	0.0171988	49.2231	-0.0507176	0	0.968964	48.6863	-0.0533388	0
ap3d1	0.0856498	0.0714774	0.0895707	0.117556	0.242653	0.481415	0.764744	0.497604	1.03501	0.998665	0.0563144	0.0763485	0.0951548	0.1776	0.350884	0.591527	0.719303	0.860493	0.903531	0.998665	0.106483	0.13774	0.164666	0.253048	0.416712	0.632119	0.802863	0.945637	0.966256	0.998665	0.132495	0.146026	0.182788	0.275881	0.437113	0.613113	0.769237	0.926063	0.993931	0.998665	0.00429823	0.0144764	45.6868	-0.0574597	0	0.896992	47.7119	-0.06302	0
ap3m1											0.0450486	0.0483156	0.0809544	0.0889795	0.206288	0.554907	0.774014	0.929636	1.01341	0.998665	0.0482015	0.0762594	0.092077	0.145625	0.245414	0.529854	0.703926	0.887482	0.966699	0.998665	0.0566093	0.087893	0.0922065	0.14989	0.257516	0.530183	0.83931	0.939855	0.989897	0.998665	0.627347	0.718583					47.2368	-0.0982134	0.0288897
ap3m2	0.12891	0.374914	0.57539	0.558629	0.66482	0.705609	0.89256	0.874741	0.989682	0.998665	0.156229	0.36418	0.551232	0.692373	0.707324	0.828162	0.925179	1.0063	1.03675	0.998665	0.100627	0.283807	0.494957	0.567621	0.644059	0.77387	0.885414	0.956379	1.00401	0.998665	0.125177	0.310764	0.470353	0.555108	0.614613	0.722823	0.899065	0.94634	0.954062	0.998665	0.0292226	0.0662479	55.2376	-0.035438	0	0.929525	56.6767	-0.0454399	0
ap4m1											0.137267	0.184988	0.172742	0.305167	0.46864	0.875896	0.801496	0.97636	0.988447	0.998665	0.0270966	0.050099	0.12854	0.333231	0.658445	0.9214	1.01878	1.08693	0.980379	0.998665	0.0189228	0.0489557	0.0888932	0.222162	0.398216	0.669389	0.913115	0.921169	0.91416	0.998665	0.400652	0.515682					50.6246	-0.0828701	0.123325
apaf1																					0.171151	0.21821	0.354703	0.423565	0.455105	0.65989	0.79725	0.907557	1.02686	0.998665
apba1b	0.107371	0.229805	0.19255	0.237498	0.46541	0.6487	0.94517	0.935425	0.836959	0.998665	0.075517	0.105671	0.135135	0.21518	0.305623	0.687928	0.689641	0.868614	0.900526	0.998665	0.071101	0.146537	0.140444	0.17625	0.338465	0.554392	0.815998	0.922292	0.9176	0.998665	0.0878947	0.0693649	0.129578	0.199836	0.314932	0.632307	0.836412	0.947478	0.967383	0.998665	0.424494	0.538585	49.5596	-0.0789572	0.13728	0.96497	48.0923	-0.0588058	0
apbb1ip																															0.0753097	0.125098	0.10105	0.295803	0.56815	0.737969	1.0379	0.923844	1.06738	0.998665
apeh	0.139252	0.135395	0.26977	0.455289	0.525483	0.736736	0.818815	1.05917	0.974542	0.998665	0.10691	0.157557	0.278489	0.396927	0.600339	0.757875	0.953301	0.969381	1.01104	0.998665	0.0799582	0.115849	0.22623	0.426799	0.618458	0.938853	0.907799	0.99118	0.999178	0.998665	0.106826	0.1489	0.316897	0.444682	0.647663	0.845451	0.942306	1.0229	1.01034	0.998665	0.0218572	0.0530805	51.6923	-0.0539696	0.0105862	0.980878	52.0881	-0.0618284	0.0323019
apex1	0.124205	0.090042	0.104208	0.0992708	0.134431	0.208203	0.300722	0.486729	0.876317	0.998665	0.129549	0.123826	0.131241	0.137173	0.167289	0.234612	0.283414	0.627545	0.950942	0.998665	0.0976512	0.107496	0.11084	0.126039	0.155157	0.231718	0.317813	0.686395	0.964464	0.998665	0.0959737	0.0929113	0.111143	0.132685	0.163311	0.21515	0.31433	0.664082	0.931956	0.998665	0.0993485	0.174321	40.9354	-0.103649	0.111561	0.992737	41.7107	-0.1232	0.141712
api5	0.0783586	0.101486	0.113523	0.15124	0.257439	0.393968	0.671077	0.886212	0.974645	0.998665	0.0736691	0.0939049	0.111189	0.151262	0.215399	0.420191	0.677797	0.890798	0.966824	0.998665	0.069402	0.100508	0.118722	0.168606	0.241696	0.429335	0.693376	0.899503	0.960424	0.998665	0.0898291	0.109449	0.127491	0.169976	0.238347	0.385993	0.690581	0.896755	0.988151	0.998665	0.762685	0.827421	45.9944	-0.081401	0.0786276	0.999341	46.0526	-0.0839508	0.0722069
apip	0.475104	0.45914	0.531496	0.558674	0.648825	0.813278	0.930185	0.851966	1.03669	0.998665	0.413172	0.535515	0.619266	0.654417	0.719726	1.0741	0.993253	1.05155	1.01562	0.998665	0.395293	0.50408	0.563165	0.66257	0.754864	0.939771	0.971376	0.969907	0.983293	0.998665	0.392638	0.43903	0.521641	0.594059	0.685954	0.848465	0.935279	0.983603	0.997262	0.998665	0.880408	0.919509	58.2657	-0.0363228	0.423135	0.959985	61.1346	-0.0528347	0.478028
apitd1																					0.775338	0.805971	0.591161	0.573535	0.627366	0.820057	1.16111	0.997974	0.992224	0.998665
aplp1	0.422102	0.604171	0.425826	0.646167	1.04243	1.23435	1.39892	1.63039	1.17232	0.998665	0.42921	0.459446	0.469239	0.614906	0.735919	1.15693	1.02203	1.10958	1.02403	0.998665	0.313961	0.392066	0.39729	0.478794	0.639047	0.778689	0.942517	0.983252	0.980092	0.998665	0.36822	0.384439	0.462555	0.542299	0.648074	0.825668	0.929578	0.937624	1.02408	0.998665	7.13912e-06	9.76714e-05	54.3812	-0.60132	0.484033	0.576803	55.2823	-0.0927466	0.458382
aplp2	0.326606	0.406032	0.44527	0.532794	0.624837	0.86936	0.919479	1.07188	1.03777	0.998665	0.335005	0.438522	0.432915	0.546495	0.610745	0.963605	0.889053	1.00324	0.975524	0.998665	0.307983	0.365172	0.424354	0.48143	0.571322	0.708184	0.836801	0.912897	0.941594	0.998665	0.344815	0.34048	0.425681	0.506235	0.651598	0.818707	0.93098	0.982151	1.02841	0.998665	0.0327065	0.0727202	54.2013	-0.0550425	0.344906	0.980115	54.1418	-0.0629785	0.375173
apmap	0.150051	0.188505	0.395909	0.468212	0.611682	0.706268	0.790022	0.990151	0.962289	0.998665	0.191125	0.264061	0.406596	0.510024	0.668031	0.747729	0.923023	0.943366	0.987863	0.998665	0.125047	0.223795	0.3901	0.52101	0.662692	0.770001	0.896737	0.949422	1.00071	0.998665	0.111967	0.220931	0.398037	0.539546	0.698589	0.843025	0.888343	0.996251	0.993056	0.998665	0.0479689	0.09841	52.598	-0.0438572	0	0.981953	54.0596	-0.0441103	0
apoa1	0.920295	1.07218	1.09146	1.07833	1.08857	0.947447	0.981939	1.25673	0.96218	0.998665	0.824853	1.09467	1.04407	1.09987	0.812687	1.05776	1.05045	1.13757	0.963268	0.998665	0.848205	1.18942	1.21587	1.04211	1.04572	0.98456	1.15434	1.13754	0.968362	0.998665	0.774371	1.0143	0.883502	1.02391	1.01691	0.902563	1.23781	0.946004	1.12925	0.998665	0.990876	0.996152			0	-0.107002			0
apoa1bp	0.147258	0.429333	0.836921	0.873912	0.945675	0.883197	1.07532	1.10566	1.13975	0.998665	0.244666	0.451212	0.802988	0.888287	0.787436	0.813873	0.883358	0.927498	0.9587	0.998665	0.159773	0.340361	0.714825	0.78817	0.753852	0.877587	0.929816	0.956179	0.968511	0.998665	0.251181	0.495193	0.808488	0.947414	0.824145	0.887033	0.977721	0.988286	1.00666	0.998665	0.84752	0.896209	59.8584	-0.116754	0	0.931995	60.071	-0.0645385	0
apoa2	2.94609	2.566	2.5979	2.33253	1.5766	1.10533	1.24829	0.879216	1.0978	0.998665	2.80313	3.66997	2.71333	2.61974	1.22887	1.4542	1.26631	1.33974	0.979314	0.998665	2.45978	2.79653	2.44044	1.99724	1.45848	1.12756	1.29606	1.0593	0.918457	0.998665	2.11745	2.65411	1.7669	2.0678	1.51008	1.07765	1.42724	0.965799	1.11746	0.998665	0.0270835	0.0625542		0.658639	1.5	0.0679337		0.0738016	1.5
apoa4b.1	0.54026	0.535827	0.835856	0.964644	0.931697	0.810015	0.866669	1.05189	0.968066	0.998665	0.463165	0.570454	0.734204	0.907909	0.754021	0.912966	1.02454	1.09887	0.993738	0.998665	0.422559	0.495135	0.770219	0.843886	0.907865	0.875954	1.02417	1.03492	0.945136	0.998665	0.394793	0.486032	0.575333	0.852922	0.88993	0.865948	1.12762	0.931935	1.0301	0.998665	0.316246	0.428316		-0.040359	0	0.755924	62.919	-0.0361805	0
apoa4b.2	0.170884	0.210006	0.397459	0.640408	0.7123	0.614049	0.775212	0.815824	0.948208	0.998665	0.124656	0.163711	0.285089	0.457792	0.466796	0.591814	0.783059	0.883393	0.86328	0.998665	0.156627	0.202242	0.336284	0.455608	0.577549	0.633104	0.835037	0.916484	0.877281	0.998665	0.187772	0.238603	0.361344	0.575087	0.707872	0.75607	0.999181	0.905581	1.03211	0.998665	0.15844	0.251918	53.358	-0.0347158	0	0.904419	50.2084	-0.0419278	0
apoa4b.3	0.765629	0.533145	0.946158	0.925108	0.694399	0.62424	0.660036	1.14314	1.0199	0.998665	0.636968	0.700597	0.859419	0.964372	0.791966	0.540879	1.11936	1.2283	1.14081	0.998665	0.519334	0.525632	0.725062	0.692542	0.818227	0.796789	1.02463	1.05046	0.987288	0.998665	0.528472	0.521321	0.639814	0.867201	0.919544	0.872906	1.10084	0.95305	1.05453	0.998665	0.00403966	0.0137528		-0.39129	0.735529	0.556262		-0.345161	0.749036
apoba	0.287665	0.360652	0.406987	0.443757	0.5659	0.693415	0.810107	0.931841	0.959424	0.998665	0.266455	0.361836	0.419211	0.453474	0.559118	0.678437	0.814564	0.90139	0.966925	0.998665	0.222337	0.337825	0.378102	0.447008	0.550746	0.734739	0.809999	0.924486	0.960535	0.998665	0.235959	0.321762	0.376136	0.429798	0.530231	0.673676	0.806481	0.913897	0.962624	0.998665	0.0555061	0.110574	52.4539	-0.04024	0.240519	0.996858	52.6152	-0.0375423	0.201458
apobb.1	0.163913	0.201979	0.258612	0.303186	0.39296	0.531738	0.680647	0.839004	0.944207	0.998665	0.163141	0.249756	0.30518	0.348391	0.473902	0.556485	0.72919	0.847911	0.945733	0.998665	0.147094	0.242881	0.277159	0.358323	0.461338	0.670523	0.755283	0.884139	0.942274	0.998665	0.168048	0.242512	0.301945	0.358017	0.475838	0.620979	0.768031	0.891669	0.958082	0.998665	0.000991632	0.00458231	47.8664	-0.0498104	0.126317	0.998763	49.3521	-0.0427983	0.0989121
apobb.2	0.16565	0.2207	0.214699	0.278244	0.454339	0.702874	0.862055	0.823687	0.970948	0.998665	0.159475	0.209208	0.266839	0.33316	0.464262	0.660502	0.762905	0.906214	0.96272	0.998665	0.120754	0.16786	0.195242	0.290216	0.406629	0.667253	0.762571	0.900219	0.962114	0.998665	0.144969	0.179355	0.229197	0.290976	0.410746	0.579199	0.771609	0.887194	0.941537	0.998665	0.085108	0.154334	49.8199	-0.0594306	0.116724	0.979854	49.9096	-0.0495141	0.0858278
apobec2a	0.0477328	0.103796	0.0586681	0.118424	0.213548	0.45984	0.905227	0.891647	1.01403	0.998665	0.0581917	0.0659013	0.082546	0.102581	0.182973	0.473549	0.755232	0.958319	0.994937	0.998665	0.0358493	0.0492622	0.0567015	0.0977069	0.182587	0.432053	0.75203	1.15472	0.650907	0.998665	0.0620105	0.0860843	0.122385	0.146124	0.22771	0.437304	0.795639	0.925669	0.97216	0.998665	0.967256	0.980913	47.098	-0.129418	0.0731899	0.99132	46.6715	-0.10463	0.0532724
apoc1l	2.10178	1.11791	1.12465	1.36011	0.800537	0.73037	0.971667	0.899264	1.11319	0.998665	1.52339	1.37666	0.897072	0.701275	0.605116	0.630624	0.937282	1.13561	1.02417	0.998665	0.898568	0.643193	0.666599	0.586123	0.639418	0.697381	0.965038	0.919846	0.98418	0.998665	0.982672	0.805918	0.748114	0.689642	0.719476	0.742821	1.10258	0.919607	1.15623	0.998665	1.90701e-06	3.41504e-05		0.509137	1.5	0.527072		0.518622	1.5
apoc2	0.218342	0.16779	0.179459	0.315405	0.514071	0.542075	1.02192	1.10479	1.1228	0.998665	0.170104	0.146128	0.148341	0.238431	0.326592	0.797023	1.03674	1.25656	0.93452	0.998665	0.160513	0.128552	0.170094	0.220773	0.451004	0.585086	1.0938	0.919946	0.860298	0.998665	0.161206	0.15322	0.17383	0.279731	0.502323	0.614822	1.13118	0.905678	1.31964	0.998665	0.899501	0.933231	49.3881	-0.0879902	0.193796	0.946743	49.1713	-0.164379	0.168288
apoda.1	0.409488	0.539211	0.727795	0.591516	0.827437	0.935242	0.925156	0.677381	0.687197	0.998665	0.182903	0.377394	0.547185	0.666045	0.750551	0.95569	0.88179	0.876079	0.863555	0.998665	0.155466	0.342701	0.620265	0.782999	0.94996	0.907393	1.06944	0.934533	0.906678	0.998665	0.179315	0.367929	0.582203	0.744381	0.659432	0.812953	0.999388	0.958401	0.919859	0.998665	0.0382317	0.0821311		-0.0155073	0	0.467225	57.0422	-0.046219	0
apoda.2	0.098909	0.198923	0.546995	0.706674	0.786356	0.781383	0.869357	0.712606	0.969047	0.998665	0.11589	0.20832	0.487448	0.691676	0.821211	0.790083	0.938942	0.976513	1.00089	0.998665	0.0873302	0.168081	0.432327	0.610084	0.772889	0.91628	0.947382	0.996877	1.00654	0.998665	0.122997	0.215575	0.449259	0.640863	0.827767	0.908576	0.987271	1.02151	0.998882	0.998665	0.0124841	0.0335209	55.7931	-0.0508765	0	0.835397	55.9618	-0.0621618	0
apodb	0.0453722	0.0641347	0.131145	0.357291	0.571151	0.649168	0.7717	0.601264	0.829287	0.998665	0.0696551	0.107884	0.165504	0.381003	0.615388	0.66184	0.906386	0.931538	0.969473	0.998665	0.106309	0.142468	0.220128	0.426708	0.664563	0.770293	0.987303	0.98892	0.947359	0.998665	0.108029	0.136228	0.220532	0.438954	0.631019	0.789039	0.930608	1.01904	1.11833	0.998665	0.000584747	0.00304288	48.6024	-0.0437536	0	0.876539	51.147	-0.0623938	0
apoea	0.407615	0.406745	0.488758	0.602785	0.802565	0.872141	1.02384	1.18348	1.06907	0.998665	0.367327	0.404392	0.457235	0.570171	0.691293	0.863681	0.962963	1.02674	0.95263	0.998665	0.322479	0.353652	0.456201	0.560165	0.729614	0.854974	1.01767	1.02676	0.884227	0.998665	0.369647	0.393853	0.463215	0.631161	0.781596	0.910671	1.08963	1.06292	1.04781	0.998665	0.75083	0.819133	56.4282	-0.056988	0.379235	0.940773	55.4003	-0.0505699	0.345271
apoeb	0.3563	0.280536	0.328013	0.381538	0.436814	0.51355	0.698036	0.684472	0.872622	0.998665	0.352572	0.317083	0.319683	0.381213	0.402818	0.610845	0.754301	0.918692	0.904081	0.998665	0.313637	0.258137	0.299676	0.323047	0.42222	0.557876	0.817275	0.900636	0.892316	0.998665	0.315822	0.278043	0.272049	0.364972	0.463229	0.599154	0.884793	0.879917	1.01585	0.998665	0.0184166	0.0460103	47.8373	-0.0397393	0.26693	0.968683	48.8875	-0.0568206	0.305612
apom	0.585425	0.537234	0.749448	0.686685	0.67445	0.609189	0.753146	0.882283	0.948146	0.998665	0.462894	0.610918	0.629216	0.72399	0.773844	0.796699	0.946027	0.948184	1.00607	0.998665	0.388326	0.515667	0.585742	0.636358	0.74758	0.864834	0.932271	0.979794	1.00359	0.998665	0.467782	0.520832	0.590962	0.65336	0.753149	0.871419	0.942381	0.977247	0.989919	0.998665	0.00360128	0.0126118		-0.0432226	0.633481	0.852714	63.41	-0.0232234	0.0519912
apoob	0.399312	0.601347	0.628063	0.526691	0.612217	0.666233	0.777776	0.225614	1.25206	0.998665	0.401309	0.528959	0.64334	0.642588	0.709725	0.772953	1.04107	1.06984	1.05914	0.998665	0.321037	0.402697	0.536342	0.492564	0.548142	0.620841	0.845194	0.987948	0.957831	0.998665	0.227777	0.356952	0.392398	0.509634	0.518766	0.759735	0.867829	0.933229	1.10793	0.998665	0.286679	0.396478		-0.716196	0.554658	0.644721	60.6862	-0.0354058	0.419216
appb	0.597225	0.469944	0.734427	0.624902	0.797495	0.844563	0.903381	1.63862	1.02362	0.998665	0.302074	0.374222	0.408178	0.547601	0.72527	1.65773	1.20483	1.37245	1.10529	0.998665	0.355181	0.409922	0.350291	0.42259	0.506475	0.684704	0.825321	0.98959	1.01136	0.998665	0.22106	0.183743	0.242924	0.280697	0.377286	0.556641	0.747185	0.891966	0.99696	0.998665	5.9555e-05	0.000520555		-0.04292	0.573513	0.521933	51.0772	-0.475647	0.408004
appl1	0.275547	0.330197	0.391544	0.394973	0.521269	0.578202	0.743521	0.839441	0.969077	0.998665	0.190769	0.261262	0.293268	0.354257	0.392862	0.647869	0.617837	0.847068	0.975991	0.998665	0.210331	0.260437	0.343497	0.356352	0.393261	0.499481	0.640697	0.842095	0.986135	0.998665	0.183098	0.244251	0.286427	0.376949	0.416175	0.55685	0.659213	0.843002	0.975922	0.998665	0.210475	0.31353	50.303	-0.0404789	0.248046	0.991948	48.6961	-0.044954	0.154552
appl2	0.264485	0.415701	0.463018	0.506984	0.705028	0.866331	1.03857	1.13348	1.09203	0.998665	0.181429	0.244975	0.270423	0.36996	0.46556	0.710579	0.710022	0.867671	0.919712	0.998665	0.223904	0.343974	0.432728	0.508657	0.622546	0.731654	0.862785	0.940598	1.02692	0.998665	0.226537	0.295959	0.382748	0.456435	0.583006	0.737134	0.829708	0.987823	0.973058	0.998665	0.907754	0.938453	54.4589	-0.0612675	0.319541	0.951553	50.3582	-0.0409777	0.0300271
aprt	0.0880545	0.173003	0.289224	0.415169	0.517728	0.692784	0.738788	0.858147	0.854285	0.998665	0.121731	0.184843	0.277219	0.408143	0.548366	0.644759	0.820303	0.989726	0.97878	0.998665	0.123637	0.177038	0.310113	0.519627	0.66606	0.786008	0.968483	0.984355	1.14184	0.998665	0.102235	0.206396	0.28367	0.525539	0.52575	0.814104	0.928487	0.82358	0.92757	0.998665	0.00776205	0.0231565	50.5033	-0.0427128	0	0.976176	51.2348	-0.0490081	0
aqp3a	0.128701	0.127857	0.136296	0.172994	0.297019	0.444659	0.626596	0.894264	0.958915	0.998665	0.0801941	0.0995276	0.109854	0.152305	0.220495	0.356626	0.470181	0.661797	0.835608	0.998665	0.132024	0.171479	0.134911	0.194621	0.259054	0.48547	0.582527	0.772282	0.884051	0.998665	0.180453	0.139474	0.149845	0.169773	0.238225	0.337079	0.520581	0.714253	0.835708	0.998665	0.684686	0.764774	46.1638	-0.0726893	0.104687	0.997093	43.604	-0.05976	0.0509185
aqp4	0.0461407	0.0921983	0.0517076	0.114927	0.295837	0.753604	1.00162	0.261343	0.840967	0.998665											0.0369868	0.0527989	0.0700853	0.122899	0.270782	0.837567	0.895749	1.04532	1.12442	0.998665	0.0313015	0.0622363	0.0758289	0.133244	0.311036	0.67695	0.861701	1.02717	0.981228	0.998665	0.00373473	0.0129549	46.7259	-0.0479643	0	0.642297
aqr	0.0909396	0.116006	0.104236	0.123974	0.223193	0.371842	0.552226	0.73324	0.929488	0.998665	0.44876	0.427821	0.401085	0.419605	0.465603	1.20157	0.677927	0.820689	0.875551	0.998665	0.0801024	0.102854	0.120074	0.149771	0.180666	0.338301	0.46065	0.642557	0.759626	0.998665	0.165549	0.185995	0.23558	0.268448	0.311001	0.403672	0.560723	0.739104	0.901817	0.998665	0.122447	0.206084	44.5931	-0.0680977	0.0652236	0.996898	50.3631	-0.719897	0.424318
araf																					0.0773342	0.108857	0.128152	0.166924	0.24719	0.469277	0.568637	0.76907	0.861201	0.998665	0.0854801	0.0951397	0.167884	0.232902	0.278933	0.469789	0.570223	0.787677	0.917523	0.998665
arcn1a	0.105138	0.120643	0.127302	0.194153	0.359624	0.57565	0.850077	1.15356	1.0529	0.998665	0.0769132	0.105077	0.121915	0.179872	0.280601	0.541841	0.826535	0.983097	1.03133	0.998665	0.106122	0.122006	0.155582	0.191748	0.297159	0.518204	0.817851	0.937065	0.99218	0.998665	0.100632	0.119964	0.148726	0.199887	0.309076	0.542653	0.851003	0.953118	1.02168	0.998665	0.0931418	0.165363	48.2951	-0.0994712	0.111517	0.977301	47.67	-0.0963279	0.0893951
arcn1b	0.0636553	0.0651883	0.0711127	0.0957119	0.218785	0.474009	0.763126	0.846581	0.964961	0.998665	0.0643109	0.0746398	0.0839997	0.119893	0.225135	0.506035	0.785193	0.932449	0.971064	0.998665	0.0986863	0.103327	0.117944	0.153767	0.259202	0.541222	0.793497	0.94142	0.993557	0.998665	0.102792	0.109733	0.128107	0.170966	0.277547	0.545411	0.815917	0.953355	0.9948	0.998665	0.000472815	0.00256516	46.6496	-0.0858499	0.0301859	0.994116	47.0656	-0.0965573	0.0534844
arf1	0.206854	0.0775392	0.0801441	0.163747	0.451427	0.767904	0.802384	3.90539	1.11535	0.998665	0.0145516	0.0139632	0.0152267	0.0249905	0.0538958	0.0863464	0.220175	0.509695	0.827549	0.998665	0.0374835	0.077261	0.104137	0.14116	0.237773	0.366624	0.716481	0.841841	1.30904	0.998665	0.0398029	0.0546039	0.108644	0.210211	0.457598	0.533031	0.558854	1.01961	1.14938	0.998665	0.872316	0.914237	49.7348	-0.137327	0.117548	0.270662	40.6925	-0.11065	0.0143225
arf1l	0.184527	0.183142	0.261946	0.293923	0.462988	0.628476	0.773452	1.06079	0.93504	0.998665	0.166056	0.190948	0.235054	0.284218	0.479487	0.501628	0.779047	0.808968	0.95251	0.998665	0.0990099	0.141917	0.204213	0.282757	0.440409	0.628531	0.826281	1.00893	1.06586	0.998665	0.0952554	0.135933	0.195037	0.285736	0.541819	0.66561	0.765795	0.955405	0.955086	0.998665	0.106329	0.183645	49.3675	-0.0645986	0.162193	0.980525	48.5821	-0.0482601	0.0857846
arf2	0.26742	0.29733	0.408949	0.444814	0.750301	0.977119	1.21362	1.3462	1.1183	0.998665	0.479643	0.749846	0.80406	0.92319	0.93147	1.14982	0.952862	0.940767	0.971493	0.998665	0.0813663	0.122313	0.212419	0.290539	0.431847	0.580541	0.805332	0.928533	1.0356	0.998665	0.0887267	0.139125	0.212354	0.313864	0.522255	0.745304	0.903812	1.0232	1.0452	0.998665	5.91196e-07	1.42361e-05	53.1743	-0.105483	0.306497	0.870748		-0.0572054	0
arf3b	0.253024	0.268478	0.312442	0.425963	0.707172	0.752466	0.912479	1.87923	1.05813	0.998665	0.229025	0.27823	0.317675	0.484909	0.564778	0.878043	1.07063	1.01044	1.10374	0.998665	0.210509	0.272318	0.314833	0.344981	0.433373	0.508525	0.769722	0.845868	1.04277	0.998665	0.180745	0.239082	0.326661	0.469108	0.515893	0.691359	0.825397	0.915487	1.02148	0.998665	0.00833123	0.0243596	52.5905	-0.0754826	0.239934	0.639818	52.3148	-0.0793728	0.252854
arf4a											0.0667553	0.0882661	0.104891	0.130374	0.252051	0.498954	0.63714	0.834281	0.92435	0.998665	0.0532013	0.0745992	0.0891936	0.118833	0.203147	0.382163	0.574509	0.748225	0.91204	0.998665	0.069188	0.0964691	0.11331	0.20046	0.223397	0.400054	0.576928	0.780193	0.941264	0.998665	0.0260641	0.0606663					46.2692	-0.0655956	0.0187079
arf4b	0.118841	0.191503	0.311386	0.364246	0.686742	1.03102	1.07786	1.19726	1.07524	0.998665	0.0966528	0.153946	0.228968	0.371121	0.559999	0.68353	0.816524	0.863023	1.02633	0.998665	0.159282	0.170862	0.303113	0.405865	0.555711	0.679804	0.976735	1.04219	1.24967	0.998665	0.0900564	0.141395	0.229681	0.330247	0.510058	0.71464	0.787807	0.968891	0.996767	0.998665	0.519783	0.62291	52.4152	-0.118499	0.182796	0.955713	50.8269	-0.0517604	0
arf5	0.0686021	0.246231	0.122477	0.25224	0.361671	0.532167	0.650786	1.16964	0.888079	0.998665	0.0679059	0.0952031	0.138356	0.22731	0.419941	0.585797	0.798248	0.867296	0.959945	0.998665	0.0762965	0.0991979	0.131238	0.207105	0.342762	0.563417	0.783829	0.940169	1.02688	0.998665	0.0471517	0.0802082	0.114968	0.208332	0.431528	0.600322	0.742753	0.919246	0.922885	0.998665	0.939951	0.960445	47.5606	-0.0784143	0.138133	0.924903	48.6433	-0.0611108	0
arf6b	0.10965	0.102818	0.165813	0.220488	0.372309	0.536786	0.643507	0.658426	0.896807	0.998665	0.164171	0.152447	0.184037	0.259599	0.398198	0.54779	0.685448	0.826363	0.942907	0.998665	0.085642	0.105104	0.180218	0.314003	0.427925	0.572697	0.751412	0.811606	0.919718	0.998665	0.108332	0.128234	0.189287	0.306479	0.48357	0.650812	0.80586	0.923625	0.941052	0.998665	0.000258559	0.00159178	46.5575	-0.0460251	0	0.977358	47.7584	-0.0517413	0.0751468
arfgap1	0.067486	0.11111	0.0768913	0.207327	0.478182	0.683154	0.696621	1.01837	0.836721	0.998665	0.0842719	0.102037	0.112949	0.306091	0.65793	1.45423	1.25522	1.18861	1.11588	0.998665	0.0665589	0.0843018	0.119538	0.26129	0.599275	0.762529	0.950822	0.925989	0.955457	0.998665	0.0731545	0.0988852	0.130551	0.300141	0.585464	0.826022	1.00735	0.977796	1.03715	0.998665	0.757285	0.823862	49.086	-0.0645956	0	0.955788	51.7281	-0.198006	0.11677
arfgap2	0.0870382	0.0977845	0.157296	0.381828	0.607612	0.70003	0.880819	0.814752	1.00714	0.998665	0.121078	0.126545	0.17252	0.420654	0.661296	0.861784	0.946185	1.00359	1.00546	0.998665	0.117354	0.179718	0.239919	0.437573	0.674647	0.821562	0.918053	0.994361	1.0105	0.998665	0.0870928	0.134873	0.200263	0.366652	0.604706	0.729618	0.841444	0.949578	0.929908	0.998665	0.811224	0.867265	51.0465	-0.0598162	0	0.972837	52.3857	-0.08343	0.0648069
arfgef1	0.100801	0.15454	0.202471	0.364983	0.609759	0.751	0.973671	0.601609	1.00666	0.998665	0.104192	0.151221	0.246031	0.429585	0.619664	0.808104	0.916393	0.972146	0.975731	0.998665	0.13183	0.199251	0.261192	0.362386	0.513953	0.681821	0.828568	0.907139	0.946933	0.998665	0.112499	0.174768	0.250848	0.399637	0.581419	0.718357	0.823245	0.904	0.95655	0.998665	0.390968	0.506175	51.414	-0.0545459	0	0.877984	52.4208	-0.0625134	0.00179623
arfgef2	0.0419602	0.0796119	0.125125	0.195705	0.350736	0.709633	0.864954	1.0746	0.917894	0.998665	0.105357	0.130922	0.127347	0.221866	0.237395	0.330478	0.503089	0.629832	0.700573	0.998665	0.0518687	0.0659473	0.0997888	0.160346	0.284557	0.502303	0.649593	0.839379	0.951176	0.998665	0.0680648	0.0681508	0.0982255	0.133419	0.24404	0.631235	1.036	0.998929	1.11278	0.998665	0.322558	0.434195	49.1073	-0.0972516	0.0551484	0.987806	43.2008	-0.050515	0.0582603
arfip1	0.560312	0.58749	0.605897	0.708758	0.680679	0.705906	0.881701	0.805956	1.00213	0.998665	0.547364	0.723103	0.735947	0.917923	0.897808	0.972145	1.10509	1.1662	0.973579	0.998665	0.475418	0.630018	0.692995	0.802248	0.901051	0.983788	1.09182	1.00074	0.970517	0.998665	0.431712	0.500826	0.59795	0.700871	0.782954	0.844029	1.00977	0.953924	1.03855	0.998665	0.511249	0.615116		-0.0216989	0.526464	0.912028		-0.0351405	0.312707
arfip2a																															0.0926872	0.136939	0.171716	0.261892	0.328993	0.440895	0.661176	0.752594	0.871953	0.998665
arfip2b	0.138094	0.152968	0.169107	0.232079	0.414765	0.627202	0.930603	1.15133	1.1281	0.998665	0.13624	0.211183	0.304953	0.35669	0.506209	0.722862	0.954622	1.05322	0.998824	0.998665	0.119677	0.166655	0.207814	0.291799	0.461333	0.720011	0.943169	0.991675	0.964722	0.998665	0.136869	0.173619	0.21959	0.311847	0.455177	0.705424	0.981895	0.953988	1.05476	0.998665	0.200838	0.302379	49.0087	-0.0996962	0.147253	0.970405	50.882	-0.0712146	0.165228
arfrp1											0.0356993	0.081056	0.0865584	0.111406	0.226591	0.255781	0.528035	0.599737	0.814818	0.998665																											43.1842	-0.0601498	0.0124666
arg2	0.0273231	0.358358	0.592284	0.494872	0.67045	0.875951	1.0249	1.24026	1.28496	0.998665	0.144531	0.243181	0.387388	0.550178	0.674831	1.15789	1.08086	1.21485	1.04176	0.998665	0.0759228	0.241834	0.364471	0.570251	0.655442	0.770215	0.961383	0.929025	1.03208	0.998665	0.0834563	0.236794	0.486449	0.630437	0.726559	0.982667	0.978946	1.07012	1.1156	0.998665	0.0808171	0.148197	55.5353	-0.0548356	0	0.841594	54.3445	-0.0838854	0.166527
arglu1b	5.46762	4.55561	3.94655	3.02949	2.64504	1.99301	1.50653	1.29764	1.02496	0.998665	2.12885	2.03519	1.85157	1.58873	1.34078	1.02533	1.12218	1.10269	1.04106	0.998665	2.46824	2.6468	2.34983	1.86023	1.6549	1.40761	1.30525	1.15898	1.11813	0.998665	1.19654	1.10366	1.17641	1.09587	1.07002	1.06966	1.17121	1.05109	1.03934	0.998665	0.00710178	0.0215565		0.2016	1.5	-0.565473		0.620741	1.5
arhgap1	0.0864787	0.107193	0.100541	0.158724	0.302534	0.520932	0.781252	1.31954	1.11663	0.998665	0.0861936	0.0995829	0.108168	0.130656	0.211584	0.438887	0.583001	0.841582	0.974993	0.998665	0.174794	0.226929	0.281924	0.296836	0.344518	0.500969	0.686041	0.925112	0.951403	0.998665	0.124638	0.143684	0.173385	0.212448	0.296767	0.407719	0.69204	0.841765	0.989059	0.998665	0.0757425	0.14071	47.5335	-0.114004	0.104511	0.930113	45.5119	-0.0753457	0.0659999
arhgap10											0.0851323	0.157511	0.123748	0.242477	0.2731	0.662332	0.81947	0.939506	0.941083	0.998665	0.157291	0.224387	0.223489	0.348889	0.384586	0.629111	0.747319	0.873883	0.910195	0.998665	0.263862	0.298978	0.367021	0.381534	0.398571	0.620086	0.81993	0.884713	0.945706	0.998665	0.00439687	0.0147335					48.3608	-0.0853492	0.0972692
arhgap17b											0.13095	0.185422	0.191266	0.205167	0.264852	0.421516	0.547202	0.834915	0.942126	0.998665	0.0982077	0.130789	0.236384	0.389031	0.491738	0.749748	0.760455	0.929516	1.02983	0.998665	0.0941074	0.138852	0.129714	0.171646	0.24819	0.376828	0.657652	0.82881	0.940201	0.998665	0.255281	0.36293					45.2442	-0.070257	0.149217
arhgap23a											4.00651	4.19846	3.65934	3.02548	2.18001	2.26118	1.65128	1.60042	1.31304	0.998665	1.28198	1.39204	1.23053	1.00037	0.93851	0.793603	0.909385	0.958477	0.917611	0.998665	2.24655	2.2743	1.7592	1.67966	1.74861	1.13012	1.27523	0.98542	1.11471	0.998665	7.09619e-10	6.01175e-08
arhgap35											0.141683	0.219621	0.16034	0.198067	0.213999	0.452494	0.384425	0.611767	0.784287	0.998665	0.190553	0.252316	0.289268	0.267342	0.304005	0.431101	0.58097	0.739858	0.917008	0.998665	0.215903	0.269729	0.275346	0.282906	0.269041	0.373702	0.486006	0.731906	0.914921	0.998665	0.00198474	0.00779274					42.8046	-0.0584004	0.149722
arhgap35a	0.0474495	0.060777	0.06492	0.0912484	0.172909	0.301862	0.621703	1.1545	1.19739	0.998665	0.0459231	0.0675312	0.0795808	0.129426	0.22658	0.342143	0.734218	0.988649	1.05208	0.998665	0.0533382	0.0816686	0.0940163	0.153091	0.273506	0.441126	0.686494	0.858988	0.921289	0.998665	0.102002	0.132324	0.160043	0.253707	0.288984	0.436355	0.737419	0.895631	1.01824	0.998665	4.30869e-05	0.000401355	45.2189	-0.151096	0.081323	0.957027	46.0148	-0.115716	0.0766021
arhgap4b	0.151086	0.26434	0.245435	0.505527	0.582092	0.833814	0.982672	0.285554	0.959798	0.998665	0.180932	0.285761	0.243134	0.488584	0.453998	0.805231	0.810965	0.941452	0.973609	0.998665	0.07823	0.0782315	0.105173	0.153615	0.299674	0.492062	0.728462	0.846805	0.92782	0.998665	0.137238	0.224784	0.185217	0.425367	0.445502	0.634928	0.83538	0.937158	0.947878	0.998665	0.114021	0.194589	51.6658	-0.0326768	0	0.581045	51.6339	-0.0495948	0.114711
arhgap5											0.0682492	0.0958874	0.110397	0.210017	0.329297	0.534551	0.70317	0.846878	0.914838	0.998665	0.11968	0.134625	0.173444	0.279121	0.427425	0.637832	0.809825	0.92587	1.02671	0.998665	0.261367	0.369656	0.3431	0.498963	0.339754	0.543254	0.747692	0.758928	0.913338	0.998665	0.0433104	0.0905968					47.3409	-0.0588676	0
arhgdia	0.0572555	0.0692625	0.08077	0.234481	0.509106	0.692028	0.841041	0.697214	0.88427	0.998665	0.106357	0.0989487	0.117978	0.221241	0.475689	0.618827	0.81031	0.877609	0.956234	0.998665	0.0889088	0.109277	0.135838	0.287265	0.567202	0.820934	0.92558	0.98138	1.00248	0.998665	0.0880993	0.0962772	0.118101	0.245258	0.486818	0.72051	0.890316	0.942988	0.957608	0.998665	0.00129778	0.00563633	49.2232	-0.0601953	0	0.932435	49.1028	-0.0618385	0.00346622
arhgdig	0.098024	0.0881653	0.108679	0.125912	0.225959	0.428217	0.71569	1.01869	0.914944	0.998665	0.0613273	0.076064	0.0835624	0.11676	0.170687	0.42741	0.640239	0.847715	0.94326	0.998665	0.0960475	0.113269	0.132792	0.167692	0.223802	0.459298	0.74742	0.916171	1.0132	0.998665	0.0957891	0.103385	0.118071	0.149218	0.218243	0.428325	0.735987	0.915267	0.965099	0.998665	0.391913	0.506804	46.3783	-0.103386	0.091446	0.990889	45.6672	-0.0800181	0.0393976
arhgef10	0.88483	0.466819	0.755261	0.750234	0.548778	0.637545	0.674421	1.24837	0.976102	0.998665	1.11615	1.28932	0.981018	0.97294	0.852937	0.606011	1.14189	1.16354	1.13473	0.998665	0.80766	0.789716	0.980007	1.01872	1.1124	1.08805	1.26353	1.20688	1.03399	0.998665	1.05014	0.857784	0.844651	1.08833	0.771515	1.0756	1.2929	1.14177	0.967566	0.998665	0.0414911	0.0876513		-0.476047	0.673886	0.641256		0.216495	1.20274
arhgef11											0.509306	0.476398	0.484372	0.50757	0.597418	0.804202	0.918491	1.05119	0.930808	0.998665	0.129179	0.126792	0.127749	0.156699	0.247668	0.607735	0.912092	0.995818	1.00888	0.998665											8.18739e-07	1.80341e-05					55.624	-0.0663352	0.482855
arhgef1b	0.140305	0.17518	0.353301	0.368995	0.414107	0.472959	0.710752	0.727611	0.953255	0.998665	0.123032	0.195264	0.248394	0.324384	0.417598	0.522153	0.818655	0.949867	0.949448	0.998665	0.0838605	0.125222	0.167037	0.226589	0.362486	0.575099	0.839334	0.950891	0.943488	0.998665	0.112807	0.156513	0.191161	0.253143	0.363926	0.516472	0.779339	0.909841	1.0133	0.998665	0.00728416	0.0219889	48.2535	-0.0401738	0.060515	0.965399	48.7356	-0.060742	0.13629
arhgef6											0.0579902	0.0852954	0.147219	0.173088	0.290767	0.338295	0.565846	0.777861	0.933478	0.998665	0.12425	0.175221	0.155418	0.20991	0.338368	0.495822	0.649936	0.844579	1.02258	0.998665	0.176387	0.19974	0.239443	0.268919	0.392641	0.482911	0.662736	0.794233	0.898156	0.998665	0.00153011	0.00644009					45.0399	-0.064619	0.0586314
arhgef7a	0.204252	0.262815	0.266623	0.402723	1.02543	1.62091	1.59414	1.10313	1.11925	0.998665	0.134678	0.200695	0.280062	0.357552	0.468687	0.77275	0.773885	0.902829	0.936502	0.998665	0.290611	0.369912	0.419391	0.486564	0.590246	0.744926	0.862006	0.969744	0.966258	0.998665	0.236908	0.278817	0.379298	0.449123	0.572188	0.716141	0.883511	0.932363	0.969685	0.998665	0.0946166	0.167262	53.6582	-0.882344	0.244563	0.709523	50.9133	-0.0473381	0.000985793
arhgef7b																					0.50691	0.550597	0.507582	0.443424	0.455808	0.702225	0.848444	0.948263	0.955615	0.998665
arhgef9b	0.149629	0.161907	0.270098	0.409818	0.685865	0.724913	1.2092	1.17381	1.18563	0.998665											0.111636	0.127526	0.126086	0.21597	0.311096	0.589673	0.825769	0.960818	0.895493	0.998665	0.140605	0.172342	0.172497	0.245873	0.365966	0.578018	0.777259	0.895983	1.01002	0.998665	1.73801e-07	5.38617e-06	52.448	-0.0813196	0.129601	0.911555
arid2																					0.148701	0.252829	0.407944	0.524306	0.669228	0.816981	1.02935	1.03395	1.09523	0.998665	0.107657	0.151003	0.264908	0.434888	0.696698	0.760525	1.00727	0.985102	1.09047	0.998665
arid4b	0.532727	0.627115	0.592001	0.586318	0.684274	0.650829	0.863722	0.915144	0.966781	0.998665	0.398933	0.437861	0.516767	0.496669	0.537162	0.699667	0.82418	0.930023	0.962876	0.998665	0.23288	0.288217	0.344619	0.430533	0.564567	0.679931	0.884229	0.968836	0.939135	0.998665	0.448003	0.577845	0.54019	0.638876	0.627112	0.707668	0.889412	0.969001	1.02656	0.998665	0.165997	0.261402		-0.0365841	0.57219	0.956219	53.8639	-0.0417224	0.409574
arih1	0.381896	0.329255	0.374997	0.424885	0.563954	0.673857	0.853769	0.907898	0.97693	0.998665	0.22729	0.272077	0.326912	0.436614	0.66338	0.872205	1.01413	1.04979	1.01876	0.998665	0.221628	0.265102	0.324612	0.366138	0.489404	0.632732	0.787296	0.87937	0.929351	0.998665	0.278467	0.327616	0.346263	0.42557	0.599735	0.7582	0.901031	0.957907	0.983724	0.998665	0.082354	0.150372	51.657	-0.0481657	0.317564	0.992403	52.764	-0.0780146	0.232202
arih1l											0.0802141	0.124583	0.134287	0.220315	0.385259	0.706217	0.701086	0.854951	0.878072	0.998665	0.0741987	0.190946	0.196246	0.320777	0.630544	0.847773	0.948468	1.00471	1.00103	0.998665											0.00142382	0.0061095					48.5494	-0.0556722	0
arih2	0.161734	0.231134	0.201147	0.27698	0.544459	0.790497	1.01957	0.985178	1.00167	0.998665	0.103644	0.129483	0.13927	0.171699	0.261702	0.535446	0.826186	0.911755	0.969924	0.998665	0.145032	0.160037	0.227807	0.269088	0.399542	0.639094	0.835681	0.881957	0.968012	0.998665	0.486512	0.330862	0.342507	0.293775	0.345817	0.584807	0.853101	0.959806	1.02497	0.998665	0.108707	0.186933	50.7023	-0.0997943	0.178726	0.994294	47.4593	-0.0934963	0.105401
arl1	0.0686231	0.0685398	0.125504	0.134747	0.224785	0.387969	0.565912	0.679544	0.824146	0.998665	0.0575455	0.0808878	0.112711	0.135691	0.237601	0.286478	0.528101	0.599515	0.91694	0.998665	0.0907989	0.114187	0.207005	0.201381	0.278467	0.447775	0.623082	0.809519	0.964394	0.998665	0.0774801	0.0976666	0.139201	0.169693	0.278246	0.392978	0.550819	0.759888	0.865725	0.998665	0.00118186	0.00522741	44.4557	-0.0552042	0	0.992136	43.567	-0.064305	0.0493998
arl14ep	1.81445	1.75296	1.64849	1.35483	1.48575	1.47064	1.24367	1.10796	1.02386	0.998665											0.703018	0.750652	0.71684	0.667387	0.633487	0.736735	0.78005	0.885465	1.02093	0.998665	0.922211	0.782721	0.750652	0.743508	0.716156	0.709607	0.812547	0.86086	0.958076	0.998665	0	0		0.0675839	1.5	0.733088
arl2	0.0386133	0.0317681	0.0534652	0.0797219	0.262233	0.704385	1.01784	0.964225	1.04048	0.998665	0.0378165	0.0397714	0.0513157	0.078419	0.211176	0.449675	0.67754	0.829322	0.996854	0.998665	0.0196993	0.0281851	0.0328046	0.0940685	0.198753	0.451164	0.643639	0.836283	0.938085	0.998665	0.0562811	0.0881059	0.092095	0.156478	0.258126	0.479713	0.724344	0.869848	0.933309	0.998665	0.0789154	0.1455	48.6405	-0.158536	0.0394336	0.996996	46.0945	-0.0795336	0
arl2bp											0.047036	0.0870819	0.114253	0.241871	0.372787	0.545996	0.7635	0.895969	1.06602	0.998665	0.0200946	0.0376174	0.106827	0.268008	0.48054	0.929156	0.952225	1.03621	0.923383	0.998665	0.333573	0.378452	0.43951	0.5205	0.527139	0.671301	0.80164	0.912088	0.990305	0.998665	0.0882052	0.158717					48.1814	-0.0660609	0.0104858
arl3	0.2	0.199841	0.19945	0.280477	0.519825	0.750707	0.97888	1.0218	1.0582	0.998665	0.173367	0.156871	0.173209	0.244212	0.390497	0.651953	0.869354	0.967353	0.998963	0.998665	0.170982	0.210148	0.236625	0.310349	0.46324	0.67767	0.865582	0.952388	0.986384	0.998665	0.135016	0.141092	0.16315	0.240514	0.400042	0.615581	0.848479	0.909407	0.978745	0.998665	0.0431118	0.0902942	50.3833	-0.0933584	0.18115	0.994057	48.9412	-0.0848941	0.14612
arl3l1	0.632415	0.588601	0.483233	0.493502	0.785875	0.822369	0.954185	1.48361	1.2211	0.998665	0.851589	0.648674	0.657283	0.66701	0.730835	1.21611	0.993511	1.11236	1.04313	0.998665	0.614979	0.584408	0.537525	0.501283	0.549577	0.614931	0.804293	0.941809	0.951255	0.998665	0.61072	0.467726	0.463994	0.466433	0.564389	0.604674	0.765581	0.864955	0.990332	0.998665	1.1723e-05	0.000145067		-0.0623417	0.550801	0.664115		-0.367222	0.706139
arl6	0.0243774	0.0368798	0.0324816	0.0558476	0.114416	0.314303	0.504924	0.1016	0.573488	0.998665	0.0830256	0.106582	0.119522	0.1637	0.217026	0.377642	0.48006	0.693726	0.822893	0.998665	0.164705	0.248082	0.259765	0.254315	0.276884	0.412309	0.575166	0.78796	0.980452	0.998665	0.0576929	0.0886443	0.109996	0.14235	0.209966	0.347678	0.553758	0.751116	0.885834	0.998665	0.0235211	0.0563229	38.9756	-0.0700548	0.0540419	0.774146	43.8933	-0.0582417	0.0498555
arl6ip1	0.168464	0.261908	0.27585	0.357793	0.526313	0.680611	0.777929	0.856095	0.89818	0.998665	0.130389	0.15819	0.286008	0.352733	0.527986	0.627938	0.779558	0.84171	0.924085	0.998665	0.143352	0.21199	0.241347	0.262738	0.45475	0.572188	0.857435	1.01429	1.01558	0.998665	0.160768	0.218344	0.292691	0.281944	0.576309	0.654104	0.759151	0.987166	1.17156	0.998665	0.00200368	0.00784843	50.8312	-0.0403457	0	0.990858	50.2092	-0.0441217	0
arl6ip5b																					0.15551	0.25117	0.276802	0.34362	0.401079	0.546144	0.920922	0.882763	0.939605	0.998665	0.270506	0.340474	0.39867	0.465562	0.503676	0.737561	1.19263	1.21903	1.26468	0.998665
arl8a	0.180792	0.296977	0.430436	0.451709	0.59428	0.782391	0.91719	1.18331	0.977949	0.998665	0.116819	0.233364	0.391612	0.478585	0.637498	0.72766	0.893014	0.890322	0.979469	0.998665	0.165382	0.297324	0.392872	0.439217	0.553747	0.703207	0.889006	1.01536	0.992997	0.998665	0.144889	0.260271	0.361034	0.461754	0.623955	0.778668	0.874261	0.973788	1.01302	0.998665	0.931307	0.954268	52.9716	-0.0558991	0.195775	0.945948	53.1003	-0.0455793	0
arl8ba	0.306881	0.443809	0.657011	0.662198	0.914638	0.95195	1.10588	1.41457	1.19429	0.998665	0.265805	0.343308	0.45494	0.514923	0.686003	0.81879	0.921069	0.937143	0.99524	0.998665	0.200515	0.322107	0.39329	0.463417	0.577578	0.690137	0.839622	0.933351	0.99407	0.998665	0.27396	0.364556	0.475835	0.564721	0.710457	0.841693	0.893378	0.979868	0.97178	0.998665	0.0122488	0.0330774	58.8614	-0.0537376	0.186254	0.775101	55.0226	-0.0418579	0.128543
arl8bb	0.179125	0.306095	0.48077	0.581036	0.659396	0.737751	0.837613	0.886619	0.998924	0.998665	0.155255	0.338981	0.44026	0.578061	0.69135	0.848967	0.960612	0.971609	1.03746	0.998665	0.253477	0.374813	0.559577	0.655045	0.698651	0.774026	0.884924	0.952267	0.954503	0.998665	0.364453	0.636588	0.743138	0.88463	0.781393	0.878014	0.975299	0.949932	1.04325	0.998665	0.000304595	0.00180517	54.655	-0.0369825	0	0.97604	55.3386	-0.0480227	0
arl9											0.0380773	0.126169	0.109539	0.653201	0.638304	3.69591	1.82528	2.28808	1.211	0.998665	0.0625372	0.108523	0.125738	0.145354	0.381417	0.554868	0.750424	0.580307	0.997276	0.998665	0.0947676	0.131476	0.168661	0.280446	0.382081	0.57987	0.701557	0.77689	0.902164	0.998665	4.91954e-05	0.000447948					54.3657	-0.186378	0.0602961
armc1	0.225868	0.367801	0.522776	0.577067	0.785459	0.899269	1.00228	1.34424	1.03453	0.998665	0.297573	0.408649	0.558726	0.646608	0.673145	0.932071	0.997547	1.0062	0.977827	0.998665	0.19364	0.246068	0.403235	0.461833	0.493769	0.622581	0.798858	0.899561	0.9707	0.998665	0.251902	0.360065	0.431421	0.577066	0.689916	0.802419	0.975175	0.971294	1.07364	0.998665	0.00114517	0.00509237	56.2919	-0.05467	0.165522	0.875312	57.3802	-0.0416398	0.139889
armc8	0.0294686	0.029299	0.0606696	0.125448	0.28663	0.527101	0.805988	0.742341	1.00266	0.998665	1.09695	0.684208	0.540327	0.632097	0.70111	0.969089	0.905564	0.956207	0.95403	0.998665	0.0446075	0.0984237	0.0812096	0.264383	0.398061	0.801359	0.798556	0.925082	0.986995	0.998665	0.0808722	0.110475	0.224026	0.294474	0.516166	0.666263	0.897888	0.907336	1.01722	0.998665	0.0920271	0.163957	47.1816	-0.0739254	0	0.97675		-0.353416	0.730938
armt1	0.0983688	0.150382	0.102616	0.166934	0.311682	0.595588	0.8285	1.35154	0.921422	0.998665	0.133171	0.147574	0.189446	0.211694	0.290571	0.605341	0.70977	0.912683	0.954012	0.998665	0.339451	0.415817	0.384924	0.367398	0.384292	0.580233	0.884289	1.01927	0.998303	0.998665	0.114121	0.187055	0.201919	0.259943	0.268751	0.424498	0.79936	0.918541	0.968251	0.998665	0.169139	0.264788	48.086	-0.116275	0.116761	0.919911	47.6441	-0.0685034	0.106624
arnt2	0.623893	0.433551	0.59459	0.498101	0.548615	0.571575	0.80264	0.59302	0.936943	0.998665	0.424609	0.488	0.641036	0.638025	0.729192	0.81749	0.93584	0.952969	0.982553	0.998665	0.0744286	0.135548	0.228927	0.363602	0.537306	0.681706	0.867823	0.966197	1.0185	0.998665	0.122335	0.150184	0.271412	0.400839	0.643922	0.818813	0.780019	1.02853	1.04461	0.998665	1.67044e-07	5.27732e-06		-0.041175	0.538623	0.755007	60.4297	-0.0271906	0.160693
arpc1a	0.0609504	0.0780322	0.117459	0.303711	0.451545	0.668839	0.802245	0.906473	0.923884	0.998665	0.062113	0.0817418	0.127884	0.254367	0.49485	0.655945	0.895915	0.913556	0.962958	0.998665	0.0732488	0.0901466	0.148182	0.299935	0.56199	0.852983	0.909686	0.996046	0.996942	0.998665	0.114309	0.133928	0.179172	0.332379	0.559851	0.771715	0.864498	0.976389	0.950089	0.998665	6.86178e-05	0.000574049	49.4846	-0.0626977	0	0.99282	49.8563	-0.070025	0
arpc1b	0.063392	0.06383	0.0826329	0.231374	0.398229	0.591038	0.810846	0.850494	0.972863	0.998665	0.0790412	0.0978242	0.130763	0.252043	0.4986	0.825022	1.01976	1.05983	1.0203	0.998665	0.0746931	0.0902775	0.130144	0.265208	0.532723	0.818873	0.904727	0.983819	0.979542	0.998665	0.0642584	0.0937318	0.122076	0.224809	0.454388	0.725822	0.868475	0.994362	0.969197	0.998665	0.903162	0.936025	48.4958	-0.0662452	0	0.99354	50.571	-0.111147	0.0832627
arpc2	0.0769141	0.106665	0.166208	0.318278	0.532515	0.790258	0.914661	1.09461	1.02036	0.998665	0.0582667	0.0961448	0.144852	0.269978	0.523026	0.705514	0.88451	0.929059	0.972212	0.998665	0.0634099	0.0916337	0.149839	0.290634	0.532676	0.83774	0.891782	0.975645	1.00831	0.998665	0.0556027	0.0867748	0.152573	0.282782	0.535054	0.792539	0.866977	0.988892	0.999514	0.998665	0.840095	0.890546	50.9843	-0.0824107	0.0534297	0.99147	50.3203	-0.0698664	0
arpc3	0.117931	0.150264	0.20244	0.551167	0.985996	1.06405	1.45128	1.16132	1.37343	0.998665	0.108552	0.159157	0.23793	0.549738	0.913822	1.22852	1.49416	1.50161	1.0521	0.998665	0.136422	0.200267	0.268374	0.500555	0.966444	1.09005	1.29206	1.07616	0.919258	0.998665	0.113542	0.164359	0.245166	0.534381	1.30859	1.20205	1.43524	1.10372	1.20431	0.998665	0.141836	0.23154	54.0936	-0.201468	0.140301	0.839417	54.1853	-0.153248	0.133267
arpc4	0.083635	0.129447	0.183524	0.437437	0.771141	1.22436	1.31137	1.22263	1.17979	0.998665	0.140646	0.16281	0.225326	0.427137	0.768173	1.12658	1.24787	1.24426	1.06283	0.998665	0.116362	0.150504	0.230302	0.430087	0.803349	1.10607	1.25827	1.16304	1.00208	0.998665	0.149195	0.217636	0.307566	0.487284	0.831303	1.01424	1.12582	1.076	1.13931	0.998665	0.0164321	0.0418271	53.1738	-0.141928	0.106172	0.892157	53.042	-0.13415	0.1556
arpc5a	0.769793	0.691035	0.545069	0.545004	0.542099	0.704819	0.918857	0.956527	1.0182	0.998665	0.555898	0.569584	0.412345	0.342296	0.348117	0.611455	0.76918	0.92248	0.905447	0.998665	0.753011	0.728008	0.636961	0.494911	0.624053	0.76435	0.987398	0.953914	0.924642	0.998665	0.639278	0.612789	0.468031	0.446865	0.614677	0.614982	0.903269	0.849542	0.997306	0.998665	0.333209	0.445356		-0.0847273	0.620188	0.855806	48.8689	-0.0785164	0.449531
arpc5b	0.876013	0.679655	0.72097	0.668322	0.62501	0.808988	1.00158	1.03772	1.05509	0.998665	0.679246	0.729011	0.646442	0.529713	0.609158	0.825858	1.05673	1.13261	1.01352	0.998665	0.557919	0.633591	0.547417	0.543459	0.727829	0.910971	1.09086	1.03316	0.95284	0.998665	0.674885	0.738791	0.604036	0.61352	0.84883	0.830901	1.18494	1.00143	1.11794	0.998665	0.108978	0.18729		-0.379801	0.713994	0.834834		-0.478291	0.638714
arpc5la	0.491137	0.416773	0.285709	0.384921	0.499139	0.714742	0.819295	0.860902	0.916711	0.998665	0.429188	0.359587	0.325342	0.392319	0.513184	0.809932	0.860955	1.01003	0.984772	0.998665	0.177254	0.239137	0.254445	0.350326	0.579887	0.906589	1.01334	1.07687	1.00424	0.998665	0.159629	0.217712	0.243603	0.386981	0.640062	0.775909	0.955908	0.985038	1.00736	0.998665	1.63479e-08	8.06171e-07	50.9904	-0.0505596	0.367209	0.920774	50.9799	-0.0792849	0.359023
arpc5lb	0.0826383	0.13873	0.129551	0.305906	0.682713	1.18864	1.32895	1.29998	1.18527	0.998665	0.0943823	0.143036	0.188943	0.310143	0.54339	0.941269	0.955066	1.06814	1.01849	0.998665	0.106426	0.154274	0.213465	0.3712	0.581932	0.89276	0.924728	0.963772	0.955541	0.998665	0.112502	0.16325	0.218946	0.350137	0.555454	0.808014	0.948712	0.980205	0.987655	0.998665	0.00109316	0.00493418	51.9118	-0.173083	0.120337	0.885811	51.254	-0.113848	0.124635
arpin											0.178561	0.166588	0.207993	0.226888	0.288164	0.400454	0.670241	0.925333	0.973433	0.998665											0.0722367	0.0761673	0.126411	0.229098	0.228523	0.370004	0.609	0.786929	0.970226	0.998665	0.031503	0.0704235					45.9721	-0.0883058	0.183238
arr3a	0.0796676	0.0887405	0.112227	0.190048	0.414537	0.608408	0.777565	0.786906	0.936558	0.998665	0.0750711	0.117971	0.117315	0.192015	0.448584	0.596978	0.88675	0.915749	1.00778	0.998665	0.083952	0.111304	0.147747	0.234798	0.485786	0.753602	0.895786	0.973825	1.01303	0.998665	0.0781769	0.101371	0.135291	0.220761	0.491692	0.759825	0.884106	0.977239	0.982769	0.998665	0.000234366	0.00148136	48.2421	-0.059135	0	0.983333	49.0073	-0.0766785	0.0489903
arr3b	0.14235	0.119998	0.172408	0.190633	0.334616	0.601036	0.792106	0.81889	0.950581	0.998665	0.0993808	0.128414	0.144723	0.177442	0.320595	0.555866	0.896168	0.950653	1.01626	0.998665	0.0856412	0.105532	0.137356	0.190396	0.355613	0.720517	0.913772	0.947196	0.998536	0.998665	0.0983925	0.109136	0.143417	0.192937	0.349243	0.74041	0.966022	1.00856	1.02194	0.998665	0.000572275	0.00298704	47.9886	-0.0645514	0.0736065	0.985966	48.0171	-0.100757	0.113436
arrb1	0.112184	0.145349	0.215468	0.319513	0.610584	0.7657	0.858018	0.834827	0.980208	0.998665	0.0854073	0.109405	0.160421	0.27188	0.49028	0.676522	0.872043	0.953897	1.02696	0.998665	0.108263	0.145304	0.170475	0.272429	0.437467	0.63147	0.819709	0.925517	0.977611	0.998665	0.127261	0.173512	0.199342	0.322952	0.520912	0.77307	0.946684	1.02337	1.03664	0.998665	0.709782	0.786018	51.3175	-0.0574596	0	0.979317	49.9868	-0.0698685	0.0364987
arrb2b	0.203986	0.162224	0.252469	0.310549	0.612187	0.76078	0.915935	1.65979	1.11587	0.998665	0.10461	0.109359	0.141129	0.172929	0.310646	0.451415	0.622117	0.760285	0.925139	0.998665	0.0648477	0.0857943	0.117851	0.224364	0.460403	0.598507	0.89147	1.0148	1.02192	0.998665	0.0660865	0.0743313	0.108104	0.213375	0.437583	0.671032	0.78156	0.91971	0.92336	0.998665	0.869175	0.912248	51.224	-0.0898116	0.17672	0.78008	45.968	-0.0569135	0.0427431
arsa	0.382292	0.56839	0.5353	0.57132	0.813831	1.07985	1.1038	1.22502	1.06488	0.998665	0.302905	0.456543	0.506721	0.542873	0.667932	0.773952	0.884341	0.961749	0.976862	0.998665	0.266036	0.382064	0.477302	0.571781	0.634253	0.828501	0.90386	0.938898	0.955772	0.998665	0.295829	0.443335	0.506574	0.588392	0.661273	0.805303	0.903089	0.981285	1.00118	0.998665	0.049104	0.100303	57.6543	-0.105599	0.495484	0.882755	56.3142	-0.0330659	0.167666
arvcfb	0.0672737	0.078078	0.114067	0.153196	0.253651	0.496431	0.793194	0.49308	1.07315	0.998665	0.227829	0.286271	0.243023	0.353496	0.449561	0.860304	0.841817	1.0852	0.963784	0.998665	0.230568	0.278667	0.364538	0.44543	0.540625	0.848806	0.859914	1.02269	0.958506	0.998665	0.0532396	0.0757293	0.0947731	0.129596	0.367168	0.569495	0.78156	0.871066	0.947179	0.998665	0.907782	0.938453	46.1326	-0.0566694	0	0.885579	50.428	-0.0971383	0.246204
as3mt	0.121457	0.136423	0.152229	0.20523	0.45954	0.696484	0.852735	1.04332	1.03135	0.998665	0.0900596	0.13103	0.127546	0.198662	0.319658	0.597859	0.635827	0.830014	0.957027	0.998665	0.0604091	0.0734998	0.0988101	0.1804	0.31348	0.510177	0.646516	0.761463	0.901563	0.998665	0.0787245	0.103289	0.120136	0.21513	0.333011	0.544152	0.687899	0.808808	0.914529	0.998665	0.00236754	0.00891435	49.5279	-0.0851058	0.0983837	0.992584	47.2888	-0.0565679	0.0178622
asah1a	0.66332	0.678585	0.785682	0.693752	0.712796	0.73325	0.856931	0.802228	0.944837	0.998665	0.540103	0.641273	0.672386	0.66531	0.742662	0.767975	0.903947	0.973681	1.01268	0.998665	0.425003	0.542483	0.582055	0.615789	0.668267	0.787769	0.887938	0.942979	0.964422	0.998665	0.495086	0.600797	0.611746	0.709348	0.746535	0.893411	0.965581	0.961172	0.976705	0.998665	0.0022421	0.00854428		-0.0215471	0.690091	0.856966		-0.0260601	0.5692
asah1b	0.422313	0.611903	0.700898	0.648481	0.792666	0.876721	0.961138	0.88422	0.981009	0.998665	0.374541	0.609858	0.643976	0.708519	0.763438	0.879308	0.93935	0.941696	0.979928	0.998665	0.325469	0.548838	0.630681	0.656853	0.710568	0.806829	0.924386	0.939857	0.961868	0.998665	0.374258	0.559376	0.64949	0.724112	0.73754	0.872495	0.978141	1.00705	1.01412	0.998665	0.11868	0.200912	62.898	-0.0248632	0	0.928917	61.596	-0.0281863	0
asah2	0.224354	0.172759	0.201476	0.277191	0.451103	0.749288	0.880767	0.822825	0.991286	0.998665	1.64562	7.38665	3.55768	3.2698	1.00583	1.41215	0.967002	1.19273	1.11004	0.998665	0.146884	0.19886	0.17618	0.262877	0.488427	0.760516	0.876971	0.925408	0.959128	0.998665	0.185213	0.283317	0.315381	0.39118	0.522153	0.766278	0.912923	0.963381	1.00058	0.998665	0.0701322	0.132334	49.913	-0.0723523	0.154348	0.972246		0.150754	1.5
asap1a	0.1424	0.191764	0.205054	0.306481	0.647775	0.90919	0.979506	0.952266	1.01022	0.998665	0.197089	0.232826	0.336825	0.447348	0.600389	0.847455	0.952785	1.01229	0.994151	0.998665	0.246416	0.280376	0.425285	0.683449	0.776505	0.833077	0.966965	0.976373	0.979206	0.998665	0.207289	0.26045	0.318975	0.44582	0.640109	0.745993	0.887511	0.890381	0.990656	0.998665	0.00953731	0.0271532	51.7223	-0.114046	0.157709	0.997147	52.6563	-0.0648049	0.172369
asap1b											0.254845	0.333586	0.3572	0.484571	0.590365	1.08749	0.833684	1.03624	0.971222	0.998665	0.182491	0.232619	0.274074	0.334782	0.523239	0.783129	0.905211	1.00983	1.01928	0.998665	0.192966	0.330297	0.314722	0.589766	0.556211	0.772338	0.840501	0.798475	0.90601	0.998665	0.294009	0.404416					50.8448	-0.330651	0.357206
asap2a	0.220542	0.273377	0.290329	0.399076	0.739401	0.895326	1.14689	0.869575	0.902563	0.998665	0.231917	0.301438	0.318526	0.392133	0.650665	0.863873	0.931316	1.00228	0.97606	0.998665	0.192887	0.185481	0.196638	0.261116	0.440514	0.744461	0.87037	0.956974	0.95616	0.998665	0.193458	0.22432	0.25961	0.342904	0.538954	0.803096	0.972524	0.943051	0.962502	0.998665	0.000628989	0.00323452	52.7001	-0.104651	0.238886	0.949353	52.3837	-0.0756795	0.241139
asap2b	0.417033	0.500555	0.57864	0.601552	0.651484	0.718573	0.853141	0.866912	0.999379	0.998665	0.294224	0.411467	0.465015	0.530628	0.607401	0.890261	0.890113	1.03323	1.01268	0.998665	0.24178	0.325445	0.400072	0.450934	0.559531	0.718396	0.869105	0.964173	0.975608	0.998665	0.176165	0.269538	0.330052	0.416361	0.515153	0.722829	0.870712	0.935692	0.964116	0.998665	9.30401e-06	0.000118919	59.4601	-0.0254224	0.320562	0.976007	54.5681	-0.0489291	0.30573
ascc2											0.773746	0.509176	0.783901	0.853595	0.764178	0.962242	0.810081	0.858189	0.874936	0.998665																												-0.00982144	0
ash2l	0.0972594	0.0939835	0.1171	0.237952	0.429237	0.577861	0.74491	0.83519	0.878135	0.998665	0.0923919	0.120338	0.142529	0.266888	0.474898	0.612414	0.795075	0.901514	1.01753	0.998665	0.0843599	0.103485	0.128369	0.242179	0.424032	0.632452	0.830189	0.932322	0.976272	0.998665	0.0957486	0.115182	0.132375	0.234173	0.372824	0.536229	0.714759	0.805509	0.843769	0.998665	0.897502	0.931913	48.1961	-0.0545689	0	0.988049	49.2976	-0.0598607	0.0102777
asl	0.132828	0.155545	0.168451	0.448421	0.611309	0.895426	0.917644	0.951307	0.881246	0.998665	0.148753	0.165301	0.224617	0.386562	0.69475	0.822959	1.04754	1.06789	1.02001	0.998665	0.137992	0.181935	0.221482	0.43648	0.705579	0.871469	0.978807	0.943406	0.920527	0.998665	0.163715	0.193364	0.226424	0.459081	0.758552	0.863366	1.06489	0.968296	1.03869	0.998665	0.621496	0.713985	52.3215	-0.0784045	0.077332	0.976953	52.3923	-0.0874932	0.123187
asmt																					0.0903741	0.113	0.149968	0.214204	0.374393	0.745413	0.903122	1.03278	1.00439	0.998665
asmtl	0.129734	0.160444	0.119327	0.164348	0.25478	0.340214	0.651782	0.827862	0.891224	0.998665	0.0818084	0.0905437	0.123049	0.117418	0.172914	0.300079	0.541017	0.786974	0.914991	0.998665	0.0797679	0.0979034	0.123298	0.153678	0.211189	0.375964	0.659177	0.879781	0.963911	0.998665	0.0719419	0.0780286	0.088574	0.109406	0.163164	0.303694	0.598537	0.777956	0.938154	0.998665	0.437174	0.549475	45.3219	-0.0755965	0.112765	0.991247	44.2569	-0.0817761	0.0765793
asna1	0.0415485	0.0633881	0.104565	0.13965	0.217795	0.446457	0.716874	1.0239	0.998738	0.998665	0.078815	0.104808	0.125029	0.16452	0.251272	0.456976	0.691801	0.877785	0.952521	0.998665	0.159027	0.187397	0.187274	0.228068	0.301615	0.49733	0.707657	0.90703	0.981341	0.998665	0.121842	0.148053	0.165308	0.23811	0.311912	0.491233	0.694454	0.889259	0.959992	0.998665	4.92147e-05	0.000447948	46.5747	-0.100412	0.0643124	0.993761	46.4362	-0.0751125	0.0678588
asns	0.0579894	0.0634844	0.0604588	0.0754965	0.141032	0.260298	0.607354	0.822261	0.83705	0.998665	0.0631735	0.0949667	0.0872289	0.11978	0.15287	0.335717	0.669501	0.880588	0.964781	0.998665	0.100242	0.125852	0.148535	0.175001	0.21538	0.378684	0.744896	0.94364	1.01559	0.998665	0.0802495	0.103897	0.1141	0.153877	0.19131	0.348738	0.737214	0.951713	0.976597	0.998665	0.000240327	0.00150943	44.494	-0.0866605	0.0321204	0.985481	45.389	-0.101485	0.0718614
aspa	0.141525	0.134063	0.245336	0.426643	0.624881	0.731831	0.855657	1.14975	1.01995	0.998665	0.365122	0.332295	0.201651	0.32399	0.408987	0.758676	0.814451	0.921438	0.946893	0.998665	0.156577	0.175725	0.287366	0.444148	0.612249	0.794621	0.864325	0.961133	0.951644	0.998665	0.0964208	0.122087	0.221484	0.3561	0.445538	0.613584	0.755388	0.887892	0.985816	0.998665	0.199613	0.301152	52.0415	-0.0618797	0.0415693	0.967922	49.5889	-0.0761339	0.280185
aspdh											0.137445	0.184275	0.382733	0.5026	0.664418	0.765747	0.886455	0.89191	0.996703	0.998665	0.145183	0.232919	0.350375	0.47447	0.593328	0.773274	0.865821	0.881	0.890693	0.998665	0.0846892	0.194127	0.346145	0.462149	0.581866	0.789509	0.898972	0.914523	0.932636	0.998665	0.550473	0.650836					53.3754	-0.0487168	0
aspg	0.050911	0.0522779	0.056641	0.092771	0.172003	0.353388	0.597269	0.837543	0.993722	0.998665	0.0474173	0.0581521	0.0851576	0.11579	0.179792	0.377215	0.572973	0.785448	0.879019	0.998665	0.0483412	0.0636564	0.0817156	0.128483	0.179791	0.359228	0.542877	0.750752	0.914624	0.998665	0.066746	0.0931478	0.113241	0.178425	0.230662	0.375053	0.607851	0.766113	0.913407	0.998665	0.0769203	0.142538	45.1067	-0.0870356	0.0340602	0.998961	44.8528	-0.0686536	0.012325
asph	0.775489	0.651569	1.02962	0.691053	0.752799	0.680259	0.76002	0.734608	0.964477	0.998665	0.632656	0.665475	0.782661	0.689805	0.746494	0.638155	0.883453	0.88592	1.00299	0.998665	0.568699	0.707666	0.87075	0.871192	0.945069	0.916439	1.13466	1.05161	0.993987	0.998665	0.690729	0.730032	0.817488	0.883136	0.95153	0.932903	0.982899	1.01291	1.03145	0.998665	2.14235e-05	0.000229032		-0.400323	0.759427	0.451829		-0.0364265	0.687704
aspscr1	0.0905377	0.259516	0.611187	0.292067	0.981016	1.63076	1.48546	1.40034	1.11249	0.998665	0.111547	0.149521	0.222537	0.222785	0.313777	1.00975	0.839472	0.970652	1.00911	0.998665	0.164803	0.200437	0.270457	0.347236	0.469799	0.674779	0.878341	0.922809	0.947377	0.998665	0.157676	0.200811	0.228558	0.37065	0.40001	0.556669	0.806423	0.875944	0.965713	0.998665	0.00721633	0.021824	51.4218	-0.837966	0.313326	0.649492	50.2174	-0.863702	0.176597
asrgl1	0.462683	0.623445	0.660227	0.701015	0.895504	1.04719	1.07984	1.10799	1.05468	0.998665	0.350973	0.491325	0.575433	0.640042	0.716431	0.983165	0.926569	0.974948	0.964217	0.998665	0.289048	0.47534	0.534016	0.585655	0.687809	0.820932	0.893799	0.950619	1.01006	0.998665	0.351427	0.463404	0.581148	0.642076	0.713078	0.865385	0.960504	0.977835	1.01492	0.998665	0.00199431	0.00782491		-0.0494242	0.520158	0.916352	58.7036	-0.0368877	0.210576
ass1	0.0653019	0.0694643	0.0829747	0.139222	0.270801	0.509026	0.744502	0.885643	1.02048	0.998665	0.0665824	0.103529	0.129687	0.182693	0.277126	0.568147	0.658583	0.859959	0.927521	0.998665	0.0799478	0.133128	0.148677	0.223567	0.3071	0.546521	0.657356	0.82239	0.904431	0.998665	0.0822369	0.105729	0.135797	0.191794	0.287956	0.49331	0.686256	0.841807	0.930642	0.998665	0.0931857	0.165396	47.0802	-0.0803135	0.0354773	0.997696	47.071	-0.0613635	0.0148613
astn1	0.260056	0.266627	0.409979	0.559593	0.766461	0.902235	1.04329	1.03521	1.07815	0.998665	0.221798	0.236477	0.306727	0.453693	0.674227	0.829332	0.963084	1.03295	1.03376	0.998665	0.169863	0.216123	0.279277	0.45952	0.604111	0.771723	0.850392	0.915726	0.926871	0.998665	0.21612	0.262528	0.321463	0.510573	0.635383	0.793085	0.886297	0.962157	0.987438	0.998665	2.81109e-05	0.00028534	54.7831	-0.0669914	0.211991	0.986459	52.9407	-0.067662	0.180288
asun	0.0804106	0.0823247	0.0829515	0.188596	0.296263	0.450154	0.851165	0.868045	1.11848	0.998665	0.0758164	0.0974963	0.119298	0.173613	0.28661	0.45859	0.75716	0.887302	0.966032	0.998665	0.107708	0.156755	0.212466	0.256978	0.372484	0.570585	0.805474	0.917756	0.999888	0.998665	0.0748549	0.0979663	0.126445	0.187445	0.334966	0.532291	0.824897	0.949802	0.975569	0.998665	0.0796456	0.146479	47.2648	-0.0910691	0.0743645	0.979524	46.9223	-0.0773847	0.0656616
atad3b	0.237063	0.367864	0.359752	0.43078	0.709876	0.977534	1.14339	1.15883	1.02243	0.998665	0.28447	0.37492	0.494587	0.612429	0.707809	1.82271	1.07684	1.20133	0.959954	0.998665	0.165463	0.247185	0.324289	0.406685	0.537433	0.687396	0.863772	0.913408	0.900902	0.998665	0.223319	0.287919	0.369785	0.491152	0.642344	0.7703	0.967996	0.963053	1.08165	0.998665	0.00516546	0.016756	52.6796	-0.111804	0.313278	0.951446	54.8789	-0.103252	0.365394
ate1											0.109803	0.133555	0.157463	0.194686	0.321344	0.730223	1.00047	1.15095	1.04482	0.998665	0.210243	0.298288	0.282658	0.322604	0.418045	0.64983	0.823834	0.962637	0.932762	0.998665	0.0869824	0.0894181	0.108323	0.138792	0.283408	0.552715	0.813072	0.910656	0.928936	0.998665	0.0235445	0.05635					48.9328	-0.143843	0.137768
atf7b	0.0548288	0.0511211	0.0525633	0.108945	0.234917	0.504194	0.533947	0.638172	0.6613	0.998665	0.15264	0.201584	0.201202	0.247956	0.37873	0.596711	0.800696	0.884583	0.950163	0.998665	0.0425729	0.0812098	0.104847	0.17734	0.400178	0.563596	0.918386	0.959151	1.00641	0.998665	0.0364691	0.0351349	0.0651103	0.121788	0.343383	0.583762	0.885118	0.862434	0.936615	0.998665	0.010097	0.028392	43.769	-0.0504017	0	0.933853	48.4429	-0.0644646	0.131362
atf7ip											0.80408	0.651124	0.639788	0.690012	0.697445	0.711331	0.69266	0.827142	0.905632	0.998665	0.465546	0.450103	0.521065	0.491651	0.593164	0.792542	0.938933	1.00305	1.0867	0.998665											1.47911e-05	0.000172991						-0.0401721	0.693631
atg101	0.172207	0.319518	0.27043	0.411627	0.564	0.768502	0.873689	1.00628	0.934997	0.998665	0.263068	0.324047	0.401911	0.457154	0.565627	0.772505	0.860498	0.916717	0.993624	0.998665	0.243383	0.313405	0.347719	0.368383	0.502862	0.645187	0.82155	0.882096	0.982467	0.998665	0.221262	0.371172	0.439922	0.480122	0.557975	0.697036	0.835746	0.876927	0.970044	0.998665	0.0719898	0.135221	51.8204	-0.0567346	0.165938	0.985187	52.9347	-0.0434865	0.195516
atg12											0.0856689	0.0964884	0.107839	0.15243	0.33341	0.658614	0.669847	0.79473	0.843587	0.998665	0.0591757	0.0852947	0.124307	0.177182	0.387105	0.644347	0.753039	0.82331	0.871834	0.998665	0.158403	0.234277	0.199811	0.320759	0.442757	0.615315	0.825558	0.859433	0.913941	0.998665	0.237815	0.343945					47.356	-0.0554113	0
atg13	0.190454	0.323384	0.267046	0.368922	0.66648	1.09486	1.20478	1.07111	0.851488	0.998665	0.50108	0.511608	0.470164	0.550523	0.60493	0.970008	0.841367	0.930022	0.927534	0.998665	0.180691	0.228828	0.235319	0.286745	0.371416	0.500783	0.655339	0.816354	0.889567	0.998665	0.350956	0.488694	0.526361	0.636504	0.673294	0.838001	0.897578	1.01485	0.994185	0.998665	0.0870495	0.157294	51.5968	-0.180192	0.274083	0.93071		-0.1384	0.506087
atg16l1	0.492186	0.631544	0.710685	0.683554	0.899846	1.03327	1.04513	1.15139	1.01478	0.998665	0.370702	0.546469	0.555182	0.607048	0.658849	0.812882	0.859611	0.919678	0.955329	0.998665	0.355427	0.515995	0.571208	0.627705	0.699219	0.840542	0.906641	0.986614	1.00996	0.998665	0.424185	0.524805	0.596787	0.631516	0.736683	0.872777	0.895842	0.966227	0.971055	0.998665	0.38133	0.496322		-0.0448516	0.546936	0.892061	59.2342	-0.0251331	0.102657
atg3	0.234547	0.127536	0.211139	0.370449	0.548371	0.629208	0.766264	0.954416	1.05728	0.998665	0.210577	0.181949	0.220946	0.345937	0.544305	0.673094	0.982548	0.993983	1.04313	0.998665	0.225176	0.193485	0.238424	0.327106	0.51992	0.704641	0.850468	0.939894	0.974161	0.998665	0.22348	0.188385	0.242103	0.35983	0.549856	0.767902	0.914202	0.996907	1.00722	0.998665	0.819693	0.874336	50.1934	-0.0540766	0.105343	0.974877	50.6009	-0.0747576	0.17256
atg4a																					0.0414519	0.0711434	0.0694037	0.114877	0.166941	0.349339	0.594839	0.917225	0.991696	0.998665
atg4b	0.237625	0.454898	0.32001	0.38348	0.4873	0.825842	1.20647	1.2136	1.21005	0.998665											0.0591897	0.0759923	0.0982415	0.152073	0.240979	0.429015	0.655892	0.888332	0.998643	0.998665	0.069244	0.0916315	0.117778	0.18638	0.231954	0.465592	0.757773	0.88962	0.916869	0.998665	6.14235e-11	8.11773e-09	50.1722	-0.1353	0.346838	0.887377
atg5											0.0356257	0.0445574	0.0550232	0.0847227	0.25545	0.421912	0.590972	0.727384	0.867387	0.998665	0.101934	0.12772	0.162787	0.211008	0.379242	0.631898	0.780337	0.905836	1.02056	0.998665	0.0541677	0.0565207	0.0772797	0.116226	0.320763	0.479673	0.598503	0.760859	0.882383	0.998665	0.0171493	0.0433026					45.0065	-0.0627912	0
athl1	0.121356	0.212868	0.472013	0.581955	0.667582	0.806462	0.886108	0.882385	0.969506	0.998665	0.12858	0.197535	0.370149	0.466959	0.660201	0.749762	0.774851	0.834023	0.89427	0.998665	0.123886	0.242831	0.420583	0.517067	0.677217	0.811632	0.902127	0.989673	1.02269	0.998665	0.157687	0.272245	0.415466	0.565455	0.754957	0.911092	0.992438	1.023	1.01508	0.998665	0.00012837	0.000941478	54.4259	-0.0469526	0	0.96818	52.4861	-0.0409372	0
atic	0.0427821	0.0491251	0.0497721	0.0670779	0.114021	0.262746	0.607579	0.848715	0.993537	0.998665	0.0440963	0.0640737	0.0673012	0.0790202	0.126311	0.34755	0.772501	0.973037	1.04962	0.998665	0.0783653	0.0906257	0.114748	0.142002	0.205936	0.455033	0.831953	0.985256	1.00081	0.998665	0.0810672	0.108857	0.112139	0.137022	0.165525	0.37906	0.83658	0.932505	0.957064	0.998665	0.000845344	0.00406257	44.6967	-0.108363	0.0375688	0.998929	45.9858	-0.140004	0.0577954
atl1	0.0805797	0.118383	0.100669	0.139633	0.238631	0.383274	0.521725	0.990862	0.88356	0.998665	0.122739	0.172346	0.160432	0.250613	0.291629	0.608846	0.584273	0.716616	0.873499	0.998665	0.118347	0.144288	0.168477	0.227154	0.260085	0.42661	0.533622	0.695099	0.853358	0.998665	0.188807	0.227936	0.213404	0.275697	0.364335	0.441739	0.570749	0.706484	0.886239	0.998665	0.188172	0.287767	45.2133	-0.0893836	0.0981814	0.972633	46.6479	-0.0447602	0.00684697
atl2	0.0660051	0.109675	0.0910767	0.153574	0.320418	0.588594	0.792008	0.800032	0.902056	0.998665	0.194792	0.238803	0.255413	0.293657	0.37917	0.619084	0.678231	0.829769	0.898251	0.998665	0.119188	0.14603	0.176466	0.221438	0.355964	0.621089	0.709515	0.842625	0.925697	0.998665	0.158593	0.201995	0.235587	0.273472	0.3411	0.446309	0.620232	0.780076	0.886986	0.998665	0.650239	0.738981	47.7169	-0.0643687	0	0.980866	48.2906	-0.0461712	0.124543
atl3	0.330187	0.30415	0.414672	0.387361	0.484771	0.583097	0.752883	0.923853	0.961671	0.998665	0.282904	0.318027	0.368564	0.432822	0.501996	0.626509	0.771614	0.895657	0.95128	0.998665	0.239118	0.306023	0.336198	0.364661	0.453988	0.6006	0.786858	0.886753	0.958621	0.998665	0.209544	0.226399	0.269251	0.303494	0.421155	0.543266	0.749145	0.864944	0.974497	0.998665	0.000344933	0.00199765	49.6012	-0.0514749	0.317672	0.991832	50.8436	-0.0420275	0.239411
atox1	0.422183	0.372614	0.586721	0.569575	0.586862	0.613278	0.773544	0.753042	0.935367	0.998665	0.361623	0.411599	0.50194	0.571924	0.604885	0.670361	0.873018	0.955527	1.00201	0.998665	0.336389	0.422297	0.552858	0.587476	0.65739	0.751195	0.939133	0.999152	1.03477	0.998665	0.342295	0.378159	0.498616	0.606376	0.666027	0.766268	0.982531	0.99936	1.01522	0.998665	0.000656646	0.00333522	56.2311	-0.0254568	0.325685	0.919247	55.0748	-0.0359478	0.335506
atp13a1	0.0766307	0.0828589	0.0728173	0.121535	0.235379	0.416633	0.649109	1.0036	1.13375	0.998665	0.0744155	0.0954865	0.130656	0.170792	0.234345	0.437104	0.516549	0.734377	0.909652	0.998665	0.0726543	0.0843419	0.0874507	0.116235	0.178991	0.304743	0.453883	0.665859	0.84264	0.998665	0.125676	0.141625	0.140946	0.165939	0.229511	0.340229	0.508731	0.706218	0.913527	0.998665	0.00380258	0.0131351	46.1001	-0.10104	0.0776973	0.980319	44.8863	-0.0592737	0.041647
atp1a1a.1	0.212136	0.165392	0.207871	0.202008	0.272806	0.386445	0.54641	0.730646	0.863967	0.998665	0.183163	0.196769	0.201038	0.216593	0.267706	0.397798	0.522965	0.706406	0.872754	0.998665	0.162718	0.182458	0.197718	0.229363	0.296571	0.442984	0.568672	0.718763	0.864612	0.998665	0.201995	0.202163	0.214087	0.25142	0.302734	0.412459	0.580271	0.730834	0.886435	0.998665	0.0241011	0.0572383	44.5173	-0.0611046	0.161506	0.994927	44.3372	-0.0602727	0.163796
atp1a1a.2	1.02361	0.530997	0.586355	0.406655	0.374369	0.481657	0.517274	0.692189	0.777553	0.998665	0.815274	0.666346	0.583617	0.473916	0.486768	0.619357	0.619769	0.749273	0.845597	0.998665	0.450005	0.490799	0.370746	0.353907	0.401505	0.543449	0.679805	0.79958	0.871098	0.998665	0.597399	0.533751	0.412392	0.393252	0.459817	0.496716	0.631435	0.770085	0.864579	0.998665	1.94987e-06	3.48235e-05		-0.0718496	0.564685	0.391004		-0.0533417	0.606086
atp1a1a.3	0.0658755	0.0574614	0.0554274	0.0765555	0.144026	0.276928	0.39508	0.501655	0.800535	0.998665	0.0825747	0.0830432	0.0953984	0.132928	0.175085	0.38074	0.417753	0.6135	0.835896	0.998665	0.11475	0.148806	0.170637	0.211751	0.274649	0.415586	0.509643	0.673203	0.825403	0.998665	0.0929113	0.102293	0.132589	0.155656	0.21647	0.333017	0.49364	0.66586	0.853695	0.998665	5.24455e-05	0.000470043	41.721	-0.0692385	0.0369007	0.985384	43.0205	-0.0620143	0.0490616
atp1a1a.4	0.144949	0.123572	0.132647	0.154275	0.22031	0.349018	0.531922	0.654171	0.845279	0.998665	0.130014	0.132539	0.139325	0.169707	0.222264	0.416275	0.51177	0.722437	0.875074	0.998665	0.103211	0.122069	0.128655	0.180975	0.262645	0.452507	0.56268	0.744159	0.873928	0.998665	0.120669	0.114985	0.131277	0.156451	0.230724	0.339448	0.539231	0.725807	0.879949	0.998665	0.239986	0.346348	43.7771	-0.0610332	0.0912964	0.992613	44.4279	-0.0611469	0.090563
atp1a1b	0.258013	0.223476	0.293285	0.275326	0.334024	0.452344	0.628134	0.759313	0.917554	0.998665	0.177405	0.195597	0.219071	0.237585	0.289394	0.40957	0.601447	0.765619	0.927865	0.998665	0.251483	0.305547	0.270958	0.315242	0.406419	0.568577	0.682942	0.848646	0.928233	0.998665	0.186624	0.189524	0.215069	0.254666	0.323652	0.441658	0.652987	0.793789	0.914811	0.998665	0.0832521	0.151676	45.9567	-0.0561885	0.223926	0.994695	45.3694	-0.0623456	0.168243
atp1a2a	0.338209	0.287027	0.290721	0.276528	0.403542	0.557993	0.675811	1.0086	0.919625	0.998665	0.279125	0.290594	0.271724	0.25011	0.30159	0.435398	0.534432	0.685544	0.868091	0.998665	0.189927	0.225099	0.228478	0.256637	0.31044	0.459162	0.563745	0.704348	0.826068	0.998665	0.18369	0.18984	0.20315	0.234327	0.285648	0.398345	0.549592	0.691943	0.839068	0.998665	0.00551468	0.0176214	47.5044	-0.072911	0.290839	0.972144	44.3769	-0.0589609	0.253355
atp1a3a	0.213028	0.155016	0.198909	0.187802	0.248498	0.368586	0.542559	0.701726	0.882484	0.998665	0.176178	0.1852	0.18125	0.199503	0.248023	0.38331	0.538449	0.744618	0.894717	0.998665	0.1658	0.193708	0.19084	0.210786	0.267987	0.425734	0.567708	0.742853	0.86578	0.998665	0.16025	0.161851	0.174391	0.202945	0.264009	0.382722	0.562874	0.745122	0.891931	0.998665	0.166783	0.262031	44.1885	-0.0644017	0.158644	0.993668	44.4893	-0.0659268	0.15449
atp1a3b	0.270755	0.273285	0.25525	0.28581	0.388494	0.539701	0.714543	0.666577	0.929558	0.998665	0.16909	0.189532	0.206598	0.252223	0.310281	0.494005	0.566473	0.730664	0.838932	0.998665	0.257892	0.252089	0.265144	0.310951	0.367467	0.522017	0.620185	0.748145	0.871592	0.998665	0.188152	0.19632	0.22163	0.26509	0.336445	0.464255	0.619686	0.749892	0.880617	0.998665	0.999131	0.999434	47.31	-0.0445916	0.192894	0.962099	45.7379	-0.0475621	0.108105
atp1b1a	0.222403	0.194224	0.221544	0.240742	0.290792	0.413294	0.574036	0.658889	0.890326	0.998665	0.194309	0.204933	0.229938	0.248776	0.343097	0.415496	0.616089	0.785536	0.922446	0.998665	0.187926	0.221242	0.227659	0.266242	0.361202	0.54239	0.649527	0.811243	0.904884	0.998665	0.198604	0.206532	0.233615	0.278463	0.408018	0.540892	0.687745	0.850656	0.923345	0.998665	1.43066e-05	0.000169423	44.657	-0.0560097	0.179081	0.989786	45.8018	-0.0591113	0.178363
atp1b1b	0.187904	0.193425	0.225498	0.231231	0.298289	0.409965	0.592096	0.720698	0.90726	0.998665	0.180501	0.234315	0.260038	0.300131	0.375633	0.527496	0.660641	0.832447	0.907206	0.998665	0.145986	0.180316	0.217844	0.272574	0.36635	0.565625	0.683553	0.803794	0.878051	0.998665	0.153805	0.180922	0.200527	0.249257	0.347499	0.500712	0.674027	0.820929	0.894467	0.998665	0.0897277	0.160509	45.152	-0.0579982	0.165138	0.996476	47.5146	-0.0492109	0.15177
atp1b2a	0.308575	0.259583	0.31099	0.319891	0.395685	0.511937	0.647925	0.916807	0.917539	0.998665	0.285898	0.296312	0.33243	0.368432	0.485838	0.535563	0.781849	0.876134	0.986609	0.998665	0.243351	0.303491	0.311996	0.359883	0.461792	0.638596	0.798253	0.910215	1.0121	0.998665	0.257686	0.245215	0.307628	0.350247	0.504359	0.631231	0.776026	0.944	0.979911	0.998665	0.005086	0.016564	47.1744	-0.0617969	0.277217	0.989547	49.0993	-0.0524442	0.270845
atp1b2b	0.145817	0.118942	0.16438	0.159737	0.184417	0.272267	0.467411	0.535191	0.903528	0.998665	0.13975	0.151875	0.181568	0.178172	0.263712	0.276719	0.5377	0.716192	0.963297	0.998665	0.112842	0.139788	0.150098	0.192299	0.280682	0.488192	0.585641	0.771452	0.867081	0.998665	0.163351	0.169924	0.210506	0.236362	0.314604	0.464621	0.642796	0.84174	0.929203	0.998665	0.000115867	0.000872037	42.3611	-0.0753983	0.133353	0.980938	43.9516	-0.0784501	0.149814
atp1b3a	0.124725	0.129328	0.156258	0.186955	0.291119	0.462954	0.670384	0.831611	0.954769	0.998665	0.130109	0.147044	0.172738	0.211944	0.308153	0.549338	0.629987	0.785684	0.923548	0.998665	0.130829	0.177904	0.195197	0.228616	0.313541	0.509267	0.644618	0.823504	0.930755	0.998665	0.124822	0.134491	0.169026	0.204567	0.322999	0.481033	0.662236	0.828912	0.912205	0.998665	0.903374	0.936098	46.3957	-0.0659776	0.0920045	0.999085	46.7449	-0.0533953	0.0601829
atp1b3b	0.104176	0.0990051	0.118107	0.144344	0.224127	0.350683	0.558186	0.914945	0.931434	0.998665	0.108163	0.125639	0.140933	0.168745	0.246242	0.365119	0.579033	0.781686	0.943702	0.998665	0.101839	0.125659	0.142285	0.181804	0.262879	0.449072	0.610276	0.790502	0.82356	0.998665	0.111073	0.122323	0.144967	0.181995	0.268212	0.425896	0.621438	0.814539	0.862667	0.998665	0.00463734	0.0153602	45.0441	-0.0898981	0.103114	0.994109	44.9725	-0.070591	0.0987786
atp1b4	0.0942843	0.0957886	0.118927	0.157178	0.231838	0.378099	0.594328	0.853717	0.960165	0.998665	0.0779942	0.0984908	0.128449	0.159257	0.251063	0.376637	0.557926	0.751095	0.900937	0.998665	0.0996933	0.141468	0.14453	0.186426	0.269917	0.443231	0.5693	0.730779	0.857761	0.998665	0.0910971	0.110994	0.138204	0.177923	0.265352	0.403576	0.560907	0.74679	0.869501	0.998665	0.00482914	0.0159236	45.3378	-0.0784347	0.0850903	0.99948	44.8678	-0.0624748	0.0526475
atp2a1	0.0764101	0.0742733	0.0856247	0.105151	0.168338	0.297331	0.516332	0.846775	0.856275	0.998665	0.0761793	0.0881424	0.10133	0.126054	0.179531	0.303267	0.46789	0.739498	0.796703	0.998665	0.0727518	0.0893097	0.104023	0.130961	0.182677	0.338182	0.501385	0.718423	0.815924	0.998665	0.0739963	0.0874159	0.103741	0.135774	0.188278	0.300948	0.510241	0.728517	0.826448	0.998665	0.692838	0.771793	44.2803	-0.0840679	0.0597254	0.991217	43.5059	-0.0665742	0.0488495
atp2a1l	0.124647	0.12395	0.144252	0.158399	0.23372	0.364244	0.554872	0.762245	0.974401	0.998665	0.106175	0.125724	0.145468	0.169361	0.23278	0.362531	0.499634	0.723576	0.905999	0.998665	0.111076	0.139256	0.148088	0.174897	0.233615	0.3982	0.518754	0.753901	0.887704	0.998665	0.0977759	0.1129	0.135471	0.16528	0.232683	0.356023	0.538352	0.77464	0.911584	0.998665	0.97292	0.98487	44.6969	-0.073946	0.110667	0.997502	44.1767	-0.0663633	0.0984408
atp2a2a	0.0852587	0.129792	0.111106	0.139871	0.417007	1.29214	2.04465	2.96199	1.4755	0.998665	0.0844303	0.105234	0.136185	0.171988	0.21674	0.43517	0.546147	0.795494	0.87824	0.998665	0.0912055	0.103785	0.138223	0.175128	0.225509	0.38074	0.532227	0.723211	0.81692	0.998665	0.089549	0.111626	0.124049	0.18084	0.214602	0.346477	0.529056	0.737959	0.859859	0.998665	0.0134058	0.0355337	50.4196	-1.09641	0.116507	0.396395	45.1397	-0.062074	0.0544354
atp2a2b	0.109556	0.113032	0.122235	0.137273	0.223583	0.384264	0.596527	0.772364	0.921796	0.998665	0.108587	0.136476	0.150693	0.176281	0.236378	0.46043	0.600337	0.777503	0.895873	0.998665	0.131303	0.160922	0.190388	0.227859	0.282546	0.443701	0.620063	0.807606	0.915346	0.998665	0.118261	0.133804	0.167385	0.214323	0.255896	0.381923	0.609999	0.786572	0.910517	0.998665	0.0219495	0.0532461	45.0395	-0.0693369	0.0758006	0.99785	45.5706	-0.0603721	0.0716586
atp2a3	0.0573027	0.0531794	0.0568414	0.0650965	0.0928054	0.195272	0.35451	0.118566	0.608244	0.998665	0.0571545	0.0769909	0.0864409	0.118526	0.180931	0.330242	0.481411	0.822134	0.976199	0.998665	0.111306	0.131385	0.189318	0.269758	0.377439	0.593537	0.695266	0.867685	0.948659	0.998665	0.180389	0.181356	0.201974	0.24907	0.276642	0.432237	0.623632	0.797928	0.912359	0.998665	0.000206876	0.00134012	37.3742	-1.46635	0.124197	0.913969	44.2857	-0.0866006	0.0676721
atp2b1a	0.0775184	0.0795159	0.082347	0.11725	0.201935	0.370815	0.618815	0.76672	0.985459	0.998665	0.0725134	0.0804129	0.0978263	0.128195	0.220772	0.377164	0.566397	0.778617	0.891003	0.998665	0.0762081	0.0938144	0.109674	0.157419	0.248085	0.456533	0.573984	0.788163	0.915549	0.998665	0.0957739	0.122498	0.147682	0.192822	0.269193	0.416781	0.597868	0.797104	0.896787	0.998665	0.00782349	0.0233235	45.1354	-0.0756865	0.0475567	0.995537	44.8894	-0.066671	0.0359592
atp2b1b																															0.111811	0.16854	0.198764	0.22471	0.244195	0.382098	0.514591	0.619036	0.851041	0.998665
atp2b2	0.124338	0.137484	0.153686	0.222668	0.370097	0.578573	0.740617	1.03782	1.01087	0.998665	0.115241	0.141776	0.146973	0.208883	0.316923	0.486783	0.614539	0.751448	0.916989	0.998665	0.143246	0.179597	0.199892	0.253291	0.345564	0.535011	0.670205	0.846479	0.942333	0.998665	0.122466	0.155265	0.180682	0.235954	0.333851	0.464766	0.626734	0.811529	0.906895	0.998665	0.414238	0.528026	48.1322	-0.0768494	0.110287	0.989318	46.1913	-0.053026	0.0495883
atp2b3a											0.137314	0.144363	0.135804	0.222056	0.329956	0.47931	0.812593	0.991273	1.01779	0.998665	0.0713988	0.0911535	0.116466	0.19932	0.272362	0.472392	0.55105	0.782594	0.858205	0.998665	0.0665251	0.0926955	0.105165	0.133737	0.225284	0.349874	0.525494	0.802628	0.960538	0.998665	6.91889e-06	9.57305e-05					47.3995	-0.0924052	0.139623
atp2b3b	0.090248	0.0772366	0.130907	0.147497	0.276088	0.48486	0.638475	0.804309	0.913856	0.998665	0.119204	0.156299	0.176219	0.361929	0.394539	0.584107	0.699568	0.880335	0.919151	0.998665	0.106222	0.137863	0.190487	0.251029	0.329262	0.516122	0.673221	0.81231	0.913311	0.998665	0.14346	0.178263	0.228513	0.282968	0.384579	0.508536	0.691015	0.84025	0.938521	0.998665	0.653168	0.741222	46.2182	-0.0607599	0.0212193	0.99578	48.7267	-0.0475122	0.00304405
atp2b4	0.123669	0.116483	0.133282	0.154833	0.227713	0.36896	0.552287	0.760406	0.914231	0.998665	0.134042	0.156003	0.180677	0.21473	0.288131	0.657952	0.573612	0.747645	0.885422	0.998665	0.119192	0.147166	0.16585	0.198865	0.27237	0.456588	0.593805	0.777136	0.900752	0.998665	0.124489	0.150312	0.162816	0.206697	0.283155	0.414559	0.593241	0.783201	0.905921	0.998665	0.998775	0.999419	44.6484	-0.0688296	0.0932643	0.998976	46.895	-0.0463667	0.013719
atp5a1	0.143101	0.224549	0.246861	0.298251	0.371003	0.61219	0.740959	1.06052	0.945301	0.998665	0.146679	0.253692	0.291777	0.326154	0.429922	0.667363	0.746386	0.925662	0.968687	0.998665	0.15433	0.254682	0.288538	0.355692	0.473773	0.758259	0.761981	0.904981	0.934613	0.998665	0.170225	0.258576	0.312252	0.359424	0.473095	0.638463	0.812654	0.892814	0.982282	0.998665	0.146125	0.236599	48.5224	-0.0708167	0.178116	0.977645	49.6694	-0.0512691	0.129403
atp5b	0.101656	0.170997	0.190653	0.237013	0.317663	0.473447	0.613359	0.899604	0.978633	0.998665	0.104544	0.182111	0.230075	0.259823	0.353807	0.53439	0.63749	0.841334	0.950074	0.998665	0.0922505	0.16322	0.2006	0.257122	0.345145	0.51139	0.612983	0.777282	0.920463	0.998665	0.120721	0.198335	0.257483	0.309696	0.385065	0.531376	0.676022	0.831827	0.981041	0.998665	0.393605	0.508454	46.532	-0.0658022	0.123773	0.992794	47.3523	-0.0522832	0.0833573
atp5c1	0.0955425	0.134573	0.182559	0.237009	0.275472	0.503624	0.722515	0.82212	0.966149	0.998665	0.108982	0.193781	0.236791	0.265719	0.418262	0.580926	0.792744	0.95043	1.00896	0.998665	0.149277	0.200021	0.247479	0.321373	0.44809	0.752884	0.791492	0.876812	0.904042	0.998665	0.136715	0.189334	0.247828	0.297876	0.429126	0.670206	0.866428	0.972903	0.988507	0.998665	0.00158083	0.00660312	47.0042	-0.0627189	0.0795688	0.994379	48.786	-0.0642539	0.122385
atp5d																					0.0882743	0.152825	0.166645	0.327903	0.499393	0.911386	0.830715	0.955309	0.870426	0.998665	0.0767367	0.131105	0.152216	0.242564	0.495035	0.679777	0.90274	0.931069	1.00637	0.998665
atp5e											0.218905	0.212287	0.32564	0.293218	0.419304	0.640001	0.830695	0.93152	0.933651	0.998665	0.208156	0.294594	0.255369	0.349118	0.433968	0.830269	0.757914	0.906322	0.909815	0.998665	0.195624	0.22924	0.272847	0.294602	0.397209	0.613814	0.774324	0.936476	0.944645	0.998665	0.998355	0.999309					49.2685	-0.0634532	0.204166
atp5f1	0.154856	0.149776	0.179412	0.20806	0.286065	0.463386	0.656677	0.770067	1.01309	0.998665	0.0824706	0.124024	0.143804	0.185775	0.257024	0.418584	0.572705	0.784867	0.939947	0.998665	0.086037	0.111768	0.14086	0.190207	0.283627	0.514873	0.625012	0.806273	0.893848	0.998665	0.144563	0.175189	0.223223	0.280907	0.371386	0.534611	0.686767	0.890311	0.986882	0.998665	0.110935	0.190108	46.1468	-0.0645663	0.123409	0.990883	45.3809	-0.0635727	0.0735347
atp5h	1.18575	0.546599	0.660765	0.564691	0.602222	0.667317	0.822914	0.577799	0.98718	0.998665	0.931426	0.67488	0.493104	0.498362	0.485058	0.80251	0.881982	0.95363	0.974576	0.998665	0.686834	0.475946	0.470971	0.423132	0.515528	0.634164	0.80416	0.891167	0.974108	0.998665	0.650863	0.487096	0.543087	0.542365	0.530341	0.662375	0.863301	0.912669	0.95283	0.998665	0.00326305	0.0116427		-0.490757	0.703507	0.295344		-0.0660459	0.623563
atp5ia	0.45607	0.589282	0.38603	0.440231	0.57571	0.904371	0.952404	0.291422	0.975898	0.998665	0.649629	0.405385	0.417414	0.373626	0.478362	0.633304	0.701427	0.809864	0.863532	0.998665	0.806553	0.775375	0.524239	0.445912	0.501229	0.777207	0.813837	1.15114	1.08954	0.998665	0.4508	0.393604	0.421736	0.395521	0.583668	0.708055	0.832898	0.901868	0.918568	0.998665	0.349292	0.463385	58.387	-0.0198701	0.230281	0.367499	51.9948	-0.0420972	0.45006
atp5ib	0.539331	0.382869	0.289335	0.319025	0.524383	0.738495	0.920073	1.10012	0.973498	0.998665	0.631414	0.382532	0.378776	0.334325	0.430634	0.589582	0.633143	0.815168	0.872702	0.998665	0.508994	0.473743	0.35974	0.391971	0.454935	0.755158	0.780547	0.998834	0.99646	0.998665	0.532043	0.438374	0.400879	0.408401	0.543604	0.639541	0.826846	0.906721	0.905136	0.998665	0.591416	0.686613	50.1713	-0.0961745	0.384797	0.933869	48.4788	-0.0510344	0.4251
atp5j	0.837557	0.545078	0.720861	0.587335	0.683155	0.728102	0.771829	0.849986	0.940282	0.998665	0.804782	0.736106	0.670282	0.591429	0.644584	0.569246	0.768906	0.874873	1.01695	0.998665	0.826206	0.877551	0.824375	0.71943	0.706278	0.794002	0.972924	1.08607	1.14451	0.998665	0.580344	0.520597	0.543884	0.566476	0.629434	0.740687	0.882374	0.930283	0.98806	0.998665	0.0998347	0.17485		-0.0326135	0.673658	0.708008		-0.061953	0.67384
atp5l	0.0719471	0.0945291	0.0930917	0.124106	0.209306	0.414329	0.689813	0.797908	1.06127	0.998665	0.0585406	0.0879916	0.108806	0.138093	0.202815	0.401464	0.466203	0.751249	0.886078	0.998665	0.0801209	0.104318	0.134697	0.207242	0.276464	0.48317	0.577355	0.765435	0.876121	0.998665	0.0594157	0.0819621	0.1104	0.143423	0.219196	0.365939	0.544763	0.721706	0.886201	0.998665	0.414233	0.528026	45.8924	-0.0817891	0.0582919	0.988653	44.2915	-0.064442	0.0410672
atp5o	0.266662	0.231097	0.261462	0.335751	0.431562	0.533851	0.787701	0.912722	1.02786	0.998665	0.265624	0.309852	0.293239	0.377495	0.426844	0.667655	0.860883	1.11769	0.999226	0.998665	0.20353	0.229426	0.270801	0.333165	0.46969	0.650739	0.896191	0.931183	0.917487	0.998665	0.22075	0.227547	0.26215	0.360449	0.51645	0.663834	0.969822	0.944768	1.10044	0.998665	0.266744	0.375614	48.3613	-0.0649437	0.238067	0.993874	49.3531	-0.0839604	0.291254
atp5s											0.208162	0.25548	0.248323	0.237718	0.336573	0.524146	0.722587	0.933836	0.974608	0.998665	0.0457799	0.0567762	0.0755037	0.128782	0.202791	0.450821	0.743132	0.901198	1.0018	0.998665	0.093744	0.0871366	0.090501	0.124301	0.220506	0.459266	0.765195	0.907321	1.01026	0.998665	9.35435e-08	3.41511e-06					47.2237	-0.0757126	0.21582
atp6ap1a	0.159219	0.174042	0.187763	0.255083	0.506492	0.872878	1.01162	1.09118	1.0398	0.998665	0.186479	0.193027	0.218673	0.27301	0.487817	0.833184	1.04892	1.03922	1.03029	0.998665	0.0856006	0.0984778	0.108685	0.185103	0.419969	0.843839	0.942102	1.07586	0.981333	0.998665	0.146671	0.169849	0.194583	0.264803	0.479255	0.772099	0.918911	1.09266	1.0355	0.998665	0.0387757	0.0830836	50.5725	-0.128267	0.167565	0.992822	50.3773	-0.121154	0.194732
atp6ap1b	0.285149	0.452504	0.315089	0.353226	0.772409	1.31136	1.40118	2.11363	1.08874	0.998665	0.295471	0.383612	0.373464	0.355785	0.426859	1.0626	0.817746	1.02062	1.06159	0.998665	0.3366	0.426278	0.46031	0.441379	0.518159	0.698511	0.895415	0.920452	1.03977	0.998665	0.260771	0.306923	0.368369	0.37771	0.572039	0.72432	0.856352	0.945991	1.03741	0.998665	0.0150057	0.0389465	50.8712	-0.800691	0.351492	0.52044	50.3338	-0.808515	0.352083
atp6v0a1a	0.102013	0.120602	0.176756	0.273327	0.453471	0.836162	1.04225	3.78059	1.24851	0.998665	0.0292047	0.0400759	0.0531903	0.073097	0.149404	0.298248	0.555865	0.726908	1.03648	0.998665	0.0328103	0.0434094	0.13808	0.171642	0.295997	0.638175	0.922827	1.20833	1.09445	0.998665	0.0417655	0.0706541	0.0871638	0.115	0.199056	0.39658	0.692766	0.918542	0.917166	0.998665	0.668452	0.751233	50.2437	-0.139452	0.142966	0.277905	44.3129	-0.0850594	0.0206463
atp6v0a1b	0.145059	0.140031	0.152322	0.163622	0.244944	0.403533	0.637679	0.98959	1.01583	0.998665	0.14105	0.145844	0.164252	0.182399	0.246613	0.381035	0.638216	0.922016	1.02657	0.998665	0.0953547	0.11587	0.12905	0.151213	0.20647	0.4057	0.624103	0.884144	0.95537	0.998665	0.11488	0.12911	0.140163	0.165685	0.233018	0.389325	0.651194	0.946625	1.02594	0.998665	0.155575	0.248679	45.7833	-0.101734	0.146102	0.993499	45.6016	-0.0958076	0.149938
atp6v0a2b											0.0600646	0.075718	2.07246	0.415993	0.506819	0.337858	0.441188	0.672363	0.805011	0.998665	0.0432459	0.0724894	0.135785	0.0802318	0.176891	0.293761	0.552925	0.692678	0.805134	0.998665	0.0137152	0.0618936	0.115486	0.152003	0.166709	0.317769	0.512286	0.8211	0.894592	0.998665	0.00546152	0.0174769						-0.0856002	0.56445
atp6v0ca	0.105931	0.112185	0.148002	0.21819	0.359356	0.639989	0.776517	0.804287	0.951718	0.998665	0.111628	0.129095	0.186555	0.252206	0.57633	0.685197	1.07089	0.983388	0.996853	0.998665	0.134958	0.181545	0.211787	0.277497	0.51516	0.909338	1.01714	1.13375	1.0069	0.998665	0.155511	0.22766	0.253682	0.322296	0.692199	0.865105	0.941274	1.17948	1.05961	0.998665	0.00051543	0.00275786	48.3873	-0.0579244	0.00971438	0.985771	50.6431	-0.0884452	0.0995819
atp6v0d1	0.068265	0.0755812	0.0942463	0.148425	0.345835	0.72029	0.929667	1.12305	1.01319	0.998665	0.049173	0.0660188	0.0856869	0.151602	0.403458	0.888146	1.0158	1.07561	1.04526	0.998665	0.0691672	0.0965816	0.131773	0.205136	0.460449	0.903411	0.971948	1.03766	0.985835	0.998665	0.0607464	0.0853333	0.117498	0.193778	0.455457	0.811278	1.0206	1.07141	1.03372	0.998665	0.15107	0.242888	49.0613	-0.122723	0.0695716	0.99044	49.9573	-0.167038	0.068467
atp6v1aa	0.102739	0.185535	0.251995	0.394582	0.468525	0.727616	0.898015	1.15023	1.04216	0.998665	0.0908417	0.156248	0.269103	0.385172	0.536319	0.717184	0.855827	0.97849	0.998647	0.998665	0.0821356	0.133039	0.237596	0.370929	0.544425	0.811112	0.860139	0.939921	0.955096	0.998665	0.0870325	0.142207	0.264315	0.363032	0.512362	0.734006	0.87014	0.97552	1.00337	0.998665	0.0839781	0.152746	50.7906	-0.070478	0.123217	0.969145	51.3543	-0.0553221	0
atp6v1ab	0.061802	0.097894	0.180518	0.299632	0.363286	0.586189	0.753516	0.916132	0.999086	0.998665	0.0411962	0.0876536	0.195313	0.299717	0.428657	0.600921	0.791728	0.94449	0.988974	0.998665	0.0710164	0.121147	0.19645	0.346975	0.46801	0.714022	0.809975	0.902636	0.929425	0.998665	0.125254	0.175338	0.282149	0.404854	0.432475	0.70417	0.918009	0.977214	1.01721	0.998665	0.0016009	0.00666587	48.6259	-0.0590188	0.0113318	0.995982	49.25	-0.059886	0
atp6v1b2	0.13592	0.158351	0.249623	0.362888	0.428991	0.719755	0.808225	1.02731	0.948767	0.998665	0.133414	0.176494	0.264658	0.373868	0.524521	0.717584	0.880155	0.975465	0.985528	0.998665	0.120949	0.165919	0.268985	0.396571	0.56254	0.803028	0.781119	0.925515	0.903955	0.998665	0.130878	0.188269	0.294006	0.410628	0.577405	0.763614	0.902022	0.956028	1.02282	0.998665	0.139928	0.229241	50.2158	-0.0615602	0.100383	0.985993	51.1231	-0.058481	0.0751823
atp6v1ba	0.110523	0.130573	0.224262	0.327695	0.392151	0.611577	0.706923	1.09886	0.957743	0.998665	0.101567	0.133231	0.251441	0.320319	0.438316	0.581554	0.803016	0.912819	0.996409	0.998665	0.0997086	0.14344	0.205361	0.314408	0.465979	0.699186	0.792456	0.91041	0.954938	0.998665	0.116731	0.164985	0.23837	0.316963	0.493096	0.64828	0.819278	0.900417	0.971937	0.998665	0.104514	0.181074	48.9277	-0.0637895	0.0996053	0.965074	49.3814	-0.0545698	0.0430343
atp6v1c1a	0.0746171	0.0848883	0.0956514	0.106112	0.161192	0.297292	0.60973	0.633612	0.862438	0.998665	0.074014	0.0888146	0.104676	0.118686	0.177326	0.324234	0.621912	0.892617	0.965818	0.998665	0.0727702	0.101273	0.123275	0.158356	0.22292	0.442836	0.777371	1.00056	1.01423	0.998665	0.0817353	0.106202	0.115428	0.148539	0.209539	0.374175	0.734735	0.911928	0.96275	0.998665	0.000123992	0.000915464	43.8846	-0.0647456	0.0281643	0.979608	45.1472	-0.0993016	0.081864
atp6v1c1b	0.106389	0.140533	0.152436	0.155909	0.223268	0.347787	0.564715	0.80161	0.860773	0.998665	0.116535	0.143656	0.171487	0.179361	0.240884	0.360154	0.602353	0.873987	0.980788	0.998665	0.0893785	0.124383	0.143118	0.184517	0.247966	0.394878	0.641787	0.847667	0.96697	0.998665	0.0988191	0.140494	0.142673	0.192137	0.236397	0.399892	0.700888	0.878809	0.952482	0.998665	0.0259176	0.0603679	44.6915	-0.0694523	0.0985053	0.994273	45.244	-0.0869124	0.137429
atp6v1d	0.287674	0.336107	0.598216	0.713242	0.681076	0.893368	1.04968	1.20307	1.12575	0.998665	0.182804	0.291518	0.515874	0.618205	0.776468	0.955999	1.07948	1.12129	1.02083	0.998665	0.173033	0.293305	0.455087	0.677913	0.80795	1.07074	1.06424	1.01997	0.975626	0.998665	0.163936	0.278347	0.481604	0.595343	0.801281	0.967533	1.1197	1.09083	1.0686	0.998665	0.0274895	0.0632707	57.5788	-0.0471257	0.0712139	0.894012	56.3574	-0.0604393	0.0463809
atp6v1e1a	0.0925429	0.136306	0.139072	0.317159	0.453936	0.760253	0.915939	0.666963	0.930371	0.998665	0.151794	0.203929	0.247696	0.374606	0.542841	0.787639	0.8044	0.961585	0.945839	0.998665	0.152434	0.209682	0.246565	0.424309	0.560294	0.88114	0.880071	1.00612	0.984359	0.998665	0.165907	0.211947	0.257246	0.381704	0.562305	0.749949	0.878701	0.993242	1.01188	0.998665	0.0928315	0.164914	50.1025	-0.056895	0	0.918406	51.4223	-0.0539518	0.0548617
atp6v1e1b	0.1256	0.141109	0.168775	0.374492	0.540445	0.809436	1.03247	1.0466	1.05082	0.998665	0.113236	0.134459	0.171545	0.284881	0.467478	0.720027	0.874447	1.00413	0.897058	0.998665	0.113389	0.137267	0.172492	0.360817	0.632751	0.926188	1.04885	0.986904	0.875408	0.998665	0.207386	0.21103	0.237543	0.375313	0.655095	0.729361	0.961507	0.933375	1.06771	0.998665	0.278963	0.387999	51.2982	-0.088544	0.110028	0.989417	50.0627	-0.0742459	0.0811203
atp6v1f	0.166497	0.181957	0.310814	0.397575	0.368757	0.593473	0.831453	0.993381	0.966377	0.998665	0.0970207	0.129879	0.202061	0.261832	0.393207	0.570725	0.869433	0.957052	0.968517	0.998665	0.118465	0.16921	0.254583	0.387763	0.580687	0.880075	0.966913	1.00787	0.964766	0.998665	0.11499	0.178032	0.266028	0.395009	0.585984	0.775423	0.994591	0.998627	1.06037	0.998665	2.3658e-07	6.88686e-06	49.1102	-0.064713	0.190992	0.979096	48.7687	-0.0730852	0.10055
atp6v1g1	3.06257	1.32519	1.31736	0.948874	0.903787	1.13345	1.09162	0.939919	0.970985	0.998665	2.53994	1.77137	1.36603	1.00988	0.888976	0.948254	1.00726	0.997984	1.00924	0.998665	2.15895	1.71926	1.21984	0.945215	1.03122	1.1342	1.09599	1.08221	0.969469	0.998665	2.24564	1.40189	1.03428	0.976265	1.02246	0.997276	1.15382	1.06455	1.02209	0.998665	0.0123239	0.0331719		0.17158	1.5	0.334531		0.54953	1.5
atp6v1h	0.118033	0.124192	0.160051	0.248489	0.388764	0.579615	0.781728	0.919673	0.976095	0.998665	0.142186	0.160409	0.183591	0.245771	0.461149	0.63149	0.861726	0.955596	1.00326	0.998665	0.146839	0.172643	0.211801	0.298221	0.509426	0.810742	0.931519	0.980865	0.970563	0.998665	0.123138	0.155183	0.191706	0.295467	0.538616	0.76488	0.968064	1.02469	1.03258	0.998665	3.58569e-08	1.54864e-06	48.442	-0.0653948	0.0732144	0.999725	49.3338	-0.0723843	0.114656
atp7a																					0.151638	0.160546	0.16633	0.307643	0.415841	0.5946	0.828536	0.829169	0.97515	0.998665
ATP8	0.451225	0.407591	0.499396	0.404146	0.442636	0.557194	0.690297	0.733912	0.882417	0.998665	0.296151	0.322799	0.301426	0.299234	0.371815	0.4112	0.725768	0.773605	0.92531	0.998665	0.243566	0.332134	0.36156	0.42059	0.440717	0.64149	0.820385	0.897555	0.977313	0.998665	0.462025	0.579657	0.497057	0.539036	0.642289	0.650989	0.725932	0.920991	1.02908	0.998665	0.00911305	0.026205	49.5229	-0.0422953	0.415519	0.962687	46.4627	-0.0598748	0.278703
atp8a2											0.161879	0.196462	0.170028	0.243821	0.339497	0.733472	0.78832	0.890522	0.974476	0.998665	0.283127	0.363915	0.384126	0.403432	0.484438	0.792906	0.972378	1.08625	1.03548	0.998665	0.10096	0.13455	0.157796	0.240087	0.313221	0.611252	0.9091	0.965864	0.921422	0.998665	0.528971	0.631288					48.9251	-0.0731272	0.13046
atp8b1											0.0610782	0.0820639	0.0962951	0.146128	0.249077	0.49254	0.630497	0.82359	0.964336	0.998665											0.0553852	0.0675414	0.0922818	0.13638	0.294149	0.505638	0.765904	0.82229	0.957515	0.998665	0.42205	0.536019					46.2336	-0.066394	0.0186413
atp8b5a											0.0961588	0.0767573	0.144612	0.0998158	0.162217	0.298696	0.32468	0.619969	0.780994	0.998665																											41.9075	-0.0730031	0.0862142
atp9b																					0.0421964	0.0729395	0.106335	0.155466	0.209796	0.381796	0.562004	0.714307	0.920635	0.998665	0.0515074	0.0572824	0.0858738	0.135159	0.230994	0.384817	0.649011	0.794169	0.998587	0.998665
atpaf1	0.374574	0.305121	0.381099	0.406101	0.571358	0.594968	0.775379	0.735161	0.916701	0.998665	0.14524	0.158589	0.177255	0.240587	0.448719	0.57401	0.794045	0.793865	0.921506	0.998665	0.127848	0.146454	0.205608	0.296869	0.511124	0.708911	0.840178	0.885077	0.945266	0.998665	0.388097	0.444493	0.440523	0.517089	0.62063	0.767518	0.924077	0.915086	0.99746	0.998665	0.103175	0.179369	51.2187	-0.0330136	0.230498	0.95857	48.623	-0.0503864	0.0256369
atpaf2	0.0438921	0.0658939	0.0769026	0.134191	0.217502	0.415737	0.600046	0.833555	0.903479	0.998665	0.063277	0.0937568	0.125379	0.177602	0.244099	0.402712	0.608746	0.846179	0.920357	0.998665	0.0857309	0.129741	0.145131	0.208976	0.245167	0.442741	0.595167	0.794593	0.950865	0.998665	0.200337	0.301197	0.266003	0.363737	0.362775	0.522212	0.73422	0.924668	0.952447	0.998665	0.00136639	0.00589369	45.5285	-0.0689189	0.0117509	0.997857	45.6534	-0.0687351	0.05584
atpif1	1.99027	1.34677	1.00567	0.881017	0.98992	1.06844	1.04802	1.94332	1.02707	0.998665	1.61686	1.3059	1.16533	0.982623	0.894154	1.25056	1.00336	1.01612	1.08707	0.998665	2.60355	2.02137	1.41275	1.08855	1.02284	1.06402	1.00218	1.01806	0.959034	0.998665	3.01107	1.96194	1.69773	1.24041	1.0335	1.02916	1.11386	1.06208	1.17595	0.998665	2.58678e-07	7.39975e-06		0.517377	1.5	0.223632		0.0832389	1.5
atpif1b	1.39784	1.07169	0.903225	0.900756	0.860391	0.940195	1.01761	0.783727	0.897068	0.998665	1.63441	1.36747	0.977295	0.95022	0.769601	1.14626	0.976135	1.03556	1.0393	0.998665	0.820156	0.836501	0.828564	0.903708	1.09957	1.17934	1.13397	1.0834	1.04683	0.998665	0.991396	0.668117	0.609867	0.544358	0.561625	0.710785	0.846645	0.940499	0.955152	0.998665	6.28667e-05	0.00053881		0.404001	1.39784	0.612759		0.518221	1.5
atrn	0.275379	0.394455	0.553641	0.473376	0.512721	0.790328	0.95778	1.38913	1.09025	0.998665	0.51953	0.583822	0.529183	0.531715	0.57833	0.601686	0.778122	0.796835	0.937585	0.998665	0.216813	0.36734	0.399304	0.500987	0.634486	0.826814	0.866577	0.93581	0.954005	0.998665	0.288556	0.425283	0.5058	0.612109	0.760964	0.94084	0.934217	1.04146	1.00251	0.998665	0.266479	0.375377	51.1019	-0.0927425	0.412782	0.825921		-0.0367878	0.524409
atrnl1b	0.185625	0.273763	0.310514	0.44996	0.570786	0.902673	0.937647	0.827544	1.07798	0.998665	0.241391	0.332913	0.408435	0.480068	0.669773	0.849104	0.980692	1.11096	1.18219	0.998665	0.232021	0.31455	0.377441	0.516216	0.637244	0.905614	0.890226	0.969056	0.965099	0.998665	0.290333	0.353951	0.430625	0.502467	0.635102	0.768013	0.856844	0.940846	0.969838	0.998665	0.137168	0.225595	52.6247	-0.0635386	0.17202	0.957226	53.6056	-0.062825	0.258266
atrx	0.423643	0.347947	0.512963	0.602651	0.812899	0.904955	1.01452	1.07716	1.02374	0.998665	0.408301	0.43362	0.456033	0.52112	0.625104	0.731986	0.824333	0.940142	0.947459	0.998665	0.446776	0.513471	0.558499	0.508899	0.640245	0.831606	0.84332	0.930865	0.94579	0.998665	0.503319	0.51551	0.550822	0.568651	0.669435	0.740016	0.892615	0.933149	1.00843	0.998665	0.0690414	0.131099	56.3733	-0.0591133	0.366219	0.976905	55.1943	-0.0351232	0.348129
atrxl											0.306182	0.416968	0.441061	0.541514	0.620691	0.84405	0.895597	0.999009	0.985538	0.998665	0.253373	0.313864	0.330313	0.454351	0.570093	0.710086	0.872652	0.88297	1.09409	0.998665	0.291253	0.449774	0.53505	0.642693	0.700592	0.844404	0.907806	1.07798	1.1517	0.998665	0.92742	0.951614					54.7472	-0.044535	0.286981
atxn2	0.534661	0.546449	0.830412	0.637581	0.645326	0.636603	0.77947	0.711522	0.882398	0.998665	0.501246	0.63326	0.68285	0.743929	0.801015	0.782179	0.886106	0.92036	0.954506	0.998665	0.469328	0.642365	0.745216	0.727342	0.796867	0.828182	0.941437	0.99433	1.00061	0.998665	0.375214	0.49419	0.577138	0.620578	0.694671	0.807174	0.885435	0.925883	0.947929	0.998665	0.0418977	0.0883408		-0.0318719	0.630459	0.668827		-0.018243	0
atxn2l	0.270761	0.251017	0.29626	0.408039	0.532391	0.666303	0.905751	0.91504	1.02201	0.998665	0.356356	0.365803	0.387404	0.461576	0.506884	0.573375	0.848696	0.92198	0.942677	0.998665	0.319056	0.354548	0.361496	0.439995	0.604704	0.750437	0.952278	0.969871	0.960025	0.998665	0.307896	0.332795	0.355558	0.4749	0.641502	0.727679	0.948472	0.927037	1.03768	0.998665	0.0103031	0.0288486	50.9261	-0.0568175	0.22261	0.991867	50.4007	-0.0532467	0.356175
auh	0.110067	0.120414	0.148026	0.282865	0.550799	0.708378	0.920838	0.93581	1.05649	0.998665	0.124004	0.176388	0.187026	0.286649	0.501811	0.811075	1.05153	1.10391	0.927767	0.998665	0.0985084	0.133309	0.161464	0.319121	0.623075	0.749922	0.955713	0.952644	0.95578	0.998665	0.0917564	0.122847	0.146228	0.269199	0.532908	0.642174	0.886515	0.879461	1.00809	0.998665	0.269487	0.378323	50.5381	-0.0746055	0.0558102	0.992234	50.5769	-0.108379	0.15103
avl9											0.110225	0.133218	0.12956	0.190787	0.189958	0.818809	0.820161	1.06969	1.02568	0.998665	0.148644	0.153486	0.169613	0.343813	0.36036	0.603948	0.793925	0.983824	1.07469	0.998665											0.61374	0.707166					48.5484	-0.249117	0.137038
B0CLW8	0.181314	0.193777	0.217355	0.258542	0.317676	0.424954	0.701312	1.32062	1.1281	0.998665	0.105627	0.156476	0.167505	0.249653	0.304585	0.462137	0.665018	0.9015	0.982942	0.998665	0.141764	0.161071	0.194488	0.238848	0.300017	0.484759	0.708586	0.826562	0.93944	0.998665	0.184879	0.194164	0.215653	0.264225	0.306403	0.445475	0.744118	0.8358	1.00453	0.998665	0.126219	0.210779	46.0762	-0.137732	0.230382	0.910842	46.6824	-0.0692039	0.119345
b2ml	0.223612	0.18823	0.399271	0.58659	0.632649	0.61305	0.768649	0.632831	0.887846	0.998665	0.251838	0.267964	0.382918	0.512578	0.647395	0.71814	0.894305	0.930198	0.986796	0.998665	0.176052	0.23422	0.364705	0.486521	0.711708	0.816179	0.87727	0.929034	0.922727	0.998665	0.245148	0.293237	0.368594	0.533891	0.690205	0.824436	0.921953	0.91427	0.884817	0.998665	0.100512	0.175803	51.9733	-0.0290544	0	0.862701	53.715	-0.041171	0.0639936
b3galt6											0.1575	0.188	0.239776	0.316572	0.505398	0.661846	0.734816	0.835469	1.02294	0.998665																											49.9087	-0.0466934	0.0299928
b3galtla	0.0864205	0.102273	0.11079	0.0997789	0.185608	0.325808	0.654808	0.890382	1.05956	0.998665	0.063028	0.0602908	0.0936174	0.0834135	0.14144	0.240893	0.650286	0.920621	1.03277	0.998665	0.226876	0.193752	0.214827	0.250101	0.276944	0.413268	0.811031	1.08791	1.07128	0.998665	0.0813194	0.114535	0.120061	0.178843	0.234888	0.322825	0.717035	0.94495	0.950135	0.998665	0.0024271	0.00910232	45.3169	-0.107584	0.0919684	0.995708	44.9421	-0.135746	0.0742421
b4galt1l	0.0708225	0.0628525	0.0778813	0.115135	0.207514	0.479533	0.891993	0.956957	1.04421	0.998665	0.0533741	0.0821575	0.0841587	0.117952	0.175503	0.449233	0.688782	0.904069	0.953789	0.998665	0.0519978	0.069021	0.0823268	0.121475	0.166894	0.376206	0.704948	0.926367	1.01233	0.998665	0.0701553	0.0866401	0.105246	0.151693	0.21533	0.43372	0.75082	0.914217	0.963435	0.998665	0.618636	0.711442	47.172	-0.132225	0.0728572	0.997554	46.1646	-0.0891811	0.0483348
b4galt4	0.0923146	0.255165	0.218432	0.513775	0.713991	0.937108	1.08942	0.723809	0.924584	0.998665	0.0700461	0.229527	0.202711	0.521102	0.659542	1.12921	0.939686	1.07774	0.962031	0.998665	0.0923527	0.112387	0.167247	0.353152	0.572073	0.785779	0.86543	0.970345	0.982219	0.998665	0.0863564	0.141689	0.216472	0.418875	0.608234	0.853503	0.969481	1.00966	1.01243	0.998665	0.0338443	0.0747104	53.5322	-0.0835718	0.102651	0.908564	53.3958	-0.0982818	0.107989
b4gat1																					0.149323	0.176357	0.207401	0.441911	0.656088	1.00412	1.14579	1.22165	0.997694	0.998665	0.126824	0.162047	0.203539	0.245535	0.4106	0.621291	0.827009	0.906414	1.00432	0.998665
babam1	0.132334	0.190853	0.39409	0.458408	0.551035	0.675782	0.787508	0.6829	0.929834	0.998665	0.192084	0.233398	0.344698	0.406397	0.546839	0.573141	0.776177	0.825816	0.901406	0.998665	0.161481	0.30418	0.468977	0.586054	0.7306	0.850798	0.962353	1.01358	1.0193	0.998665	0.113559	0.21873	0.346568	0.439807	0.631041	0.715902	0.892569	0.94282	0.935454	0.998665	8.67105e-06	0.000113238	51.139	-0.0355461	0	0.934602	50.7862	-0.0360692	0
bace1																					0.120283	0.151554	0.217376	0.313172	0.462477	0.765863	0.841967	0.937636	0.946916	0.998665	0.120761	0.151557	0.207117	0.287189	0.411831	0.694091	0.851465	0.925863	0.965941	0.998665
bach2b	0.262014	0.43867	0.479987	0.58996	0.791751	0.85016	1.02457	0.554049	1.12599	0.998665											0.299614	0.359066	0.431117	0.48334	0.535599	0.636729	0.796028	0.837489	0.900598	0.998665	0.323842	0.405425	0.464446	0.491386	0.640735	0.635665	0.893387	0.875145	1.06957	0.998665	0.283412	0.392865	57.07	-0.0353497	0	0.72498
bag1	0.670727	0.598167	0.634841	0.635505	0.612491	0.637909	0.822953	0.905696	0.982375	0.998665	0.587273	0.638107	0.632454	0.626596	0.598226	0.749155	0.905571	1.02847	0.997702	0.998665	0.465791	0.529702	0.54196	0.476382	0.554914	0.677759	0.888659	0.95004	0.95463	0.998665	0.414608	0.470596	0.444126	0.480152	0.57437	0.677994	0.867398	0.944395	0.964169	0.998665	1.8319e-06	3.31541e-05		-0.0505041	0.623539	0.968658		-0.0648436	0.613533
bag2	1.9681	1.35314	1.60271	1.34125	1.05792	0.880562	0.968136	1.07909	1.04576	0.998665	1.57169	1.67877	1.40414	1.0859	0.784625	0.853769	1.04617	1.1095	0.985305	0.998665	1.19408	1.22508	1.05814	0.83435	0.875807	0.814317	0.993851	0.993145	0.94638	0.998665	1.19624	1.20327	0.985375	0.906294	0.963048	0.843718	1.07663	0.993296	1.03135	0.998665	4.45456e-07	1.13214e-05		0.135273	1.5	0.733574		0.138339	1.5
bag5																					0.320112	0.40466	0.404783	0.531146	0.67146	0.69893	0.897715	0.765662	1.0318	0.998665
bag6	0.201952	0.188014	0.239361	0.345454	0.421155	0.546431	0.762626	0.782139	1.00298	0.998665											0.379578	0.469166	0.496264	0.512493	0.594872	0.797745	0.892447	0.888329	0.926709	0.998665	0.34155	0.421171	0.407944	0.517471	0.565474	0.697818	0.959431	0.937425	1.18758	0.998665	2.04132e-05	0.000221132	48.5721	-0.0487085	0.124115	0.985591
Bag6											0.583069	0.614497	0.681218	0.67875	0.747926	0.815933	0.879186	0.927944	0.945401	0.998665																												-0.01865	0.480542
baiap3	0.248569	0.451113	0.517383	0.611298	0.712556	0.72008	0.880815	1.19881	1.10371	0.998665	0.20151	0.237302	0.243213	0.306997	0.42915	0.567477	0.663422	0.836309	0.938083	0.998665	0.255999	0.628908	0.486423	0.465816	0.545346	0.727057	0.949396	0.891414	1.05459	0.998665											0.719085	0.793274	56.5992	-0.0381681	0.117309	0.887108	48.1885	-0.0471881	0.142718
banf1	0.648449	0.59789	0.525103	1.07331	0.806991	1.16059	1.23336	1.10372	1.14788	0.998665	0.763402	0.881534	1.21479	1.12414	1.26153	1.08697	1.23485	1.14088	0.968329	0.998665	0.596717	0.928102	0.569067	1.22876	1.31179	1.71758	1.29396	1.20884	0.926038	0.998665	0.632647	0.824752	1.00209	1.16207	1.51736	1.22337	1.28051	1.07114	1.05859	0.998665	0.205493	0.308334		-0.201233	0.5921	0.727764		-0.243225	0.763401
basp1	1.75099	1.02828	0.97324	0.716573	0.795629	1.05037	1.07654	1.01768	1.05638	0.998665	1.66259	1.26293	1.0148	0.77112	0.71096	0.788121	0.870916	0.910049	1.07065	0.998665	1.3725	1.26262	0.969551	0.772951	0.855609	0.872273	1.01058	1.09156	1.02293	0.998665	1.57383	1.2074	0.963679	0.839832	0.758214	0.779559	1.07875	0.966184	1.00218	0.998665	0.323213	0.434722		0.502439	1.5	0.70836		0.51442	1.5
baxa	0.326478	0.339083	0.399886	0.405041	0.65226	0.689605	0.901133	1.09559	1.03586	0.998665	0.22326	0.259052	0.252611	0.271852	0.355256	0.411803	0.822441	1.03149	1.00044	0.998665	0.147786	0.151542	0.186668	0.186962	0.276494	0.358099	0.745708	0.847288	0.912771	0.998665											0.00787688	0.023425	52.2019	-0.0575884	0.316138	0.966096	46.4945	-0.133348	0.262802
baz1b											1.1326	0.908986	0.674054	0.610722	0.613166	0.872496	0.941647	1.13421	1.08592	0.998665	0.283964	0.310808	0.295435	0.327391	0.461945	0.805252	0.933207	0.981479	1.00533	0.998665	0.237421	0.346497	0.323689	0.323209	0.442379	0.673421	0.944475	0.9495	1.04548	0.998665	6.30607e-14	2.31503e-11						-0.0513536	0.792855
bbs1																					0.111769	0.155067	0.225324	0.30136	0.469489	0.796187	0.850673	0.954413	0.958114	0.998665	0.168848	0.166858	0.218993	0.304644	0.473372	0.644302	0.851455	0.962955	0.926329	0.998665
bbs2											0.120379	0.18092	0.306885	0.515211	0.642509	0.645592	0.95331	1.01359	1.03214	0.998665																											52.7827	-0.0523522	0
bbs7	0.0893272	0.0987508	0.254361	0.358896	0.44039	0.484162	0.659659	0.645826	0.952796	0.998665	0.138042	0.173972	0.308264	0.456518	0.649583	0.703963	0.876741	0.996669	1.0043	0.998665	0.215029	0.171017	0.396021	0.368041	0.620568	0.641872	0.808537	0.874225	0.908406	0.998665	0.122313	0.162617	0.326374	0.419198	0.546867	0.744395	0.958256	0.951184	0.907596	0.998665	0.31659	0.42864	47.4334	-0.0414038	0	0.956259	52.5703	-0.0516126	0
bcam	0.235849	0.225921	0.237353	0.286698	0.46031	0.655005	0.934647	0.685503	0.984462	0.998665	0.155195	0.162973	0.16295	0.199119	0.322508	0.492849	0.757734	0.853063	0.888681	0.998665	0.25752	0.273283	0.280076	0.368028	0.532378	0.830091	0.95965	1.03059	1.05501	0.998665	0.250657	0.242865	0.255176	0.373805	0.505798	0.795025	0.916245	1.01963	0.981484	0.998665	8.90157e-06	0.000114886	49.764	-0.0515751	0.1344	0.916655	47.1314	-0.0653903	0.110617
bcan	0.128045	0.212282	0.287251	0.478036	0.858646	1.19738	1.07567	1.01563	0.863866	0.998665	0.13939	0.235959	0.163973	0.219191	0.2917	0.90058	0.783512	1.08971	1.04067	0.998665	0.178186	0.201996	0.255644	0.301781	0.438636	0.657284	0.862161	0.93859	0.946993	0.998665	0.110002	0.14945	0.234323	0.32804	0.521497	0.827932	0.969282	1.02322	1.04241	0.998665	0.432064	0.545279	53.7318	-0.136331	0.179629	0.947745	49.2271	-0.228307	0.186953
bcap29											0.151953	0.144378	0.155785	0.169388	0.19955	0.273254	0.33192	0.47663	0.859384	0.998665	0.113907	0.111108	0.11587	0.212201	0.305224	0.471037	0.540204	0.518786	0.735201	0.998665	0.15263	0.138879	0.160267	0.178473	0.28274	0.441901	0.674243	0.80176	0.912561	0.998665	0.00264013	0.00975426					40.9446	-0.095925	0.168028
bcap31	0.262359	0.213833	0.201296	0.226346	0.31024	0.53529	0.785802	0.84348	0.99038	0.998665	0.262053	0.274366	0.256506	0.255842	0.316726	0.464617	0.776479	0.925792	0.959707	0.998665	0.152252	0.197307	0.183407	0.251241	0.366906	0.671823	0.837657	0.941451	0.960023	0.998665	0.210151	0.216814	0.218355	0.235712	0.333497	0.510721	0.834425	0.970465	0.994403	0.998665	0.0176082	0.0443087	47.3359	-0.0760938	0.199081	0.986046	46.7882	-0.0949058	0.25414
bcar1	0.17123	0.307115	0.311825	0.350744	0.58887	0.646017	0.853833	0.911533	0.978274	0.998665	0.19552	0.28803	0.416065	0.471323	0.555864	0.756606	0.827717	0.998505	1.01027	0.998665	0.189883	0.328945	0.410913	0.450506	0.608588	0.710472	0.894292	0.960538	1.02011	0.998665	0.221397	0.371156	0.434577	0.52478	0.70334	0.789066	0.89734	1.01144	1.11453	0.998665	0.0250324	0.0588871	51.2991	-0.0469252	0.122939	0.984908	52.9805	-0.0434276	0.100341
bcas3	0.0717881	0.0611754	0.107929	0.205244	0.401865	0.613079	0.900532	0.781691	0.901507	0.998665	0.1129	0.14608	0.185527	0.296083	0.447182	0.670845	0.832555	0.922342	0.976031	0.998665	0.104275	0.116541	0.196707	0.307394	0.487964	0.709113	0.805205	0.8998	0.967757	0.998665	0.0884875	0.149188	0.205563	0.384805	0.52134	0.767074	0.962409	0.998142	1.00994	0.998665	0.0104705	0.0292308	48.78	-0.0676525	0	0.969278	49.7035	-0.0622577	0.0585208
bcat1	0.106448	0.233153	0.30643	0.446569	0.725265	0.932367	1.03061	1.33803	1.06468	0.998665	0.0909429	0.188386	0.341768	0.468025	0.682847	0.899904	1.0069	0.986545	0.99694	0.998665	0.282827	0.374494	0.470373	0.529635	0.627892	0.793748	0.886616	0.944137	0.988883	0.998665	0.406277	0.536186	0.734032	0.846639	0.654688	0.827339	0.909992	0.958433	0.976405	0.998665	4.9317e-06	7.40651e-05	53.3612	-0.0860486	0.137311	0.918998	53.6596	-0.0680053	0.0300867
bcat2	0.153948	0.296271	0.437088	0.550163	0.752124	0.901579	0.934113	0.932568	0.986859	0.998665	0.146084	0.25272	0.395078	0.52106	0.700894	0.851518	0.909787	0.944522	0.986171	0.998665	0.129671	0.262398	0.401172	0.543046	0.695295	0.81767	0.914235	0.964272	0.996075	0.998665	0.136882	0.249946	0.391553	0.526664	0.686695	0.843947	0.903862	0.967184	0.976152	0.998665	0.177987	0.275249	55.3242	-0.0527155	0	0.992754	54.3782	-0.0514761	0
bccip	0.0805248	0.0998647	0.155985	0.218488	0.306645	0.423769	0.727343	0.918097	0.989037	0.998665	0.0845073	0.121321	0.154784	0.192491	0.294278	0.397039	0.665959	0.830851	0.940691	0.998665	0.12646	0.153054	0.204443	0.244039	0.333078	0.510885	0.698364	0.897379	0.97474	0.998665	0.117782	0.140971	0.182717	0.243967	0.323809	0.511285	0.674732	0.883802	0.930816	0.998665	0.00806886	0.0238244	46.7804	-0.076413	0.0930012	0.995677	46.0627	-0.0665345	0.0796994
bckdha	0.0860924	0.0843463	0.102523	0.123024	0.223364	0.606145	1.00738	1.37126	1.13232	0.998665	0.0820588	0.0983942	0.109726	0.137203	0.201425	0.581729	0.88807	1.01939	1.04148	0.998665	0.0786229	0.10572	0.124771	0.17067	0.251234	0.609868	0.873681	0.980744	0.962076	0.998665	0.0952011	0.123125	0.152285	0.215315	0.27252	0.606491	0.931716	1.02172	1.04544	0.998665	0.0642604	0.123758	47.9066	-0.180376	0.100912	0.931731	47.6825	-0.137092	0.0938752
bckdhb	0.0973229	0.108505	0.116553	0.152291	0.197951	0.415633	0.750683	0.932255	1.03275	0.998665	0.0493802	0.0737098	0.0852066	0.0978132	0.151776	0.360825	0.82025	0.913125	0.999159	0.998665	0.0599391	0.0805947	0.111934	0.149127	0.216219	0.586937	0.912183	1.07632	1.00466	0.998665	0.075287	0.0889132	0.1173	0.149011	0.23204	0.530175	0.861137	0.975845	0.972574	0.998665	0.000116991	0.000875549	46.3009	-0.106604	0.102963	0.998512	46.2134	-0.137214	0.0701487
bckdk											0.0749183	0.138587	0.115723	0.174584	0.243907	0.568398	0.725162	0.914184	1.03229	0.998665	0.129533	0.356095	0.222647	0.437727	0.445088	0.758153	0.848594	1.03066	1.09252	0.998665	0.113153	0.191092	0.197823	0.288247	0.37134	0.668077	0.762839	0.932436	0.947415	0.998665	0.0146299	0.0380457					47.2639	-0.0810979	0.0773817
bcl11ab	1.11461	0.872689	1.00008	0.959872	0.779306	0.836484	0.82055	0.82768	0.945356	0.998665	0.944179	0.954443	1.04121	1.00548	1.00689	0.958556	1.07748	1.0168	0.906447	0.998665	0.72578	1.06461	0.90271	1.08953	1.2426	1.192	1.24654	1.20239	1.07471	0.998665	0.67759	0.720278	0.747347	0.699112	0.961631	1.02636	1.06809	1.08298	1.03351	0.998665	0.000766887	0.00378744			1.5	-0.582609		-0.0580741	0.944179
bcl2l1	0.366901	0.54322	0.478439	0.551515	0.6731	0.701012	0.869011	1.3116	1.08791	0.998665	0.216362	0.257286	0.376595	0.393886	0.504154	0.552036	0.814006	0.874545	0.972906	0.998665	0.306886	0.349415	0.319668	0.314576	0.458823	0.674152	0.846133	1.00751	1.05822	0.998665	0.209903	0.267287	0.292685	0.329262	0.319917	0.479394	0.69483	0.770329	0.924484	0.998665	0.0667281	0.127513	55.5472	-0.0540448	0.462477	0.824418	50.2591	-0.0440328	0.177195
bcl2l13	0.100751	0.0875943	0.119608	0.170551	0.269394	0.370168	0.548808	0.939349	0.841833	0.998665	0.106188	0.123255	0.129854	0.170378	0.265549	0.445746	0.703009	0.862353	0.931289	0.998665	0.0538337	0.0605157	0.0833032	0.111584	0.152669	0.22118	0.317895	0.368252	0.396637	0.998665	0.214091	0.224431	0.261959	0.315971	0.419856	0.56966	0.765975	0.89247	0.96498	0.998665	0.325713	0.437195	45.3492	-0.0744105	0.0846856	0.975269	46.3993	-0.0732323	0.0844177
bcl7a	0.756813	0.575462	0.61636	0.573426	0.718003	0.87423	1.04699	1.11421	1.07922	0.998665	0.839714	0.805774	0.806224	0.782189	0.760166	0.653745	0.932445	0.977071	0.968392	0.998665	0.663231	0.799244	0.746947	0.662334	0.705931	0.796423	0.952206	1.00596	0.989475	0.998665	0.579244	0.499494	0.586301	0.59789	0.68298	0.745629	0.883912	0.936945	0.970274	0.998665	0.194771	0.295262		-0.0743781	0.634238	0.886878		-0.319785	0.774635
bco1	0.0812384	0.0915956	0.0937562	0.138563	0.329383	0.57806	0.751161	0.765016	0.888675	0.998665	0.1	0.115332	0.141884	0.180904	0.356315	0.673489	0.85354	0.938884	0.963976	0.998665	0.103675	0.137321	0.172438	0.242245	0.448287	0.756408	0.896519	0.927559	0.950157	0.998665	0.101767	0.129006	0.155203	0.22371	0.400298	0.730059	0.926712	0.971091	0.984524	0.998665	0.000176252	0.00120692	47.2896	-0.0599648	0	0.976763	48.7885	-0.0882406	0.0844516
bco1l											0.112816	0.117835	0.171551	0.20402	0.319465	0.584812	0.774121	0.873808	0.923976	0.998665	0.0641807	0.0964147	0.134671	0.200645	0.333189	0.6895	0.827132	1.00681	0.982866	0.998665	0.0744035	0.0973401	0.167463	0.192289	0.297656	0.616783	0.786227	0.914716	0.941316	0.998665	0.274065	0.382719					47.8963	-0.0663763	0.0689388
bco2a	0.0744959	0.110739	0.135252	0.220847	0.547532	0.706872	0.834937	0.73895	0.905004	0.998665	0.0818951	0.124432	0.137631	0.292618	0.537864	0.745014	0.931323	0.965766	1.02266	0.998665	0.0853729	0.147038	0.169177	0.359149	0.583532	0.852124	0.930873	0.992663	0.991804	0.998665	0.105283	0.16772	0.176847	0.38666	0.579528	0.819175	0.906525	0.974345	0.982833	0.998665	0.0162816	0.0415723	49.688	-0.0579731	0	0.947029	50.6866	-0.0792163	0.0493445
bco2b	0.104517	0.137776	0.139097	0.281771	0.378403	0.723996	0.89566	1.24508	1.04006	0.998665	0.120857	0.12236	0.149099	0.245374	0.616139	0.67072	1.09585	1.07125	1.04074	0.998665	0.0861962	0.109936	0.16001	0.278479	0.567581	0.769544	0.964901	1.05609	1.09662	0.998665											0.881415	0.919834	49.4379	-0.101663	0.123482	0.956819	50.7823	-0.092759	0.0920509
bdh1											0.0725593	0.12749	0.156601	0.277311	0.432941	0.857615	0.82684	0.844893	0.958245	0.998665	0.114513	0.122103	0.126157	0.163378	0.256262	0.456119	0.628964	0.80791	0.90897	0.998665	0.0789112	0.0920545	0.121278	0.181808	0.270326	0.501413	0.71475	0.876889	1.03492	0.998665	0.000399281	0.00223787					50.3655	-0.0722889	0.029062
bdh2	0.0748636	0.107919	0.132664	0.188875	0.389539	0.715116	0.914704	0.865987	0.979164	0.998665	0.0808535	0.10964	0.148241	0.205896	0.36782	0.677297	0.879036	0.964745	0.985127	0.998665	0.118136	0.167452	0.1973	0.281194	0.408369	0.738887	0.85845	0.925272	0.941911	0.998665	0.111359	0.160172	0.200287	0.28127	0.409703	0.749367	0.936671	0.964897	0.98277	0.998665	0.00549294	0.0175604	49.3021	-0.0920633	0.0692019	0.989078	49.0141	-0.0891142	0.0809997
bE1	0.144584	0.231231	0.250329	0.370529	0.595596	0.696016	1.14069	1.1307	1.08222	0.998665	0.130606	0.20599	0.231448	0.32296	0.422123	0.763041	0.840403	1.07085	0.87156	0.998665	0.120441	0.173644	0.236958	0.312927	0.462247	0.631584	0.943693	0.873842	0.875572	0.998665	0.135128	0.21083	0.248494	0.36011	0.532605	0.649706	0.976966	0.901031	1.12579	0.998665	0.312483	0.424437	51.3785	-0.0821382	0.176096	0.945202	50.0797	-0.0751578	0.148536
bfb	0.279236	0.245337	0.442935	0.685683	0.801969	0.698252	0.797547	1.05541	1.22113	0.998665	0.209228	0.239388	0.372806	0.530012	0.809086	0.693188	1.12455	1.03015	1.10792	0.998665	0.0497041	0.0768372	0.124803	0.467041	0.895901	1.07291	1.13826	0.742953	0.788204	0.998665	0.188044	0.206234	0.301482	0.433813	0.635268	0.92664	1.06995	1.0841	1.10746	0.998665	0.00393948	0.0134811	55.8831	-0.042052	0	0.871163	54.4468	-0.0595356	0.11331
bfsp2	0.411986	0.494683	0.516947	0.565198	0.799469	0.961423	1.18403	1.23689	0.983278	0.998665	0.545813	0.598069	0.60016	0.670052	0.669685	1.06933	0.904785	1.05295	0.952518	0.998665	0.330077	0.336986	0.394657	0.372193	0.457396	0.626131	0.83143	0.915076	0.950784	0.998665	0.394623	0.444168	0.430578	0.52179	0.569228	0.688168	0.856775	0.863325	0.963021	0.998665	1.19699e-07	4.03555e-06	56.06	-0.0819954	0.46264	0.882339		-0.493897	0.603524
bhmt	0.153505	0.275362	0.358617	0.541262	0.673575	0.933135	0.985825	1.24772	0.996907	0.998665	0.138597	0.252117	0.385244	0.518892	0.683816	0.958937	1.03631	1.04974	1.03058	0.998665	0.125135	0.236636	0.329102	0.492928	0.685596	0.902339	0.956226	0.988875	0.979218	0.998665	0.139619	0.237989	0.373922	0.518645	0.71487	0.885125	0.988546	1.00806	1.03679	0.998665	0.0726753	0.136161	54.1493	-0.0673756	0.138573	0.940933	54.2327	-0.0684477	0.117173
bin1a	0.208465	0.151215	0.204854	0.276396	0.478113	0.591525	0.863668	0.879631	1.0103	0.998665	0.260789	0.236991	0.205253	0.291506	0.43511	0.741958	0.879387	0.99703	0.982969	0.998665	0.231409	0.215158	0.270672	0.307919	0.50719	0.693614	0.91863	0.971337	0.979698	0.998665	0.224332	0.205574	0.229768	0.329187	0.500832	0.705643	0.911327	0.958071	0.994013	0.998665	0.1034	0.179712	49.2556	-0.0638683	0.135492	0.98784	49.6735	-0.0898039	0.221061
bin1b	0.310672	0.281827	0.283898	0.333775	0.456803	0.564747	0.747385	0.760756	0.915605	0.998665	0.317785	0.28715	0.28675	0.341141	0.381711	0.651563	0.737283	0.910424	0.879846	0.998665	0.361567	0.335938	0.342257	0.342379	0.433258	0.594421	0.772239	0.885328	0.917322	0.998665	0.291709	0.282877	0.286573	0.353881	0.418006	0.560894	0.806475	0.855098	0.957487	0.998665	0.604603	0.698953	48.7372	-0.0427705	0.215898	0.981123	48.8776	-0.0542614	0.254345
bin2a	0.280261	0.363214	0.411008	0.516899	0.741067	0.821607	1.0133	1.09912	1.12774	0.998665	0.388177	0.423259	0.518612	0.568531	0.668834	0.939542	0.897631	1.00376	1.01899	0.998665	0.319399	0.375268	0.411619	0.398644	0.461681	0.657653	0.779846	0.842962	0.875031	0.998665	0.234841	0.267074	0.277797	0.356283	0.377961	0.470451	0.69106	0.743117	0.993455	0.998665	8.77748e-10	6.90495e-08	54.4421	-0.0591857	0.275045	0.961696	56.1604	-0.0483461	0.376573
bin2b	0.0598332	0.0893218	0.10407	0.229165	0.569109	0.646171	0.811042	0.872161	1.05753	0.998665	0.0601116	0.0585935	0.0712434	0.185104	0.455518	0.830929	0.903716	0.88116	1.00602	0.998665	0.0747101	0.125062	0.257781	0.372836	0.614537	0.786747	0.955722	0.971116	1.00945	0.998665	0.0609819	0.0811096	0.108009	0.259021	0.520408	0.806199	0.95241	1.05132	1.04201	0.998665	0.0120851	0.0327421	49.7373	-0.0657142	0	0.977446	50.114	-0.112029	0.0374367
birc2	1.22805	2.08167	1.39338	1.49061	1.77	1.72414	1.51667	0.712936	1.10874	0.998665	0.575852	0.630647	0.615487	0.726521	0.618094	1.10458	0.906798	1.05909	0.875103	0.998665	0.490483	0.613867	0.650266	0.606659	0.635137	0.677217	0.825572	0.877375	0.881171	0.998665	0.416347	0.438312	0.509555	0.614862	0.651813	0.754432	0.924137	0.959143	0.99632	0.998665	0.00334133	0.0118751		0.736525	1.5	0.565428		-0.276063	0.632346
birc6	0.20861	0.487216	0.491147	0.59021	0.912294	1.14972	1.19475	1.3737	1.0601	0.998665	0.184912	0.351339	0.542266	0.64413	0.802774	1.20681	1.01534	1.07737	1.02503	0.998665	0.208893	0.377256	0.469548	0.580738	0.71083	0.840192	0.94619	1.01982	1.00512	0.998665	0.199907	0.321494	0.420774	0.515686	0.622802	0.79341	0.923607	0.976078	0.996383	0.998665	3.62384e-06	5.81222e-05	55.8098	-0.0881269	0.339868	0.80719	56.9697	-0.0677337	0.118692
blmh	0.0908099	0.118114	0.110169	0.2112	0.425058	0.663959	0.832353	0.8465	0.956171	0.998665	0.0878516	0.187628	0.116388	0.260326	0.46732	0.770573	0.971265	0.997922	1.01976	0.998665	0.0944204	0.116173	0.140692	0.240948	0.505046	0.879496	0.943482	0.993327	0.990989	0.998665	0.133881	0.154773	0.170646	0.270324	0.530821	0.842446	0.956721	1.03547	1.00375	0.998665	0.0248085	0.0584438	49.0687	-0.0663249	0.0176007	0.988039	50.148	-0.100202	0.112524
bloc1s2																															0.337604	0.402468	0.364196	0.506075	0.620147	0.703676	0.909495	0.82433	0.959702	0.998665
blvra	0.0736512	0.0647069	0.0699153	0.08414	0.130163	0.262457	0.427584	0.566365	0.91894	0.998665	0.102412	0.108066	0.0984752	0.107893	0.135858	0.270936	0.381604	0.697333	0.885949	0.998665	0.06745	0.0879925	0.106998	0.130609	0.155506	0.267781	0.443446	0.771398	0.959526	0.998665	0.176494	0.226678	0.241388	0.299358	0.255833	0.386747	0.526696	0.756363	0.915908	0.998665	0.0061041	0.0191042	42.4557	-0.0789727	0.0543331	0.988723	42.7208	-0.0871838	0.091785
blvrb	0.0356553	0.0421234	0.0548173	0.0679755	0.121879	0.218713	0.326633	0.388868	0.758523	0.998665	0.0501487	0.0763049	0.0828867	0.100349	0.127349	0.186691	0.288169	0.528138	0.827644	0.998665	0.0523295	0.0784853	0.0944073	0.111597	0.142558	0.249685	0.334942	0.567204	0.862137	0.998665	0.0512962	0.0800384	0.0957349	0.116295	0.142378	0.212032	0.321317	0.541644	0.799497	0.998665	0.123558	0.207543	40.4047	-0.0809307	0.049449	0.977283	41.0798	-0.09286	0.0749743
bmpr1aa	0.516519	0.535593	0.568935	0.538459	0.612481	0.781438	0.862489	0.848659	0.975901	0.998665	0.604297	0.617501	0.657088	0.69264	0.629766	0.771203	0.813306	0.837688	0.78782	0.998665	0.437452	0.53844	0.536726	0.527355	0.505029	0.570172	0.616909	0.676095	0.708949	0.998665	0.454079	0.55862	0.562477	0.546745	0.567474	0.702598	0.787464	0.881629	0.839063	0.998665	0.00562706	0.0179042		-0.0303305	0.480036	0.962564		-0.0157277	0.522416
boc	0.537192	0.314486	0.301942	0.228218	0.647712	0.91541	1.04283	0.911788	0.880535	0.998665	0.545161	0.469149	0.29127	0.291259	0.524548	0.922231	1.03266	0.950468	1.11903	0.998665	0.523903	0.360931	0.304612	0.323306	0.560407	0.851048	1.06648	1.06532	1.08954	0.998665	0.435207	0.378489	0.312491	0.320684	0.541262	0.865845	1.01227	0.97973	1.06673	0.998665	0.229262	0.33503	50.7072	-0.810623	0.345459	0.904582	50.6092	-0.16199	0.400757
bola1	0.17015	0.24009	0.218387	0.305008	0.54227	0.791269	0.882526	1.31781	1.03665	0.998665	0.117278	0.164151	0.187832	0.282118	0.449357	0.654635	0.828856	0.932796	0.975156	0.998665	0.0942742	0.107931	0.132492	0.283794	0.430136	0.707864	0.863833	0.968839	0.991794	0.998665	0.156188	0.190074	0.231982	0.312996	0.418838	0.629836	0.839973	0.940564	0.950916	0.998665	0.314015	0.426167	50.7693	-0.0894959	0.185757	0.923959	49.5431	-0.06335	0.0779636
bpgm											0.107156	0.12819	0.15659	0.404556	0.443009	1.02689	0.768144	0.926546	0.887301	0.998665											0.170245	0.166375	0.27706	0.466098	0.624161	0.767079	1.01914	0.834256	1.01818	0.998665	0.87685	0.9173					51.3716	-0.0877631	0.0877771
bpnt1	0.1183	0.108945	0.267562	0.465465	0.531394	0.638238	0.715883	0.704256	0.855392	0.998665	0.159347	0.179823	0.288468	0.516239	0.668822	0.816408	0.903305	0.970801	0.991383	0.998665	0.0959077	0.139964	0.26546	0.543318	0.730013	0.838309	0.956017	0.966703	0.990122	0.998665	0.0911648	0.119496	0.24099	0.479772	0.643878	0.771213	0.904871	0.939796	0.979084	0.998665	0.0590248	0.116013	49.5758	-0.0378865	0	0.937206	53.4143	-0.0560489	0
bptf	4.39687	5.10697	0.826037	2.04571	1.92128	2.53471	1.9019	0.703453	1.56891	0.998665	0.191501	0.275752	0.373149	0.472972	0.648174	0.633073	0.909881	0.957904	1.06032	0.998665	0.522684	0.627513	0.621117	0.624256	0.738278	0.812589	0.917828	0.979155	1.02331	0.998665	0.199667	0.25286	0.358279	0.452054	0.603074	0.775899	0.910481	0.955762	1.00256	0.998665	0.051167	0.103592		0.0729389	1.5	-0.238812	52.971	-0.044061	0.0720306
braf	0.0938171	0.102491	0.115825	0.119398	0.25324	0.46372	0.708052	0.824092	0.926469	0.998665	0.0834513	0.0942162	0.11454	0.145346	0.2275	0.600167	0.738515	0.923718	0.949024	0.998665	0.15113	0.143533	0.185373	0.217923	0.306425	0.532694	0.826765	0.907358	0.979485	0.998665	0.130646	0.168382	0.187458	0.247597	0.373186	0.590899	0.84959	0.952428	0.979995	0.998665	0.000126982	0.000933412	46.3454	-0.0714567	0.0514132	0.993722	47.4032	-0.0836191	0.0582758
brap	0.16333	0.204752	0.192721	0.271908	0.582613	0.744075	0.927898	1.20464	1.15826	0.998665	0.139626	0.176978	0.188121	0.2855	0.400794	0.697043	0.871609	1.00665	1.04145	0.998665	0.214054	0.247466	0.273054	0.390449	0.532259	0.706978	0.829524	0.931373	0.920641	0.998665	0.127104	0.138759	0.219448	0.311136	0.460532	0.628468	0.711706	0.819009	0.947897	0.998665	0.000234488	0.00148136	50.7677	-0.0881036	0.154798	0.948933	49.4224	-0.0829145	0.144303
brd3a	0.137482	0.210407	0.229688	0.299101	0.558952	0.966207	1.07753	1.12081	1.04355	0.998665	0.0655617	0.0806305	0.115536	0.134711	0.240645	0.386931	0.573033	0.680883	0.817669	0.998665	0.103913	0.153632	0.167191	0.267307	0.4748	0.865491	0.995473	1.01449	0.951692	0.998665	0.182473	0.243277	0.281442	0.361159	0.459403	0.60554	0.901568	0.845401	0.996694	0.998665	0.714734	0.789766	51.0684	-0.147515	0.195424	0.980834	44.5152	-0.0546034	0
brd3b	0.164026	0.189369	0.223832	0.248323	0.375778	0.549323	0.91936	1.00439	1.12987	0.998665	0.653928	0.513331	0.485918	0.454201	0.511827	0.838413	1.01459	1.20665	1.03036	0.998665	0.134273	0.169193	0.19706	0.290775	0.449761	0.76473	0.967162	0.983636	0.861532	0.998665	0.613672	0.41944	0.374327	0.372951	0.485964	0.690391	1.03056	0.892666	0.959273	0.998665	0.815173	0.870642	48.1876	-0.102029	0.195253	0.982291		-0.628872	0.523841
bre											0.0791397	0.097062	0.10615	0.16922	0.257459	0.427221	0.563339	0.765643	0.961608	0.998665	0.0687675	0.132033	0.21231	0.304209	0.453652	0.694618	0.731183	0.864796	0.909117	0.998665	0.115121	0.157836	0.226462	0.327386	0.481587	0.657871	0.823708	0.907067	0.981003	0.998665	5.22275e-09	3.10918e-07					45.348	-0.0635585	0.0476608
bri3bp	0.690292	0.753308	0.698466	0.693999	0.983433	1.06188	1.01091	0.922142	1.00033	0.998665	0.544902	0.589264	0.639377	0.686403	0.723387	0.882036	0.866651	0.914356	0.948758	0.998665	0.53799	0.674696	0.686363	0.626065	0.66198	0.712279	0.928651	0.959362	0.97094	0.998665	0.693707	0.688108	0.765356	0.76698	0.877305	0.864212	0.931584	1.06789	1.07417	0.998665	0.79732	0.856559		-0.356153	0.709016	0.939947		-0.0195988	0.331718
brk1	1.09461	1.05943	0.853796	0.988957	0.915931	0.807128	1.09641	1.19008	1.08734	0.998665	0.877614	0.995032	0.91171	0.963577	0.833043	1.42288	1.12517	1.11466	1.05108	0.998665	0.602736	0.650517	0.620214	0.619028	0.641833	0.736341	0.842798	0.847596	1.0048	0.998665	0.690664	0.78846	0.622912	0.763292	0.775096	0.814298	0.957359	0.913323	1.01071	0.998665	4.65892e-07	1.16174e-05		0.0976697	1.09461	0.0891541		-0.022552	0.920659
brox	0.150324	0.187335	0.209015	0.23909	0.415564	0.647616	0.837944	0.729977	0.908808	0.998665	0.132471	0.162324	0.180768	0.244804	0.371907	0.619044	0.687577	0.914513	0.901011	0.998665	0.114893	0.166338	0.190244	0.241321	0.479359	0.682658	0.862873	0.963996	0.943044	0.998665	0.147974	0.182248	0.201487	0.247546	0.415952	0.579579	0.809054	0.867032	1.00064	0.998665	0.118201	0.200312	48.999	-0.0474753	0.0155899	0.9579	48.2084	-0.0558973	0.0667748
[truncated: 6,270 more rows]
[truncated: 32 more columns]
