# Supplementary material for: Thermal Proteome Profiling in Zebrafish Reveals Effects of Napabucasin on Retinoic Acid Metabolism
Source: Mol Cell Proteomics. 2021 Feb 13;20:100033. doi: 10.1074/mcp.RA120.002273 (PMC7950114; doi:10.1074/mcp.RA120.002273)
Supplement: Supplemental Table S3 [file mmc4.xlsx]

## Sheet: Introduction
Supplementary table 1: details on all proteins identified in the mass spectometric analysis of the thermal proteome profiling using pervanadate
Results
Header	Column	Description
Protein IDs	A	List of protein identifiers contained in the protein group, ordered in descending order of number of peptides
Majority protein IDs	B	IDs of proteins which have atleast more than half of the peptides of the leading protein
Peptide counts (razor+unique)	C	The number of peptides associated with the different proteins in the protein group
Peptide counts (unique)	D	The unique peptides associated with the different proteins in the protein group
Protein names	E	The full name of the identified protein
Gene names	F	The gene name of the identified protein
Number of proteins	G	The number of proteins contained in the given protein group
Peptides	H	The total number of peptides for all proteins associated with the protein group
Razor + unique peptides	I	The total number of razor and unique peptides for all proteins associated with the protein group
Unique peptides	J	The total number of unique peptides for all proteins associated with the protein group
Sequence coverage [%]	K	The percentage of sequence covered by the peptides in the protein group
Unique sequence coverage [%]	L	The percentage of sequence covered by unique peptides in the protein group

## Sheet: Supplementary table 1
Protein IDs	Majority protein IDs	Peptide counts (razor+unique)	Peptide counts (unique)	Protein names	Gene names	Number of proteins	Peptides	Razor + unique peptides	Unique peptides	Sequence coverage [%]	Unique sequence coverage [%]
A0A0H2UKN8;A0A024B5K5;X1WFI7	A0A0H2UKN8;A0A024B5K5;X1WFI7	11;11;9	11;11;9		ece2b	3	11	11	11	17	17
A0A0U2S6D4;F8W591;A0A0U3L6K5;E9QCL1;A0A0U3JR38;F6NLS4;E7FBV1;A0A140LGW3;A0A0U3JVR0;A0A068EUV3;A0A068F1F8;A0A0R4ILX6;J7HE56;Q98869;F1QJ29;Q1LXH6;Q98868;A0A0R4IRM3;Q2MJS9;A0A0G2KNY7;Q6PCS3;F1QNL1;A0A076GH28;A2BGA7;B5A8L9;A0A0R4ITE5;Q1LXH3;Q1LXH5;Q6NSN7;Q4G0B4;F1QE20;Q1LXH4;Q98870;F1Q910;F1QVZ7	A0A0U2S6D4;F8W591;A0A0U3L6K5;E9QCL1;A0A0U3JR38;F6NLS4;E7FBV1;A0A140LGW3;A0A0U3JVR0;A0A068EUV3;A0A068F1F8;A0A0R4ILX6;J7HE56;Q98869;F1QJ29;Q1LXH6;Q98868;A0A0R4IRM3;Q2MJS9;A0A0G2KNY7;Q6PCS3;F1QNL1;A0A076GH28;A2BGA7;B5A8L9;A0A0R4ITE5;Q1LXH3;Q1LXH5;Q6NSN7;Q4G0B4;F1QE20;Q1LXH4;Q98870;F1Q910;F1QVZ7	1;1;1;1;1;1;1;1;1;1;1;1;1;1;1;1;1;1;1;1;1;1;1;1;1;1;1;1;1;1;1;1;1;1;1	1;1;1;1;1;1;1;1;1;1;1;1;1;1;1;1;1;1;1;1;1;1;1;1;1;1;1;1;1;1;1;1;1;1;1		mef2d;mef2ca;mef2b;LOC100537416;MEF2B;mef2aa;mef2cb	35	1	1	1	15.3	15.3
A0A068F9P7;F1Q7I4	A0A068F9P7;F1Q7I4	4;3	4;3		b3galtla	2	4	4	4	7.3	7.3
A0A088GE60;A0A088GEY4;Q1L673;Q9PTN2;I3IT83;F1REC6;A0A0G2L5E6	A0A088GE60;A0A088GEY4;Q1L673;Q9PTN2;I3IT83	3;3;3;3;2;1;1	3;3;3;3;2;1;1	Vitamin D3 receptor B;Vitamin D3 receptor A	vdra;vdrb	7	3	3	3	8.6	8.6
A0A096X788;Q4V966;Q7ZU68;F1QUG1	A0A096X788;Q4V966;Q7ZU68	19;19;13;9	2;2;2;0		sept7a	4	19	19	2	32.2	5.5
A0A097;A0A0R4IPR9	A0A097	5;2	5;2		si:dkey-152p16.6	2	5	5	5	50	50
A0A097DC67	A0A097DC67	3	3		syn3	1	5	3	3	9.1	6.2
E7FCU0;A8E570;F1QGI4;A0A0A0MPF3;Q7T362;F1QW36;A0A0R4IS68;A0A0R4IK47;E9QGH7	E7FCU0;A8E570;F1QGI4;A0A0A0MPF3;Q7T362;F1QW36;A0A0R4IS68;A0A0R4IK47;E9QGH7	12;12;12;12;12;12;12;12;6	12;12;12;12;12;12;12;12;6		npm1a	9	12	12	12	41.9	41.9
A0A0A0MPG3;Q6DGY7;Q5R2V3	A0A0A0MPG3;Q6DGY7	18;18;4	17;17;4	Gamma-crystallin N-B	crygn2;crygnb	3	18	18	17	73.3	69.9
F1QNJ7;A0A0A0MPG4;Q6NYU2	F1QNJ7;A0A0A0MPG4;Q6NYU2	2;2;2	2;2;2	Probable helicase with zinc finger domain	helz	3	2	2	2	1.5	1.5
A0A0A0MPJ4;A0A0A0MPG5;B0S5N4;A0A0B5JFH5;B6E521	A0A0A0MPJ4;A0A0A0MPG5;B0S5N4;A0A0B5JFH5	25;25;25;18;3	17;17;17;16;0	Plexin A3	plxna3	5	25	25	17	13.8	9.8
Q588C3;B0S581;B3DJN5;A0A0A0MPG8;E7F6H4	Q588C3;B0S581;B3DJN5;A0A0A0MPG8;E7F6H4	5;5;5;5;5	5;5;5;5;5		dnmt3ba	5	5	5	5	3.6	3.6
A0A0A0MPI2;Q4KMI1;F1R3W0	A0A0A0MPI2;Q4KMI1;F1R3W0	1;1;1	1;1;1	TATA box-binding protein-associated factor RNA polymerase I subunit B	taf1b	3	1	1	1	2.3	2.3
A0A0A0MPI6;Q0P3Z1	A0A0A0MPI6;Q0P3Z1	3;3	3;3		si:dkey-5n18.1	2	3	3	3	23.7	23.7
B1H1M1;A0A0A0MPJ2;F1QIU1;F1QG11	B1H1M1;A0A0A0MPJ2;F1QIU1;F1QG11	1;1;1;1	1;1;1;1		rap1gap	4	1	1	1	1.7	1.7
Q6DGS9;A0A0A0MPK9;Q29RE0;A8WFY7;Q6P118;R4GE22;E9QEN4;E7F4U8;A0A0R4IQ23	Q6DGS9;A0A0A0MPK9;Q29RE0;A8WFY7;Q6P118;R4GE22;E9QEN4;E7F4U8;A0A0R4IQ23	2;2;2;2;2;2;2;2;1	2;2;2;2;2;2;2;2;1		scaf4b;scaf4a	9	2	2	2	2.1	2.1
A0A0A0MPL4	A0A0A0MPL4	2	2		stx7l	1	2	2	2	9.3	9.3
A0A0A0MPL5;Q6PBS5;F1QGR3;B2LT50	A0A0A0MPL5	15;2;2;2	15;2;2;2	Fascin	si:ch211-160d14.1	4	20	15	15	40.1	34.6
A0A0A0V9A8;Q9MIY6	A0A0A0V9A8;Q9MIY6	3;3	3;3	ATP synthase protein 8	ATP8;mt-atp8	2	3	3	3	50	50
A0A0U2NDI4;A0A0U2JEX6;A0A0A0VB08	A0A0U2NDI4;A0A0U2JEX6;A0A0A0VB08	3;3;3	3;3;3	NADH-ubiquinone oxidoreductase chain 1	ND1	3	3	3	3	6.2	6.2
A0A0U2PLW3;A0A0U2NRI4;A0A0U2NDH7;A0A0U2JEX3;A0A0A0VDA7;Q9MIY0	A0A0U2PLW3;A0A0U2NRI4;A0A0U2NDH7;A0A0U2JEX3;A0A0A0VDA7;Q9MIY0	2;2;2;2;2;2	2;2;2;2;2;2	NADH-ubiquinone oxidoreductase chain 5	ND5;mt-nd5	6	2	2	2	2.1	2.1
A0A0U2IWR5;A0A0A0VG08;Q9MIY7	A0A0U2IWR5;A0A0A0VG08;Q9MIY7	2;2;2	2;2;2	Cytochrome c oxidase subunit 2	COX2;mt-co2	3	2	2	2	5.2	5.2
D3GN36;F1QT12;A0A0A1I9R6;F1QM25	D3GN36;F1QT12;A0A0A1I9R6;F1QM25	1;1;1;1	1;1;1;1		col15a1b	4	1	1	1	2.2	2.2
Q7SZR6;Q6NUX1;A0A0R4IRM2;A0A0B4J1A5	Q7SZR6;Q6NUX1;A0A0R4IRM2;A0A0B4J1A5	6;6;6;6	6;6;6;6		ewsr1a	4	6	6	6	8.2	8.2
A0A0B4J1A6;B2GSC6;Q08CK7;X1WC53	A0A0B4J1A6;B2GSC6;Q08CK7	35;34;34;9	27;26;26;9	Insulin-like growth factor 2 mRNA-binding protein 1	igf2bp1	4	35	35	27	53.8	44.3
A4JYL6;A0A0B4J1A7	A4JYL6;A0A0B4J1A7	9;9	9;9		sid4	2	9	9	9	26.2	26.2
A0A0B4J1A9	A0A0B4J1A9	1	1			1	1	1	1	12.4	12.4
A9C3V8;A0A0B4J1B0;A9JSV1	A9C3V8;A0A0B4J1B0;A9JSV1	12;12;5	9;9;2		igf2bp2a	3	15	12	9	25.7	20
A0A0B4P506;Q98U16;A0A0B4PIS7;A0A0B4P4A4;A0A140LGT1;A0A0B4PJ32;A0A0B4P4E8;A0A0B4PJE0;A0A0B4P589	A0A0B4P506;Q98U16;A0A0B4PIS7;A0A0B4P4A4;A0A140LGT1;A0A0B4PJ32;A0A0B4P4E8;A0A0B4PJE0;A0A0B4P589	5;5;5;5;5;4;4;3;3	5;5;5;5;5;4;4;3;3		cbfb	9	5	5	5	20.1	20.1
Q1MTB5;A0A0B5JF88;Q92008	Q1MTB5;A0A0B5JF88;Q92008	3;3;3	3;3;3	Hedgehog protein;Sonic hedgehog protein A;Sonic hedgehog protein A N-product;Sonic hedgehog protein A C-product	shha	3	3	3	3	6	6
Q08CA7;F1QDQ5;A0A0B5JF91	Q08CA7;F1QDQ5;A0A0B5JF91	9;9;9	9;9;9		manf	3	9	9	9	40	40
A0A0B5JFA0;C4P342;Q0E9Q8	A0A0B5JFA0;C4P342;Q0E9Q8	7;7;6	7;7;6		pcdh17	3	7	7	7	11.3	11.3
A0A0B5JFB4;B0CLY3;O73874	A0A0B5JFB4;B0CLY3;O73874	3;3;3	3;3;3	Ephrin-B2a	efnb2a	3	3	3	3	19.7	19.7
A0A0B5JFD1;Q5XJ41	A0A0B5JFD1;Q5XJ41	1;1	1;1		pttg1ipb	2	1	1	1	13.5	13.5
A0A0B5JFH1;A0A0R4IMU5;F1QKB5	A0A0B5JFH1;A0A0R4IMU5;F1QKB5	3;3;3	2;2;2		ror1	3	3	3	2	5.8	4.1
A0A0B5JFH7;E7FCE4	A0A0B5JFH7;E7FCE4	1;1	1;1	Tyrosine-protein kinase transmembrane receptor	ror2	2	2	1	1	7.4	5.7
Q1RM76;Q504C5;Q08CV1;A0A0B5JFI5;F1R366;A0A0R4ITW9;E7EYT4;E7F101;A0A0R4IGA0;Q6ZM67	Q1RM76;Q504C5;Q08CV1;A0A0B5JFI5;F1R366;A0A0R4ITW9;E7EYT4;E7F101;A0A0R4IGA0;Q6ZM67	3;3;3;3;3;3;3;3;2;2	3;3;3;3;3;3;3;3;2;2		grin1a;grin1b	10	3	3	3	17.3	17.3
A0A0B5JK11;Q1L8K3;G1K2E7;Q90275	A0A0B5JK11;Q1L8K3;G1K2E7;Q90275	5;5;5;5	5;5;5;5	Cadherin-2	cdh2	4	5	5	5	11.7	11.7
Q6T869;F1QHA9;A0A0B5JK15;Q6T870;Q6RT22;Q69DB7;A3KNA2;A2BEM4	Q6T869;F1QHA9;A0A0B5JK15;Q6T870;Q6RT22;Q69DB7;A3KNA2	3;3;3;3;3;3;3;1	3;3;3;3;3;3;3;1		nrp1b	8	3	3	3	4.6	4.6
A0A0B5JK18;Q58EQ5;Q6IYC9;Q1LVM8;B5DDU0	A0A0B5JK18;Q58EQ5;Q6IYC9;Q1LVM8;B5DDU0	5;5;5;5;4	5;5;5;5;4		rgma	5	5	5	5	15.8	15.8
F1Q8W8;A0A0B5JK63;Q6PFP8	F1Q8W8;A0A0B5JK63;Q6PFP8	22;22;19	22;22;19		calr	3	25	22	22	64	58.8
A0A0R4IFV2;Q08CG4;A0A0R4IVA1;A0A0B5JK95	A0A0R4IFV2;Q08CG4;A0A0R4IVA1;A0A0B5JK95	1;1;1;1	1;1;1;1		vwde	4	1	1	1	10.9	10.9
Q7T3D6;F1QVG5;A0A0B5JKA7	Q7T3D6;F1QVG5;A0A0B5JKA7	6;6;6	6;6;6		gpc1b	3	6	6	6	14.4	14.4
Q6PE26;A0A0B5JPZ1;Q6NV30;A0A0R4IZM7;A0A0R4ILP1	Q6PE26;A0A0B5JPZ1;Q6NV30;A0A0R4IZM7;A0A0R4ILP1	21;21;20;20;17	8;8;8;8;4		calr3a	5	30	21	8	61.7	18.7
Q6PVV8;A0A0B5JPZ8;E9QJA9;E9QCC2	Q6PVV8;A0A0B5JPZ8;E9QJA9	1;1;1;1	1;1;1;1		sparc	4	8	1	1	34.7	3.4
E9QIK2;Q9W767;A0A0B5JQ06;A0A1D5NS41;F6NXU8	E9QIK2;Q9W767;A0A0B5JQ06;A0A1D5NS41;F6NXU8	3;3;3;3;3	3;3;3;3;3		mdka	5	3	3	3	30.4	30.4
A0A0B5JQ29;Q90Z31;Q502Q3;F1RB71	A0A0B5JQ29;Q90Z31;Q502Q3	3;3;3;1	2;2;2;0		efnb3b	4	3	3	2	25.2	18.8
A0A0B5JQ36;Q90WT3;B3DHZ5;Q9DES9;F1QJA0;Q5CZW5;F1RDZ6;E9QC31;A0A0R4INP4;G1K2K7;Q8QG93;F1Q832;A0A0R4IGY8;Q5U3C8;F1QTT1;O93430	A0A0B5JQ36;Q90WT3;B3DHZ5;Q9DES9;F1QJA0;Q5CZW5;F1RDZ6;E9QC31;A0A0R4INP4;G1K2K7;Q8QG93;F1Q832;A0A0R4IGY8;Q5U3C8;F1QTT1;O93430	1;1;1;1;1;1;1;1;1;1;1;1;1;1;1;1	1;1;1;1;1;1;1;1;1;1;1;1;1;1;1;1	Glycine receptor subunit alphaZ1	glra4b;glra1;glra4a	16	1	1	1	4.9	4.9
B2GTK5;A0A0B5JQ56;B8XY56;A0A0R4IHJ3	B2GTK5;A0A0B5JQ56;B8XY56;A0A0R4IHJ3	6;6;6;3	6;6;6;3	Ribonuclease T2	rnaset2	4	6	6	6	23.8	23.8
A0A0B5JQ62;B8A5J3;Q6DC74;B5DE22;A3KNU9;A0A0B5JSB3;B8A5J4	A0A0B5JQ62;B8A5J3;Q6DC74;B5DE22;A3KNU9;A0A0B5JSB3;B8A5J4	2;2;2;2;2;2;2	2;2;2;2;2;2;2	Protein-tyrosine-phosphatase	ptprz1b	7	2	2	2	6.8	6.8
A0A0B5JQ80;Q5EBY4;F1R5S1;Q7SY19	A0A0B5JQ80;Q5EBY4;F1R5S1;Q7SY19	4;4;4;3	4;4;4;3	Receptor protein-tyrosine kinase	erbb2	4	4	4	4	6.5	6.5
A0A0B5JQ97;Q7ZU08;Q8QFM3;A7YYJ5;Q98SI2;Q90ZT3;Q7SZR7;Q6NV44;B3DJ49	A0A0B5JQ97;Q7ZU08;Q8QFM3;A7YYJ5;Q98SI2;Q90ZT3;Q7SZR7;Q6NV44;B3DJ49	4;4;4;4;3;3;3;3;2	4;4;4;4;3;3;3;3;2		fzd7b;fzd7a;fzd1	9	4	4	4	12.2	12.2
Q6DI13;A0A0R4IL29;A0A0B5JS27	Q6DI13;A0A0R4IL29;A0A0B5JS27	31;31;31	1;1;1		calr3b	3	31	31	1	65.7	5
A0A0B5JS55;Q7SXF6	A0A0B5JS55;Q7SXF6	10;10	10;10	Cysteine-rich with EGF-like domain protein 2	creld2	2	10	10	10	32.3	32.3
A0A0B5JS61;Q6T867;Q69DB5;B0S6D0;Q6T491;A0A0R4IP95;Q6T493;Q6T492	A0A0B5JS61;Q6T867;Q69DB5;B0S6D0;Q6T491	6;6;6;6;5;1;1;1	6;6;6;6;5;1;1;1		nrp2b	8	6	6	6	10.3	10.3
A0A0B5JS86;A2CEY7	A0A0B5JS86;A2CEY7	8;8	8;8		Si:dkey-251i10.2;si:dkey-251i10.2	2	8	8	8	52.9	52.9
A0A0B5JS90;A2BIG3;Q7SXB3	A0A0B5JS90;A2BIG3;Q7SXB3	2;2;1	2;2;1	Phosphoinositide-3-kinase-interacting protein 1	pik3ip1	3	2	2	2	16	16
Q4L216;A0A0B5JSD9;E9QGU7;E9QIL3	Q4L216;A0A0B5JSD9	8;8;1;1	8;8;1;1		afp4;Zgc:161979	4	8	8	8	41.5	41.5
Q7T1R2;Q503K1;A0A0B5JSG0	Q7T1R2;Q503K1;A0A0B5JSG0	30;30;30	30;30;30		tgfbi	3	30	30	30	40.3	40.3
Z4YIA7;A0A0B5JW24;Q6IQP3;A0A0R4INX3	Z4YIA7;A0A0B5JW24;Q6IQP3;A0A0R4INX3	13;13;13;12	12;12;12;11	Calumenin-A	calua	4	13	13	12	43.8	39.7
A0A0B5JW50;Q805F0;Q6IS19;A0A0R4IGR6;O93300;A0A0B5JK37;Q6NYV7	A0A0B5JW50;Q805F0;Q6IS19;A0A0R4IGR6;O93300;A0A0B5JK37;Q6NYV7	2;2;2;2;1;1;1	2;2;2;2;1;1;1		pcdh10b;pcdh10a	7	2	2	2	2.9	2.9
Q08CU3;A0A0B5JW80;F1R378;Q5BL97;Q33E88	Q08CU3;A0A0B5JW80;F1R378;Q5BL97;Q33E88	6;6;6;4;4	6;6;6;4;4		nenf	5	6	6	6	34.2	34.2
Q567Y1;F1R8M5;A0A0B5JW90	Q567Y1;F1R8M5;A0A0B5JW90	3;3;3	3;3;3		fibina	3	3	3	3	16.9	16.9
A0A0G2KP17;A0A0B5JWA3	A0A0G2KP17;A0A0B5JWA3	7;7	7;7		Wu:fc46h12	2	7	7	7	40.2	40.2
A0A0B5JWD6;B3DH04;Q9W675;F1QCV0;Q801V8;A4JYG8	A0A0B5JWD6;B3DH04;Q9W675;F1QCV0;Q801V8;A4JYG8	16;16;15;13;9;9	16;16;15;13;9;9		cntn2	6	16	16	16	17.9	17.9
E7F6Z8;A0A0C5BKQ6;A0A0C5C3Y9;E7EXV9	E7F6Z8;A0A0C5BKQ6;A0A0C5C3Y9;E7EXV9	1;1;1;1	1;1;1;1		pde1a;LOC101883868	4	1	1	1	2.7	2.7
Q6PH47;Q5RIC5;A0A0E4AY38;Q8JHI8	Q6PH47;Q5RIC5;A0A0E4AY38	25;25;25;4	20;20;20;1	DNA helicase	mcm3	4	25	25	20	32	22.3
A0A0F6PK88;Q1L8L9	A0A0F6PK88;Q1L8L9	17;17	17;17	Adenylate kinase 2, mitochondrial	ak2	2	17	17	17	60.4	60.4
A0A0F6Y5M7;F1QAC1;A2CE93	A0A0F6Y5M7;F1QAC1;A2CE93	7;5;5	6;4;4		iqgap2	3	8	7	6	5.2	4.1
A0A0F7C9F3;E7FBD5	A0A0F7C9F3;E7FBD5	35;34	34;33		iqgap1	2	35	35	34	23	23
A0A0G2KCN9;A8TT22	A0A0G2KCN9;A8TT22	1;1	1;1		ehmt2	2	1	1	1	0.8	0.8
A0A0G2L8W3;A2A125;F1R686;A0A0G2KZL6;A2A124;A2A123;B5DE25;A0A0G2KD98;A2A122;A2A121	A0A0G2L8W3;A2A125;F1R686;A0A0G2KZL6;A2A124;A2A123;B5DE25;A0A0G2KD98;A2A122;A2A121	2;2;2;2;2;2;2;2;2;2	2;2;2;2;2;2;2;2;2;2		dclk2	10	3	2	2	6	3.5
A0A0G2KDJ5	A0A0G2KDJ5	10	10			1	11	10	10	15.8	14.4
A0A0G2KDW7	A0A0G2KDW7	1	1			1	1	1	1	3	3
A0A0G2KE28;E7FFD4;F1QSL2	A0A0G2KE28;E7FFD4;F1QSL2	7;7;6	7;7;6			3	7	7	7	11.6	11.6
A0A0G2KEA8	A0A0G2KEA8	2	2			1	2	2	2	1.8	1.8
Q566Z9;A0A0G2KEX1	Q566Z9;A0A0G2KEX1	2;2	2;2		arf4b	2	2	2	2	7.8	7.8
A0A0G2KF71;F8W445	A0A0G2KF71	8;3	8;3			2	9	8	8	13.6	12.6
A0A1L1QZA5;A0A0G2KFD5;A0A1L1QZD4;F8W409;A0A140LH45	A0A1L1QZA5;A0A0G2KFD5	3;3;1;1;1	3;3;1;1;1			5	3	3	3	5.3	5.3
A0A0G2KFH4;A0A0G2L3Z2	A0A0G2KFH4;A0A0G2L3Z2	3;3	3;3			2	3	3	3	11.1	11.1
A0A0G2KFS5;REV__I3IS76;REV__F1RA84	A0A0G2KFS5	9;1;1	9;1;1			3	9	9	9	22.6	22.6
F1QPU5;A0A0G2KG97;F1Q7B5;A0A1L1QZV4	F1QPU5;A0A0G2KG97;F1Q7B5;A0A1L1QZV4	1;1;1;1	1;1;1;1		LOC100149571	4	1	1	1	1.9	1.9
A0A0G2KGQ6;E7FH65	A0A0G2KGQ6;E7FH65	4;4	2;2			2	6	4	2	5.5	2.5
A0A0G2KGS0;A0A0G2LAG5;A0A0G2KTI4;C7EA90;Q6IQW8	A0A0G2KGS0;A0A0G2LAG5;A0A0G2KTI4;C7EA90;Q6IQW8	8;8;8;7;7	8;8;8;7;7		slc12a2	5	8	8	8	11.4	11.4
A0A0G2KGT5	A0A0G2KGT5	1	1			1	1	1	1	2.9	2.9
A0A0G2KIG7;A0A0G2KHA0;Q6NUV0	A0A0G2KIG7;A0A0G2KHA0;Q6NUV0	1;1;1	1;1;1	Rab3 GTPase-activating protein catalytic subunit	rab3gap1	3	1	1	1	2.7	2.7
A0A0G2KHA1	A0A0G2KHA1	1	1			1	36	1	1	57.2	1.9
Q6NW83;A0A0G2KHH5;A0A0G2KK88;Q802U2	Q6NW83;A0A0G2KHH5;A0A0G2KK88;Q802U2	1;1;1;1	1;1;1;1	WD repeat-containing protein mio	mios	4	1	1	1	6.2	6.2
A0A0G2KHM6	A0A0G2KHM6	8	8			1	8	8	8	6	6
A0A0G2KIE0	A0A0G2KIE0	8	8			1	8	8	8	33.2	33.2
Q5TYX6;B8A5T8;A0A0G2L7W9;A0A0G2KIM2;E9QHU0;E7F0G7;A2CEF7;E7FBX4;A9JR88;A0A0R4IJG1;A0A1D5NT00;F6P5S7	Q5TYX6;B8A5T8;A0A0G2L7W9;A0A0G2KIM2;E9QHU0;E7F0G7;A2CEF7;E7FBX4;A9JR88;A0A0R4IJG1;A0A1D5NT00;F6P5S7	1;1;1;1;1;1;1;1;1;1;1;1	1;1;1;1;1;1;1;1;1;1;1;1		mark3b;mark2a;mark2b;mark1	12	1	1	1	1.5	1.5
F1Q8B5;A0A0G2KIT0	F1Q8B5;A0A0G2KIT0	21;21	5;5		lct	2	21	21	5	11.3	3.4
Q567K9;Q6DC59;A0A0G2KIT5;F1R491;B5DDK5;Q2YDQ6;O73712;O73715	Q567K9;Q6DC59;A0A0G2KIT5;F1R491;B5DDK5;Q2YDQ6;O73712;O73715	1;1;1;1;1;1;1;1	1;1;1;1;1;1;1;1	LIM domain-binding protein 1-A	ldb1b;ldb1a	8	1	1	1	6.3	6.3
A0A0G2KJ47;A0A0G2KQU1;Q6GMG2	A0A0G2KJ47;A0A0G2KQU1	10;9;3	9;8;2			3	10	10	9	25.3	25.3
A0A0G2KKE3	A0A0G2KKE3	2	2			1	2	2	2	2.2	2.2
A0A0G2KKE8	A0A0G2KKE8	19	19			1	19	19	19	31.8	31.8
A0A0G2KKP3	A0A0G2KKP3	7	7			1	11	7	7	33.1	24.2
A0A0G2L6V9;A0A0G2KL60	A0A0G2L6V9;A0A0G2KL60	8;8	8;8			2	8	8	8	7.1	7.1
A0A0G2KL94;E7F1Q8	A0A0G2KL94;E7F1Q8	8;8	6;6		FP102272.1	2	8	8	6	33.7	28.8
A0A0G2KLD8;Q7ZVE1	A0A0G2KLD8;Q7ZVE1	3;3	3;3		LOC402804	2	3	3	3	18.1	18.1
A0A0G2KLX0	A0A0G2KLX0	5	5			1	5	5	5	4.7	4.7
A0A0G2KM29;Q502J6	A0A0G2KM29;Q502J6	3;2	3;2		sncgb	2	4	3	3	28.8	22.3
Q6DC32;A0A0R4IXH9;A0A0G2KYH6;Q4V9A2;A8KBJ8;Q4V9F9;F1Q9L3;Q4VBH8;A7MCA6;F1R3Z6;A7MCG4;X1WDD7;A0A0R4IVF4;A0A0G2KM90;A0A0R4IEV8;F1QC22;A4QNY8;F1Q5S4;E7FAY5;A0A0N4STU1;A0A0N4SUA2;A0A0N4STR8;F1Q9I0;E7F7I6;E7FAY1;A0A0N4SUB4	Q6DC32;A0A0R4IXH9;A0A0G2KYH6;Q4V9A2;A8KBJ8;Q4V9F9;F1Q9L3;Q4VBH8;A7MCA6;F1R3Z6;A7MCG4;X1WDD7;A0A0R4IVF4;A0A0G2KM90;A0A0R4IEV8;F1QC22;A4QNY8;F1Q5S4;E7FAY5;A0A0N4STU1;A0A0N4SUA2;A0A0N4STR8;F1Q9I0;E7F7I6;E7FAY1;A0A0N4SUB4	1;1;1;1;1;1;1;1;1;1;1;1;1;1;1;1;1;1;1;1;1;1;1;1;1;1	0;0;0;0;0;0;0;0;0;0;0;0;0;0;0;0;0;0;0;0;0;0;0;0;0;0		zgc:100951;zgc:113886;zgc:113377;zgc:112399;zgc:173816;si:ch211-235i11.3;si:dkey-4c15.18;zgc:162358	26	2	1	0	11.7	0
A0A0G2KRC3;A0A0G2KM96	A0A0G2KRC3;A0A0G2KM96	1;1	1;1			2	1	1	1	2.4	2.4
A0A0G2KMC2	A0A0G2KMC2	1	1			1	1	1	1	3	3
A0A0G2KML7	A0A0G2KML7	1	1			1	12	1	1	62.4	4.2
A0A0G2KN51	A0A0G2KN51	1	1			1	5	1	1	56.1	12.3
A0A0G2L0R4;A0A0G2KXP3;A0A0G2KNF5	A0A0G2L0R4;A0A0G2KXP3;A0A0G2KNF5	4;4;4	4;4;4			3	4	4	4	3.7	3.7
A0A0G2KNS1	A0A0G2KNS1	1	1			1	1	1	1	7.6	7.6
A0A0G2KPR3;A0A140LGV5;A0A140LG12;A0A140LFM5	A0A0G2KPR3;A0A140LGV5	7;4;1;1	7;4;1;1			4	7	7	7	12.2	12.2
A0A0G2KQ27;A9JRY1;Q32PS4;F1QXS5;E7F0N2;Q6NXC9;B0V356;E7FAU5	A0A0G2KQ27;A9JRY1;Q32PS4;F1QXS5;E7F0N2;Q6NXC9;B0V356;E7FAU5	2;2;2;2;1;1;1;1	2;2;2;2;1;1;1;1		tox4b;tox4a;CABZ01086220.1;tox2;tox;tox3	8	2	2	2	5.3	5.3
A0A0G2KQA6;Q32LU3;F1QHM4	A0A0G2KQA6	7;2;2	4;0;0			3	8	7	4	27.2	16.8
A0A0G2KQI8	A0A0G2KQI8	20	20			1	23	20	20	6.4	5.7
F1QM33;A0A0G2KQM9	F1QM33;A0A0G2KQM9	1;1	1;1		sntg1	2	1	1	1	2.9	2.9
A0A0G2KQV4;A0A0G2L7M3	A0A0G2KQV4;A0A0G2L7M3	3;3	3;3			2	3	3	3	3.9	3.9
A0A0G2KR67;A0A1L1QZH3	A0A0G2KR67;A0A1L1QZH3	2;1	1;1			2	2	2	1	2	1.5
A0A0G2KRT3;Q8JHI2;Q4QRF6;E7FGJ4	A0A0G2KRT3;Q8JHI2;Q4QRF6;E7FGJ4	3;3;3;3	3;3;3;3		lman2la	4	3	3	3	6.9	6.9
A0A0G2KSH5	A0A0G2KSH5	1	1			1	1	1	1	2.1	2.1
A0A0G2KSV9	A0A0G2KSV9	12	10			1	17	12	10	16.5	9.5
A0A0G2KTI7	A0A0G2KTI7	1	1			1	4	1	1	10.3	4.4
A1L2C9;A0A0G2KTT4;E9QFY7	A1L2C9;A0A0G2KTT4;E9QFY7	3;3;3	3;3;3		LOC571638;si:dkey-167k11.5	3	3	3	3	12.6	12.6
Q1LVZ9;A0A0G2KU15;F1Q5R8;A0A0G2KW58	Q1LVZ9;A0A0G2KU15;F1Q5R8;A0A0G2KW58	6;6;6;5	6;6;6;5		aox1	4	7	6	6	6.1	5.3
A0A0G2KUB6	A0A0G2KUB6	5	5			1	5	5	5	32.9	32.9
F1Q935;A0A0G2KUS3;A0A1D5NSM1	F1Q935;A0A0G2KUS3;A0A1D5NSM1	2;2;1	2;2;1			3	2	2	2	9.6	9.6
A0A0G2KV14	A0A0G2KV14	1	1			1	1	1	1	3.8	3.8
A0A0G2KVR4	A0A0G2KVR4	3	3			1	3	3	3	6.8	6.8
A0A1D5NSH9;A0A0G2KW26;E7F119;F1R8G2;E7F015;F8W3P9;F1R7N0;A0A0R4IDX5	A0A1D5NSH9;A0A0G2KW26;E7F119;F1R8G2;E7F015;F8W3P9;F1R7N0;A0A0R4IDX5	1;1;1;1;1;1;1;1	1;1;1;1;1;1;1;1	Tubby-like protein	tulp1b;tulp1a	8	1	1	1	3.6	3.6
A0A0G2KY26	A0A0G2KY26	6	6			1	6	6	6	11.5	11.5
A0A0G2KY72	A0A0G2KY72	18	18			1	18	18	18	34.6	34.6
B2GRL1;F1QCY1;D0PNH9;A0A0G2KYC0;Q7SXN4;A0A140LGT2	B2GRL1;F1QCY1;D0PNH9;A0A0G2KYC0;Q7SXN4	3;3;3;3;3;1	3;3;3;3;3;1	Cytoplasmic polyadenylation element-binding protein 4	cpeb4	6	3	3	3	6.8	6.8
A0A0G2KYP3	A0A0G2KYP3	5	5			1	5	5	5	9.2	9.2
A0A0G2KYZ5	A0A0G2KYZ5	1	1			1	3	1	1	18.3	6.4
A0A0G2KZ18	A0A0G2KZ18	11	11			1	11	11	11	8.4	8.4
Q0P412;A0A0G2KZ26	Q0P412;A0A0G2KZ26	3;3	3;3		smug1	2	3	3	3	8.4	8.4
A0A0G2KZA4	A0A0G2KZA4	1	1			1	15	1	1	30.5	2.8
A0A0G2KZL1;A0A0G2KSF3	A0A0G2KZL1;A0A0G2KSF3	5;4	5;4			2	5	5	5	16.7	16.7
F1QD15;A0A0G2KZU0	F1QD15;A0A0G2KZU0	14;14	14;14		LOC101883373	2	14	14	14	17.5	17.5
A0A0G2L0J2	A0A0G2L0J2	2	2			1	2	2	2	11.1	11.1
A0A0G2L0Q2	A0A0G2L0Q2	1	1			1	1	1	1	5	5
A0A0G2L0S9	A0A0G2L0S9	1	1			1	1	1	1	1.7	1.7
A0A0G2L0U4;F1QXM2;F1Q8R1	A0A0G2L0U4;F1QXM2;F1Q8R1	2;2;2	2;2;2		si:dkey-208m12.2	3	2	2	2	16.4	16.4
A0A0G2L1A2	A0A0G2L1A2	5	5			1	5	5	5	11.3	11.3
A0A0G2L1F5;A0A140LGS5;A0A140LG71;E7FCL0;Q5U3K1;E7F397;F1QNZ3;A4QNZ6;Q1RM57	A0A0G2L1F5;A0A140LGS5	107;99;8;1;1;1;1;1;1	64;56;8;1;1;1;1;1;1			9	107	107	64	48.6	28.1
A0A0G2L1N0	A0A0G2L1N0	34	34			1	34	34	34	24.5	24.5
A0A0G2L264;A0A0G2L323;A0A0R4IQW4;E7EY00	A0A0G2L264;A0A0G2L323	2;2;1;1	2;2;1;1			4	4	2	2	20.5	8.2
A0A0G2L2I7	A0A0G2L2I7	3	3			1	3	3	3	4.9	4.9
A0A0G2L2K5	A0A0G2L2K5	15	15			1	15	15	15	30.2	30.2
A0A0G2L2V4	A0A0G2L2V4	1	1			1	1	1	1	1.3	1.3
A0A0G2L354	A0A0G2L354	1	1			1	90	1	1	47	1.3
A0A0G2L365;G3KFL5;A0A0G2L8Q1	A0A0G2L365	1;0;0	1;0;0			3	124	1	1	44.8	0.5
X1WHM6;A0A0G2L4A5;A0A0R4IYG4;Q8UWE1;A0A0R4IB75;Q9PW77;Q9I9B6;Q9I9B5;A0A0R4IUN1;B0V334;A4UU10;B0V336;F1QSN0;Q9I9B7;F1QSY5;A2VD48	X1WHM6;A0A0G2L4A5;A0A0R4IYG4;Q8UWE1;A0A0R4IB75;Q9PW77;Q9I9B6;Q9I9B5;A0A0R4IUN1;B0V334;A4UU10;B0V336;F1QSN0;Q9I9B7;F1QSY5;A2VD48	1;1;1;1;1;1;1;1;1;1;1;1;1;1;1;1	1;1;1;1;1;1;1;1;1;1;1;1;1;1;1;1		pbx4;pbx3a;pbx1a;pbx3b;pbx1b	16	1	1	1	7	7
A0A0G2L559	A0A0G2L559	1	1			1	2	1	1	5.5	4
A0A0G2L5K9	A0A0G2L5K9	4	4			1	4	4	4	38.3	38.3
A0A0G2L5W0	A0A0G2L5W0	2	2			1	10	2	2	44.2	12.1
A0A0G2L612	A0A0G2L612	2	0			1	22	2	0	56.8	0
A0A0G2L6L8	A0A0G2L6L8	1	1			1	4	1	1	4.3	1
A0A0G2L6T4	A0A0G2L6T4	1	1			1	1	1	1	6.3	6.3
A0A0G2L792	A0A0G2L792	1	1			1	2	1	1	8.3	6
A0A0G2L7Y1;F8W314;E7F557;F1QXD4;A7Y7X5	A0A0G2L7Y1;F8W314;E7F557;F1QXD4;A7Y7X5	2;1;1;1;1	2;1;1;1;1	Zinc finger protein 711	zfx;znf711	5	2	2	2	2.4	2.4
A0A0G2L831;A0A140LH83;A0A0G2L0F9;E7FH51;X1WGD9	A0A0G2L831;A0A140LH83;A0A0G2L0F9;E7FH51;X1WGD9	1;1;0;0;0	1;1;0;0;0		si:dkeyp-61g11.1	5	2	1	1	0.9	0.5
A0A140LFY0;A0A0G2L836;A0A140LFV3	A0A140LFY0;A0A0G2L836	25;25;2	25;25;2			3	25	25	25	26.1	26.1
A0A0G2L863;E7F9P0;V5NHA1	A0A0G2L863;E7F9P0;V5NHA1	2;2;2	2;2;2		LOC101886932;gpc5c	3	2	2	2	6.7	6.7
A0A0G2L8H2	A0A0G2L8H2	1	0			1	2	1	0	15.8	0
A0A0G2L8S7;A0A0G2LB14	A0A0G2L8S7	5;2	5;2			2	5	5	5	5.2	5.2
A0A0G2L974;A0A140LGM6;A0A140LGJ2;A0A140LGU7	A0A0G2L974;A0A140LGM6	53;35;14;4	53;35;14;4			4	59	53	53	32.9	30.9
A0A0G2LAU9	A0A0G2LAU9	3	3			1	6	3	3	13.5	10.1
A0A0G3EYP3	A0A0G3EYP3	1	1			1	12	1	1	37.7	2.4
A4QP84;A0A0R4ICM4;A0A0R4IZT2;A0A0G3Y5C5;A0A0R4IW35	A4QP84;A0A0R4ICM4;A0A0R4IZT2;A0A0G3Y5C5;A0A0R4IW35	5;5;5;5;5	5;5;5;5;5		slco1d1	5	5	5	5	6.5	6.5
A0A0H2UJK0;X1WDR3	A0A0H2UJK0;X1WDR3	1;1	1;1		si:ch211-249o11.4	2	1	1	1	3.1	3.1
A0A0R4IMV5;A0A0H2UJL0;A0A0R4INX6;B5WY02;B5WY21;B5WY33;F1QQF9;F1RCJ2;F1R4N1;Q567I1;F1QJ43;E7F8W0;B5WY31;B5WXX8;B0S644;B5WY20;B5WY30;B5WXY7;B0S6J2;B5WY25;B5WY10;B5WXZ1;B5WY15;B5WY06;B5WXW8;B0S649;B0S648;B0S647;B0S646;B0S651;B0S650;B0S645;A0A0N4SU96;F1QZK7	A0A0R4IMV5;A0A0H2UJL0;A0A0R4INX6;B5WY02;B5WY21;B5WY33;F1QQF9;F1RCJ2;F1R4N1;Q567I1;F1QJ43;E7F8W0;B5WY31;B5WXX8;B0S644;B5WY20;B5WY30;B5WXY7;B0S6J2;B5WY25;B5WY10;B5WXZ1;B5WY15;B5WY06;B5WXW8;B0S649;B0S648;B0S647;B0S646;B0S651;B0S650;B0S645;A0A0N4SU96;F1QZK7	1;1;1;1;1;1;1;1;1;1;1;1;1;1;1;1;1;1;1;1;1;1;1;1;1;1;1;1;1;1;1;1;1;1	1;1;1;1;1;1;1;1;1;1;1;1;1;1;1;1;1;1;1;1;1;1;1;1;1;1;1;1;1;1;1;1;1;1		ftr34;ftr65;LOC101886329;ftr35;ftr29;ftr04;ftr39;ftr32;ftr38;si:ch211-150h8.3;ftr36;ftr30;ftr33	34	1	1	1	19.1	19.1
B0S6P6;A2RV38;A0A0H2UJY3;X1WFB0	B0S6P6;A2RV38;A0A0H2UJY3;X1WFB0	2;2;2;0	2;2;2;0		ddx3;pl10	4	17	2	2	20.3	3.1
B2GNY0;A0A0H2UKC6;Q803I4	B2GNY0;A0A0H2UKC6;Q803I4	3;3;3	3;3;3	E3 ubiquitin-protein ligase RING2	rnf2	3	3	3	3	10.7	10.7
T1ECV3;F1QCR6;Q4U0V5;F1QSG1;E7FEV4;A0A0H2UKD2;Q6P0B1	T1ECV3;F1QCR6;Q4U0V5;F1QSG1;E7FEV4;A0A0H2UKD2;Q6P0B1	19;19;19;19;19;19;19	15;15;15;15;15;15;15	CUGBP Elav-like family member 2	celf2	7	19	19	15	34.6	32.4
E9QIE8;A0A0H2UKD3;Q9IBD0;E9QEH4	E9QIE8;A0A0H2UKD3;Q9IBD0;E9QEH4	8;8;8;5	8;8;8;5	CUGBP Elav-like family member 1	celf1	4	12	8	8	63.3	52.7
A0A0H2UKE3;F1QQC3	A0A0H2UKE3;F1QQC3	1;1	1;1	Lysyl oxidase homolog 2A	loxl2a	2	1	1	1	2	2
A0A0H2UKE9	A0A0H2UKE9	2	0			1	3	2	0	22.9	0
A0A0H2UKF2;A3QK15	A0A0H2UKF2;A3QK15	3;3	3;3	Acetoacetyl-CoA synthetase	aacs	2	3	3	3	4.1	4.1
A0A0R4IGU9;A0A0H2UKF5;A1L243	A0A0R4IGU9;A0A0H2UKF5;A1L243	5;5;5	5;5;5	LDLR chaperone MESD	mesdc2	3	5	5	5	39	39
Q7T2C1;B2GSS7;A0A0H2UKI1	Q7T2C1;B2GSS7;A0A0H2UKI1	2;2;2	2;2;2		cul4a	3	5	2	2	7.4	4.1
A0A0H2UKU3;A1L1U1;A0A0H2UKJ3;C5MQH8	A0A0H2UKU3;A1L1U1;A0A0H2UKJ3;C5MQH8	5;5;5;4	5;5;5;4		strn	4	5	5	5	8.1	8.1
A0A0H2UKK0;E7EZN2;F1QL83;F1QV50	A0A0H2UKK0;E7EZN2	3;3;0;0	3;3;0;0		nell2a	4	7	3	3	11.6	4.4
A0A0H2UKK7;E7F5M0	A0A0H2UKK7;E7F5M0	4;4	4;4		nup214	2	4	4	4	4.7	4.7
F1QUN2;B1H1H9;A0A0H2UKK8;A4FVH6;X1WBL2;Q6P029;A2VCX8;X1WEB2	F1QUN2;B1H1H9;A0A0H2UKK8;A4FVH6;X1WBL2;Q6P029;A2VCX8	8;8;8;6;4;4;4;1	8;8;8;6;4;4;4;1		pus7	8	8	8	8	13.8	13.8
A0A0H2UKL4;X1WHG6;A0A140LH43;A0A140LH31;A0A140LFU7	A0A0H2UKL4	34;15;7;5;3	33;15;7;5;3			5	49	34	33	12.1	9.1
A0A0H2UKS6;A0A0H2UKM0;Q8JFR2;Q7ZZ58;C0LU14;A0A0R4IF20;Q6RKB0;A0A0R4IQX8;A0A0R4IK24;A0A140LFX5;A0A0H2UKL7;Q6QRQ1;B3DK08;Q6QRQ2;Q90ZA7;F1R1T3;Q5TZF1	A0A0H2UKS6;A0A0H2UKM0;Q8JFR2;Q7ZZ58;C0LU14;A0A0R4IF20;Q6RKB0;A0A0R4IQX8;A0A0R4IK24;A0A140LFX5;A0A0H2UKL7;Q6QRQ1;B3DK08;Q6QRQ2;Q90ZA7;F1R1T3;Q5TZF1	1;1;1;1;1;1;1;1;1;1;1;1;1;1;1;1;1	1;1;1;1;1;1;1;1;1;1;1;1;1;1;1;1;1		cacna1da;cacna1sa;cacna1sb;cacna1db;cacna1c	17	1	1	1	1.5	1.5
F1QD76;A0A0H2UKM2;B0F6R1	F1QD76;A0A0H2UKM2;B0F6R1	3;3;3	3;3;3		cadm1b	3	4	3	3	13.2	9.5
A0A0H2UKN4;A0A0H2UKT2	A0A0H2UKN4;A0A0H2UKT2	21;14	21;14			2	23	21	21	10.5	9.9
A0A0H2UKN6;F1RDL0;Q5U3A8	A0A0H2UKN6;F1RDL0;Q5U3A8	1;1;1	1;1;1	Protein phosphatase 1 regulatory subunit 21	ppp1r21	3	1	1	1	2.4	2.4
Q58FS6;F1QZI8;A0A0H2UKP2	Q58FS6;F1QZI8;A0A0H2UKP2	2;2;2	2;2;2		col4a2	3	3	2	2	14.5	10.6
A0A0H2UKQ1;F1QX52;Q6PH19;F8W4N8;F8W3L4	A0A0H2UKQ1;F1QX52;Q6PH19;F8W4N8;F8W3L4	24;24;24;14;12	24;24;24;14;12	Glycine amidinotransferase, mitochondrial	gatm	5	24	24	24	60.5	60.5
A0A0H2UKQ5;R4GEA6;B0S5P8;F1QQY5	A0A0H2UKQ5	5;2;1;1	5;2;1;1			4	5	5	5	4.9	4.9
A0A0H2UKQ6	A0A0H2UKQ6	15	15			1	15	15	15	13.9	13.9
A0A0H2UKQ7;Q503F1;A0A140LG13;F1RDD0;Q6P971;A7YYG6	A0A0H2UKQ7;Q503F1;A0A140LG13;F1RDD0	6;5;5;5;1;1	6;5;5;5;1;1	Pyrroline-5-carboxylate reductase	pycr1b	6	6	6	6	22.7	22.7
Q90XG7;Q7SZP3;Q6NZT4;Q90XH2;A0A0H2UKR5;Q9PTM7;Q9DDE0;A0A0R4IZP4;Q6PHK8;E7EZR8;Q90XH0;Q6NZT1;Q6DI50;Q90XH1;Q90ZE3;H0WF09;X1WE93	Q90XG7;Q7SZP3;Q6NZT4;Q90XH2;A0A0H2UKR5;Q9PTM7;Q9DDE0;A0A0R4IZP4;Q6PHK8;E7EZR8;Q90XH0;Q6NZT1;Q6DI50;Q90XH1;Q90ZE3	4;4;4;4;4;4;4;4;4;3;3;3;2;2;2;1;1	4;4;4;4;4;4;4;4;4;3;3;3;2;2;2;1;1		meis1a;meis1b;meis2b;meis2a;meis3	17	4	4	4	21.5	21.5
A0A0H2UKS3;R4GEY4	A0A0H2UKS3	1;0	1;0			2	9	1	1	39.4	3.1
A0A0H2UKU2;F1QP85;L0S5L0	A0A0H2UKU2;F1QP85;L0S5L0	10;10;10	10;10;10		col2a1b	3	11	10	10	10.4	9.5
X1WEN8;B0UX50;A0A0H2UKU4	X1WEN8;B0UX50;A0A0H2UKU4	1;1;1	1;1;1		pcdh7b	3	1	1	1	2	2
E7F8R2;F1QRL7;A0A0H2UKU8;F1R5P7;A1XQY1;F8W2B3;A1XQY3	E7F8R2;F1QRL7;A0A0H2UKU8;F1R5P7;A1XQY1;F8W2B3	3;3;3;3;3;2;1	3;3;3;3;3;2;1	Neurexin-3b	nrxn3b	7	6	3	3	4.5	2.4
F1QML8;A0A0H2UKW6	F1QML8;A0A0H2UKW6	3;3	0;0		akap8l	2	10	3	0	27.6	0
F1R1T0;A0A0H2UKW9;B8A5G1;F1QTW9;F1R6P9;F1Q4Y7;F1QK75	F1R1T0;A0A0H2UKW9;B8A5G1;F1QTW9;F1R6P9;F1Q4Y7;F1QK75	2;2;1;1;1;1;1	2;2;1;1;1;1;1		odz2;DKEY-276L17.6-001;si:dkey-237h12.3;si:ch211-12m10.1	7	2	2	2	1	1
Q66HU4;A0A0H2UKX7;F8W4L4;F8W3L9;F8W2X6	Q66HU4;A0A0H2UKX7;F8W4L4	39;39;26;10;2	38;38;26;10;2		capn3a	5	39	39	38	50.1	50.1
A0A0H4P4U5;E9QGI1	A0A0H4P4U5;E9QGI1	4;4	4;4		im:6905231	2	4	4	4	27.8	27.8
B2GS26;A0A0J9YIG5;Q90ZM2;Q90YL4	B2GS26;A0A0J9YIG5;Q90ZM2;Q90YL4	3;3;3;3	3;3;3;3	Protein transport protein Sec61 subunit alpha-like 1;Protein transport protein Sec61 subunit alpha-like 2	sec61al2;sec61al1	4	3	3	3	6.5	6.5
X1WD67;A0A0J9YJ13;X1WG90	X1WD67;A0A0J9YJ13;X1WG90	1;1;1	1;1;1		wu:fb18f06	3	1	1	1	23.7	23.7
A0A0J9YJ24;A0A0R4IDS3;A0A0R4ILC0	A0A0J9YJ24;A0A0R4IDS3;A0A0R4ILC0	2;2;2	2;2;2			3	2	2	2	4.3	4.3
A0A0J9YJ49;A8KB74;A0A0R4IFK1;A0A0R4IDH9	A0A0J9YJ49;A8KB74;A0A0R4IFK1	6;6;5;2	6;6;5;2		ca5a	4	6	6	6	23.3	23.3
A0A0J9YJF2;A0A0J9YJ53;Q566U2;A0A0R4IYR2;A0A0R4IVI7	A0A0J9YJF2;A0A0J9YJ53;Q566U2;A0A0R4IYR2;A0A0R4IVI7	2;2;2;2;2	2;2;2;2;2		nsdhl	5	2	2	2	9.8	9.8
Q5RG05;H0WFE9;A0A0J9YJ57	Q5RG05;H0WFE9;A0A0J9YJ57	4;4;4	4;4;4		si:dkey-207j16.2	3	4	4	4	6.1	6.1
A0A0J9YJ96	A0A0J9YJ96	1	1			1	4	1	1	19.4	6.3
A0A0J9YJA8;A0A0R4ILP9;Q567D0;Q32Q46;A0A0R4IQD6	A0A0J9YJA8;A0A0R4ILP9;Q567D0;Q32Q46;A0A0R4IQD6	3;3;2;1;1	3;3;2;1;1		zgc:112146;zgc:123284	5	4	3	3	21.7	16.8
A0A0J9YJE0;E7F362	A0A0J9YJE0;E7F362	1;1	1;1		si:ch211-103a14.4	2	1	1	1	1.9	1.9
A0A0J9YJF4;A0A0R4IWW7	A0A0J9YJF4;A0A0R4IWW7	1;1	1;1			2	1	1	1	3.6	3.6
B7ZVC4;A0A0J9YJI7;Q1LUM4	B7ZVC4;A0A0J9YJI7;Q1LUM4	2;2;2	2;2;2		si:dkey-103i16.1	3	2	2	2	3.3	3.3
A0A0J9YJI8;A0A0R4IBY8;A0A0R4IMD0;A0A0R4IB79;A0A0R4IKS1	A0A0J9YJI8;A0A0R4IBY8	8;8;2;1;1	8;8;2;1;1			5	8	8	8	11.2	11.2
A0A0J9YJJ8;Q7ZVQ7;A0A0R4IKI3	A0A0J9YJJ8;Q7ZVQ7;A0A0R4IKI3	1;1;1	1;1;1		trim25	3	1	1	1	3.5	3.5
E9QHT2;A0A0J9YJL9	E9QHT2;A0A0J9YJL9	9;9	6;6		si:ch211-103a14.2	2	9	9	6	11.6	7.2
A0A0J9YJM4;A0A0R4IBX0;E7FCT7	A0A0J9YJM4;A0A0R4IBX0;E7FCT7	1;1;1	1;1;1		LOC556416	3	1	1	1	18.6	18.6
A0A0J9YJN1;Q6NZW1;A5PN48;A0A0R4IPJ3;A5PN47;A7YYF8;Q7SXM5;A7MBR7	A0A0J9YJN1;Q6NZW1;A5PN48;A0A0R4IPJ3;A5PN47;A7YYF8;Q7SXM5;A7MBR7	3;3;3;3;3;3;3;3	3;3;3;3;3;3;3;3		brd3b	8	5	3	3	10.1	5.8
Q6NUZ9;F1R2H0;A0A0M3HEN2;E7F546;Q4KM15;F1QWS2	Q6NUZ9;F1R2H0;A0A0M3HEN2;E7F546;Q4KM15;F1QWS2	3;3;3;3;2;2	3;3;3;3;2;2		nupl1	6	3	3	3	7.1	7.1
A0A0M3HEN9;Q7ZUA0;Q6NYD8;F8W522	A0A0M3HEN9;Q7ZUA0;Q6NYD8	7;7;7;3	0;0;0;0		arf2	4	7	7	0	40.8	0
A0A0M3KL72;A0A0R4IER2;A0A0R4ICH2	A0A0M3KL72;A0A0R4IER2;A0A0R4ICH2	4;4;2	4;4;2			3	4	4	4	17.2	17.2
B3DH78;F1QK58;A0A0N4STN7;F1QWL2;F1QUQ9;Q910A4;A0A0H2UKQ2;X1WF70	B3DH78;F1QK58;A0A0N4STN7;F1QWL2;F1QUQ9;Q910A4	7;7;7;6;6;6;0;0	7;7;7;6;6;6;0;0		caska	8	15	7	7	18.2	8.4
A0A0N4STQ1;B0CM10;Q7T345;U6BQU0;U6BNC5;A8E7F4;U6BMF1;U6BRB3;Q8MHB8;Q6P3G6;Q6DFZ4	A0A0N4STQ1;B0CM10;Q7T345;U6BQU0;U6BNC5;A8E7F4;U6BMF1	4;4;4;4;4;4;3;1;1;1;1	4;4;4;4;4;4;3;1;1;1;1		mhc1zba;mhc1zha	11	4	4	4	12.3	12.3
E9QCD7;F1QVS9;B0JZC0;A0A0N4STS7	E9QCD7;F1QVS9;B0JZC0;A0A0N4STS7	1;1;1;1	1;1;1;1		si:ch73-142c19.1	4	1	1	1	2.6	2.6
A0A0N4STW3	A0A0N4STW3	3	0			1	41	3	0	28.4	0
E7FG56;A0A0N4STW7;F1R5F8	E7FG56;A0A0N4STW7;F1R5F8	1;1;1	1;1;1		si:dkey-23o4.5	3	1	1	1	1.3	1.3
E7FDM0;A0A0N4STX9;A2RRV2;A0A0R4IS23;A0A0R4IZF6;A2BEA6	E7FDM0;A0A0N4STX9;A2RRV2;A0A0R4IS23;A0A0R4IZF6;A2BEA6	3;3;2;2;2;2	3;3;2;2;2;2	AT-rich interactive domain-containing protein 3A	LOC562799;arid3b;arid3a	6	3	3	3	3.4	3.4
A8E4Z6;A0A0N4SU18;Q3B7G2;Q05AP8;A0A0N4STQ7;Q6DGW1;E7F8G1	A8E4Z6;A0A0N4SU18;Q3B7G2;Q05AP8;A0A0N4STQ7;Q6DGW1	15;15;14;14;13;11;2	1;1;0;1;1;0;0		zgc:123103;26-29kD-proteinase	7	15	15	1	43.8	3.5
A0A0N4SU26;E7FBC3	A0A0N4SU26;E7FBC3	2;2	1;1		si:ch73-380l3.1	2	2	2	1	11.5	7.4
A0A0N4SU43;A0AUP8;Q6DHA4;F1RDM4;A0A0N4STP0	A0A0N4SU43;A0AUP8;Q6DHA4;F1RDM4	12;11;6;6;2	12;11;6;6;2		zgc:152816;zgc:92551	5	12	12	12	15.8	15.8
F1QSS7;E7F5T2;Q4V9G9;F1R2B8;E9QDZ1;A0A0N4SU57;Q1L874;Q1L873;Q1L872;C7FGQ7	F1QSS7;E7F5T2;Q4V9G9;F1R2B8;E9QDZ1;A0A0N4SU57;Q1L874;Q1L873;Q1L872;C7FGQ7	1;1;1;1;1;1;1;1;1;0	1;1;1;1;1;1;1;1;1;0	Sulfotransferase	sult3st4;si:dkey-236e20.3;si:dkey-236e20.1;sult3st3	10	2	1	1	10.2	5.4
A5PMP6;A0A0N4SU63	A5PMP6;A0A0N4SU63	43;43	4;4		c3b.2	2	43	43	4	28.2	2.1
A0A0N4SU68	A0A0N4SU68	1	0			1	135	1	0	51	0
F1QNF5;D3XDA6;D3XDA5;D3XDA4;A9JSY3;A1L1P5;A0A0N4SU73;F1QUR7;A0A0N4SUE0;F1QNF8;D3XDA3;D3XD99;A0A0N4STZ3;E7EZQ8;D3XDA0;D3XD98;Q1RLP0;A0A0R4IWW4	F1QNF5;D3XDA6;D3XDA5;D3XDA4;A9JSY3;A1L1P5;A0A0N4SU73;F1QUR7;A0A0N4SUE0;F1QNF8;D3XDA3;D3XD99	3;3;3;3;3;3;3;3;2;2;2;2;1;1;1;1;1;1	3;3;3;3;3;3;3;3;2;2;2;2;1;1;1;1;1;1		ugt5b2;ugt5b4;ugt5b3;ugt5b1	18	3	3	3	5.8	5.8
F1QGH7;A0A0N4SUA5;Q90424;Q7ZU14;F8W436;A4QN53	F1QGH7;A0A0N4SUA5;Q90424;Q7ZU14	26;26;25;25;11;5	3;3;3;2;3;0		ctnnb1	6	26	26	3	32.1	4.4
A0A0N4SUC6	A0A0N4SUC6	1	0			1	3	1	0	6.9	0
Q561U0;A8KC46;A0A0N4SUE6;E9QFN0	Q561U0;A8KC46;A0A0N4SUE6	2;2;2;0	2;2;2;0		capn2l	4	29	2	2	40.1	3.3
A0A0N4SUF2	A0A0N4SUF2	9	0			1	43	9	0	68.4	0
Q6QUY1;A2BEM7;Q7T1R3;A2BEM6;A0A0N7CRR7;Q6QUY2;A2BEM5;A0A0R4IZU1	Q6QUY1;A2BEM7;Q7T1R3;A2BEM6;A0A0N7CRR7;Q6QUY2;A2BEM5;A0A0R4IZU1	3;3;3;3;3;3;3;3	3;3;3;3;3;3;3;3		pard3	8	3	3	3	3.1	3.1
A0A0N9P0E6;Q7SZY0;A0A0N9N7J4;Q8AYN0;Q9W6A7	A0A0N9P0E6;Q7SZY0;A0A0N9N7J4;Q8AYN0;Q9W6A7	7;7;7;7;7	7;7;7;7;7	Red-sensitive opsin-2;Red-sensitive opsin-1	opn1lw1;opn1lw2	5	7	7	7	11.2	11.2
Q801U8;B2GP06;A0A0N9NXZ8;Q9W6A5;Q8AYM8;A0A0N9P1B6;A0A0N9NVT6;Q9W6A6;Q8AYM7	Q801U8;B2GP06;A0A0N9NXZ8;Q9W6A5;Q8AYM8	6;6;6;6;6;2;2;2;2	6;6;6;6;6;2;2;2;2	Rhodopsin;Green-sensitive opsin-1;Green-sensitive opsin-2	opn1mw1;opn1mw2	9	6	6	6	14.9	14.9
F1QT20;A0A0P0CP42	F1QT20;A0A0P0CP42	1;1	1;1		lrrc16b	2	1	1	1	1.9	1.9
A0A0P0UQI8;F6NIA2;A0JMQ3;F8W5I7	A0A0P0UQI8;F6NIA2;A0JMQ3	6;6;6;2	6;6;6;2		kdm1a	4	6	6	6	7.3	7.3
A0A0R4I9A0;Q803F5;E9QF71;E7F0X9	A0A0R4I9A0;Q803F5	12;12;1;1	12;12;1;1	Adipocyte plasma membrane-associated protein	apmap	4	12	12	12	28	28
A0A0R4I9A3;B5DDL4;Q567Z7	A0A0R4I9A3;B5DDL4;Q567Z7	7;6;6	7;6;6	Protein BUD31 homolog	bud31	3	7	7	7	54.2	54.2
A0A0R4I9A4;Q6AXK4;A0A0R4IIK1;A0A0R4IMN5	A0A0R4I9A4;Q6AXK4;A0A0R4IIK1;A0A0R4IMN5	4;4;3;3	4;4;3;3	BRISC and BRCA1-A complex member 1	babam1	4	4	4	4	9.8	9.8
F1QT75;A0A0R4I9A9;E9QC86;Q7ZTY4;A8WGN1	F1QT75;A0A0R4I9A9;E9QC86;Q7ZTY4;A8WGN1	21;21;20;20;18	7;7;6;7;7	Histone-binding protein RBBP7	rbb4l;rbbp7	5	21	21	7	40.1	22.1
A0A0R4I9B2;Q803D2	A0A0R4I9B2;Q803D2	29;28	14;13	Lissencephaly-1 homolog B	pafah1b1b	2	29	29	14	60	33.2
A0A0R4I9B3;F1QGL7;Q6DGS3	A0A0R4I9B3;F1QGL7;Q6DGS3	15;15;13	9;9;9	Calcium/calmodulin-dependent protein kinase type II delta 2 chain	camk2d2	3	24	15	9	41.8	21.7
A0A0R4I9B8;A0A0R4I9G6	A0A0R4I9B8;A0A0R4I9G6	7;6	7;6			2	7	7	7	3.1	3.1
A8KBY3;A0A0R4I9C1;Q6TGS6;Q1LWM3;Q1LWM2;Q1LWM1;Q1LWM0	A8KBY3;A0A0R4I9C1;Q6TGS6	20;20;20;8;6;5;2	20;20;20;8;6;5;2	Tyrosine--tRNA ligase;Tyrosine--tRNA ligase, cytoplasmic	yars	7	20	20	20	40.1	40.1
A0A0R4IGG3;A0A0R4I9C4;Q90XG0;E9QBF0	A0A0R4IGG3;A0A0R4I9C4;Q90XG0;E9QBF0	23;23;22;19	17;17;16;14	Triosephosphate isomerase B;Triosephosphate isomerase	tpi1b	4	23	23	17	78	62.9
A0A0R4I9C6;Q803Y4	A0A0R4I9C6;Q803Y4	4;4	4;4	Ubiquitin-fold modifier 1	ufm1	2	4	4	4	37.8	37.8
A2CET0;A0A0R4I9D6	A2CET0;A0A0R4I9D6	8;8	8;8		sympk	2	8	8	8	7.1	7.1
F1QVM8;A0A0R4I9E0	F1QVM8;A0A0R4I9E0	1;1	1;1		cep350	2	1	1	1	0.7	0.7
E7F7U9;A0A0R4I9E5;Q503E9;A0A0R4IG61	E7F7U9;A0A0R4I9E5;Q503E9;A0A0R4IG61	2;2;2;1	1;1;1;1	Importin subunit alpha;Importin subunit alpha-6	LOC100149852;kpna5	4	2	2	1	4.8	2.8
A0A0R4I9E8;Q5BLC5	A0A0R4I9E8;Q5BLC5	8;5	8;5		p3h1	2	8	8	8	11.1	11.1
F1R4W2;A0A0R4I9F2	F1R4W2;A0A0R4I9F2	8;8	8;8	Galectin	lgals3	2	8	8	8	45	45
A0A0R4I9F5;Q6NYS8	A0A0R4I9F5;Q6NYS8	7;6	7;6	Dolichyl-diphosphooligosaccharide--protein glycosyltransferase 48 kDa subunit	ddost	2	7	7	7	19	19
A0A0R4I9F8;Q7ZUX3	A0A0R4I9F8;Q7ZUX3	6;6	6;6	WD repeat domain phosphoinositide-interacting protein 4	wdr45	2	6	6	6	15.1	15.1
A0A0R4I9G0;Q9DFG8;E7EXK8;A0A0R4IJ96;F1Q8N8;Q7ZV63	A0A0R4I9G0;Q9DFG8	4;4;1;1;1;1	4;4;1;1;1;1	Probable E3 ubiquitin-protein ligase makorin-2	mkrn2	6	4	4	4	10.1	10.1
A0A0R4I9G2;Q08BA9;A7MBP1;F1QZ37	A0A0R4I9G2;Q08BA9;A7MBP1;F1QZ37	1;1;1;1	1;1;1;1		ehd4	4	2	1	1	6.1	4.5
A0A0R4I9G5;Q5RGU1;E7F0M3	A0A0R4I9G5;Q5RGU1;E7F0M3	2;2;1	2;2;1	Atypical kinase ADCK3, mitochondrial	adck3;si:dkey-36g24.3	3	2	2	2	3.3	3.3
F1QCS8;A0A0R4I9H3;Q6TEN6	F1QCS8;A0A0R4I9H3;Q6TEN6	4;4;4	4;4;4	WD repeat-containing protein 91	wdr91	3	4	4	4	5.4	5.4
A4QP40;A0A0R4I9H8;Q32LV0;A0A0R4IKK9;A0A0R4IB91;A0A0R4IN30;A0A0R4IJM3;E9QJ67;Q502A0;F1RCB7;E9QJI8	A4QP40;A0A0R4I9H8;Q32LV0;A0A0R4IKK9;A0A0R4IB91;A0A0R4IN30	13;13;13;13;13;9;3;3;3;3;1	8;8;8;8;8;7;3;0;0;0;0	Mitogen-activated protein kinase	mapk10	11	13	13	8	37.8	23.2
Q6P0U7;F1QWP0;A0A0R4I9I2;Q7ZUX2;A0A0R4IUC2	Q6P0U7;F1QWP0;A0A0R4I9I2	9;9;9;3;3	9;9;9;3;3		cstf2	5	9	9	9	18.4	18.4
A0A0R4IHQ9;A0A0R4I9J2	A0A0R4IHQ9;A0A0R4I9J2	2;2	2;2			2	3	2	2	4.7	3.5
I6LC26;Q60H50;Q60H49;Q60H52;I6LC25;A0A0R4I9J8;Q60H51;A0A0R4IJ28	I6LC26;Q60H50;Q60H49;Q60H52;I6LC25;A0A0R4I9J8;Q60H51;A0A0R4IJ28	1;1;1;1;1;1;1;1	1;1;1;1;1;1;1;1		pcdh1gb2	8	1	1	1	4.5	4.5
F1Q987;F1QXI4;A0A0R4I9L2;B3DJF5;Q3LSS0	F1Q987;F1QXI4;A0A0R4I9L2;B3DJF5;Q3LSS0	2;2;2;2;2	2;2;2;2;2	CWF19-like protein 2	cwf19l2	5	2	2	2	2.3	2.3
A0A0R4I9L4;Q5RIF4;A0A0R4IYS0;A0A0R4IUG4;A0A0R4IYQ0;A0A0R4INJ9;A0A0R4IH19;Q5RIF5;Q5RIF6;Q5RIF3;A8WGB3;F1R0L0;A0A0R4IJP0	A0A0R4I9L4;Q5RIF4;A0A0R4IYS0;A0A0R4IUG4;A0A0R4IYQ0;A0A0R4INJ9;A0A0R4IH19;Q5RIF5;Q5RIF6;Q5RIF3;A8WGB3;F1R0L0;A0A0R4IJP0	3;3;3;3;3;3;3;3;2;2;2;2;2	3;3;3;3;3;3;3;3;2;2;2;2;2		tnnt2e	13	5	3	3	25.9	15.2
A0A0R4I9L5;A5PKM4	A0A0R4I9L5;A5PKM4	1;1	1;1		zgc:154142	2	2	1	1	2.8	2
Q4KMH6;F1Q7B2;A0A0R4I9M6	Q4KMH6;F1Q7B2;A0A0R4I9M6	2;2;2	2;2;2		rcn2	3	2	2	2	4.7	4.7
A0A0R4I9N0	A0A0R4I9N0	2	2			1	10	2	2	30.8	11.8
A9ULT0;A0A0R4ICP2;A0A0R4IBX2;A0A0R4I9N1	A9ULT0;A0A0R4ICP2;A0A0R4IBX2;A0A0R4I9N1	7;7;7;7	7;7;7;7		thbs4a	4	9	7	7	11	9.2
A0A0R4IQQ6;A0A0R4I9P1;A0A0R4IGK1;A2BIL7	A0A0R4IQQ6;A0A0R4I9P1;A0A0R4IGK1;A2BIL7	12;12;12;12	12;12;12;12	Tyrosine-protein kinase BAZ1B	baz1b	4	12	12	12	8.8	8.8
Q803Z0;Q6P0I7;A0A0R4IH73;A0A0R4IC19;A0A0R4I9P4;A0A0R4IFR1	Q803Z0;Q6P0I7;A0A0R4IH73;A0A0R4IC19;A0A0R4I9P4;A0A0R4IFR1	12;12;12;12;12;6	10;10;10;10;10;4	Non-specific serine/threonine protein kinase	pak1	6	12	12	10	21.5	17.3
Q6P3I5;A0A0R4I9Q8;A0A0R4IDW6	Q6P3I5;A0A0R4I9Q8;A0A0R4IDW6	1;1;1	1;1;1		hhatla	3	1	1	1	2.3	2.3
A0A0R4IF53;A0A0R4IAU2;A0A0R4I9R7	A0A0R4IF53;A0A0R4IAU2;A0A0R4I9R7	8;8;8	8;8;8			3	8	8	8	2.4	2.4
F1QH22;Q6PFM2;F1R0R1;Q803V1;A0A0R4I9S1;E9QG94;E7F3M6	F1QH22;Q6PFM2;F1R0R1;Q803V1;A0A0R4I9S1;E9QG94;E7F3M6	2;2;2;2;2;1;1	2;2;2;2;2;1;1		brd8;si:ch211-59d17.3	7	2	2	2	3	3
A0A0R4I9S2;Q803A6	A0A0R4I9S2;Q803A6	4;4	4;4	Mini-chromosome maintenance complex-binding protein	mcmbp	2	4	4	4	8.6	8.6
A0A0R4IY38;Q7ZUB9;Q6TEQ3;Q6P0T6;A2BHX0;A0A0R4IJ20;Q6P0T3;F6NTS2;A0A0R4I9U7	A0A0R4IY38;Q7ZUB9;Q6TEQ3;Q6P0T6;A2BHX0;A0A0R4IJ20;Q6P0T3;F6NTS2;A0A0R4I9U7	2;2;2;2;2;2;2;2;2	2;2;2;2;2;2;2;2;2		znf207b;znf207a	9	2	2	2	5.3	5.3
A0A0R4I9W0;F1R6D1	A0A0R4I9W0;F1R6D1	5;5	5;5		cdh13	2	5	5	5	10.2	10.2
F1QVD3;A0A0R4I9W1;B0S6Y7	F1QVD3;A0A0R4I9W1;B0S6Y7	8;8;7	2;2;2		rlbp1a	3	19	8	2	45.8	9
A0A0R4IA30;A0A0R4IGB6;A0A0R4IK64;A0A0R4IS28;A0A0R4IA64;Q4V9J7;A0A0R4IW62;A0A0G2KHA3	A0A0R4IA30;A0A0R4IGB6;A0A0R4IK64;A0A0R4IS28;A0A0R4IA64;Q4V9J7	5;5;5;5;5;1;4;1	5;5;5;5;5;1;4;1		eef1da	8	10	5	5	38.4	15.5
Q7T306;A0A0R4IA56;A8E5L0;I6LWZ5	Q7T306;A0A0R4IA56;A8E5L0	19;19;16;2	19;19;16;2		ckmb	4	36	19	19	72.1	46.1
A0A0R4IA72;A4KUJ2;A7M796;A7M794	A0A0R4IA72	1;0;0;0	1;0;0;0			4	92	1	1	20.3	0.1
F6NV62;A0A0R4IA73;A9JTF1;Q6P0D0	F6NV62;A0A0R4IA73;A9JTF1;Q6P0D0	11;11;11;10	8;8;8;7	Protein quaking-A	qkia	4	11	11	8	26.9	21.3
Q58EC5;A0A0R4IQI9;A0A0R4IA93;A0A0R4IDK3;Q32LR9;A0A0R4IU27	Q58EC5;A0A0R4IQI9;A0A0R4IA93	8;8;8;3;3;3	8;8;8;3;3;3		ckap5	6	8	8	8	14.5	14.5
A0A0R4ID51;A0A0R4ILG9;A0A0R4IAA8;Q9DG12	A0A0R4ID51;A0A0R4ILG9;A0A0R4IAA8;Q9DG12	2;2;2;2	2;2;2;2	Aryl hydrocarbon receptor nuclear translocator 2	arnt2	4	2	2	2	4.4	4.4
Q5SNY2;A0A0R4IAC7;F1QJP5;Q6TLF7;Q6AXI4;Q6P5K7;A8WFY4;Q5SNY3;R4GE35;Q568X5;Q6PGV5;A2BGL0	Q5SNY2;A0A0R4IAC7;F1QJP5;Q6TLF7;Q6AXI4;Q6P5K7;A8WFY4;Q5SNY3;R4GE35;Q568X5	8;8;6;6;6;6;6;6;5;5;2;2	8;8;6;6;6;6;6;6;5;5;2;2		papola	12	8	8	8	10.9	10.9
A4FVJ1;A0A0R4IAD4;Q5EAS3;Q1RM63	A4FVJ1;A0A0R4IAD4;Q5EAS3;Q1RM63	6;6;6;4	6;6;6;4		im:6908808;zgc:136410	4	6	6	6	51.8	51.8
F8W5Z1;Q6DH01;A0A0R4IAG1;Q66I57	F8W5Z1;Q6DH01;A0A0R4IAG1	9;9;9;3	9;9;9;3		rs1a	4	9	9	9	48.9	48.9
Q2VC82;Q08BS8;F1QRR4;A0A0R4IAH0;Q1L670	Q2VC82;Q08BS8;F1QRR4;A0A0R4IAH0;Q1L670	2;2;2;2;1	2;2;2;2;1	Histone deacetylase	hdac4	5	2	2	2	1.7	1.7
Q6DG23;A0A0R4IAH3;A9UL47;A0A0R4IVE3;A0A0R4IG25;A0A0R4IG15	Q6DG23;A0A0R4IAH3;A9UL47	15;15;12;3;3;2	15;15;12;3;3;2		eci2	6	15	15	15	43.4	43.4
F1QA29;A0A0R4IAI1	F1QA29;A0A0R4IAI1	3;3	3;3		si:ch211-79l20.4	2	3	3	3	2.3	2.3
A0A0R4IT10;A1A5X4;A0A0R4IAJ9	A0A0R4IT10;A1A5X4;A0A0R4IAJ9	6;6;6	6;6;6		add1	3	7	6	6	13.8	12.5
A0A0R4IAK4;E9QHV8;A0A0R4IM97;A0A0R4IJI2;A0A0R4IQC8;A0A0R4IZM1;A0A0R4IYS5;A0A0R4IT54;A0A0R4II40;A0A0G2KKH8;A0A0R4IQE4;A0A0R4IWL2;A0A0R4IDB9;A0A0R4ILF5;A0A0R4IWV0;A0A0R4II23;A0A0R4IFT7	A0A0R4IAK4;E9QHV8;A0A0R4IM97;A0A0R4IJI2;A0A0R4IQC8;A0A0R4IZM1;A0A0R4IYS5;A0A0R4IT54;A0A0R4II40;A0A0G2KKH8;A0A0R4IQE4;A0A0R4IWL2;A0A0R4IDB9;A0A0R4ILF5;A0A0R4IWV0;A0A0R4II23	1;1;1;1;1;1;1;1;1;1;1;1;1;1;1;1;1	0;0;0;0;0;0;0;0;0;0;0;0;0;0;0;0;0		si:ch211-258f1.3	17	7	1	0	12.5	0
A0A0R4IAL5;A0A0R4IMN8	A0A0R4IAL5;A0A0R4IMN8	5;4	5;4			2	28	5	5	63.3	19.8
F1QHM8;B2GRE0;A0A0R4IEX4;A0A0R4IAM5;Q66I75	F1QHM8;B2GRE0;A0A0R4IEX4;A0A0R4IAM5;Q66I75	13;13;13;13;13	13;13;13;13;13	Methylthioribulose-1-phosphate dehydratase	apip	5	13	13	13	65.1	65.1
A0A0R4IEK3;A0A0R4IAN4;Q5PYH5;A0A0R4IVS8;A0A0R4IJV7	A0A0R4IEK3;A0A0R4IAN4;Q5PYH5;A0A0R4IVS8	6;6;5;4;0	6;6;5;4;0	Discs large homolog 1-like protein	dlg1l	5	10	6	6	13.2	8.9
E9QCU8;A0A0R4IAN8;Q6B334;F1Q6Q6;Q68RJ2;R4GDY7	E9QCU8;A0A0R4IAN8;Q6B334;F1Q6Q6;Q68RJ2	16;16;15;15;15;1	7;7;6;6;7;1		myo6a	6	16	16	7	12.7	5.5
Q6DG20;Q08BF2;A0A0R4IAN9	Q6DG20;Q08BF2;A0A0R4IAN9	1;1;1	1;1;1		slc27a1b	3	1	1	1	1.9	1.9
Q803W9;A0A0R4IAP6;Q6TGT5	Q803W9;A0A0R4IAP6;Q6TGT5	10;10;9	10;10;9	Transgelin	tagln2	3	12	10	10	51.7	46.8
A0A0R4IAQ1;Q6DRI1;E9QG06;Z4YIU6;T1ECV8;F1QHS3;Q1LUA8	A0A0R4IAQ1;Q6DRI1;E9QG06	9;9;6;2;2;2;2	9;9;6;2;2;2;2	Eukaryotic translation initiation factor 3 subunit E-A	eif3ea	7	9	9	9	20	20
E9QGM4;E7F981;A0A0R4IAQ8;Q0VFW5;Q498P6	E9QGM4;E7F981;A0A0R4IAQ8;Q0VFW5	7;7;7;6;1	7;7;7;6;1		nup98	5	7	7	7	4.9	4.9
F1R2K9;A0A0R4IAR2;P79732;Q803S6;B5DDQ3	F1R2K9;A0A0R4IAR2;P79732;Q803S6;B5DDQ3	16;16;14;11;11	16;16;14;11;11	Ribonucleoside-diphosphate reductase;Ribonucleoside-diphosphate reductase large subunit	rrm1	5	16	16	16	19.9	19.9
A0A0R4IAR5;E7EZF3;REV__T1ECS5;REV__E7F568;REV__A0A0R4IXG5	A0A0R4IAR5;E7EZF3	5;5;1;1;1	5;5;1;1;1	E3 ubiquitin-protein ligase UHRF1	uhrf1	5	5	5	5	7.2	7.2
A0A0R4IAS2;Q5CZP6	A0A0R4IAS2	127;47	127;47			2	127	127	127	61.4	61.4
Q08CE2;A0A0R4IAS3;A0A0R4ID47	Q08CE2;A0A0R4IAS3;A0A0R4ID47	1;1;1	1;1;1		nars2	3	1	1	1	2.5	2.5
A0A0R4IAS6;Q7T3E1;A0A0R4IUC3	A0A0R4IAS6;Q7T3E1;A0A0R4IUC3	2;2;2	2;2;2		diabloa	3	2	2	2	20	20
Q6PHG0;A0A0R4IAS7;Q7ZV28;E7EZC9;A0A0R4IAY4	Q6PHG0;A0A0R4IAS7	5;5;2;2;2	5;5;2;2;2		gopc	5	5	5	5	11.2	11.2
B3DGZ4;F1Q932;Q71E44;E7F4V0;A0A1L1QZN5;A0A0R4IAT0	B3DGZ4;F1Q932;Q71E44;E7F4V0;A0A1L1QZN5;A0A0R4IAT0	4;4;4;4;4;4	4;4;4;4;4;4		cttn	6	4	4	4	8.8	8.8
A0A0R4ILZ6;A0A0R4IAT7;Q90YJ2	A0A0R4ILZ6;A0A0R4IAT7;Q90YJ2	1;1;1	1;1;1	Neuroglobin	ngb	3	1	1	1	7.4	7.4
A0A0R4IAU8;Q7SY48	A0A0R4IAU8;Q7SY48	6;6	6;6	HEAT repeat-containing protein 1	heatr1	2	6	6	6	3.3	3.3
A0A0R4IAW3	A0A0R4IAW3	1	1			1	39	1	1	33.9	2
A0A0R4IF36;A0A0R4ICI3;A0A0R4IS47;A0A0R4IHN2;A0A0R4IZD7;E7FAU6;A0A0R4IEA8;A0A0R4IAX7	A0A0R4IF36;A0A0R4ICI3;A0A0R4IS47;A0A0R4IHN2;A0A0R4IZD7;E7FAU6;A0A0R4IEA8;A0A0R4IAX7	4;4;4;4;4;4;4;4	4;4;4;4;4;4;4;4		pcdhb	8	4	4	4	4.7	4.7
A0A0R4IDG5;F1QXB0;A0A0R4IB07	A0A0R4IDG5;F1QXB0;A0A0R4IB07	58;58;58	2;2;2		sptbn2	3	75	58	2	33.9	0.5
A4FUM7;A0A0R4IB13;A0A0R4IBS9;A0A0R4ICV2;Q5FY48;A0A0R4IMR2	A4FUM7;A0A0R4IB13;A0A0R4IBS9;A0A0R4ICV2;Q5FY48	10;10;8;8;7;4	10;10;8;8;7;4	X-ray repair cross-complementing protein 5	xrcc5	6	10	10	10	16	16
A0A0R4IB20;Q499C3	A0A0R4IB20	4;1	0;0			2	4	4	0	21.1	0
A5PN03;A0A0R4IB26;F1R4F6;Q1LUT1	A5PN03;A0A0R4IB26;F1R4F6;Q1LUT1	9;9;9;9	9;9;9;9	Enhancer of mRNA-decapping protein 4	edc4	4	9	9	9	8.9	8.9
A0A0R4IB30;F6NIQ9	A0A0R4IB30;F6NIQ9	3;3	3;3		gatad2b	2	3	3	3	5.7	5.7
Q7SZQ6;A0A0R4IB45;E9QBP0	Q7SZQ6;A0A0R4IB45	11;11;5	11;11;5		arhgdig	3	11	11	11	55.4	55.4
F1QIJ2;A0A0R4IB48;Q7T322	F1QIJ2;A0A0R4IB48;Q7T322	2;2;2	2;2;2	N-alpha-acetyltransferase 35, NatC auxiliary subunit	naa35	3	2	2	2	2.2	2.2
A0A0R4IB53;A0A0R4IXZ9;Q5TZC8;U3JAN8;Q5BKW3;F1QC11;REV__F1RCE5;REV__Q568K9	A0A0R4IB53;A0A0R4IXZ9;Q5TZC8;U3JAN8;Q5BKW3;F1QC11	9;9;8;7;5;5;1;1	8;8;8;6;5;5;1;1		enah	8	9	9	8	15.2	13.5
A0A0R4IL10;A0A0R4IB68;A3KMS1;A0A0R4IEX5;Q4TVV3;A0A0R4IQI3;A0A0R4IZB8	A0A0R4IL10;A0A0R4IB68;A3KMS1;A0A0R4IEX5;Q4TVV3	9;9;9;9;9;2;1	9;9;9;9;9;2;1	Probable ATP-dependent RNA helicase DDX46	ddx46	7	9	9	9	9.4	9.4
A0A0R4IDN1;A0A0R4IB69;A0A0R4IY30	A0A0R4IDN1;A0A0R4IB69	1;1;0	1;1;0			3	40	1	1	26.1	1.6
F1QNK8;A0A0R4IB72;Q7T3H9;X1WC35	F1QNK8;A0A0R4IB72;Q7T3H9;X1WC35	6;6;6;5	6;6;6;5	Hydroxypyruvate isomerase;Putative hydroxypyruvate isomerase	hyi	4	6	6	6	26.1	26.1
A0A0R4ISG1;A0A0R4IB85	A0A0R4ISG1;A0A0R4IB85	1;1	1;1			2	1	1	1	2.7	2.7
A0A0R4IB93;E7EY58	A0A0R4IB93;E7EY58	2;2	2;2		usp48	2	2	2	2	1.4	1.4
A0A0R4IB94;Q6DG81	A0A0R4IB94;Q6DG81	38;38	31;31		pls3	2	38	38	31	49.6	39.8
A0A0R4IBA2;Q802V8;Q6NYQ1;F1QZ64;E7F1S8	A0A0R4IBA2;Q802V8;Q6NYQ1;F1QZ64;E7F1S8	3;3;3;3;2	3;3;3;3;2		abcf2a;BX322787.1	5	3	3	3	6.1	6.1
Q7SYD8;Q6ZM25;A0A0R4IBA3	Q7SYD8;Q6ZM25;A0A0R4IBA3	3;3;3	3;3;3		xpnpep2	3	3	3	3	4.8	4.8
A0A0R4IW79;A0A0R4IG42;A0A0R4IBA7;Q7T3E5;A0A0R4IX98;A0A0R4IEM4;A0A0R4IS64;A0A0R4IVL7;A0A0R4IBW8;A0A0G2KZ36;A0A0R4IBA4;A0A0R4IA46;A0A0R4IUV8	A0A0R4IW79;A0A0R4IG42;A0A0R4IBA7;Q7T3E5;A0A0R4IX98;A0A0R4IEM4;A0A0R4IS64	1;1;1;1;1;1;1;1;1;1;1;1;1	1;1;1;1;1;1;1;1;1;1;1;1;1	Kynurenine--oxoglutarate transaminase 3	ccbl2	13	13	1	1	34.7	4.9
Q66ID4;A0A0R4IBA8	Q66ID4;A0A0R4IBA8	8;8	6;6	Purine nucleoside phosphorylase	pnp5b	2	8	8	6	27.2	22.1
A0A0R4IBB6;Q0P419;B1WB88;A0A0R4IEV5	A0A0R4IBB6	9;4;4;2	9;4;4;2			4	19	9	9	17.5	9.4
B0S603;Q503C4;A0A0R4IF51;Q0P446;A0A0R4IBC9;A0A0R4IUQ5;Q5PRD4;X1WHT8;A7MC91	B0S603;Q503C4;A0A0R4IF51;Q0P446;A0A0R4IBC9;A0A0R4IUQ5;Q5PRD4;X1WHT8;A7MC91	3;3;3;3;3;3;3;2;2	3;3;3;3;3;3;3;2;2	Casein kinase I isoform gamma-1	csnk1g2b;csnk1g2a;csnk1g1	9	3	3	3	5.9	5.9
F1QD27;A0A0R4IBG8;Q9DDT5;E7FBU9	F1QD27;A0A0R4IBG8;Q9DDT5;E7FBU9	19;19;19;12	19;19;19;12	Transcription elongation factor SPT5	supt5h	4	19	19	19	19.7	19.7
X1WCY1;X1WE12;A0A0R4ISQ4;A0A0R4IBH2	X1WCY1;X1WE12;A0A0R4ISQ4;A0A0R4IBH2	1;1;1;1	1;1;1;1		fxyd6l	4	1	1	1	21.4	21.4
Q08C96;A0A0R4IBH5	Q08C96;A0A0R4IBH5	2;2	2;2		nt5dc2	2	2	2	2	3.2	3.2
Q08C46;A0A0R4IBT7;A0A0R4IBH6	Q08C46;A0A0R4IBT7;A0A0R4IBH6	1;1;1	1;1;1		sdr39u1	3	2	1	1	7.3	5
A0A0R4IBI3;A0A0R4INR0;A0A0R4IK69;Q6P6Y1	A0A0R4IBI3;A0A0R4INR0;A0A0R4IK69;Q6P6Y1	3;3;3;3	3;3;3;3	LisH domain and HEAT repeat-containing protein KIAA1468 homolog	zgc:66014	4	3	3	3	2.9	2.9
A3KQS9;A0A0R4IBI6	A3KQS9;A0A0R4IBI6	3;3	3;3		fkbp10a	2	3	3	3	9.1	9.1
F1R6L1;Q7ZVW4;Q6TNW1;Q6P0G4;Q1LUP2;A0A0R4IBJ3;Q7ZUA1;Q1LUP1;Q1LY67;Q503T9;Q6DBY6;A4QN73;B1WB82;F1QW07;Q1LY66	F1R6L1;Q7ZVW4;Q6TNW1;Q6P0G4;Q1LUP2;A0A0R4IBJ3;Q7ZUA1;Q1LUP1	9;9;9;9;9;9;9;9;4;2;2;2;2;2;1	8;8;8;8;8;8;8;8;4;1;1;1;1;1;1		add3a	15	9	9	8	15.1	13.8
Q561T2;B2GS00;A0A0R4IBK2;Q9W7B3	Q561T2;B2GS00;A0A0R4IBK2	10;10;10;1	10;10;10;1	Peptidyl-prolyl cis-trans isomerase E	ppie	4	10	10	10	30.5	30.5
A0A0R4IK18;A0A0R4IBK4	A0A0R4IK18;A0A0R4IBK4	1;1	1;1			2	9	1	1	22.9	2.6
Q802T9;Q802T8;A0A0R4IBK7;A0A0R4IQ98;F1QKK6;Q6DHA8;Q9YHZ8;A0A0R4IXU2;A0A0R4IQL7;P26630	Q802T9;Q802T8;A0A0R4IBK7;A0A0R4IQ98;F1QKK6;Q6DHA8;Q9YHZ8;A0A0R4IXU2;A0A0R4IQL7;P26630	1;1;1;1;1;1;1;1;1;1	1;1;1;1;1;1;1;1;1;1	Paired box protein Pax-6	pax6a;pax6b	10	1	1	1	13.9	13.9
Q6NY92;F1QEY7;A0A0R4IBK9	Q6NY92;F1QEY7;A0A0R4IBK9	4;4;4	4;4;4	V-type proton ATPase subunit a	atp6v0a1a	3	18	4	4	20.4	6.8
G3KFY4;A0A0R4IBL3;A0A0R4ILZ5;Q2QCI8	G3KFY4;A0A0R4IBL3;A0A0R4ILZ5;Q2QCI8	3;3;3;3	3;3;3;3	Mediator of RNA polymerase II transcription subunit 12	med12	4	3	3	3	1.3	1.3
A0A1L1QZ94;A0A1L1QZS2;Q6NSM7;A0A0R4ISV5;A0A1L1QZR8;F1R3L1;A0A1L1QZF4;Q90491;B1H1L4;E2J8V4;A0A1L1QZA0;E9QDA6;A0A1L1QZH9;A0A0R4IBL7	A0A1L1QZ94;A0A1L1QZS2;Q6NSM7;A0A0R4ISV5;A0A1L1QZR8;F1R3L1;A0A1L1QZF4;Q90491;B1H1L4;E2J8V4;A0A1L1QZA0;E9QDA6;A0A1L1QZH9;A0A0R4IBL7	1;1;1;1;1;1;1;1;1;1;1;1;1;1	1;1;1;1;1;1;1;1;1;1;1;1;1;1		tcf12;tcf3a;tcf3b;tcf4	14	1	1	1	3.6	3.6
A1A5V6;A0A0R4IBL9;F1RCU4	A1A5V6;A0A0R4IBL9;F1RCU4	2;2;2	2;2;2		triobpb	3	2	2	2	3.8	3.8
Q68EG6;F1QXI2;A0A0R4IBN8	Q68EG6;F1QXI2;A0A0R4IBN8	7;7;7	7;7;7		xrcc1	3	7	7	7	10.2	10.2
A0A0R4IBQ0;Q8JH28;Q8AWD9;Q1L9E4;Q9DD89	A0A0R4IBQ0;Q8JH28;Q8AWD9;Q1L9E4;Q9DD89	10;10;10;9;8	10;10;10;9;8		ctsd	5	10	10	10	38.3	38.3
A0A0R4IBR9;F1Q7N2;A0JMG3;E7F7F1	A0A0R4IBR9;F1Q7N2;A0JMG3	5;5;5;1	5;5;5;1		capn5a	4	5	5	5	16.5	16.5
A8KBA0;A0A0R4IBS4	A8KBA0;A0A0R4IBS4	2;2	2;2		vat1l	2	2	2	2	17.4	17.4
Q6TGT8;A0A0R4IBS6	Q6TGT8;A0A0R4IBS6	7;7	7;7		sgcd	2	7	7	7	37.4	37.4
Q6GMJ0;A0A0R4IIY5;A0A0R4IBS8	Q6GMJ0;A0A0R4IIY5;A0A0R4IBS8	1;1;1	1;1;1		snx7	3	1	1	1	3.4	3.4
F1QP64;B3DKQ7;A0A0R4IBT0;Q6TNQ8;E9QF75;E9QHL8	F1QP64;B3DKQ7;A0A0R4IBT0;Q6TNQ8	10;10;10;8;2;2	10;10;10;8;2;2		sf1	6	10	10	10	17.3	17.3
Q6E2N2;Q4V9K7;A0A0R4IBT4	Q6E2N2;Q4V9K7;A0A0R4IBT4	2;2;2	2;2;2		trim24	3	2	2	2	2.4	2.4
F1RCB6;A2BG19;A0A0R4IBT5;Q6IQK4;X1WEN2	F1RCB6;A2BG19;A0A0R4IBT5;Q6IQK4	2;2;2;2;0	2;2;2;2;0		zgc:86725;DKEYP-69D2.1	5	30	2	2	66.8	8.5
I1TMD7;A0A0R4IBT9;M1FTT7;A0A0R4IN49	I1TMD7;A0A0R4IBT9;M1FTT7;A0A0R4IN49	1;1;1;1	1;1;1;1		scube1	4	1	1	1	2.1	2.1
A0A0R4IZ96;Q4V9J5;A0A0R4IBU1;B0R1B8;Q29RE8	A0A0R4IZ96;Q4V9J5;A0A0R4IBU1;B0R1B8;Q29RE8	8;8;8;8;7	8;8;8;8;7		neflb	5	10	8	8	29.2	24.8
A0A0R4IBU4;G1K2T3;A0A0R4IVZ4;Q08C57	A0A0R4IBU4;G1K2T3;A0A0R4IVZ4;Q08C57	1;1;1;1	1;1;1;1	Adrenodoxin-like protein, mitochondrial	fdx1l	4	1	1	1	5.9	5.9
Q6PC01;Q567X2;F1RA98;A7MCC4;A0A0R4IBV0	Q6PC01;Q567X2;F1RA98;A7MCC4;A0A0R4IBV0	4;4;4;4;4	4;4;4;4;4		faua;faub	5	4	4	4	16.5	16.5
A0A0R4IBW5;Q6DBY0;A0A0R4IZD5	A0A0R4IBW5;Q6DBY0;A0A0R4IZD5	4;4;2	4;4;2	Nuclear pore complex protein Nup85	nup85	3	4	4	4	6.2	6.2
A0A0R4IBX5;A0A0R4IRC9	A0A0R4IBX5;A0A0R4IRC9	3;3	3;3			2	3	3	3	6.6	6.6
A0A0R4IBX9	A0A0R4IBX9	8	8			1	8	8	8	70.1	70.1
A0A0R4IP97;A0A0R4IBY0;Q498Q6	A0A0R4IP97;A0A0R4IBY0;Q498Q6	7;7;5	7;7;5		atg16l1	3	7	7	7	10.4	10.4
F1RC64;A0A0R4IC08	F1RC64;A0A0R4IC08	1;1	1;1	Glutathione synthetase	gss	2	25	1	1	53.5	5.7
E7FC05;A0A0R4IC10;Q0P4B2;F1Q7E4;A0A0R4IQW5;A0A0R4IF31;A0A0R4IV63;Q08BV3;F1Q7E3;A0A0R4IYK3	E7FC05;A0A0R4IC10;Q0P4B2;F1Q7E4;A0A0R4IQW5;A0A0R4IF31;A0A0R4IV63;Q08BV3;F1Q7E3;A0A0R4IYK3	2;2;1;1;1;1;1;1;1;1	2;2;1;1;1;1;1;1;1;1		ctdspla;ctdsplb	10	2	2	2	6.4	6.4
A0A0R4IC11;A0A0R4IKM7;Q6DRH3;A0A0R4ICR3	A0A0R4IC11;A0A0R4IKM7;Q6DRH3	19;18;18;6	1;0;1;0	Lysine--tRNA ligase	kars	4	19	19	1	35	1.7
E7F2D7;A0A0R4IC20;B3DHT3	E7F2D7;A0A0R4IC20	3;3;1	3;3;1			3	3	3	3	23.2	23.2
F2Z4T4;A0A0R4IC31	F2Z4T4;A0A0R4IC31	15;15	4;4		akap12b	2	15	15	4	12.8	3.5
A0A0R4IC35	A0A0R4IC35	12	11			1	12	12	11	20.7	19.6
Q5U3E7;A8WGL5;F6PBQ1;A0A0R4IC45	Q5U3E7;A8WGL5;F6PBQ1;A0A0R4IC45	3;3;3;3	3;3;3;3		dhrs13a.1	4	4	3	3	11.5	7.4
Q5U3W5;E2FHP6;A0A0R4IC53	Q5U3W5;E2FHP6;A0A0R4IC53	3;3;3	2;2;2		cfhl2	3	12	3	2	21.1	5.8
A4IGH8;A0A0R4IC69;B3DHH2;A0A0R4IET1	A4IGH8;A0A0R4IC69;B3DHH2;A0A0R4IET1	5;5;5;5	5;5;5;5		gga3	4	7	5	5	9.4	8.1
A0A0R4IC81;A0A140LGD8;A0A140LGU2	A0A0R4IC81	5;1;1	4;0;0			3	5	5	4	3.2	2.5
A0A0R4IMY8;A0A0R4IC87;B2GPC9;Q503V0	A0A0R4IMY8;A0A0R4IC87;B2GPC9;Q503V0	14;14;14;14	14;14;14;14	Charged multivesicular body protein 6	chmp6b;chmp6	4	14	14	14	53.9	53.9
A0A0R4IC95;Q7ZUI2	A0A0R4IC95;Q7ZUI2	5;5	5;5		rraga	2	5	5	5	16.8	16.8
F1QRP4;E7F339;F1QG93;E7F923;A0A0R4IVQ1;A0A0R4ICB1;E7FGM4;A0A0R4IJ26;E7F055	F1QRP4;E7F339;F1QG93;E7F923;A0A0R4IVQ1;A0A0R4ICB1;E7FGM4;A0A0R4IJ26;E7F055	1;1;1;1;1;1;1;1;1	1;1;1;1;1;1;1;1;1		si:dkey-217f16.6;si:dkey-46g23.1;tnrc6c1	9	1	1	1	4.3	4.3
A0A0R4ICB3;A0A0R4IX64	A0A0R4ICB3;A0A0R4IX64	7;7	7;7			2	7	7	7	13	13
A0A0R4ILJ6;U3JAP5;G3G7U2;A0A0R4ICB4;G3G7U0;P79733;A0A0R4ID34;U3JB36;U3JAR5;G3G7U3	A0A0R4ILJ6;U3JAP5;G3G7U2;A0A0R4ICB4;G3G7U0;P79733;A0A0R4ID34;U3JB36;U3JAR5;G3G7U3	6;6;6;6;6;6;4;4;4;4	6;6;6;6;6;6;4;4;4;4	Ribonucleoside-diphosphate reductase subunit M2	rrm2	10	6	6	6	26.5	26.5
A0A140LGA3;B2GQ61;A0A0R4ICB9;A0A0R4INQ3;A0A0R4IZ99;Q566U4;A0A0R4ID45;A0A140LH06	A0A140LGA3;B2GQ61;A0A0R4ICB9;A0A0R4INQ3;A0A0R4IZ99;Q566U4;A0A0R4ID45	5;5;5;5;5;5;4;2	5;5;5;5;5;5;4;2	Kynurenine formamidase	afmid	8	5	5	5	26.7	26.7
E7FBP8;A0A0R4ICC4;A0A0R4IMB2;F1QA48;Q0D293;CON__Q2UVX4	E7FBP8;A0A0R4ICC4	16;16;6;6;4;1	14;14;6;6;4;0		c3a.6	6	21	16	14	13.6	10.7
A0A0R4ICC6;A0A0R4IS81;Q5U403;Q1L890	A0A0R4ICC6;A0A0R4IS81;Q5U403	9;8;7;1	9;8;7;1	Diphosphomevalonate decarboxylase	mvd	4	9	9	9	26.3	26.3
A0A0R4ICD0;F1QE75	A0A0R4ICD0;F1QE75	3;3	3;3		tbc1d4	2	3	3	3	3.3	3.3
A0A0R4IPL6;A0A0R4ICD3;Q566U3	A0A0R4IPL6;A0A0R4ICD3;Q566U3	5;5;4	5;5;4		capsla	3	5	5	5	33	33
A5PMP2;A0JME0;A0A0R4ICD4	A5PMP2;A0JME0;A0A0R4ICD4	1;1;1	1;1;1		mrps28	3	1	1	1	9.1	9.1
A0A0R4ICD8;A0A0R4IH48	A0A0R4ICD8;A0A0R4IH48	1;1	1;1			2	1	1	1	1.7	1.7
Q6P5J2;A0A0R4ICH1	Q6P5J2;A0A0R4ICH1	5;5	5;5		c8g	2	5	5	5	25.4	25.4
A0A0R4ICI1;A0A0R4ITK2;Q08CR7;F1QAJ8	A0A0R4ICI1;A0A0R4ITK2	7;6;2;2	3;3;0;0			4	7	7	3	4.2	2
A6H8Q6;A1L1S7;Q1LUN0;A0A0R4ICI6;Q1LUM9	A6H8Q6;A1L1S7;Q1LUN0;A0A0R4ICI6;Q1LUM9	5;5;5;5;5	5;5;5;5;5		dync1li1	5	6	5	5	14.8	13.2
A0A0R4ID12;Q5U3Q4;A0A0R4ICJ7	A0A0R4ID12;Q5U3Q4;A0A0R4ICJ7	1;1;1	1;1;1		b4galt4	3	1	1	1	5.3	5.3
A0A0R4II89;A0A0R4ICK7;A0A0R4IGK9	A0A0R4II89;A0A0R4ICK7;A0A0R4IGK9	1;1;1	1;1;1			3	32	1	1	62.7	1.3
A0A0R4IWI7;A0A0R4ICK8;A0A0R4ISJ5	A0A0R4IWI7;A0A0R4ICK8;A0A0R4ISJ5	1;1;1	1;1;1			3	9	1	1	8.6	1.2
Q1LWJ7;A0A0R4ICL9	Q1LWJ7;A0A0R4ICL9	5;5	5;5		anpepa	2	5	5	5	6	6
B0V1H1;A0A0R4ICM2;B3DHL7	B0V1H1;A0A0R4ICM2;B3DHL7	1;1;1	1;1;1		kirrelb	3	1	1	1	1.2	1.2
A0A0R4ICN8;Q6TGW7;F1R8D7;Q6NYJ5;Q802X5;X1WH05	A0A0R4ICN8;Q6TGW7;F1R8D7;Q6NYJ5;Q802X5;X1WH05	16;16;16;16;15;8	16;16;16;16;15;8		syncripl	6	23	16	16	41.9	33
A0A0R4ICP4	A0A0R4ICP4	7	7			1	7	7	7	42.9	42.9
A0A0R4ICP8;A0A0R4IN79	A0A0R4ICP8;A0A0R4IN79	2;2	2;2			2	2	2	2	7.8	7.8
A6XCT1;A0A0R4IDM0;Q1JPS5;A0A0R4ICQ1;A0A0R4IZ88;A0A0R4IRU1;A0A0R4IAD5	A6XCT1;A0A0R4IDM0;Q1JPS5;A0A0R4ICQ1;A0A0R4IZ88;A0A0R4IRU1;A0A0R4IAD5	4;4;4;4;4;2;2	4;4;4;4;4;2;2		ndrg4	7	4	4	4	11.8	11.8
Q6IQH4;A0A0R4ICQ6;K7XMM6	Q6IQH4;A0A0R4ICQ6;K7XMM6	10;10;9	10;10;9		psmd8	3	10	10	10	31.5	31.5
B8A651;F1Q6F5;E9QIP3;A5PLC0;A0A0R4ICQ9	B8A651;F1Q6F5;E9QIP3;A5PLC0;A0A0R4ICQ9	15;15;15;15;15	11;11;11;11;11		zgc:165520	5	15	15	11	53.3	42.8
A0A0R4ICR2	A0A0R4ICR2	1	1			1	13	1	1	28.5	2.2
A0A0R4ICR8;B0CLY2;Q6P0H1;Q6PH44;Q1LVH3;Q7T1J4;F1R8Z4;Q1LVH2	A0A0R4ICR8;B0CLY2;Q6P0H1;Q6PH44;Q1LVH3;Q7T1J4	6;5;4;4;4;3;2;2	6;5;4;4;4;3;2;2		bsg	8	6	6	6	21.2	21.2
A0A0R4IWQ3;A0A0R4ICS1	A0A0R4IWQ3;A0A0R4ICS1	3;3	3;3			2	3	3	3	5.2	5.2
A0A0R4ICU1;E7F8R6	A0A0R4ICU1;E7F8R6	1;1	1;1		trim46	2	1	1	1	2.9	2.9
Q9PUC5;Q7ZU20;A0A0R4ICU4;U3JAR1	Q9PUC5;Q7ZU20;A0A0R4ICU4	5;5;5;2	5;5;5;2		psme3	4	5	5	5	19.1	19.1
A4JYS9;B0CLZ5;Q4V8Y3;A0A0R4IV87;A0A0R4IP83;A0A0R4ICU6;A0A0R4IPT5;Q6GMG1	A4JYS9;B0CLZ5;Q4V8Y3;A0A0R4IV87;A0A0R4IP83;A0A0R4ICU6;A0A0R4IPT5;Q6GMG1	2;2;2;2;2;2;2;2	2;2;2;2;2;2;2;2		lsr	8	2	2	2	9.2	9.2
A0A0R4IXZ6;A0A0R4ICV9;F1QYM4;F1QQ28;A0A0R4IG09;Q6P0F5	A0A0R4IXZ6;A0A0R4ICV9;F1QYM4;F1QQ28;A0A0R4IG09;Q6P0F5	5;5;5;5;5;5	5;5;5;5;5;5		eif4h	6	5	5	5	17.9	17.9
A0A0R4ICW1;A0A0R4IFU3	A0A0R4ICW1;A0A0R4IFU3	10;7	10;7			2	10	10	10	7.8	7.8
A0A0R4ICW5;A5PLH6;Q32LR6;A0A0R4IEI5	A0A0R4ICW5;A5PLH6;Q32LR6;A0A0R4IEI5	2;2;2;2	2;2;2;2		zgc:123178;gltscr2	4	2	2	2	5	5
A0A0R4ICX9;Q6PCR7	A0A0R4ICX9;Q6PCR7	40;40	39;39	Eukaryotic translation initiation factor 3 subunit A	eif3a	2	40	40	39	22.9	22.9
A0A0R4ICY2;Q29RC2;F1Q8E8;E9QB16;Q66HW1;B3DI77;B7ZVC7;A8KBR7;E9QCG4;Q7T2V9;F1Q758;Q76LC6	A0A0R4ICY2;Q29RC2;F1Q8E8;E9QB16;Q66HW1;B3DI77;B7ZVC7;A8KBR7;E9QCG4;Q7T2V9;F1Q758;Q76LC6	4;4;4;4;4;4;4;4;4;4;4;4	4;4;4;4;4;4;4;4;4;4;4;4	RNA-binding protein 24	rbm24b;rbm38;rbm24a;rbm24	12	4	4	4	22.4	22.4
A0A0R4IG45;A0A0R4ICZ1;F8W429;F8W3A5;E4VNZ2	A0A0R4IG45;A0A0R4ICZ1;F8W429;F8W3A5;E4VNZ2	18;18;17;16;16	9;9;8;7;8		dnm1a	5	18	18	9	21.8	10.1
Q19VG7;A4QP34;A0A0R4ICZ6;E9QGV2;A6YIP9	Q19VG7;A4QP34;A0A0R4ICZ6	6;6;6;1;1	6;6;6;1;1		antxr2a	5	6	6	6	13.6	13.6
Q7SYA9;B8A6G0;A0A0R4ID08	Q7SYA9;B8A6G0;A0A0R4ID08	9;9;9	7;7;7		capn1a	3	11	9	7	13.8	10.8
B0R0M9;A0A0R4ID09;Q7ZVH8;E7F469;A0A0R4ICF4;Q6PFQ0;F1R2A7;E9QIU5;A2RUY2;E7F164;A0A0R4IZP9;F1QZB3;E7F202;A0A0R4IBF0;E7F765;X1WHT9;E7F723	B0R0M9;A0A0R4ID09;Q7ZVH8;E7F469;A0A0R4ICF4;Q6PFQ0	7;7;6;1;2;2;1;1;1;0;0;1;1;1;1;1;1	6;6;6;0;1;1;0;0;0;0;0;0;0;0;0;0;0	Ribosomal protein S6 kinase;Ribosomal protein S6 kinase alpha-6	rps6ka3a;rps6ka3b;rps6ka6	17	12	7	6	18.4	10.5
Q58EK9;A0A0R4ID18	Q58EK9;A0A0R4ID18	5;5	5;5		trmt13	2	5	5	5	11.2	11.2
B8JLK8;A0A0R4ID21;Q1ED36	B8JLK8;A0A0R4ID21	33;33;4	1;1;0		itgav	3	33	33	1	33	1
A0A0R4IZ45;A0A0R4ID27;F1R9B8	A0A0R4IZ45;A0A0R4ID27;F1R9B8	4;4;4	4;4;4		si:ch211-241e1.3	3	4	4	4	3.1	3.1
F8W5J3;A0A0R4ID31;F1QMC3;Q4V8R9;F8W5G2;F8W5Z6	F8W5J3;A0A0R4ID31;F1QMC3;Q4V8R9;F8W5G2;F8W5Z6	2;2;2;2;2;2	2;2;2;2;2;2		sept7b	6	14	2	2	23.8	6.3
A0A0R4ID37;Q08BJ2	A0A0R4ID37;Q08BJ2	8;8	8;8	KH domain-containing, RNA-binding, signal transduction-associated protein 2	khdrbs2	2	9	8	8	20.6	18
A0A0R4ID41;Q6P0R5;F1QDG9;F8W4X0;A5XCD0	A0A0R4ID41;Q6P0R5;F1QDG9;F8W4X0	17;17;17;15;7	17;17;17;15;7		smyd1a	5	17	17	17	36.1	36.1
A0A0R4ID46;B3DGD8;Q708S8	A0A0R4ID46;B3DGD8;Q708S8	2;2;2	2;2;2	Acid-sensing ion channel 1	asic1b;asic1	3	2	2	2	5.2	5.2
A0A0R4ID58;F1QXU6	A0A0R4ID58;F1QXU6	6;6	6;6		rnf40	2	6	6	6	5.2	5.2
E7F3D6;A0A0R4ID59	E7F3D6;A0A0R4ID59	2;2	2;2		si:ch211-276i12.7	2	2	2	2	3.4	3.4
A0A0R4ID71	A0A0R4ID71	81	79			1	81	81	79	42.2	41.4
A0A0R4ID72;Q6DEH3;F1RAL9;F1QL80;F1QLM0;A0A0R4IXC9	A0A0R4ID72;Q6DEH3;F1RAL9;F1QL80	9;9;8;3;5;1	6;6;6;2;4;0	Calcium/calmodulin-dependent protein kinase type II delta 1 chain	camk2d1	6	23	9	6	40.9	17
A0A0R4ID82	A0A0R4ID82	2	2			1	2	2	2	3	3
A0JMD5;A0A0R4ID97;A0A0R4IWX1	A0JMD5;A0A0R4ID97;A0A0R4IWX1	1;1;1	1;1;1		tmprss4a	3	1	1	1	3.7	3.7
B3DGL9;A0A0R4IDB5;B0S700;Q7SY06	B3DGL9;A0A0R4IDB5;B0S700;Q7SY06	4;4;4;4	4;4;4;4	Very-long-chain (3R)-3-hydroxyacyl-CoA dehydratase	hacd3	4	4	4	4	6.4	6.4
A0A0R4IDC4	A0A0R4IDC4	4	4			1	4	4	4	50.7	50.7
A0A0R4IDC5;A0A0R4IWR9;A0A0R4INT2	A0A0R4IDC5;A0A0R4IWR9;A0A0R4INT2	1;1;0	1;1;0			3	5	1	1	30.3	6.7
A0A0R4IGQ0;A0A0R4IDC7;Q1LY46	A0A0R4IGQ0;A0A0R4IDC7;Q1LY46	2;2;2	2;2;2	LETM1 and EF-hand domain-containing protein 1, mitochondrial	letm1	3	2	2	2	2.5	2.5
A0A0R4IDD1	A0A0R4IDD1	6	0			1	62	6	0	40.6	0
A0A0R4IDD4;E7FH04;R4GEZ1	A0A0R4IDD4;E7FH04	3;3;1	2;2;1	Microtubule-associated protein	mapta	3	3	3	2	7.3	4.7
A0A0R4IIF3;A4QN49;A0A0R4IDE0	A0A0R4IIF3;A4QN49;A0A0R4IDE0	1;1;1	1;1;1		smarcc1b	3	5	1	1	5.1	1.5
A0JMB2;A0A0R4IDE6;Q3KRP0	A0JMB2;A0A0R4IDE6;Q3KRP0	2;2;2	2;2;2		zgc:152720;nedd4a	3	2	2	2	4.4	4.4
Q6A3P5;A0A0R4IDE8;A0A0R4ILW6;Q6PFU0;A5WW18;A0A146JR96;A0A146JR86;A0A146JRC0	Q6A3P5;A0A0R4IDE8;A0A0R4ILW6;Q6PFU0;A5WW18;A0A146JR96;A0A146JR86;A0A146JRC0	8;8;7;6;6;6;6;5	7;7;6;5;5;5;5;4		ndrg1a	8	8	8	7	25.3	21.4
B0V1I8;B0V1I7;A0A0R4IDF0;Q0P3Y4;B0V1I6	B0V1I8;B0V1I7;A0A0R4IDF0;Q0P3Y4;B0V1I6	6;6;6;5;5	6;6;6;5;5		hnrnpa3	5	6	6	6	31.1	31.1
A0A0R4IDG4;A0A0R4IP30	A0A0R4IDG4;A0A0R4IP30	3;3	3;3			2	3	3	3	4.4	4.4
A0A0R4IDH0;F1Q5L6;Q6NWH7;Q6TNU9;F1RBJ8;B0JZJ1;E9QG17	A0A0R4IDH0;F1Q5L6;Q6NWH7;Q6TNU9;F1RBJ8;B0JZJ1	18;18;17;16;15;15;5	11;11;10;10;9;9;3		ddx5	7	18	18	11	34.5	21.1
A0A0R4IDJ5	A0A0R4IDJ5	2	2			1	2	2	2	1.5	1.5
F1QIJ7;B8A4S4;A0A0R4IDK1	F1QIJ7;B8A4S4;A0A0R4IDK1	4;4;4	4;4;4		col17a1a	3	4	4	4	4	4
A0A0R4IDK6	A0A0R4IDK6	1	1			1	8	1	1	37.8	6.4
A0A0R4IDL2	A0A0R4IDL2	7	7			1	7	7	7	20.7	20.7
Q7ZUK2;Q6IQ82;Q5TYT6;A0A0R4IDL3	Q7ZUK2;Q6IQ82;Q5TYT6;A0A0R4IDL3	1;1;1;1	1;1;1;1		gtf2a1	4	1	1	1	4.1	4.1
E9QFS3;A0A0R4IDL6;F1RA35;A0A0R4IJ48	E9QFS3;A0A0R4IDL6;F1RA35	27;27;27;1	23;23;23;0		macf1a	4	28	27	23	6	5
A0A0R4IHQ4;A0A0R4IDN9	A0A0R4IHQ4;A0A0R4IDN9	6;6	6;6			2	6	6	6	27	27
Q8AW17;F6NLZ6;A0ZXN1;F1QBU0;F1R5X4;I3ISS1;D6MUD4;A0A0R4IDQ0;F1R4X4;Q1LWX5;E7F7J8;A5PL43	Q8AW17;F6NLZ6;A0ZXN1;F1QBU0;F1R5X4;I3ISS1;D6MUD4;A0A0R4IDQ0;F1R4X4;Q1LWX5;E7F7J8;A5PL43	13;13;13;13;13;13;13;13;13;13;10;10	12;12;12;12;12;12;12;12;12;12;9;9		col11a2	12	13	13	12	8.9	8.9
Q6NYF4;Q5RFW3;A0A0R4IDQ2;R4GF25	Q6NYF4;Q5RFW3;A0A0R4IDQ2;R4GF25	2;2;2;1	2;2;2;1		nup43	4	2	2	2	5.6	5.6
A0A0R4IDV3;F2Z4W7;B0CLX4	A0A0R4IDV3;F2Z4W7;B0CLX4	3;3;2	3;3;2	V-set and immunoglobulin domain-containing protein 10	vsig10	3	3	3	3	7	7
Q6NV37;A0A0R4IDW2;Q803Q1	Q6NV37;A0A0R4IDW2;Q803Q1	11;11;10	9;9;8		gyg1a	3	11	11	9	25.5	20.4
A8E7C9;A0A0R4IDW9;Q08BR7	A8E7C9;A0A0R4IDW9;Q08BR7	13;13;12	13;13;12		sec23ip	3	13	13	13	14.7	14.7
F1QGG3;A0A0R4IDY2;B3DHK0	F1QGG3;A0A0R4IDY2;B3DHK0	1;1;1	1;1;1		nsfb	3	21	1	1	27.6	1.6
Q4G5T9;A0A0R4IF59;Q4G5U2;A0A0R4ISY7;A0A0R4IHV5;Q4G5U7;Q4G5U3;Q4G5U4;Q4G5U8;A0A0R4IDY7;Q4G5U9;A0A0R4IL34;A0A0R4IU89;Q4G5U1;A0A0R4IIX2;Q4G5T8;A0A0R4INK8;Q4G5V0;A0A0R4IL48	Q4G5T9;A0A0R4IF59;Q4G5U2;A0A0R4ISY7;A0A0R4IHV5;Q4G5U7;Q4G5U3;Q4G5U4;Q4G5U8;A0A0R4IDY7;Q4G5U9;A0A0R4IL34;A0A0R4IU89;Q4G5U1;A0A0R4IIX2;Q4G5T8;A0A0R4INK8;Q4G5V0;A0A0R4IL48	1;1;1;1;1;1;1;1;1;1;1;1;1;1;1;1;1;1;1	1;1;1;1;1;1;1;1;1;1;1;1;1;1;1;1;1;1;1	Reticulon	rtn4b	19	1	1	1	1.7	1.7
Q6P2A8;A0A0R4IDY9	Q6P2A8;A0A0R4IDY9	1;1	1;1	Histone deacetylase	hdac1	2	10	1	1	23	2.6
A0A0R4IDZ0;A0A0R4IYG3;A0A0R4IA79	A0A0R4IDZ0;A0A0R4IYG3;A0A0R4IA79	4;2;2	2;1;1			3	4	4	2	4.8	2.6
E7F3X7;A0A0R4ISI0;A0A0R4IDZ5	E7F3X7;A0A0R4ISI0;A0A0R4IDZ5	5;5;5	5;5;5		wu:fe01c10	3	5	5	5	2.6	2.6
F1QQ04;Q6IQV2;F1R7F7;A0A0R4IE05;Q90420	F1QQ04;Q6IQV2;F1R7F7;A0A0R4IE05;Q90420	4;4;4;4;3	4;4;4;4;3		serpinh1b	5	6	4	4	13.6	11.1
A0A0R4IE10;Q92005;Q4JIY5;C5IG39;A4VAK9	A0A0R4IE10;Q92005;Q4JIY5;C5IG39	25;25;24;17;5	5;5;5;5;0	Elongation factor 1-alpha	eef1a;eef1a1l1	5	25	25	5	51.3	22.3
A0A0R4IU29;A0A0R4IE15;Q5PYH7;A0A0R4ISR6	A0A0R4IU29;A0A0R4IE15;Q5PYH7;A0A0R4ISR6	4;4;4;1	4;4;4;1	Disks large homolog 2	dlg2	4	6	4	4	9.4	6.4
Q5XJ24;A0A0R4IKP3;A0A0R4IUI6;A0A0R4IER0;A0A0R4IE16;Q0VFW2	Q5XJ24;A0A0R4IKP3;A0A0R4IUI6;A0A0R4IER0;A0A0R4IE16;Q0VFW2	3;3;3;3;3;2	3;3;3;3;3;2		elmod2	6	3	3	3	20.9	20.9
Q1JPV5;F1QNZ9;A0A0R4IF08;Q0IJ38;A0A0R4IE19;A0A0R4IQ28;A0A0R4IGP9	Q1JPV5;F1QNZ9;A0A0R4IF08;Q0IJ38;A0A0R4IE19;A0A0R4IQ28;A0A0R4IGP9	8;8;8;8;8;7;7	8;8;8;8;8;7;7		mybpc2a	7	13	8	8	16.5	10.3
Q7SXN3;A0A0R4IE20;A0A0R4IMK1	Q7SXN3;A0A0R4IE20;A0A0R4IMK1	10;10;10	10;10;10		ahsa1b	3	10	10	10	36.1	36.1
A0A0R4IE22;A0A0R4IWL6;S6B5C2	A0A0R4IE22;A0A0R4IWL6;S6B5C2	1;1;1	1;1;1		pum1	3	2	1	1	2.4	2.4
Q6NYH6;A8WGM9;Q08BE8;A0A0R4IE29;Q1JPY0	Q6NYH6;A8WGM9;Q08BE8;A0A0R4IE29	4;4;4;4;1	4;4;4;4;1		pla2g15	5	4	4	4	12.4	12.4
A0A0R4IE40;A0A0R4IXQ8;A9JRZ1;A4FVK5;A0A0R4ILV7;A1L144;A0A0R4IVY1	A0A0R4IE40;A0A0R4IXQ8;A9JRZ1	5;3;3;2;2;2;1	5;3;3;2;2;2;1		mprip	7	5	5	5	5.7	5.7
F1RA51;A0A0R4IE44;A0A0R4ISZ5	F1RA51;A0A0R4IE44;A0A0R4ISZ5	1;1;1	1;1;1	Integrin beta	itgb4	3	53	1	1	32.3	0.8
A0A0R4IE47;Q6DGR4	A0A0R4IE47;Q6DGR4	3;3	3;3	Protein HGH1 homolog	hgh1	2	3	3	3	8.5	8.5
Q7ZVK1;Q1L8Y5;A0A0R4IE51	Q7ZVK1;Q1L8Y5;A0A0R4IE51	1;1;1	1;1;1		pdcd4b	3	1	1	1	1.7	1.7
A0A0R4IE72;Q561Z7;Q8AV83;Q9DDE1	A0A0R4IE72;Q561Z7;Q8AV83	12;12;10;3	12;12;10;3		try	4	12	12	12	76.9	76.9
A4FVM8;A0A0R4IE74;A0A0R4IH60;Q66HZ4;A0A0R4IXF5	A4FVM8;A0A0R4IE74;A0A0R4IH60;Q66HZ4;A0A0R4IXF5	4;4;3;2;2	3;3;2;1;1		zgc:163083;zgc:92161	5	4	4	3	14.8	11.7
A0A0R4IE87;E1U316	A0A0R4IE87;E1U316	2;1	2;1		mtbl	2	2	2	2	30.2	30.2
Q5RHW1;Q5RHW2;A0A0R4IEB3	Q5RHW1;Q5RHW2;A0A0R4IEB3	2;2;2	2;2;2		si:dkey-14d8.6	3	2	2	2	27.6	27.6
Q1RM40;A0A0R4IEC3;Q5TYX2;A2CEF4;Q8JIX8;A6H8R6;A0AUR4;A2VD40	Q1RM40;A0A0R4IEC3;Q5TYX2;A2CEF4;Q8JIX8;A6H8R6;A0AUR4;A2VD40	2;2;2;2;1;1;1;1	2;2;2;2;1;1;1;1		si:dkeyp-50f7.2	8	2	2	2	2.9	2.9
A0A0R4IEC7;Q5VSJ4;A0A0B5JQ25;E7F2W4;Q1MT83;F1R5F3;O73878;F1QR66;B3DIW7;F1Q9D9;F1QZT3;E7F153;O73877;O73876;O73879;Q90ZN8;F1R4B3;B3DGS3;Q6NZS1;F1QSD6;F1QJD4;F1REM5;F6P3V1;F1QU92;O13146	A0A0R4IEC7;Q5VSJ4;A0A0B5JQ25	4;4;4;0;0;0;0;0;0;0;0;1;0;0;0;0;0;0;0;0;0;0;0;0;0	4;4;4;0;0;0;0;0;0;0;0;1;0;0;0;0;0;0;0;0;0;0;0;0;0	Receptor protein-tyrosine kinase	epha7	25	6	4	4	7.4	5.5
A4FVL3;A0A0R4IEF8;Q1LUE5	A4FVL3;A0A0R4IEF8;Q1LUE5	2;2;2	2;2;2	Zinc finger CCCH domain-containing protein 18	zc3h18	3	2	2	2	6.9	6.9
A0A0R4IEG3;Q567I6;A0A0R4ITL7;A0A0R4IBF2	A0A0R4IEG3;Q567I6;A0A0R4ITL7	3;2;2;1	3;2;2;1		cib1	4	3	3	3	17.6	17.6
A0A0R4IEI2;F1R0C2	A0A0R4IEI2;F1R0C2	12;9	12;9		si:ch211-127i16.2	2	12	12	12	25.2	25.2
F1QPT1;B3DJ54;F1RCQ7;A0A0R4IEJ3	F1QPT1;B3DJ54;F1RCQ7;A0A0R4IEJ3	7;7;7;7	7;7;7;7		uroc1	4	7	7	7	10.1	10.1
E9QC85;F1QS91;A0A0R4IEM0;A3KNM3	E9QC85;F1QS91;A0A0R4IEM0;A3KNM3	1;1;1;1	1;1;1;1		zgc:162239	4	2	1	1	5.6	2.5
A0A0R4IEM7;A0A0R4IIG2;A0A0R4IHF8;A0A0R4IFU2;Q6PBT5	A0A0R4IEM7;A0A0R4IIG2;A0A0R4IHF8;A0A0R4IFU2;Q6PBT5	1;1;1;1;1	1;1;1;1;1	Pyridine nucleotide-disulfide oxidoreductase domain-containing protein 1	pyroxd1	5	1	1	1	2.1	2.1
A0A0R4IEM8;Q7SXP4;F1QXQ1;B2GSG5;Q6NYA0;E9QGF8;A0A140TAU7;E9QIC5	A0A0R4IEM8;Q7SXP4;F1QXQ1;B2GSG5;Q6NYA0;E9QGF8;A0A140TAU7	7;7;6;6;6;5;4;3	7;7;6;6;6;5;4;3	Serine/arginine-rich splicing factor 1A;Serine/arginine-rich splicing factor 1B	srsf1a;srsf1b	8	7	7	7	23	23
A0A0R4IEP1;B2GR35;Q2L6L1	A0A0R4IEP1;B2GR35;Q2L6L1	4;4;4	4;4;4	Protein canopy-1	cnpy1	3	4	4	4	24	24
Q6ZM50;A0A0R4IEP3;Q6NWD6	Q6ZM50;A0A0R4IEP3;Q6NWD6	18;18;17	14;14;13		capza1b	3	18	18	14	81.8	65
A0A0R4IEP5;A0A0R4IPE8;Q29RC3;A0A0R4IU81;A0A0R4IIX9;A0A0R4IYA0;E7F5Y9;A0A0R4IXG9;A0A0R4IS95;A0A0R4IQV6;A0A0R4INY9;A0A0R4ICK5;A0A0J9YJ46;A0A0R4ILU5	A0A0R4IEP5;A0A0R4IPE8;Q29RC3	6;6;5;1;1;1;1;1;1;1;1;1;1;1	1;1;1;0;0;0;0;0;0;0;0;0;0;0		map7d1a	14	6	6	1	4.9	1.4
F6P4K3;A0A0R4IEP8	F6P4K3;A0A0R4IEP8	1;1	1;1		pde3a	2	1	1	1	1.8	1.8
F6PAM1;B3DI16;A0A0R4IEQ0;B8JLJ7;E9QIX5;B0S554;Q5YKG4	F6PAM1;B3DI16;A0A0R4IEQ0	12;12;12;5;3;3;1	4;4;4;0;0;0;0		gna11a	7	12	12	4	31.2	12.5
Q6IQI2;A0A0R4IEQ5;Q6TGN5;A0A0R4IW06	Q6IQI2;A0A0R4IEQ5;Q6TGN5;A0A0R4IW06	3;3;2;2	3;3;2;2	Galectin	lgals2a	4	3	3	3	20.1	20.1
E7EYE1;A0A0R4IER4;A0A0R4INP3;A0A0R4IPK3;A0A0R4IJB9	E7EYE1;A0A0R4IER4;A0A0R4INP3	80;80;76;11;9	79;79;75;11;9		CR847973.1	5	81	80	79	55.5	55.5
A0A140LH30;A0A0R4IES3;Q7SXN5;F1Q917	A0A140LH30;A0A0R4IES3;Q7SXN5	9;9;9;2	8;8;8;1	Dynamin-1-like protein	dnm1l	4	9	9	8	14	12.9
A2CE79;F1R1K1;F1RDR3;A0A0R4IW27;A0A0R4IES6;Q502I9;A0A0R4IL99	A2CE79;F1R1K1;F1RDR3;A0A0R4IW27;A0A0R4IES6;Q502I9	6;6;6;6;6;6;2	6;6;6;6;6;6;2	F-BAR domain only protein 2	fcho2	7	6	6	6	16.7	16.7
Q7ZWB3;E7FC21;A2ATX6;A0A0R4IET0	Q7ZWB3;E7FC21;A2ATX6;A0A0R4IET0	11;11;11;11	3;3;3;3		nt5c2a	4	11	11	3	29.4	9
F1QPF0;A0JME3;B7ZVK8;A6H8Q9;A0A0R4IEU0;E7F9G8;E7EYJ7	F1QPF0;A0JME3;B7ZVK8;A6H8Q9;A0A0R4IEU0;E7F9G8;E7EYJ7	1;1;1;1;1;1;1	1;1;1;1;1;1;1		erbb2ip	7	1	1	1	2	2
A0A0R4IEX8;E7F9M6	A0A0R4IEX8;E7F9M6	32;32	26;26	ATP-dependent 6-phosphofructokinase	LOC570106	2	32	32	26	38.2	34.2
A0A0R4IEY0;Q6GQL9;Q504D9;B5DDJ5	A0A0R4IEY0;Q6GQL9;Q504D9;B5DDJ5	6;6;6;6	6;6;6;6		ctbs	4	6	6	6	23.1	23.1
A8WHM7;F1R253;A0A0R4IEY4;A9ULS9;F1QZJ2;A0A0G2KWS9	A8WHM7;F1R253;A0A0R4IEY4	11;11;11;4;2;2	7;7;7;2;1;1		clasp1a	6	11	11	7	7.2	5
Q7ZUV4;F1RAC4;A0A0R4IEY7	Q7ZUV4;F1RAC4;A0A0R4IEY7	3;3;3	3;3;3		pwp2h	3	3	3	3	2.8	2.8
Q58ER5;F1QFW2;A0A0R4IF03	Q58ER5;F1QFW2;A0A0R4IF03	1;1;1	1;1;1		trim2a	3	1	1	1	3.6	3.6
F1QF86;A0A0R4IF09;A1L277	F1QF86;A0A0R4IF09;A1L277	11;11;11	9;9;9	Serine/threonine-protein phosphatase	ppp3ccb	3	14	11	9	29.1	19.8
F8W3V3;F8W3H3;F1QY26;A0A0R4IF18;A2BGY1	F8W3V3;F8W3H3;F1QY26;A0A0R4IF18;A2BGY1	1;1;1;1;1	1;1;1;1;1		arvcfb	5	1	1	1	10	10
Q5RHP5;A0A0R4IF40;Q7SYL2;Q502M2;A3KP57;F1QA40	Q5RHP5;A0A0R4IF40;Q7SYL2	4;4;2;1;1;1	4;4;2;1;1;1		acbd3	6	4	4	4	11.7	11.7
A0A0R4IF42;Q7ZVT5	A0A0R4IF42;Q7ZVT5	4;4	4;4	Protein rogdi homolog	rogdi	2	4	4	4	13.4	13.4
A0A0R4IXB4;A0A0R4IF46;A0A0R4IV33;A0A0R4IZL2;Q6PGW0;A0A0R4ITT5	A0A0R4IXB4;A0A0R4IF46;A0A0R4IV33;A0A0R4IZL2;Q6PGW0;A0A0R4ITT5	12;12;12;11;11;6	8;8;8;7;7;3		tcerg1a	6	12	12	8	11.7	7.9
A0A0R4IV67;A0A0R4IU33;A0A0R4IF54;A0A0R4IZH8;A0A0R4IA63	A0A0R4IV67;A0A0R4IU33;A0A0R4IF54;A0A0R4IZH8	45;45;45;41;2	42;42;42;38;1			5	45	45	42	27.5	25.8
Q7SXG8;A3QJX4;A0A0R4IF58	Q7SXG8;A3QJX4;A0A0R4IF58	2;2;2	2;2;2		sars2	3	2	2	2	3.9	3.9
Q7ZUR0;A0A0R4IF65;A0A0R4ILD2;A0A0R4IXY8;A0A0R4ILW1;Q8JGR5	Q7ZUR0;A0A0R4IF65;A0A0R4ILD2;A0A0R4IXY8;A0A0R4ILW1;Q8JGR5	22;22;18;18;18;17	22;22;18;18;18;17	DNA helicase	mcm2	6	22	22	22	24.5	24.5
F1RA14;A0A0R4IF77;A0A0R4IS09	F1RA14;A0A0R4IF77	14;14;2	5;5;2			3	15	14	5	12.8	4.9
Q6PE30;A8E4T0;A0A0R4IF89;B2GPA8;Q7ZU49;A2BHJ4	Q6PE30;A8E4T0;A0A0R4IF89;B2GPA8;Q7ZU49;A2BHJ4	1;1;1;1;1;1	1;1;1;1;1;1	CCR4-NOT transcription complex subunit 6-like	cnot6a;cnot6b;cnot6l	6	1	1	1	1.8	1.8
Q6DH06;A0A0R4IXU6;A0A0R4IFC0;A0A0R4ILJ8	Q6DH06;A0A0R4IXU6;A0A0R4IFC0;A0A0R4ILJ8	2;2;2;2	2;2;2;2		glrx2	4	2	2	2	26.1	26.1
A7LCJ6;A0A0R4IFC2;F1R4Q6;D2YW50;A0A0R4IY44	A7LCJ6;A0A0R4IFC2;F1R4Q6;D2YW50;A0A0R4IY44	2;2;2;2;2	1;1;1;1;1		pum2;pumilio2	5	2	2	1	1.6	0.9
A0A0R4IJY6;A0A0R4IFC3	A0A0R4IJY6;A0A0R4IFC3	2;2	2;2			2	9	2	2	4.7	1.2
F1QZY9;A0A0R4IFD1;Q7T3C7	F1QZY9;A0A0R4IFD1;Q7T3C7	6;6;6	5;5;5	Reticulon-4-interacting protein 1 homolog, mitochondrial	rtn4ip1	3	6	6	5	19.6	16.8
Q5XJQ0;B0UX68;A0A0R4IFD7	Q5XJQ0;B0UX68;A0A0R4IFD7	1;1;1	1;1;1		angptl7	3	1	1	1	3.3	3.3
A0A0R4IFF5;A0A0R4IVW1;A2RV39;A5PLG2	A0A0R4IFF5;A0A0R4IVW1;A2RV39;A5PLG2	1;1;1;1	1;1;1;1		LOC563520	4	2	1	1	2.7	1.7
A0A0R4IFG5	A0A0R4IFG5	1	1			1	1	1	1	1.7	1.7
Q6PGY1;A0A0R4IFG6	Q6PGY1;A0A0R4IFG6	3;3	3;3		bco1l	2	3	3	3	5.5	5.5
A0A140LGJ3;A0A0R4IFH4;Q789K9	A0A140LGJ3;A0A0R4IFH4;Q789K9	2;2;2	2;2;2		ube2a	3	2	2	2	25.2	25.2
A0A0R4IFI9;F6NST7;Q7SY26	A0A0R4IFI9;F6NST7;Q7SY26	16;9;8	10;5;4		zgc:63587	3	16	16	10	46.3	31.4
A0A0R4IFJ0;A2BGD5;Q1ED14	A0A0R4IFJ0;A2BGD5;Q1ED14	5;5;3	5;5;3	Calcium-binding and coiled-coil domain-containing protein 1	calcoco1;calcoco1a	3	5	5	5	8.1	8.1
Q6NUX7;A0A0R4IFJ1;F1QNW8;A0A0R4IFL6;A0A0R4IRN6	Q6NUX7;A0A0R4IFJ1;F1QNW8	7;7;7;2;1	7;7;7;2;1		dnajc7	5	7	7	7	17.2	17.2
A0A0R4IFJ3;A5PN01;A5PLJ1;Q2YDQ4;F1R8V8	A0A0R4IFJ3;A5PN01;A5PLJ1;Q2YDQ4;F1R8V8	2;1;1;1;1	2;1;1;1;1		si:dkeyp-120h9.1;slc7a7	5	2	2	2	3.8	3.8
A0A0R4IFJ4;Q32LQ9;Q5PR38	A0A0R4IFJ4	40;5;5	24;2;2			3	40	40	24	37.5	21.6
A0A0R4IFK2;A0A0R4IXG2	A0A0R4IFK2;A0A0R4IXG2	4;4	4;4			2	4	4	4	6.3	6.3
Q5U3T6;A0A0R4IFK9;A0A0R4IJ97	Q5U3T6;A0A0R4IFK9;A0A0R4IJ97	6;6;6	6;6;6		pmpca	3	6	6	6	16.8	16.8
A0A0R4IFL0;Q6K197;B3DHW2;A0A0R4IQ31;Q6K199;Q6DGE6	A0A0R4IFL0;Q6K197;B3DHW2;A0A0R4IQ31	6;6;6;6;2;2	6;6;6;6;2;2		rela	6	6	6	6	13.1	13.1
A0A0R4IFN1;A0A0R4ISY9	A0A0R4IFN1;A0A0R4ISY9	6;5	6;5			2	7	6	6	11.3	10.2
Q1RLY9;B3DKL1;F1QXE5;A0A0R4IFP8;Q8QFX6;A0A0B5JK66;Q69DB8;Q567N9;A0A0R4IVS1	Q1RLY9;B3DKL1;F1QXE5;A0A0R4IFP8;Q8QFX6;A0A0B5JK66;Q69DB8	8;8;8;8;8;7;7;3;3	8;8;8;8;8;7;7;3;3	Neuropilin-1a	nrp1a	9	8	8	8	10.7	10.7
R4GDY1;Q6AXI5;B0R0Z8;A0A0R4IFT4;B0R0Z7	R4GDY1;Q6AXI5;B0R0Z8;A0A0R4IFT4;B0R0Z7	3;3;3;3;3	2;2;2;2;2		picalmb	5	5	3	2	12.6	5.8
F1RBY7;F1Q7X2;F1R671;Q7SZF7;B3DK54;A0A0R4IFV9;Q6QMR7;Q6QMR6;Q6VQA3;F1RA48;Q6QMR8	F1RBY7;F1Q7X2;F1R671;Q7SZF7;B3DK54;A0A0R4IFV9;Q6QMR7;Q6QMR6;Q6VQA3;F1RA48;Q6QMR8	9;9;9;9;9;9;8;8;8;6;5	9;9;9;9;9;9;8;8;8;6;5	Receptor protein-tyrosine kinase	egfra	11	9	9	9	22.5	22.5
A0A0R4IFW9;Q5KTT6;A3KQB2;F1QM91	A0A0R4IFW9;Q5KTT6;A3KQB2	19;19;19;2	5;5;5;1		eif4g2b	4	19	19	5	20.3	5.2
A0A0R4IFX9;F1QGT2;F1R0Y5;E7FGE7	A0A0R4IFX9;F1QGT2;F1R0Y5;E7FGE7	2;2;1;1	1;1;0;0	Anion exchange protein	LOC798983;slc4a10b;slc4a8	4	2	2	1	1.9	0.6
A0A0R4IFY7;A0A0R4IIV2	A0A0R4IFY7;A0A0R4IIV2	10;10	10;10			2	10	10	10	10.9	10.9
A0A0R4IFZ2;Q4U0S5	A0A0R4IFZ2;Q4U0S5	1;1	1;1	RNA polymerase II-associated factor 1 homolog	paf1	2	1	1	1	2.2	2.2
F1QYU7;A0A0R4IG00;F1RDL2;Q7ZTW2	F1QYU7;A0A0R4IG00;F1RDL2;Q7ZTW2	9;9;7;6	4;4;2;1	S-adenosylmethionine synthase	mat2aa	4	15	9	4	37.2	9.6
O42269;B7ZDE9;A0A0R4IG01	O42269;B7ZDE9;A0A0R4IG01	3;3;3	3;3;3		htt	3	3	3	3	0.9	0.9
Q6PFN0;Q4V9N2;A3KQI1;Q6PGW6;F1RBD1;A0A0R4IG02	Q6PFN0;Q4V9N2;A3KQI1;Q6PGW6;F1RBD1;A0A0R4IG02	1;1;1;1;1;1	1;1;1;1;1;1		gtpbp1;gtpbp1l	6	1	1	1	1.9	1.9
A0A0R4IG29;A0A0R4IYC3;E7EYZ8;A0A0R4INX7;A0A0R4IDP2;F6P4J8;F1Q912;A0A0R4IAA6;F6NYW2;A0A0R4IIT2;F1Q7D8;A0A0N4SU16;A0A0R4INA3;F1R995;H0WFI2;A0A0R4IWS0;F1R9D0;A0A0R4IC03;A0A0R4IT41;K7DY09;A0A0R4IUL2;A0A0R4IHE6;A0A0R4IZM8;F6NUU8;A0A0R4IJE7;A0A0R4IMZ0;A0A0R4IYU5;A0A0R4IXC1;E9QD65;E7F524;A0A0A0MPR3;A0A0R4IPW3;H0WEA7;F1R906;A0A0N4STY0;A0A0R4IHB9;A0A0R4IQQ1;F1R0P8;A0A0R4IPM0;A0A0R4ISD0;A0A0R4IFA7;A0A0R4IF…	A0A0R4IG29;A0A0R4IYC3;E7EYZ8;A0A0R4INX7;A0A0R4IDP2;F6P4J8;F1Q912;A0A0R4IAA6;F6NYW2;A0A0R4IIT2;F1Q7D8;A0A0N4SU16;A0A0R4INA3;F1R995;H0WFI2;A0A0R4IWS0;F1R9D0;A0A0R4IC03;A0A0R4IT41;K7DY09;A0A0R4IUL2;A0A0R4IHE6;A0A0R4IZM8;F6NUU8;A0A0R4IJE7;A0A0R4IMZ0;A0A0R4IYU5;A0A0R4IXC1;E9QD65;E7F524;A0A0A0MPR3;A0A0R4IPW3;H0WEA7;F1R906;A0A0N4STY0;A0A0R4IHB9;A0A0R4IQQ1;F1R0P8;A0A0R4IPM0;A0A0R4ISD0;A0A0R4IFA7;A0A0R4IF…	10;9;8;8;8;8;8;8;8;8;8;8;7;7;7;7;7;7;7;7;7;7;7;7;7;7;7;7;7;7;7;7;7;6;6;6;6;6;6;6;6;6;6;6;6;6;6;6;6;6;6;6;6;6;6;6;6;6;6;6;6;6;6;6;6;5;5;5;5;5;5;5;5;5;5;5;5;5;5;5;5;5;5;5;5;5;5;5;4;4;4;4;4;4;4;4;4;4;4;4;4;4;4;4;4;4;4;3;3;3;3;3;3;3;3;3;3;3;3;3;3;3;3;3;3;3;3;3;3;3;3;3;3;3;3;3;3;3;3;3;3;3;3;3;3;3;3;3;3;3;3;3;3;3;3;3;3;3;3;3;3;3;3;3;3;3;3;3;3;3;3;3;3;3;2;2;2;2;2;2;2;2;2;2;2;2;2;2;2;2;2;2;2;2;2;2;2;2;2;…	0;0;0;0;0;0;0;0;0;0;0;0;0;0;0;0;0;0;0;0;0;0;0;0;0;0;0;0;0;0;0;0;0;0;0;0;0;0;0;0;0;0;0;0;0;0;0;0;0;0;0;0;0;0;0;0;0;0;0;0;0;0;0;0;0;0;0;0;0;0;0;0;0;0;0;0;0;0;0;0;0;0;0;0;0;0;0;0;0;0;0;0;0;0;0;0;0;0;0;0;0;0;0;0;0;0;0;0;0;0;0;0;0;0;0;0;0;0;0;0;0;0;0;0;0;0;0;0;0;0;0;0;0;0;0;0;0;0;0;0;0;0;0;0;0;0;0;0;0;0;0;0;0;0;0;0;0;0;0;0;0;0;0;0;0;0;0;0;0;0;0;0;0;0;0;0;0;0;0;0;0;0;0;0;0;0;0;0;0;0;0;0;0;0;0;0;0;0;0;0…		si:dkey-16p6.1;si:ch211-205a14.11;si:dkey-261p22.1;si:dkey-265e15.5;si:dkey-204l2.3;si:ch211-197f20.1;si:dkey-59l11.10;si:ch211-22k7.9;si:dkey-56m15.2;si:dkey-191j3.2;si:dkey-61p9.9;si:dkey-257e4.2;si:dkey-207m2.4;si:rp71-1l17.2;si:dkey-51d8.2;si:dkey-172k15.6;si:ch211-226o13.1	244	10	10	0	11.3	0
B3DHC5;A0A0R4IG36;E9QJQ2;F1QJD1;E9QCH4	B3DHC5;A0A0R4IG36;E9QJQ2;F1QJD1;E9QCH4	6;6;5;3;0	6;6;5;3;0		apoa4b.2;apoa4b.3	5	29	6	6	72.9	22.7
F1Q6Z9;A0A0R4IG48	F1Q6Z9;A0A0R4IG48	38;38	31;31			2	38	38	31	40.8	35.5
A0A0R4IG56;Q7ZVY3;Q1L940;A9JSW2;Q6P0F1	A0A0R4IG56;Q7ZVY3;Q1L940;A9JSW2;Q6P0F1	5;5;4;4;4	5;5;4;4;4		nfyc	5	5	5	5	16.1	16.1
Q6P4P8;A0A0R4IUY2;A0A0R4IG78	Q6P4P8;A0A0R4IUY2;A0A0R4IG78	30;30;30	25;25;25		pde6c	3	30	30	25	32	27.5
A0A0R4IZC2;A0A0R4IG79;A0A0R4IGW9	A0A0R4IZC2;A0A0R4IG79;A0A0R4IGW9	3;3;3	2;2;2			3	5	3	2	5.2	1.8
A5PMP1;A0A0R4IG81	A5PMP1;A0A0R4IG81	1;1	1;1		capn1b	2	5	1	1	5.6	1.4
A0A0R4IGA6;Q06S87;E7F0I1	A0A0R4IGA6;Q06S87	3;3;1	3;3;1	5-hydroxyisourate hydrolase	urah	3	3	3	3	18.1	18.1
A0A0R4IGA8;A0A0R4II11;A0A0R4ITJ8;A2RUY0;A0A0R4IZA7	A0A0R4IGA8;A0A0R4II11;A0A0R4ITJ8;A2RUY0;A0A0R4IZA7	1;1;1;1;1	1;1;1;1;1		mansc1	5	1	1	1	13.3	13.3
A0A0R4IGB1;Q5PRD9;E7FCB6;A2VCY4	A0A0R4IGB1;Q5PRD9;E7FCB6	5;5;5;1	5;5;5;1		zgc:101540	4	5	5	5	11.3	11.3
B0S8I3;A0A0R4IGB7;F1Q5M6	B0S8I3;A0A0R4IGB7;F1Q5M6	1;1;1	1;1;1		xpo4	3	1	1	1	2	2
A0A0R4IGN4;A0A0R4IGB8	A0A0R4IGN4;A0A0R4IGB8	1;1	1;1			2	1	1	1	0.5	0.5
Q7ZYW9;A0A0R4IGC4;B0UXP9	Q7ZYW9;A0A0R4IGC4;B0UXP9	7;7;7	7;7;7	Inosine-5-monophosphate dehydrogenase;Inosine-5-monophosphate dehydrogenase 2	impdh2	3	8	7	7	17.1	14.4
X1WG76;A0A0R4IGC6;E7F7X5	X1WG76;A0A0R4IGC6;E7F7X5	2;2;1	2;2;1		dlgap4b	3	2	2	2	4.4	4.4
Q503T8;F1QDL5;A0A0R4IGD1;F1QSI6;A2BIP9;A0A0R4IQW8;F1QSQ7;D0EWT6;B3DJV4	Q503T8;F1QDL5;A0A0R4IGD1;F1QSI6;A2BIP9;A0A0R4IQW8;F1QSQ7;D0EWT6;B3DJV4	2;2;2;2;1;1;1;1;1	1;1;1;1;0;0;0;0;0		zgc:110158;ssbp4;si:ch211-130m23.3;ssbp3a	9	2	2	1	7.3	3.6
A0A0R4IGD2	A0A0R4IGD2	6	1			1	6	6	1	22.7	5.1
A0A0R4IGD3;X1WH42	A0A0R4IGD3;X1WH42	2;2	2;2		sgip1a	2	2	2	2	3.1	3.1
A0A0R4IGD7;E9QD74;A7MD68;F1RBD7	A0A0R4IGD7;E9QD74;A7MD68;F1RBD7	1;1;1;1	1;1;1;1	Phosphoinositide phospholipase C	plcd1a	4	2	1	1	2.5	1.2
A0A0R4IGE2;B8JHS8;B2CZC5;F1QA32;B2CZC7;A0A0R4IZI2	A0A0R4IGE2;B8JHS8;B2CZC5	7;5;5;0;0;0	7;5;5;0;0;0		slc8a3	6	8	7	7	10.9	10
Q561X6;A4FTT4;A3QQ82;A0A0R4IGE4;A4FTT3;Q6YLA3	Q561X6;A4FTT4;A3QQ82;A0A0R4IGE4;A4FTT3;Q6YLA3	1;1;1;1;1;1	1;1;1;1;1;1		rbpja;rbpjb	6	1	1	1	4.2	4.2
Q7ZVA3;A0A0R4IGE6	Q7ZVA3;A0A0R4IGE6	1;1	1;1		sh3gl1b	2	3	1	1	8.5	4
A0A1S6L757;A0A1S6L752;Q6NV46;O93599;C0SPC7;A0A0R4IGF2;Q7ZTS5;Q9DDJ8;Q8JFU8;C5J410;B0S789;Q8JFS5	A0A1S6L757;A0A1S6L752;Q6NV46;O93599;C0SPC7;A0A0R4IGF2;Q7ZTS5	16;16;16;16;16;16;13;3;1;1;1;1	16;16;16;16;16;16;13;3;1;1;1;1	Signal transducer and activator of transcription	stat3	12	16	16	16	29.2	29.2
A0A0R4IGF8	A0A0R4IGF8	1	1			1	1	1	1	13.9	13.9
A0A0R4IGH1;F1R972;A1L260	A0A0R4IGH1;F1R972;A1L260	10;10;10	10;10;10	Muscle-related coiled-coil protein	murca;murc	3	10	10	10	28.1	28.1
A0A0R4IGI1;Q5XJ10;E9QIH5;E9QGA9;E9QCY9	A0A0R4IGI1;Q5XJ10;E9QIH5;E9QGA9	24;24;14;13;3	23;23;13;13;3	Glyceraldehyde-3-phosphate dehydrogenase	gapdh	5	24	24	23	80.4	78
A0A0R4IGI4	A0A0R4IGI4	5	5			1	5	5	5	1.2	1.2
A0A0R4IGJ5;T1ECS2;Q5RGL7;A5XCD2;R4GEX3	A0A0R4IGJ5;T1ECS2;Q5RGL7	4;4;4;1;1	4;4;4;1;1	N-lysine methyltransferase SMYD2-B	smyd2b	5	4	4	4	9.2	9.2
A0A0R4IGJ6	A0A0R4IGJ6	4	2			1	4	4	2	7.5	4.2
A0A0R4IMM3;A0A0R4IGJ7;Q6PBY7	A0A0R4IMM3;A0A0R4IGJ7;Q6PBY7	3;3;3	3;3;3	Trafficking protein particle complex subunit 13	trappc13	3	3	3	3	7.9	7.9
Q58EG9;F1QCQ7;A0A0R4IGK4;Q568N1;F1R5A4;O93423;E9QIN9;A5PLE0;F1R973;A2CEG3	Q58EG9;F1QCQ7;A0A0R4IGK4;Q568N1;F1R5A4;O93423;E9QIN9;A5PLE0;F1R973	6;6;6;4;4;4;3;3;3;2	6;6;6;4;4;4;3;3;3;2		stom;stoml3b;stoml3a	10	6	6	6	20.4	20.4
Q803R7;A0A0R4IGK7;E7FGM7	Q803R7;A0A0R4IGK7;E7FGM7	1;1;1	1;1;1		crnkl1	3	1	1	1	2	2
A0A0R4IGL6;Q8JFV5;A7E274;A1L204;Q6DGP5;Q32PW2;K7DYG3	A0A0R4IGL6;Q8JFV5;A7E274	19;19;13;8;4;3;1	19;19;13;8;4;3;1		hectd1	7	19	19	19	9.6	9.6
D7RVR7;Q6PH15;A0A0R4IGM0;B7TWQ9;D7RVR8;A0A0R4IM70	D7RVR7;Q6PH15;A0A0R4IGM0	8;8;8;2;2;2	8;8;8;2;2;2	Amino acid transporter	slc1a2b	6	8	8	8	17.4	17.4
A0A0R4IGM2;F5HSE3;F1QBY1	A0A0R4IGM2;F5HSE3	5;5;1	5;5;1	Nipped-B-like protein A	nipbla	3	5	5	5	2.3	2.3
A0A0R4IGM8;F1R5N2;Q5SP05	A0A0R4IGM8;F1R5N2	14;14;5	14;14;5		mia3	3	14	14	14	8.1	8.1
E9QBA5;E7FF13;A0A0R4IGN2	E9QBA5;E7FF13;A0A0R4IGN2	3;3;3	3;3;3		vldlr	3	3	3	3	3.6	3.6
A0A0R4IGN3;Q803D7;A0A0R4IBZ3	A0A0R4IGN3;Q803D7	47;45;4	47;45;4	Protein disulfide-isomerase	pdia3	3	47	47	47	78.9	78.9
A0A0R4IGN8;Q5BLH3;F1QDC0;A0A1D5NSP7	A0A0R4IGN8;Q5BLH3;F1QDC0;A0A1D5NSP7	15;9;9;9	15;9;9;9		cacna2d2a	4	16	15	15	14.8	14.2
A0A0R4IGP2;Q1LWJ4;B3DK52;Q8JID1;Q8UUY9	A0A0R4IGP2;Q1LWJ4;B3DK52	9;9;9;1;1	7;7;7;0;0	Tyrosine-protein kinase receptor	igf1ra	5	12	9	7	10	6.9
A0A0R4IGP6;Q6NXD1;A0A0R4IAV3;A0A0R4IAN1	A0A0R4IGP6;Q6NXD1	6;6;0;0	5;5;0;0	Pyruvate kinase	pkma	4	38	6	5	66.2	10
A0A0R4IGS0;A4IFW2;F1QLM9;A0A0H2UKT5;H9CWQ3;H9CWQ2;Q90YJ5	A0A0R4IGS0;A4IFW2;F1QLM9;A0A0H2UKT5;H9CWQ3;H9CWQ2	3;3;2;2;2;2;1	3;3;2;2;2;2;1	Receptor-type tyrosine-protein phosphatase F;Protein-tyrosine-phosphatase	ptprf;ptprfa	7	3	3	3	2.6	2.6
Z4YHX5;A0A0R4IGS3;Q6GMH0	Z4YHX5;A0A0R4IGS3;Q6GMH0	3;3;3	3;3;3	Pre-mRNA-splicing factor 18	prpf18	3	3	3	3	8.8	8.8
A0A0R4IRE4;A0A0R4IGS7;A0A0R4IIH7	A0A0R4IRE4;A0A0R4IGS7;A0A0R4IIH7	3;3;2	3;3;2			3	3	3	3	2.3	2.3
A0A0R4IGT8;A0A0R4IM82;A0A0R4IV96	A0A0R4IGT8;A0A0R4IM82	6;5;1	4;3;0			3	7	6	4	6.1	3.8
A0A0R4IK62;A0A0R4IGU0	A0A0R4IK62;A0A0R4IGU0	2;2	2;2			2	2	2	2	11.5	11.5
Q5XTN5;Q5XTN7;B5DDL7;A0A0R4IGU1	Q5XTN5;Q5XTN7;B5DDL7;A0A0R4IGU1	1;1;1;1	1;1;1;1		crygm4;crygs3	4	1	1	1	6.9	6.9
A6H8S1;A0A0R4IGV2;B0S6H8	A6H8S1;A0A0R4IGV2;B0S6H8	2;2;2	2;2;2		ppfia4	3	3	2	2	4	2.5
A0A0R4IGV9	A0A0R4IGV9	3	3			1	3	3	3	7.1	7.1
A0A0R4IGW6;R4GEC6;B0S5G3	A0A0R4IGW6;R4GEC6;B0S5G3	1;1;1	1;1;1		si:ch211-276c2.2;clstn2	3	1	1	1	1	1
A0A0R4IGY4;A0A0R4IL25;A0A0R4IFV4	A0A0R4IGY4;A0A0R4IL25;A0A0R4IFV4	15;15;11	9;9;7			3	15	15	9	17.4	11.5
Q1JQ21;Q501W6;A0A0R4IK91;Q2TDX0;F1R4F4;A0A0R4IH03;Q32SG8;F6PC65	Q1JQ21;Q501W6;A0A0R4IK91;Q2TDX0;F1R4F4;A0A0R4IH03;Q32SG8;F6PC65	1;1;1;1;1;1;1;1	1;1;1;1;1;1;1;1		slc8a1a	8	1	1	1	3.2	3.2
A0A0R4IH04;Q58EC3	A0A0R4IH04;Q58EC3	26;15	26;15		aglb	2	29	26	26	33.1	30.5
F1R1C9;A0A0R4IH06;A0A0R4IHK2;A1L101	F1R1C9;A0A0R4IH06;A0A0R4IHK2;A1L101	2;2;2;1	2;2;2;1		ttc7b	4	2	2	2	2.8	2.8
A0A0R4IH07;B6IDE7;D7PS92	A0A0R4IH07;B6IDE7	17;17;6	17;17;6		frem2b	3	19	17	17	7.1	6.4
A0A0R4IX04;E7F4G8;F1R1L5;A0A0R4IH08;F8W4B1;E7FB06	A0A0R4IX04;E7F4G8;F1R1L5;A0A0R4IH08;F8W4B1;E7FB06	1;1;1;1;1;1	1;1;1;1;1;1		itpr1a;itpr3;itpr1	6	1	1	1	3.7	3.7
Q5RG54;A0A0R4IH09;A6H8S4;Q5RG53	Q5RG54;A0A0R4IH09;A6H8S4	10;10;9;4	10;10;9;4	Amidophosphoribosyltransferase	ppat	4	10	10	10	26.4	26.4
A0A0R4IH11;Q1L8P7;B3DIU2	A0A0R4IH11;Q1L8P7;B3DIU2	6;6;4	6;6;4	Thrombospondin-3b	thbs3b	3	6	6	6	9.9	9.9
F1QNJ4;A0A0R4IH14;Q6DHS8;F1QNJ3;Q6TNQ2	F1QNJ4;A0A0R4IH14;Q6DHS8;F1QNJ3;Q6TNQ2	9;9;9;9;9	9;9;9;9;9		tes	5	9	9	9	16.9	16.9
A0A0R4IH17;A0A0R4IXE7	A0A0R4IH17;A0A0R4IXE7	2;1	2;1			2	2	2	2	16.5	16.5
A0A0R4IH39	A0A0R4IH39	5	0			1	14	5	0	54.3	0
A0A0R4IH50;F1RD13	A0A0R4IH50;F1RD13	5;5	3;3		si:ch211-266g18.10	2	6	5	3	14.5	9.8
Q4KMF3;A0A0R4IH55;Q6DRL5;A4QN76;F1QS42;A8KB06	Q4KMF3;A0A0R4IH55;Q6DRL5;A4QN76	3;3;3;2;1;1	3;3;3;2;1;1	Myb-binding protein 1A-like protein	mybbp1a	6	3	3	3	2	2
A0A0R4IH79;A0A0R4IPW4	A0A0R4IH79	22;8	22;8			2	22	22	22	21.7	21.7
A0A0R4IH90;Q7ZV03;F8W269	A0A0R4IH90;Q7ZV03	5;5;2	2;2;1	Vacuolar protein sorting-associated protein 26B	vps26b	3	6	5	2	12.9	4.4
A0A0R4IH93;Q4KMJ2	A0A0R4IH93;Q4KMJ2	2;2	2;2		zgc:110045	2	6	2	2	12.2	5
Q7ZTS0;A0A0R4IH96;A0A0R4IPQ5	Q7ZTS0;A0A0R4IH96;A0A0R4IPQ5	14;14;8	2;2;1		bco1	3	14	14	2	27.5	6.6
Q05AJ1;A0A0R4IHA2;A0A0R4IWY3	Q05AJ1;A0A0R4IHA2;A0A0R4IWY3	1;1;1	1;1;1		larp4b	3	1	1	1	2.6	2.6
B3DLK0;A0A0R4IMA3;A0A0R4IHB0;Q2LDA1;B3DKQ3;Q90412;Q561Q0	B3DLK0;A0A0R4IMA3;A0A0R4IHB0;Q2LDA1;B3DKQ3;Q90412;Q561Q0	15;15;15;15;15;13;12	14;14;14;14;14;13;12		col2a1a	7	15	15	14	14.1	13.3
A0A0R4IHC0;Q90YJ0;Q6IQX2;E9QCG6	A0A0R4IHC0;Q90YJ0;Q6IQX2;E9QCG6	11;11;11;11	11;11;11;11		col1a2	4	11	11	11	10.8	10.8
A0A0R4IHC4;A0A0R4IF79;A0A0R4IDL5;A0A0R4IZ34;E7F5Y2;A0A0R4ICP5;A0A0R4ILI2;A0A0R4IXZ2;A0A0R4IJ29;A0A0R4IFZ3;A0A0R4II21;F6PA60;F1QBY6;A0A0R4IAU1;F1QCM1;A0A0R4IDC0;E9QJH1;A0A0R4IA12;H0WET0;A0A0R4IBR2;A0A0R4IP16;A0A0R4IIK6;A0A0R4IE23;A0A0R4IYW1;A0A0R4IY80;A0A0R4II04;E9QIK7;A0A0R4IMI9;F1Q714;H0WE40;A0A0R4IWN4;A0A0G2KS91;A0A0G2KTT5;E7FC35;E7F9R7;A0A0R4IZP8;A0A0R4IQQ2;A0A0R4IH12;E9QCU9;A0A0R4IMA4;A0A0R4I…	A0A0R4IHC4;A0A0R4IF79;A0A0R4IDL5;A0A0R4IZ34;E7F5Y2;A0A0R4ICP5;A0A0R4ILI2;A0A0R4IXZ2;A0A0R4IJ29;A0A0R4IFZ3;A0A0R4II21;F6PA60;F1QBY6;A0A0R4IAU1;F1QCM1;A0A0R4IDC0;E9QJH1;A0A0R4IA12;H0WET0;A0A0R4IBR2;A0A0R4IP16;A0A0R4IIK6;A0A0R4IE23;A0A0R4IYW1;A0A0R4IY80;A0A0R4II04;E9QIK7;A0A0R4IMI9;F1Q714;H0WE40;A0A0R4IWN4;A0A0G2KS91;A0A0G2KTT5;E7FC35;E7F9R7;A0A0R4IZP8;A0A0R4IQQ2;A0A0R4IH12;E9QCU9;A0A0R4IMA4;A0A0R4I…	5;4;4;4;3;3;3;3;3;3;3;2;3;3;2;3;3;3;2;3;2;3;2;3;3;2;2;3;3;2;3;3;2;3;2;2;1;3;2;2;2;2;3;3;2;1;1;1;1;2;2;2;3;3;2;1;2;2;2;2;3;1;1;1;2;1;2;2;1;1;2;1;3;3;1;3;2;1;2;1;1;2;2;2;2;2;2;1;2;1;1;1;1	1;1;0;1;0;0;0;0;0;0;0;0;0;0;0;0;0;0;0;0;0;0;0;0;0;0;0;0;0;0;0;0;0;0;0;0;0;0;0;0;0;0;0;0;0;0;0;0;0;0;0;0;0;0;0;0;0;0;0;0;0;0;0;0;0;0;0;0;0;0;0;0;0;0;0;0;0;0;0;0;0;0;0;0;0;0;0;0;0;0;0;0;0		si:ch211-218h8.1;si:dkey-254e13.6;si:dkey-240n22.6;si:dkey-269p2.1;si:dkey-29p23.1;si:dkey-16p6.4;si:dkeyp-4f2.1;si:ch211-64i20.3;si:dkeyp-100h4.1;si:dkey-265e7.1	93	10	5	1	13.1	0.7
Q6DC29;A0A0R4IHE5	Q6DC29;A0A0R4IHE5	1;1	1;1		fam49a	2	3	1	1	11.8	4.3
A0A0R4IHG9;Q6NY69;Q6TGS9	A0A0R4IHG9;Q6NY69;Q6TGS9	2;2;1	2;2;1		ubl3a;ubl3b	3	2	2	2	27.2	27.2
Q503E2;A0A0R4IHH8	Q503E2;A0A0R4IHH8	27;27	27;27		prep	2	27	27	27	49.6	49.6
Q6DRC1;A0A0R4IHJ1	Q6DRC1;A0A0R4IHJ1	4;4	4;4		snrpf	2	4	4	4	33.7	33.7
I3IT87;F1RD00;F1Q9V1;B2GP49;G1K2F5;A0A0R4IL09;A0A0R4IHJ6;Q7ZW98;Q6NWK2;A8E7K7;F1QLI6	I3IT87;F1RD00;F1Q9V1;B2GP49;G1K2F5;A0A0R4IL09;A0A0R4IHJ6;Q7ZW98;Q6NWK2;A8E7K7;F1QLI6	8;8;8;8;8;8;8;8;8;4;4	8;8;8;8;8;8;8;8;8;4;4	AP-2 complex subunit mu-B;AP-2 complex subunit mu-A	ap2m1b;ap2m1a	11	8	8	8	18.7	18.7
A0A0R4ISD5;A0A0R4IHK0;Q568S9	A0A0R4ISD5;A0A0R4IHK0;Q568S9	4;4;4	4;4;4		aspscr1	3	4	4	4	12.4	12.4
D9IVG5;D9IVG2;D9IVG3;D9IVG4;A0A0R4IHK3;Q6TGX3;F1RCK9;D9IVG1;A0A0R4IQM4;A0A0R4IWY5;F1QAK1;Q6P7X7;A0A0R4IG10	D9IVG5;D9IVG2;D9IVG3;D9IVG4;A0A0R4IHK3;Q6TGX3;F1RCK9;D9IVG1;A0A0R4IQM4;A0A0R4IWY5;F1QAK1;Q6P7X7	7;7;7;7;7;7;7;7;7;7;7;6;3	2;2;2;2;2;2;2;2;2;2;2;2;0		sept9a	13	7	7	2	22.4	10.3
A0A0R4IHL6;A0A0R4IW61;Q7ZU92;A0A0R4IYB9;A0A0R4IPV8	A0A0R4IHL6;A0A0R4IW61;Q7ZU92	12;12;10;5;1	12;12;10;5;1	Poly(A)-specific ribonuclease PARN	parn	5	12	12	12	19.5	19.5
A0A0R4IHM0;Q7ZUP3;Q6NYD2;Q1MTE6;F1R4J2;F6NQF0;Q4V945	A0A0R4IHM0;Q7ZUP3;Q6NYD2;Q1MTE6;F1R4J2;F6NQF0	4;4;4;4;3;3;1	4;4;4;4;3;3;1	Sideroflexin	sfxn2	7	4	4	4	9.4	9.4
A0A0R4IXD2;A0A0R4IZU2;A0A0R4IHP7	A0A0R4IXD2;A0A0R4IZU2;A0A0R4IHP7	1;1;1	1;1;1			3	1	1	1	6.1	6.1
A0A0R4IHQ1;A0A0R4IU59;E7F6H7;Q08CA8;A0A0R4IPR1	A0A0R4IHQ1;A0A0R4IU59;E7F6H7	3;3;3;2;2	3;3;3;2;2			5	6	3	3	15.3	9.7
Q5RGA7;A0A0R4IHR0;Q6DHR4;E9QE61	Q5RGA7;A0A0R4IHR0;Q6DHR4;E9QE61	16;16;15;9	16;16;15;9		bpnt1	4	16	16	16	59.5	59.5
E7FE08;A0A0R4IHR7;X1WHN9;A0A1D5NS76	E7FE08;A0A0R4IHR7;X1WHN9;A0A1D5NS76	2;2;2;2	2;2;2;2		tjp1b	4	14	2	2	10.4	1.8
A9ULS7;A0A0R4IHR9	A9ULS7;A0A0R4IHR9	2;2	2;2		slc2a11b	2	2	2	2	4	4
Q6PFM3;A0A0R4IHT0;A0A0R4II73;A0A0R4IB76	Q6PFM3;A0A0R4IHT0;A0A0R4II73	16;16;15;2	16;16;15;2		slc25a12	4	16	16	16	21.4	21.4
Q90Y37;A0A0R4IHT4	Q90Y37;A0A0R4IHT4	10;10	10;10	Rho-associated protein kinase	rock2a	2	10	10	10	7.6	7.6
A2BG00;F1QIM7;Q5ZEW1;F8W481;A0A0R4IHU0;A2BFZ9;Q4KMK2;O13148;A0A0B5JW53	A2BG00;F1QIM7;Q5ZEW1;F8W481;A0A0R4IHU0;A2BFZ9;Q4KMK2;O13148	2;2;2;2;2;1;1;1;1	1;1;1;1;1;1;1;0;1	Receptor protein-tyrosine kinase;Ephrin type-A receptor 4a	epha4a	9	3	2	1	4.9	2.1
A0A0R4IHU9	A0A0R4IHU9	2	2			1	18	2	2	58.9	5.5
A0A0R4IHV1	A0A0R4IHV1	1	1			1	35	1	1	67.5	4.2
Q6DGU1;A0A0R4IHX8	Q6DGU1;A0A0R4IHX8	2;2	2;2		sat2b	2	2	2	2	9.4	9.4
F1QTR1;B5M4A7;A0A0R4IHY1;Q5XJK0	F1QTR1;B5M4A7;A0A0R4IHY1;Q5XJK0	9;9;9;8	9;9;9;8		cryba1l2	4	10	9	9	50.3	43.9
Q1RLT6;F1QM18;A0A0R4IHY8	Q1RLT6;F1QM18;A0A0R4IHY8	3;3;3	3;3;3		zgc:136858	3	3	3	3	4.3	4.3
Q6P3K2;A0A0R4II12;A0A0R4IPP1;A0A0R4IQT6	Q6P3K2;A0A0R4II12;A0A0R4IPP1;A0A0R4IQT6	4;4;4;4	4;4;4;4		gne	4	4	4	4	5.9	5.9
Q7T3C1;A0A0R4II15;E9QI11;Q6P0U5;A0A0R4IJ42	Q7T3C1;A0A0R4II15	13;13;1;1;1	12;12;0;0;0		tcea1	5	13	13	12	49.8	47.6
A0A0R4II16;F1QP96;Q6DGT0	A0A0R4II16;F1QP96;Q6DGT0	5;4;4	5;4;4		psmf1	3	5	5	5	20.6	20.6
A0A0R4IWB7;A0A0R4ITA0;Q45H72;A0A0R4II20;Q2TJF6	A0A0R4IWB7;A0A0R4ITA0;Q45H72;A0A0R4II20;Q2TJF6	6;6;6;6;4	6;6;6;6;4		lama1	5	7	6	6	2.5	2.2
B8A4T6;A0A0R4II70	B8A4T6;A0A0R4II70	1;1	1;1		col9a1b	2	1	1	1	2.3	2.3
A0A0R4II76;Q6AZA0	A0A0R4II76;Q6AZA0	19;19	19;19	Acetyl-CoA acetyltransferase, mitochondrial	acat1	2	19	19	19	49.5	49.5
A0A0R4II95	A0A0R4II95	1	0			1	7	1	0	9.1	0
E7FCX7;Q1LXJ7;A0A0R4II96	E7FCX7;Q1LXJ7;A0A0R4II96	4;4;4	0;0;0		cyt1l	3	47	4	0	77.1	0
Q1RLQ1;A0A0R4II97;Q6PBU3;Q5RIC7	Q1RLQ1;A0A0R4II97	4;4;1;1	4;4;1;1	Stathmin	stmn1a	4	4	4	4	23.6	23.6
E7F022;A0A0R4IIA0	E7F022;A0A0R4IIA0	36;36	35;35		xdh	2	36	36	35	30.2	29.5
F1QUA3;A0A0R4IIA7;A0A0R4IKN2;Q5SPK7;A0A0G2KHJ1;Q0V975;Q7SY14	F1QUA3;A0A0R4IIA7;A0A0R4IKN2;Q5SPK7	38;38;38;36;1;1;1	36;36;36;34;1;1;1		tln2a	7	51	38	36	22	16.3
E2FHP4;A0A0R4IPQ8;A0A0R4IIB1;A0A0R4ITL4;Q5EAQ4;A0A0R4IFM0	E2FHP4;A0A0R4IPQ8;A0A0R4IIB1;A0A0R4ITL4	55;55;55;36;15;10	3;3;3;3;0;0		cfh	6	55	55	3	60.7	3.3
Q08CP3;A4JYE1;Q8JI27;Q801M2;Q8AY67;A0A0R4IP15;A0A0R4IIB3	Q08CP3;A4JYE1;Q8JI27;Q801M2;Q8AY67;A0A0R4IP15;A0A0R4IIB3	2;2;2;2;2;2;2	2;2;2;2;2;2;2		neo1a	7	2	2	2	1.6	1.6
F1R9T0;A0A0R4IIB7;A4IG36;F1QE89	F1R9T0;A0A0R4IIB7;A4IG36;F1QE89	15;15;13;13	15;15;13;13		aldh5a1	4	15	15	15	41.2	41.2
A0A0R4IID7	A0A0R4IID7	1	1			1	6	1	1	9.6	3.2
A0A0R4IIE9	A0A0R4IIE9	3	3			1	3	3	3	4.6	4.6
A0A0R4IIF8;Q6NYX5;A0A0R4IMQ2;P58239	A0A0R4IIF8;Q6NYX5;A0A0R4IMQ2;P58239	3;3;3;3	3;3;3;3	Leukocyte cell-derived chemotaxin 1;Chondrosurfactant protein;Chondromodulin-1	lect1	4	3	3	3	10.8	10.8
E9QBE2;A8E588;A0A0R4IIG4;A0A0R4IZI8;Q32PQ1;A8KBT8	E9QBE2;A8E588;A0A0R4IIG4;A0A0R4IZI8;Q32PQ1;A8KBT8	1;1;1;1;0;0	1;1;1;1;0;0		si:dkey-239j18.2;im:6910535;ctslb;zgc:174153	6	10	1	1	28.1	2.7
A3KNV8;A0A0R4IIH0;A0A0R4IYY8	A3KNV8;A0A0R4IIH0	5;5;2	5;5;2		ubfd1	3	5	5	5	19	19
A0A0R4IIH4;F1RDW0	A0A0R4IIH4;F1RDW0	4;2	4;2		LOC100329883	2	4	4	4	2.2	2.2
Q7ZTT5;A0A0R4IIH9;F8W3J8	Q7ZTT5;A0A0R4IIH9;F8W3J8	10;10;7	10;10;7		adkb	3	10	10	10	32.8	32.8
F1QQQ5;A0A0R4III1	F1QQQ5;A0A0R4III1	30;30	2;2		gsnb	2	30	30	2	48.5	2.7
Q4VA89;F8W5C6;A0A0R4III2	Q4VA89;F8W5C6;A0A0R4III2	16;16;16	16;16;16		snx6	3	16	16	16	38.2	38.2
F1RDD1;A0A0R4IIK9	F1RDD1;A0A0R4IIK9	2;2	2;2		mamdc1	2	2	2	2	2.2	2.2
A3KNL9;A0A0R4IIN8	A3KNL9;A0A0R4IIN8	1;1	1;1		nudt6	2	1	1	1	2.7	2.7
Q6PE23;A0A0R4ILB1;A0A0R4IIN9	Q6PE23;A0A0R4ILB1;A0A0R4IIN9	11;11;11	11;11;11		lnpep	3	11	11	11	12.2	12.2
Q6PEH0;A0A0R4IIP1;A0A0R4IQ00	Q6PEH0;A0A0R4IIP1	6;6;2	6;6;2	tRNA-dihydrouridine(47) synthase [NAD(P)(+)]	dus3l	3	6	6	6	12.6	12.6
Q4V8Z7;T1SXK0;A0A0R4IZL8;A0A0R4IIR1;A0A0R4ISG4;A0A0R4IH75;A5WVX3	Q4V8Z7;T1SXK0;A0A0R4IZL8;A0A0R4IIR1;A0A0R4ISG4;A0A0R4IH75	9;9;9;9;8;8;1	4;4;4;4;4;4;0		dnm2a	7	12	9	4	14.7	5.8
A0A0R4IIU3;A0A0R4IUT7	A0A0R4IIU3;A0A0R4IUT7	1;1	1;1			2	1	1	1	1.7	1.7
A9JRG7;A0A0R4IIU9	A9JRG7;A0A0R4IIU9	1;1	1;1		zgc:172323	2	4	1	1	4.3	0.8
A0A0R4IIV4;Q1RLX4	A0A0R4IIV4;Q1RLX4	3;3	3;3	Trafficking protein particle complex subunit 11	trappc11	2	3	3	3	2.7	2.7
A0A0R4IML8;A0A0R4IIV9;Q6P0J6;A0A0R4IW14	A0A0R4IML8;A0A0R4IIV9;Q6P0J6;A0A0R4IW14	5;5;4;3	5;5;4;3		thumpd1	4	5	5	5	28	28
A0A0R4IIW4;Q7SXI4	A0A0R4IIW4;Q7SXI4	2;2	2;2		zfand2a	2	2	2	2	9.9	9.9
A0A0R4IIX4;Q6PUS3;Q7ZVG5;F1QIB2;F6P2P0	A0A0R4IIX4;Q6PUS3;Q7ZVG5;F1QIB2;F6P2P0	16;16;16;16;16	16;16;16;16;16		cstf3	5	16	16	16	22.9	22.9
A0A0R4IIZ7;Q6NYA1	A0A0R4IIZ7;Q6NYA1	12;12	12;12		hnrnpabb	2	19	12	12	56.7	45.4
A0A0R4IJ00;A0A0R4IEP7;A0A0R4IXI3;A0A0R4IE12	A0A0R4IJ00;A0A0R4IEP7;A0A0R4IXI3	14;10;9;5	2;1;1;1			4	14	14	2	40	10.2
Q6PHU7;F1QJL0;A0A0R4IJ02;Q7ZV48;Q6P0K5;B7ZVM0;E9QDZ3;A8E550;Q7SYA8;Q6TH31;F1RA25	Q6PHU7;F1QJL0;A0A0R4IJ02;Q7ZV48;Q6P0K5	9;9;9;9;8;3;2;2;2;2;2	9;9;9;9;8;3;2;2;2;2;2		chia.6;zgc:65788	11	10	9	9	22.5	20.8
A0A0R4IJ04;Q6NV05;F1QG19;A8KBS1	A0A0R4IJ04;Q6NV05;F1QG19;A8KBS1	4;4;4;4	4;4;4;4		rbm14b	4	4	4	4	8.7	8.7
E9QB69;A0A0R4IJ07	E9QB69;A0A0R4IJ07	2;2	2;2		ikbkap	2	2	2	2	1.7	1.7
A0A0R4IJ10	A0A0R4IJ10	2	0			1	37	2	0	30.8	0
Q7ZTV8;Q6NY72;P79725;A0A0R4IJ12	Q7ZTV8;Q6NY72;P79725;A0A0R4IJ12	2;2;2;2	2;2;2;2		clns1a	4	2	2	2	9.2	9.2
Q0E671;A0A0R4IJ13;Q5RH89	Q0E671;A0A0R4IJ13;Q5RH89	6;6;5	6;6;5		cmasa	3	6	6	6	13.3	13.3
Q6P125;A0A0R4IJ17	Q6P125;A0A0R4IJ17	2;2	2;2		cirh1a	2	2	2	2	2.3	2.3
A0A0R4IJ19;Q1L8T8	A0A0R4IJ19;Q1L8T8	2;2	2;2		znf865	2	2	2	2	1.2	1.2
A0A0R4IJ30;Q5U3A7;A0A0R4ILJ7	A0A0R4IJ30;Q5U3A7	10;10;3	10;10;3	Dynamin-like 120 kDa protein, mitochondrial;Dynamin-like 120 kDa protein, form S1	opa1	3	10	10	10	9.5	9.5
F1QY43;A0A0R4IJ38;F1QK93;Q7ZVP5	F1QY43;A0A0R4IJ38;F1QK93;Q7ZVP5	45;45;37;36	45;45;37;36		psmd1	4	45	45	45	47.5	47.5
A0A0R4IJ45;Q1ECV3;B8JMD9	A0A0R4IJ45;Q1ECV3;B8JMD9	2;2;1	2;2;1		mob2b	3	2	2	2	9.7	9.7
A0A0R4IJ66;A0A0R4IJP7;A0A0R4ISB0;A0JMB8;Q58EE4	A0A0R4IJ66;A0A0R4IJP7;A0A0R4ISB0;A0JMB8;Q58EE4	6;6;6;6;3	6;6;6;6;3		znf185	5	6	6	6	7.4	7.4
G9MDF3;A0A0R4ILC8;A0A0R4IJ68;A0A0R4IN11;E7EZD4;H3K2Y7	G9MDF3;A0A0R4ILC8;A0A0R4IJ68;A0A0R4IN11;E7EZD4;H3K2Y7	5;5;5;5;4;4	5;5;5;5;4;4		lrp8	6	5	5	5	5.1	5.1
E7F4T0;E9QCV2;A0A0R4IJ71	E7F4T0;E9QCV2;A0A0R4IJ71	186;186;186	186;186;186		plecb	3	207	186	186	43.2	39.6
A0A0R4IJ75	A0A0R4IJ75	1	1			1	1	1	1	0.7	0.7
Q08BE3;F6NHV5;A0A0R4IJ91;A0A0R4IFV3;Q1RLV5;F6NHQ1	Q08BE3;F6NHV5;A0A0R4IJ91;A0A0R4IFV3;Q1RLV5;F6NHQ1	5;5;5;4;4;4	5;5;5;4;4;4		slmapa;zgc:153887	6	5	5	5	8.4	8.4
A0A0R4IJ92;F1R4A3	A0A0R4IJ92;F1R4A3	3;2	3;2		LOC101883045	2	3	3	3	7.2	7.2
Q0P4B3;F1QLH9;A0A0R4IJA4	Q0P4B3;F1QLH9;A0A0R4IJA4	9;9;9	9;9;9		nucb1	3	9	9	9	22.9	22.9
A0A0R4IJB1	A0A0R4IJB1	5	5			1	5	5	5	8.8	8.8
A0A0R4IJB5;Q6IQC6;A7MCH6;A0A0G2KPH1	A0A0R4IJB5;Q6IQC6;A7MCH6	4;4;2;1	4;4;2;1		psmd4a;LOC797088	4	7	4	4	45.3	25.1
A4QNU8;A0A0R4IJC7	A4QNU8;A0A0R4IJC7	2;2	2;2		yme1l1b	2	2	2	2	2.2	2.2
A9C3Q7;A0A0R4IJE3	A9C3Q7;A0A0R4IJE3	9;9	1;1	Aminomethyltransferase	amt	2	9	9	1	23.7	2
A0A0R4IJF9;Q6GMI2;F1Q9P1;F1QB87	A0A0R4IJF9;Q6GMI2;F1Q9P1;F1QB87	2;2;2;1	2;2;2;1		mpp2b	4	2	2	2	4.6	4.6
Q08BX6;A0A0R4IJG2;F6P0J3;A0A0R4IEL5	Q08BX6;A0A0R4IJG2;F6P0J3;A0A0R4IEL5	3;3;3;2	3;3;3;2	Calsequestrin	casq1b	4	3	3	3	6.1	6.1
A0A0R4IJI9;A0A0R4IMQ6	A0A0R4IJI9	6;2	6;2			2	6	6	6	3.9	3.9
A0A0R4IJK3;O73875;A0A0R4INV2;A9JSS4;A4FUN2;A0A0B5JJY8	A0A0R4IJK3;O73875	1;1;1;1;1;1	1;1;1;1;1;1	Receptor protein-tyrosine kinase	ephb4a	6	3	1	1	3.2	1.2
A4QP41;A0A0R4IJL2;Q32PK7	A4QP41;A0A0R4IJL2	14;14;5	14;14;5		naga	3	14	14	14	31.6	31.6
A0A0R4IJM9;A0A0R4ILV8;F8W3T3	A0A0R4IJM9;A0A0R4ILV8;F8W3T3	5;5;4	5;5;4		si:dkey-257h21.1	3	5	5	5	6.7	6.7
A0A0R4IU05;A0A0R4IJN1;Q7ZUU8;A0A0R4IEY3;A0A0R4ISL8;Q08C04	A0A0R4IU05;A0A0R4IJN1;Q7ZUU8	21;21;17;1;1;1	20;20;16;1;0;0		ap1g1	6	21	21	20	18.3	17.2
Q6IQK3;A0A0R4IJN3;Q7SZZ5	Q6IQK3;A0A0R4IJN3;Q7SZZ5	5;5;5	2;2;2		vamp3;vamp2	3	5	5	2	51	23.5
A0A0R4IJQ4;F1RES6;Q7ZVR6	A0A0R4IJQ4;F1RES6;Q7ZVR6	2;2;2	2;2;2	Myoneurin	mynn	3	2	2	2	2.9	2.9
A0A0R4IJQ7;Q0P429;F1QCH7;A4QP35	A0A0R4IJQ7;Q0P429;F1QCH7;A4QP35	7;7;7;6	7;7;7;6		LOC571260;zgc:162816	4	7	7	7	21.9	21.9
A0JMF3;A0A0R4IJR2;U3JA39;A0A0R4IXA1;A0A0R4IL43	A0JMF3;A0A0R4IJR2;U3JA39;A0A0R4IXA1	3;3;3;3;1	3;3;3;3;1		fbxo11a	5	3	3	3	3.2	3.2
F1QZA4;A0A0R4IJR5;Q567A6	F1QZA4;A0A0R4IJR5	5;5;1	3;3;1	Isocitrate dehydrogenase [NAD] subunit, mitochondrial	idh3g	3	5	5	3	13.6	8.7
Q90Z37;A0A0R4IJR6;A0A0R4IQ86;A0A0R4IL00;Q567J9;Q3B7G9;Q7SZW1	Q90Z37;A0A0R4IJR6;A0A0R4IQ86;A0A0R4IL00	15;15;14;14;1;1;1	15;15;14;14;1;1;1		cdh1	7	15	15	15	18.5	18.5
A0A0R4IJR7	A0A0R4IJR7	3	3			1	3	3	3	8.8	8.8
A0A0R4IJS1;F2Z4S5;F8W2V5;F8W5T2;Q5M7Y0	A0A0R4IJS1	9;3;3;2;2	1;0;0;0;0			5	9	9	1	19	1.6
A0A0R4IJS6	A0A0R4IJS6	3	3			1	3	3	3	7.3	7.3
Q5RGI2;A0JMB3;A0A0R4IJT3	Q5RGI2;A0JMB3;A0A0R4IJT3	7;7;7	7;7;7		nup107	3	7	7	7	6.2	6.2
Q6NX09;A0A0R4IJT7;Q7ZUM3;B8A5H6;Q6DEJ8	Q6NX09;A0A0R4IJT7;Q7ZUM3	44;44;42;4;1	41;41;39;4;1	Hexokinase	hk1	5	44	44	41	48	45.6
Q7ZU96;Q6TNV4;A0A0R4IJT8	Q7ZU96;Q6TNV4;A0A0R4IJT8	30;30;30	30;30;30		cct8	3	30	30	30	50.9	50.9
B0S7W4;A0A0R4IJU2;Q7ZVB2;B0S7W5;B0S7W3;B2GT49;Q802W2	B0S7W4;A0A0R4IJU2;Q7ZVB2;B0S7W5	36;36;36;23;14;2;2	36;36;36;23;14;2;2	Aldehyde dehydrogenase family 9 member A1-A	aldh9a1a.1;aldh9a1a;aldh9a1a.2	7	36	36	36	59.1	59.1
C5NU62;A0A0R4IJU5;Q2YDT0;A0A0R4IRJ9	C5NU62;A0A0R4IJU5;Q2YDT0;A0A0R4IRJ9	4;4;3;3	3;3;2;2		syn2b	4	5	4	3	7.2	4.6
E9QD53;E7F9I0;Q7T351;Q803K8;A0A0R4IJV2;Q567H4	E9QD53;E7F9I0;Q7T351;Q803K8;A0A0R4IJV2	3;3;3;3;3;1	3;3;3;3;3;1		crema;atf1;creb1b	6	3	3	3	19.1	19.1
A0A0R4IJX3;F1QF23;E9QED1;B0CLV3;Q5U3R8	A0A0R4IJX3;F1QF23;E9QED1;B0CLV3;Q5U3R8	7;7;7;7;5	7;7;7;7;5		cadm4	5	7	7	7	19.8	19.8
Q6DC62;A0A0R4IJX6;A0A0R4IPA1	Q6DC62;A0A0R4IJX6;A0A0R4IPA1	9;9;6	9;9;6		cant1b	3	9	9	9	24.2	24.2
A0A0R4IJY4;Q5SP90;Q7ZTU3;Q6P100	A0A0R4IJY4;Q5SP90	5;5;1;1	5;5;1;1	Serine/threonine-protein phosphatase 4 regulatory subunit 3	smek1	4	5	5	5	8.5	8.5
Q5C8U7;A0A0R4IJY7;Q5C8V0;A0A0R4IX63;Q5C8U8;Q5C8U6;A0A0R4IV15	Q5C8U7;A0A0R4IJY7;Q5C8V0;A0A0R4IX63;Q5C8U8;Q5C8U6;A0A0R4IV15	1;1;1;1;1;1;1	1;1;1;1;1;1;1		adcyap1r1a	7	1	1	1	2.6	2.6
A2CER9;F1Q619;A0A0R4IK06	A2CER9;F1Q619;A0A0R4IK06	6;6;6	6;6;6		ankfy1	3	6	6	6	6.5	6.5
Q66I72;E7F4I2;A0A0R4IK10	Q66I72;E7F4I2;A0A0R4IK10	10;10;10	10;10;10		f11r.1	3	10	10	10	45.9	45.9
Q32LS7;A0A0R4IK14	Q32LS7;A0A0R4IK14	6;6	2;2		sh3d21	2	6	6	2	19.1	5.9
A0A0R4IWL5;A0A0R4IK45;Q4VBH3;A5WWC4	A0A0R4IWL5;A0A0R4IK45;Q4VBH3;A5WWC4	6;6;5;4	6;6;5;4		capn8	4	7	6	6	11.1	11.1
A0A0R4IVN1;A0A0R4IK59	A0A0R4IVN1;A0A0R4IK59	7;7	4;4			2	7	7	4	28.5	19.8
A0A0R4IK63	A0A0R4IK63	1	1			1	1	1	1	0.8	0.8
A0A0R4ILJ5;A0A0R4IZK6;Q7SX93;A0A0R4IK68;A0A0R4IWM1;A0A0R4IY76	A0A0R4ILJ5;A0A0R4IZK6;Q7SX93;A0A0R4IK68;A0A0R4IWM1	6;6;6;6;5;1	6;6;6;6;5;1		pank4	6	6	6	6	25.7	25.7
A0A0R4IUH7;A0A0R4IK82	A0A0R4IUH7;A0A0R4IK82	1;1	1;1			2	1	1	1	4.5	4.5
F1R9L7;A0A0R4IK96;Q6DGJ7	F1R9L7;A0A0R4IK96;Q6DGJ7	9;9;9	9;9;9		napgb	3	9	9	9	24.3	24.3
A0A0R4IKD0;Q5U3F0;A0A0R4IW64	A0A0R4IKD0;Q5U3F0;A0A0R4IW64	2;2;2	2;2;2		rsu1	3	2	2	2	9.9	9.9
F8W2R7;B2GQ27;F8W5Q4;A0A0R4IKD6;A0JME2	F8W2R7;B2GQ27;F8W5Q4;A0A0R4IKD6;A0JME2	1;1;1;1;1	1;1;1;1;1	Activating transcription factor 7-interacting protein 1	atf7ip	5	1	1	1	3.8	3.8
F1QNI9;A0A0R4IKE0;F1QXT6;Q7T138;Q6DC34	F1QNI9;A0A0R4IKE0;F1QXT6;Q7T138;Q6DC34	5;5;5;5;4	5;5;5;5;4	Calsequestrin	casq1a	5	5	5	5	17.7	17.7
A0A0R4IKE9;R4GEQ6	A0A0R4IKE9;R4GEQ6	1;1	1;1		si:ch211-191a16.5	2	1	1	1	0.7	0.7
A0A0R4IKF0	A0A0R4IKF0	32	32			1	32	32	32	77.8	77.8
A0A0R4IKF7	A0A0R4IKF7	6	6			1	6	6	6	12.4	12.4
A0A0R4IKG3;F1R8X1;B3DJG5;Q90Y61;Q90Y62;X1WH84;F1QHT8;B3DJH4;A0A0R4IIZ4;A3KPJ4	A0A0R4IKG3;F1R8X1;B3DJG5	4;4;4;1;1;1;1;1;1;1	4;4;4;1;1;1;1;1;1;1		ptprna	10	4	4	4	6.3	6.3
A0A0R4IKG8	A0A0R4IKG8	15	14			1	16	15	14	49.8	44.7
Q4VBR9;A0PJ30;A0A0R4IKH1	Q4VBR9;A0PJ30;A0A0R4IKH1	1;1;1	1;1;1		cyp2y3	3	2	1	1	3.5	1.8
Q6TGZ6;Q802Y4;A0A0R4IKH3;A0A140LFU9;A0A1D5NSI5;A0A140LFP2;B0BLX1	Q6TGZ6;Q802Y4;A0A0R4IKH3;A0A140LFU9;A0A1D5NSI5	3;3;3;1;1;2;2	3;3;3;1;1;2;2		HNRPC;zgc:55733	7	7	3	3	28.7	17.6
Q2YDQ8;A0A0R4IKH4;Q58EP3	Q2YDQ8;A0A0R4IKH4;Q58EP3	8;8;5	8;8;5		phykpl;LOC553338	3	8	8	8	16.8	16.8
A0A0R4IKI2	A0A0R4IKI2	1	1			1	1	1	1	1.3	1.3
A0A0R4IKJ0;Q567X8;F1QJP3	A0A0R4IKJ0;Q567X8;F1QJP3	15;14;14	11;10;10		myl10	3	15	15	11	82.6	73.1
A0A0R4IKJ1;Q568T9;A0A0R4IDC3	A0A0R4IKJ1;Q568T9;A0A0R4IDC3	2;1;1	2;1;1		pcif1	3	2	2	2	5.7	5.7
A0A0R4IVD0;A0A0R4IKJ3	A0A0R4IVD0;A0A0R4IKJ3	6;6	3;3			2	6	6	3	2.3	1.2
D1MN93;E7FDE9;A0A0R4IKJ4;F1QEG5;A8E7R5;A0A0R4ISR4;D3G896;F1QXX9;I3IS60	D1MN93;E7FDE9;A0A0R4IKJ4;F1QEG5	7;7;7;7;2;2;2;2;2	7;7;7;7;2;2;2;2;2		pkhd1l1	9	7	7	7	1.8	1.8
A0A0R4IKL1;Q9PTP1	A0A0R4IKL1;Q9PTP1	19;19	19;19	Proliferating cell nuclear antigen	pcna	2	19	19	19	60.4	60.4
A0A0R4IKN8;Q32LU7	A0A0R4IKN8;Q32LU7	2;2	2;2	Pentatricopeptide repeat domain-containing protein 3, mitochondrial	ptcd3	2	2	2	2	4.6	4.6
F1QW04;Q7ZVM7;A0A0R4IKP2;A0A0R4IJM6	F1QW04;Q7ZVM7;A0A0R4IKP2;A0A0R4IJM6	2;2;2;1	2;2;2;1	V-type proton ATPase subunit a	zgc:55891	4	3	2	2	3.5	3.5
Q1ED27;A0A0R4IKQ1;Q4QRC5;A0A0R4IVM8	Q1ED27;A0A0R4IKQ1;Q4QRC5;A0A0R4IVM8	12;12;12;11	12;12;12;11		dnajc8	4	12	12	12	42.6	42.6
A0A0R4IKQ5;Q08CH3	A0A0R4IKQ5;Q08CH3	3;3	3;3	MPN domain-containing protein	mpnd	2	3	3	3	5.4	5.4
A0A0R4IKQ6;A5D8S2	A0A0R4IKQ6	7;3	7;3			2	7	7	7	10.8	10.8
A0A0R4IKR3;A7MBQ0;Q5XJ59;Q1RM98;Q0V957;A3KP17;F8W5S2;Q4V9D7;A0A140LGB6	A0A0R4IKR3	1;0;0;0;0;0;0;0;1	1;0;0;0;0;0;0;0;1			9	21	1	1	19.4	0.8
A0A0R4ITB0;A2RV36;A0A0R4IKR8	A0A0R4ITB0;A2RV36;A0A0R4IKR8	8;8;8	8;8;8		hip1rb	3	10	8	8	11.5	10
F1Q9X8;A4QP12;A0A0R4IUD9;A0A0R4IKS0	F1Q9X8;A4QP12;A0A0R4IUD9;A0A0R4IKS0	2;2;2;2	2;2;2;2		chchd3b	4	2	2	2	3.3	3.3
A0A0R4IKT5;A0A0R4IXX7	A0A0R4IKT5;A0A0R4IXX7	3;3	3;3			2	3	3	3	2.3	2.3
A0A0R4IKT6;A6H8T9;A0A0R4IFT8	A0A0R4IKT6	11;2;2	11;2;2			3	11	11	11	9.3	9.3
A0A0R4IKT8;H1ZXA6;F8W5K5	A0A0R4IKT8;H1ZXA6;F8W5K5	1;1;1	1;1;1		ryr2b	3	3	1	1	0.5	0.2
Q802G9;E7FAN8;A0A0R4IVF7;A0A0R4IKT9;F6NSR1	Q802G9;E7FAN8;A0A0R4IVF7;A0A0R4IKT9;F6NSR1	1;1;1;1;1	1;1;1;1;1		sepw1	5	4	1	1	64	12.8
A0A0R4IW74;Q6IQF6;A0A0R4IKU5;U3JA96	A0A0R4IW74;Q6IQF6;A0A0R4IKU5	5;5;5;2	5;5;5;2		fgfr1op	4	5	5	5	14	14
E7F9T3;A4JYI0;A3KPA0;A0A0R4IKU9;F1QYD7	E7F9T3;A4JYI0;A3KPA0;A0A0R4IKU9;F1QYD7	12;12;12;12;12	12;12;12;12;12		jam3b	5	12	12	12	38.9	38.9
F1R3X7;A0A0R4IKV3;Q6DBS0;E9QC75	F1R3X7;A0A0R4IKV3;Q6DBS0	11;11;7;4	11;11;7;4		nadk2	4	11	11	11	29.2	29.2
B2GTC1;A0A0R4IKW3;Q7ZVA6;A0A0R4IG38	B2GTC1;A0A0R4IKW3;Q7ZVA6	17;17;17;6	17;17;17;6	Eukaryotic initiation factor 4A-III	eif4a3	4	23	17	17	47.3	41.1
A0A0R4IKW4;A0A0R4IB66;Q7SYC9	A0A0R4IKW4;A0A0R4IB66;Q7SYC9	8;7;7	8;7;7	Choline transporter-like protein 2	slc44a2	3	8	8	8	13.5	13.5
F1QTA4;B0S6R7;A0A0R4IKX5	F1QTA4;B0S6R7;A0A0R4IKX5	1;1;1	1;1;1		ftr23	3	1	1	1	2.5	2.5
A0A0R4IKZ3;F1QCU6;Q6DG45	A0A0R4IKZ3;F1QCU6;Q6DG45	2;1;1	2;1;1		p4ha2	3	2	2	2	3.4	3.4
A0A0R4IQ73;A0A0R4IL08	A0A0R4IQ73;A0A0R4IL08	3;3	3;3			2	3	3	3	7.2	7.2
A0A0R4IL21;A0A0R4IYX8;A0A0R4IJA6;Q52PJ4;A0A0R4IKT4;A0A0R4IBZ8;A4FUL0	A0A0R4IL21;A0A0R4IYX8;A0A0R4IJA6;Q52PJ4	20;16;15;15;6;2;1	20;16;15;15;6;2;1		dpysl4	7	22	20	20	43.2	41.8
Q7SZ58;A0A0R4IL37;A0A0R4IDN0	Q7SZ58;A0A0R4IL37	3;3;1	3;3;1	Coronin	coro6	3	5	3	3	11.7	9.4
F1QTQ4;A0A0R4IL42;B3DK09;F1QJI4;F1QKK2	F1QTQ4;A0A0R4IL42;B3DK09;F1QJI4;F1QKK2	5;5;5;5;5	5;5;5;5;5		vps13a	5	5	5	5	1.5	1.5
E9QJ65;Q568C8;F1QVJ3;Q6DRF8;A4QP06;A0A0R4IL44;Q6TNT6	E9QJ65;Q568C8;F1QVJ3;Q6DRF8;A4QP06;A0A0R4IL44;Q6TNT6	4;4;4;4;4;4;4	4;4;4;4;4;4;4		prpf3	7	4	4	4	29.3	29.3
A0A0R4IL64;A0A0R4ISE2;A0A0R4IBZ2;A0A0R4IEH8;A9JT77;A0A0N4SU77;Q5DSV6;I3ISK5;B3DFR8;A0A0N4STY9;A0A0N4SU11;A8KBK1;A0A0N4SU27;A9JSZ8	A0A0R4IL64;A0A0R4ISE2;A0A0R4IBZ2;A0A0R4IEH8;A9JT77;A0A0N4SU77;Q5DSV6;I3ISK5;B3DFR8;A0A0N4STY9;A0A0N4SU11;A8KBK1;A0A0N4SU27;A9JSZ8	2;2;1;1;1;1;1;1;1;1;1;1;1;1	2;2;1;1;1;1;1;1;1;1;1;1;1;1		btr18;bty;zgc:173581;btr25	14	2	2	2	4.9	4.9
A4QP10;A0A0R4IL71;B8A5E8;A5A8J7;B8JI46	A4QP10;A0A0R4IL71;B8A5E8;A5A8J7	40;40;39;37;2	40;40;39;37;2		ide	5	40	40	40	36.7	36.7
A0A0R4IL84;A9JRW4;Q6NYZ4	A0A0R4IL84;A9JRW4;Q6NYZ4	2;2;2	2;2;2	Phospholipase A1 member A	pla1a	3	2	2	2	4.4	4.4
A0A0R4ILA2;A0A0R4ITX7;A8BAT8;G9JKB3;G9JKB4;A0A0H2UKN3;E7EY55;F1QKJ0;A0A0H2UKW5;A0A0R4ITH2;A0A0R4ITE7	A0A0R4ILA2;A0A0R4ITX7;A8BAT8;G9JKB3;G9JKB4;A0A0H2UKN3;E7EY55;F1QKJ0;A0A0H2UKW5;A0A0R4ITH2;A0A0R4ITE7	1;1;1;0;0;0;0;0;0;0;0	1;1;1;0;0;0;0;0;0;0;0	Tyrosine-protein kinase receptor	ntrk2b;ntrk3a;ntrk3b	11	2	1	1	2.6	1.4
F1QUQ7;A0A0R4ILA8;Q6IQL5;A0A1D5NS51	F1QUQ7;A0A0R4ILA8;Q6IQL5	24;24;22;2	24;24;22;2		psmc3	4	24	24	24	59.9	59.9
F1Q9I6;F1QBQ8;A0A0R4ILB5;Q7ZVP6	F1Q9I6;F1QBQ8;A0A0R4ILB5;Q7ZVP6	5;5;5;4	5;5;5;4		slmapb	4	5	5	5	27.1	27.1
Q7ZUJ1;A0A0R4ILC7	Q7ZUJ1;A0A0R4ILC7	1;1	1;1		serp1	2	1	1	1	15.2	15.2
F1RBY9;F1QAV8;E9QCF0;C6ESH0;A0A0R4ILD7;A0A0R4IZT4	F1RBY9;F1QAV8;E9QCF0;C6ESH0;A0A0R4ILD7;A0A0R4IZT4	1;1;1;1;1;1	1;1;1;1;1;1		chl1a	6	1	1	1	1.1	1.1
A0A0R4ILD9;Q6IQQ8;A5WWE4	A0A0R4ILD9;Q6IQQ8;A5WWE4	6;5;5	6;5;5		eif2b1	3	6	6	6	22.8	22.8
B3DHH0;A0A0R4ILE0;F1QZT8;E9QC46;A0A0R4IPE6;F1R260;E9QHU9;E9QGE0;E9QFK5;E9QGH3;E9QHK0	B3DHH0;A0A0R4ILE0;F1QZT8;E9QC46;A0A0R4IPE6;F1R260	9;9;9;9;9;5;1;1;1;1;1	9;9;9;9;9;5;1;1;1;1;1		cast	11	9	9	9	12.1	12.1
F1R5P3;A0A0R4ILE7;A0A0E4AXB8;A3KMS0;B0S7S1;A0A0R4ITK6;A0A0E4AYA7;Q4V9J1;F1R816;X1WEG1	F1R5P3;A0A0R4ILE7;A0A0E4AXB8;A3KMS0	24;24;22;21;4;4;4;3;2;1	23;23;21;20;4;4;4;3;2;0	DNA helicase	mcm6	10	24	24	23	28.1	27.2
E7FDT4;A0A0R4ILF0;Q08CC4;B8JKC0	E7FDT4;A0A0R4ILF0	7;7;1;1	7;7;1;1	Metalloendopeptidase	si:ch73-40a17.3	4	7	7	7	11	11
F1QHE9;A0A0R4ILG5	F1QHE9;A0A0R4ILG5	3;3	3;3		ndufs7	2	3	3	3	13.8	13.8
A3KP88;A9JSY0;A8KAZ3;F6NJS4;A0A0R4ILH3;Q5CZR9	A3KP88;A9JSY0;A8KAZ3;F6NJS4;A0A0R4ILH3;Q5CZR9	8;8;8;8;8;4	6;6;6;6;6;3		atl2	6	8	8	6	14	10.5
Q8JIX0;F1Q5A9;E7EYY5;G0ZJH7;A0A0R4IUP8;G0ZJH8;E7FEA3;A0A0R4ILH8;Q499C0;F1QQB6;E7FBP3	Q8JIX0;F1Q5A9;E7EYY5;G0ZJH7;A0A0R4IUP8;G0ZJH8;E7FEA3;A0A0R4ILH8;Q499C0;F1QQB6;E7FBP3	13;13;13;13;13;13;13;13;9;9;9	13;13;13;13;13;13;13;13;9;9;9		ube4b	11	13	13	13	14.7	14.7
F1QA25;Q32LR4;A0A0R4ILI6;R4GF10	F1QA25;Q32LR4;A0A0R4ILI6;R4GF10	6;6;6;4	6;6;6;4		poglut1	4	6	6	6	14.5	14.5
Q7ZV37;A0A0R4ILI7	Q7ZV37;A0A0R4ILI7	14;14	13;13	Protein phosphatase methylesterase 1	ppme1	2	14	14	13	41.1	37.7
A8WG76;A0A0R4ILJ1;A0A0R4IPX6	A8WG76;A0A0R4ILJ1;A0A0R4IPX6	1;1;1	1;1;1		map7d1b	3	6	1	1	5.4	1.6
Q6DRC0;A0A0R4ILK0	Q6DRC0;A0A0R4ILK0	17;17	17;17		sars	2	17	17	17	32	32
A0A0R4ILL7;Q6NSN5;A0A0R4IU91	A0A0R4ILL7;Q6NSN5	29;29;10	28;28;10	Adenylosuccinate synthetase isozyme 1	adssl1	3	29	29	28	59.2	56.1
A0A0R4ILM1;H0WF16;A1L2D7	A0A0R4ILM1;H0WF16	4;4;1	4;4;1		abhd10a	3	5	4	4	22.5	19.4
Q68EI1;A0A0R4ILM2;F1R5R0;A0A0R4IUA2	Q68EI1;A0A0R4ILM2;F1R5R0;A0A0R4IUA2	3;3;3;3	3;3;3;3		cthl	4	5	3	3	13.8	8.2
A0A0R4ILN7;Q98TZ8;A0A0R4I9T7	A0A0R4ILN7;Q98TZ8;A0A0R4I9T7	19;19;15	11;11;9	Flotillin-2a	flot2a	3	19	19	11	42.3	24.4
Q1L9G3;F1QAA5;D5FS19;A0A0R4ILP5	Q1L9G3;F1QAA5;D5FS19;A0A0R4ILP5	2;2;2;2	2;2;2;2		fgd4a	4	2	2	2	4.8	4.8
B0S8J1;A0A0R4ILQ5	B0S8J1;A0A0R4ILQ5	3;3	3;3	Kinesin-like protein	kif5c	2	10	3	3	10.8	3.2
Q98TS3;Q7ZWH8;A0A0R4ILS8	Q98TS3;Q7ZWH8;A0A0R4ILS8	6;6;6	6;6;6		hspbp1	3	6	6	6	21.9	21.9
F1RBW3;A0A0R4ILT4;Q802Z2;E9QBB3;E9QHL2	F1RBW3;A0A0R4ILT4;Q802Z2;E9QBB3;E9QHL2	20;20;18;11;10	20;20;18;11;10		prkcsh	5	20	20	20	38.9	38.9
F1QX12;Q7ZTY0;A0A0R4ILW8;F1R4B6;Q5XJT4	F1QX12;Q7ZTY0;A0A0R4ILW8;F1R4B6;Q5XJT4	7;7;7;5;4	7;7;7;5;4		ggps1	5	7	7	7	19.3	19.3
F1R7W8;Q7ZVV7;Q6AZ98;Q6TNV9;A0A0R4ILW9	F1R7W8;Q7ZVV7;Q6AZ98;Q6TNV9;A0A0R4ILW9	5;5;5;5;5	5;5;5;5;5		sec23b	5	8	5	5	10.3	6.6
G3GBZ0;A0A0R4ILY3;E7FF48;A0A0R4INH0;F1R8Z8;F1R8E1	G3GBZ0;A0A0R4ILY3;E7FF48;A0A0R4INH0;F1R8Z8;F1R8E1	2;2;2;2;1;1	2;2;2;2;1;1		ncor2	6	2	2	2	1	1
A0A0R4ILZ0	A0A0R4ILZ0	3	3			1	3	3	3	13.8	13.8
Q6P3L1;A0A0R4ILZ8;B8JLJ5;I3ITD9;B8K0D6	Q6P3L1;A0A0R4ILZ8;B8JLJ5	3;3;1;0;0	3;3;1;0;0	Polyadenylate-binding protein	pabpc1b	5	29	3	3	34.9	3.2
F1QP57;Q1MTG3;A3KP01;A0A0R4IM02;A3KQG8;Q1LV10;A8E4S6	F1QP57;Q1MTG3;A3KP01;A0A0R4IM02;A3KQG8;Q1LV10;A8E4S6	3;3;3;3;3;2;2	3;3;3;3;3;2;2		si:dkey-103k4.1;si:dkey-286j15.3;zgc:171679	7	3	3	3	21.1	21.1
A0A0R4IM03	A0A0R4IM03	4	3			1	4	4	3	6.1	5.3
B0S4Y8;A0A0R4IM06;E9QDY7	B0S4Y8;A0A0R4IM06;E9QDY7	1;1;1	1;1;1		rapgef4	3	1	1	1	1	1
Q6P0H2;A0A0R4IM15;F1QLV5;E9QEA9	Q6P0H2;A0A0R4IM15;F1QLV5;E9QEA9	11;11;11;7	11;11;11;7		nqo1	4	11	11	11	33.5	33.5
A0A0R4IPE3;Q4KMD4;A0A0R4IM23	A0A0R4IPE3;Q4KMD4;A0A0R4IM23	1;1;1	1;1;1		tmx4	3	1	1	1	5.8	5.8
A0A0R4IM33;Q66I22	A0A0R4IM33;Q66I22	5;4	5;4	Serrate RNA effector molecule homolog	srrt	2	5	5	5	6	6
A0A0R4IM35;A0A0R4ING6;A9JT35;Q6NZ16	A0A0R4IM35;A0A0R4ING6;A9JT35;Q6NZ16	1;1;1;1	1;1;1;1		camlg	4	1	1	1	3.6	3.6
E9QHH4;A0A0R4IM47;B3DI91;E7FGT3;F1QBI5	E9QHH4;A0A0R4IM47;B3DI91;E7FGT3;F1QBI5	5;5;4;4;4	4;4;3;3;3		asap1b;asap1a	5	5	5	4	4	3.2
Q4KMK5;F1QRR2;A0A0R4IXR7;A0A0R4ISA9;A0A0R4IM53;Q9I8G5;F1QE33;A1L1Y0;F1QMT0	Q4KMK5;F1QRR2;A0A0R4IXR7;A0A0R4ISA9;A0A0R4IM53;Q9I8G5;F1QE33;A1L1Y0;F1QMT0	4;4;4;4;4;4;4;4;2	4;4;4;4;4;4;4;4;2		dct	9	4	4	4	10.9	10.9
A0A0R4IM64;Q8UUI8;Q8UUS0;B0CM15;Q9I9E7;Q7ZZT1;I6ZM20;A0A0R4IZ16;Q90W28;Q6NUZ1;A0A0R4IN41	A0A0R4IM64;Q8UUI8;Q8UUS0;B0CM15;Q9I9E7;Q7ZZT1;I6ZM20;A0A0R4IZ16;Q90W28;Q6NUZ1;A0A0R4IN41	1;1;1;1;1;1;1;1;1;1;1	1;1;1;1;1;1;1;1;1;1;1		appa	11	1	1	1	4.3	4.3
A0A0R4IRP5;A0A0R4IMX7;A0A0R4IM71;Q5BLH9;Q6DC19;T1ECT1;X1WBJ5;Q1LYG0	A0A0R4IRP5;A0A0R4IMX7;A0A0R4IM71;Q5BLH9;Q6DC19	4;4;4;3;3;1;1;1	4;4;4;3;3;1;1;1		sh3pxd2b	8	4	4	4	5.4	5.4
A8WIN7;A0JMD1;A0A0R4IM83	A8WIN7;A0JMD1;A0A0R4IM83	8;8;8	8;8;8		plod1a	3	8	8	8	16.8	16.8
B0UXI0;A0A0R4IMA5;A0A0R4IPU0;A0A0R4IPN9	B0UXI0;A0A0R4IMA5	3;3;1;1	3;3;1;1		fnbp1a	4	3	3	3	5.6	5.6
A0A0R4IMA6;F1QXP5;Q6DI12;Q7ZVV5;K7DYA3;K7DYD3	A0A0R4IMA6;F1QXP5;Q6DI12;Q7ZVV5	41;41;40;38;3;1	40;40;39;37;3;1		mthfd1b	6	41	41	40	57.3	56
A0A0R4IMA8	A0A0R4IMA8	1	1			1	34	1	1	19.7	1
F1QBK2;A0A0R4IMA9;F1QJV0;F1Q6J1	F1QBK2;A0A0R4IMA9	5;5;2;2	5;5;2;2		edil3	4	5	5	5	11.4	11.4
A0A0R4IMC2;Q9W6H5;X1WDN1	A0A0R4IMC2;Q9W6H5;X1WDN1	11;11;7	1;1;0	SUMO-conjugating enzyme UBC9-A	ube2ia	3	11	11	1	75.2	8.8
A0A0R4IMD1;A0A0R4IVJ0	A0A0R4IMD1;A0A0R4IVJ0	1;1	1;1			2	15	1	1	12.2	0.8
Q7ZW10;A0A0R4IME4	Q7ZW10;A0A0R4IME4	1;1	1;1		msi2a	2	6	1	1	19.1	4.1
A0A0R4IMF0;A8E5J4;Q9W6A8	A0A0R4IMF0;A8E5J4;Q9W6A8	3;3;3	3;3;3	Opsin-1, short-wave-sensitive 2	opn1sw2	3	3	3	3	14.6	14.6
A0A0R4IMF2;F1QJE5;A0A0R4IDB2	A0A0R4IMF2;F1QJE5;A0A0R4IDB2	18;17;17	2;1;1		ppm1g	3	18	18	2	38.5	6.3
Q6IS21;F1QAA4;A2VD20;A0A0R4IMF6;A5PL92;F1R518	Q6IS21;F1QAA4;A2VD20;A0A0R4IMF6;A5PL92	3;3;3;3;2;1	3;3;3;3;2;1		eif4ba	6	8	3	3	12.7	7.8
B2GT29;A0A0R4IMF9;Q5RKN4;A0A0R4IRW6;A0A0R4IXQ1	B2GT29;A0A0R4IMF9;Q5RKN4;A0A0R4IRW6	13;13;13;9;6	13;13;13;9;6	Putative oxidoreductase GLYR1	glyr1	5	13	13	13	33.3	33.3
A0A0R4IMG2;Q7ZW22	A0A0R4IMG2;Q7ZW22	7;4	7;4		gnsb	2	7	7	7	18.3	18.3
A0A0R4IMG3;Q08BG9;A0A0R4IQ61;A0A0R4IAJ1;B0JZP3	A0A0R4IMG3;Q08BG9	3;3;1;1;1	3;3;1;1;1		si:ch73-52e5.1	5	3	3	3	12.2	12.2
A0A0R4IMI1;F1QKS0;A0A0R4IPW9;A0A0R4IB90	A0A0R4IMI1;F1QKS0;A0A0R4IPW9;A0A0R4IB90	3;3;3;3	3;3;3;3		myo5b	4	5	3	3	2.7	2
Q05AL0;F1Q7H8;A4FVK6;A0A0R4IMK2	Q05AL0;F1Q7H8;A4FVK6;A0A0R4IMK2	1;1;1;1	1;1;1;1	Palmitoyltransferase	zdhhc20a	4	1	1	1	3.4	3.4
Q6DHD6;B7ZDA2;A0A0R4IMK8	Q6DHD6;B7ZDA2;A0A0R4IMK8	7;7;7	7;7;7	Aldose 1-epimerase	galm	3	7	7	7	27.5	27.5
A0A0R4IML0;Q7ZU64;Q6IQN9;A0A0R4IZL5;X1WEC4;F1R3V3	A0A0R4IML0;Q7ZU64;Q6IQN9	23;23;22;10;1;1	23;23;22;10;1;1		capgb	6	23	23	23	60.9	60.9
Q6PC11;A0A0R4IMM5	Q6PC11;A0A0R4IMM5	1;1	1;1		ppa1a	2	1	1	1	7.6	7.6
A0A0R4IMM6;A0A0R4ITW0;A3KPY7	A0A0R4IMM6;A0A0R4ITW0;A3KPY7	1;1;1	1;1;1		si:dkey-57c15.4	3	1	1	1	3	3
A0A0R4IMN0	A0A0R4IMN0	1	1			1	1	1	1	4.3	4.3
F1QUG5;A0A0R4IMN3;E7F475;Q6PFQ2	F1QUG5;A0A0R4IMN3;E7F475;Q6PFQ2	28;28;28;28	28;28;28;28	Eukaryotic translation initiation factor 3 subunit C	eif3c	4	28	28	28	28.7	28.7
Q6P022;A0A0R4IMP0;I3ISW3;I3ITB5;I3ITA8	Q6P022;A0A0R4IMP0	2;2;1;1;1	2;2;1;1;1		u2af2b	5	11	2	2	31.2	6.9
A0A0R4IMR0;A0A0R4IYL8;A0AUP9	A0A0R4IMR0;A0A0R4IYL8;A0AUP9	14;14;11	14;14;11		tpra	3	14	14	14	8	8
Q7ZUQ9;A0A0R4ITM4;A0A0R4IMS2;F1R6L4;F1R6L3;Q6PFN6;Q1RM16;E7EYX7	Q7ZUQ9;A0A0R4ITM4;A0A0R4IMS2;F1R6L4;F1R6L3;Q6PFN6;Q1RM16;E7EYX7	8;8;8;8;8;7;4;4	8;8;8;8;8;7;4;4		cirbpb;cirbp	8	8	8	8	38.6	38.6
A0A0R4IMS3;Q8JGR4	A0A0R4IMS3;Q8JGR4	9;8	9;8	60S ribosomal protein L24	rpl24	2	9	9	9	43.3	43.3
Q6PBM9;A0A0R4IMS8;A7YYG7;A0A0R4ID52	Q6PBM9;A0A0R4IMS8;A7YYG7;A0A0R4ID52	18;18;16;12	18;18;16;12		arr3b	4	24	18	18	57.5	52.5
A0A0R4IMS9	A0A0R4IMS9	35	2			1	35	35	2	19.1	0.7
A0A0R4IMV6;B8A514	A0A0R4IMV6;B8A514	4;4	4;4		gdap1l1	2	4	4	4	9.6	9.6
A0A0R4IMW5;A0A0R4ITZ2;Q66L58	A0A0R4IMW5;A0A0R4ITZ2;Q66L58	5;5;5	5;5;5	Protein VAC14 homolog	vac14	3	5	5	5	7	7
D5LHQ7;A0A0R4IZC7;A0A0R4IMX2;A0A0R4IAZ9;A4QN88	D5LHQ7;A0A0R4IZC7;A0A0R4IMX2;A0A0R4IAZ9	15;15;15;14;3	14;14;14;13;3		sec24c	5	15	15	14	17.5	16.8
Q6P0B5;E7F4J8;A0A0R4IMX6	Q6P0B5;E7F4J8;A0A0R4IMX6	10;10;10	10;10;10		tbl2	3	10	10	10	17.8	17.8
A8BBF4;Q5BL20;F1QNH9;A0A0R4IMZ2	A8BBF4;Q5BL20;F1QNH9;A0A0R4IMZ2	6;6;6;6	6;6;6;6		islr2	4	6	6	6	10.2	10.2
A0A0R4IMZ5;A0A0R4IRV0;Q7SXD7;F1Q8U0;A0A0R4ICE6	A0A0R4IMZ5;A0A0R4IRV0;Q7SXD7;F1Q8U0;A0A0R4ICE6	2;1;1;1;1	2;1;1;1;1		hook2	5	2	2	2	2.8	2.8
A0A0R4IMZ8;Q3B7R1;A0A0R4IQR3;D6QWU9;D6QWU5	A0A0R4IMZ8	21;8;8;3;1	21;8;8;3;1			5	21	21	21	24.1	24.1
A0A0R4IVL6;D6MUD7;A0A0R4IN07	A0A0R4IVL6;D6MUD7;A0A0R4IN07	3;3;3	3;3;3		col5a3b	3	3	3	3	2.3	2.3
F8W5U4;A0A0R4IN23;A0A0R4INC9;E7F5N7	F8W5U4;A0A0R4IN23;A0A0R4INC9;E7F5N7	3;3;3;3	3;3;3;3		pcm1	4	3	3	3	1.6	1.6
A0A0R4IN25;Q8UWH2;F1QMW2;X1WBS6;A0A0R4IJN8;I6L9G1;A2RV08;Q7SXU1	A0A0R4IN25;Q8UWH2;F1QMW2;X1WBS6;A0A0R4IJN8;I6L9G1;A2RV08;Q7SXU1	3;3;3;3;2;2;2;2	3;3;3;3;2;2;2;2		xiap	8	3	3	3	14.6	14.6
A0A0R4IN26;A0JMF4;A0A0R4IPW8	A0A0R4IN26;A0JMF4;A0A0R4IPW8	9;9;5	9;9;5		2020-09-15	3	14	9	9	28	17.3
Q6DG04;A0A0R4IN44	Q6DG04;A0A0R4IN44	1;1	1;1		pdlim5a	2	1	1	1	1.8	1.8
A0A0R4IN46	A0A0R4IN46	16	14			1	16	16	14	20.8	19.6
A0A0R4IN54;E7FD40;F1QDZ6;E9QF57	A0A0R4IN54;E7FD40;F1QDZ6	6;6;4;2	6;6;4;2		bin1a	4	6	6	6	16.1	16.1
A0A0R4IN59	A0A0R4IN59	5	5			1	5	5	5	34	34
A0A140LH76;A0A0R4IN76	A0A140LH76;A0A0R4IN76	9;9	9;9			2	9	9	9	13.7	13.7
F8W392;Q7SYN3;F1R8K2;A0A0R4IN78;F8W637;Q7ZVG8	F8W392;Q7SYN3;F1R8K2;A0A0R4IN78;F8W637;Q7ZVG8	1;1;1;1;1;0	1;1;1;1;1;0		stk24b;stk25b	6	2	1	1	6.2	3.5
A0A0R4IN88;E7FBE0	A0A0R4IN88;E7FBE0	4;4	4;4		LOC100005596	2	4	4	4	2.8	2.8
Q6NW45;Q6PHF5;A0A0R4IN90;F1R0J8;A8E5K3;A0A0R4IDZ7;E7FDM1	Q6NW45;Q6PHF5;A0A0R4IN90;F1R0J8;A8E5K3;A0A0R4IDZ7;E7FDM1	6;6;6;6;3;3;3	6;6;6;6;3;3;3		pdhx	7	6	6	6	11.2	11.2
D3KYK7;D3KYK8;D3KYK9;D3KYL0;A0A0R4INA6	D3KYK7;D3KYK8;D3KYK9;D3KYL0;A0A0R4INA6	20;20;20;20;20	7;7;7;7;7		gphna	5	20	20	7	33.1	15.1
A0A0R4INC4;A5WV02;E7F8G7;Q503P9;I3ISY3;A5WV03	A0A0R4INC4;A5WV02;E7F8G7	224;224;224;33;8;3	202;202;202;27;5;1		pleca	6	224	224	202	44	39.2
F6NJE9;Q567A2;F1QG26;Q3LHM2;A0A0R4INF4;Q1WL64;B3DGW8;A1L100;B0R107;Q1LWV4	F6NJE9;Q567A2;F1QG26;Q3LHM2;A0A0R4INF4;Q1WL64;B3DGW8;A1L100;B0R107;Q1LWV4	1;1;1;1;1;1;1;1;1;1	1;1;1;1;1;1;1;1;1;1	LIM/homeobox protein Lhx9	lhx2b;lhx9	10	1	1	1	9	9
Q6PD84;F1QXJ4;A0A0R4INF9	Q6PD84;F1QXJ4;A0A0R4INF9	7;7;7	7;7;7		stxbp3	3	7	7	7	14.7	14.7
A0A0R4ING5;Q71E63;B3DH66;B0V2X4;Q90XP5	A0A0R4ING5;Q71E63;B3DH66;B0V2X4;Q90XP5	3;3;3;3;1	0;0;0;0;0		gria2a	5	6	3	0	7.6	0
A0A0R4INI3;A0A0R4IVW7;A4IGA2;B1WB81;Q503C6;A0A0J9YJF5	A0A0R4INI3;A0A0R4IVW7	1;1;0;0;0;0	0;0;0;0;0;0			6	181	1	0	67.7	0
F1QZD3;A0A0R4INK2;Q803Z1;E9QCE6;F1QSE7	F1QZD3;A0A0R4INK2;Q803Z1;E9QCE6	14;14;13;11;3	13;13;12;10;3		uap1	5	14	14	13	26	23.4
A0A0R4INM0	A0A0R4INM0	5	1			1	5	5	1	3.2	0.6
A0A0R4INN0	A0A0R4INN0	1	0			1	53	1	0	59.2	0
A0A0R4INN3;Q4V8R2	A0A0R4INN3;Q4V8R2	16;15	16;15		agxt2	2	16	16	16	43.1	43.1
A0A0R4IU44;A0A0R4INP2	A0A0R4IU44;A0A0R4INP2	1;1	1;1			2	12	1	1	11.9	1.1
A0A0S3NU55;A0A0S3NTP3;A0A0R4INS3;Q6P960;F1QK94;A0A0S3NTN0	A0A0S3NU55;A0A0S3NTP3;A0A0R4INS3;Q6P960;F1QK94;A0A0S3NTN0	7;7;7;7;7;7	7;7;7;7;7;7		amph	6	7	7	7	10.3	10.3
A0A0R4INT5;Q6P4V4	A0A0R4INT5;Q6P4V4	4;4	4;4		ctnnbl1	2	4	4	4	6	6
A0A0R4INT7;B8JIC5;Q6DEI7;Q6DGN5;A0A0R4IAL2	A0A0R4INT7;B8JIC5;Q6DEI7	7;7;6;2;2	7;7;6;2;2		homer1b	5	8	7	7	24.2	21.9
Q6XLI5;A0A0R4INU1;A0A0R4IVW2	Q6XLI5;A0A0R4INU1	16;16;1	16;16;1		rbm12	3	16	16	16	20.1	20.1
A0A0R4INV7;A0A0R4II18	A0A0R4INV7;A0A0R4II18	1;1	0;0			2	8	1	0	11.6	0
Q5BKV3;A0A0R4INZ8	Q5BKV3;A0A0R4INZ8	16;16	16;16		dbt	2	16	16	16	34.1	34.1
Q5GA10;A0A0R4IYQ8;Q5GA11;B3DKP3;Q5GA12;A0A0R4IP04;Q5GA13;A0A0R4ISG3;A0A0R4IBY4;A3KNI3	Q5GA10;A0A0R4IYQ8;Q5GA11;B3DKP3;Q5GA12;A0A0R4IP04;Q5GA13;A0A0R4ISG3;A0A0R4IBY4	27;27;27;27;27;27;27;27;26;4	13;13;13;13;13;13;13;13;12;2		ogt.1	10	27	27	13	27.8	16.8
A0A0R4IP07;Q6PE25;Q6NYN8;Q8JIU6;A0A140LFQ3	A0A0R4IP07;Q6PE25;Q6NYN8;Q8JIU6	27;27;25;22;10	27;27;25;22;10	Elongation factor 1-gamma	eef1g	5	27	27	27	49.9	49.9
A0A0R4IP12	A0A0R4IP12	20	19			1	20	20	19	15.1	14.1
Q9I8J3;Q66I19;Q56VC8;F1QLH0;A0A0R4IP27;Q56VC7	Q9I8J3;Q66I19;Q56VC8;F1QLH0;A0A0R4IP27;Q56VC7	2;2;2;2;2;1	2;2;2;2;2;1		casp8	6	2	2	2	4	4
A0A0R4IP31;E7F537	A0A0R4IP31;E7F537	22;21	1;0		acana	2	22	22	1	17.6	2
A0A0R4IP59	A0A0R4IP59	1	1			1	11	1	1	14.7	1.4
A0A0R4IP79;F1QGX0	A0A0R4IP79;F1QGX0	1;1	1;1	Integrin beta	itgb6	2	1	1	1	4.2	4.2
B8JLL7;Q642J8;B8JLL8;A0A0R4IP91	B8JLL7;Q642J8;B8JLL8;A0A0R4IP91	2;2;2;2	2;2;2;2	Transthyretin	ttr	4	2	2	2	18.6	18.6
B2GRL9;A0A0R4IPA3;Q08BR4	B2GRL9;A0A0R4IPA3;Q08BR4	1;1;1	1;1;1	Histone-lysine N-methyltransferase SETDB1-B	setdb1b	3	1	1	1	1.4	1.4
A0A0R4IPB3;C0H5W1;F6NTC3;A5WUJ9	A0A0R4IPB3;C0H5W1;F6NTC3	3;3;3;1	3;3;3;1		col28a1c	4	3	3	3	4.9	4.9
Q5U3D7;A0A0R4IPB8	Q5U3D7;A0A0R4IPB8	2;2	2;2		lrrc20	2	2	2	2	10.8	10.8
A0A0R4IPE4;A0A0R4ITC5	A0A0R4IPE4;A0A0R4ITC5	6;6	6;6			2	6	6	6	1.6	1.6
A0A0R4IPE7;A5PLA8	A0A0R4IPE7;A5PLA8	2;2	2;2		nadsyn1	2	2	2	2	3	3
A0A0R4IPG9;F1R074;A0A0R4IJ40;B3GQ72;B3GQ71	A0A0R4IPG9;F1R074;A0A0R4IJ40;B3GQ72;B3GQ71	48;46;46;46;44	48;46;46;46;44		agrn	5	48	48	48	26.3	26.3
A0A0R4IPH2;Q32PU7;Q9IAB4;A0A0R4IXL7;E7FC32;CON__ENSEMBL:ENSBTAP00000025008	A0A0R4IPH2;Q32PU7	3;3;0;0;0;0	1;1;0;0;0;0		tubb2b	6	28	3	1	56.9	3.4
F1Q931;A0A0R4IPK9;X1WDE4;A3KP72;B3DLG3	F1Q931;A0A0R4IPK9;X1WDE4;A3KP72;B3DLG3	5;5;3;3;3	4;4;2;2;2		larp1b	5	5	5	4	4.8	4.2
A0A0R4IPL1	A0A0R4IPL1	2	2			1	11	2	2	90.7	10.7
A0A0R4IPL8;E2FHP8	A0A0R4IPL8;E2FHP8	2;2	2;2		cfhl4	2	15	2	2	35.7	5.3
Q502G6;F1QEL4;A0A0R4IPN2;F6PE91	Q502G6;F1QEL4;A0A0R4IPN2;F6PE91	2;2;2;1	2;2;2;1		sptlc1	4	2	2	2	3.6	3.6
Q7ZVJ9;F1QC72;A0A0R4IPN7;F1QAN4;B0V3G4	Q7ZVJ9;F1QC72;A0A0R4IPN7;F1QAN4	10;10;10;5;1	10;10;10;5;1		agps	5	10	10	10	19.7	19.7
Q802U5;A0A0R4IPQ0;A2CEP2;A2CEP3;A2CEP5;X1WDG0;X1WES2;Q502S2;F1RDJ4	Q802U5;A0A0R4IPQ0;A2CEP2;A2CEP3;A2CEP5	4;4;4;4;3;1;1;1;1	4;4;4;4;3;1;1;1;1		sh3glb2b	9	4	4	4	15.5	15.5
Q6PHD7;F1R3Q3;A0A0R4IPQ7;A0A140LGQ2;F1QQ74;A0A140LGH9	Q6PHD7;F1R3Q3;A0A0R4IPQ7;A0A140LGQ2	18;18;18;9;7;7	13;13;13;5;3;3		2020-09-06	6	18	18	13	36.5	29.3
B0S5H0;A0A0R4IPR7;Q4V909	B0S5H0;A0A0R4IPR7;Q4V909	5;5;5	5;5;5	Coiled-coil domain-containing protein 22	ccdc22	3	5	5	5	8.8	8.8
E7FAZ2;A0A0R4IPR8	E7FAZ2;A0A0R4IPR8	12;12	12;12		git1	2	12	12	12	14.5	14.5
Q568L9;A0A0R4IPV1	Q568L9;A0A0R4IPV1	18;18	18;18	Delta-aminolevulinic acid dehydratase	alad	2	18	18	18	49.2	49.2
A0A0R4ISX6;A0A0R4IPV5;E7FG11;Q32PV0	A0A0R4ISX6;A0A0R4IPV5	45;45;1;1	45;45;1;1			4	45	45	45	60.7	60.7
A3KPZ6;A0A0R4IPX0;A7MCS7	A3KPZ6;A0A0R4IPX0	3;3;1	3;3;1		DKEY-63J1.3-001	3	3	3	3	8.7	8.7
A0A0R4IQ11;Q504J8	A0A0R4IQ11	1;0	1;0			2	41	1	1	52.6	1.2
A4JYG3;Q5W434;A0A0R4IQ16;Q5W433;F1QSA4	A4JYG3;Q5W434;A0A0R4IQ16;Q5W433;F1QSA4	2;2;2;2;2	2;2;2;2;2		mag	5	2	2	2	2.9	2.9
X1WB94;A0A0R4IQ22	X1WB94;A0A0R4IQ22	2;2	2;2		si:ch1073-110a20.7	2	3	2	2	18.8	10.8
E9QE15;F1R698;A7MBN9;A0A0R4IY14;A0A0R4IQ24	E9QE15;F1R698;A7MBN9;A0A0R4IY14;A0A0R4IQ24	6;6;6;6;6	6;6;6;6;6		si:dkey-182g1.2	5	6	6	6	27.6	27.6
A0A0R4IQ37;F1QA42;Q6PFI6	A0A0R4IQ37;F1QA42;Q6PFI6	4;4;3	4;4;3		atxn2l	3	4	4	4	6	6
Q7T336;A2BFN6;A0A0R4IQ55;A2BFN7	Q7T336;A2BFN6;A0A0R4IQ55;A2BFN7	12;12;12;6	12;12;12;6		hmbsa	4	15	12	12	42.7	37.7
Q5XJJ7;A0A0R4IQ63;A0A0R4IW99	Q5XJJ7;A0A0R4IQ63;A0A0R4IW99	2;2;2	2;2;2		cyp2k16	3	2	2	2	4.8	4.8
A0A0R4IS10;A0A0R4IQ72;E9QEE4;F1R2E0	A0A0R4IS10;A0A0R4IQ72;E9QEE4;F1R2E0	21;21;21;21	14;14;14;14		hnrnpm	4	21	21	14	26	17.6
A0A0R4IQ78;Q7ZWJ7	A0A0R4IQ78;Q7ZWJ7	9;9	9;9	60S ribosomal protein L34	rpl34	2	9	9	9	48.8	48.8
A0A0R4IQ83	A0A0R4IQ83	10	10			1	10	10	10	65.1	65.1
F1QFG4;A0A0R4IQ88;Q08C44;A9JRU8;E9QDC8;E9QHY1	F1QFG4;A0A0R4IQ88;Q08C44;A9JRU8	5;5;5;5;1;1	5;5;5;5;1;1		c17h14orf159	6	5	5	5	8.8	8.8
Q8AW82;A0A0R4IQ97	Q8AW82;A0A0R4IQ97	35;35	22;22		pa2g4a	2	35	35	22	66.8	46.9
B0UYL0;Q6PBM0;Q6IQS0;F1RDV2;A0A0R4IQA4	B0UYL0;Q6PBM0;Q6IQS0;F1RDV2;A0A0R4IQA4	6;6;6;6;6	6;6;6;6;6		ndufa10	5	6	6	6	19.4	19.4
A0A0R4IQA6;Q66HY8	A0A0R4IQA6;Q66HY8	3;3	3;3	Pyridoxal-dependent decarboxylase domain-containing protein 1	pdxdc1	2	3	3	3	3.9	3.9
A0A0R4IQB8	A0A0R4IQB8	2	2			1	2	2	2	1.9	1.9
A0A0R4IRL8;A0A0R4IQE0;A0A0R4IDH7;A0A0R4IBG0	A0A0R4IRL8;A0A0R4IQE0	1;1;1;1	1;1;1;1			4	7	1	1	13.1	1.4
A0A0R4IR19;A0A0R4IQG6;Q6DGT7	A0A0R4IR19;A0A0R4IQG6;Q6DGT7	1;1;1	1;1;1	Non-structural maintenance of chromosomes element 1 homolog	nsmce1	3	1	1	1	4.7	4.7
F1QVQ6;Q800V0;F1QVR0;A0A0R4IQG7	F1QVQ6;Q800V0;F1QVR0;A0A0R4IQG7	3;3;3;3	3;3;3;3	Nitric oxide synthase	nos1	4	3	3	3	2.2	2.2
A0A0R4IQJ1;A0A0R4IT75;A0A0R4IXW4;A0A0R4IUG0	A0A0R4IQJ1	3;1;1;1	3;1;1;1			4	3	3	3	2.7	2.7
A2BHG4;F1Q633;B6IDE3;A0A0R4IQJ3;D7PS88	A2BHG4;F1Q633;B6IDE3;A0A0R4IQJ3;D7PS88	8;8;8;8;6	8;8;8;8;6		fras1	5	8	8	8	1.9	1.9
Q1LUU8;E7F9N0;Q7ZZ75;A0A0R4IQL0;E9QBP9;I3ITF7	Q1LUU8;E7F9N0;Q7ZZ75;A0A0R4IQL0;E9QBP9;I3ITF7	2;2;2;2;1;1	2;2;2;2;1;1		znf384l	6	2	2	2	2.9	2.9
Q4QRD0;F1QM13;A0A0R4IQM9;F1RAZ4	Q4QRD0;F1QM13;A0A0R4IQM9	28;28;28;4	24;24;24;4		stxbp1a	4	28	28	24	45.2	38.9
A0A0R4IQN2;F1QTE2;A2BHD9	A0A0R4IQN2	1;1;1	1;1;1			3	31	1	1	52.4	1.7
A0A0R4IQN8;E9QCS9;B2GPE2;F1RE85;Q8JIU7	A0A0R4IQN8;E9QCS9	12;8;5;5;5	12;8;5;5;5		naca	5	12	12	12	10.6	10.6
A0A0R4IQP9	A0A0R4IQP9	10	0			1	16	10	0	17	0
A7MC00;A0A0R4IRK9;A0A0R4IQR0;A0A0J9YJI1	A7MC00;A0A0R4IRK9;A0A0R4IQR0;A0A0J9YJI1	2;2;2;1	2;2;2;1		mapre2	4	8	2	2	21.3	8.7
Q6ZM60;A0A0R4IQS8	Q6ZM60;A0A0R4IQS8	23;23	12;12	Calcium-transporting ATPase	atp2a2b	2	39	23	12	32.9	12.3
F1QW17;A0A140LGV3;A0A0R4IQT3	F1QW17;A0A140LGV3;A0A0R4IQT3	5;5;5	5;5;5			3	22	5	5	41.9	10
Q6NYL9;F1QC13;A0A0R4IQU3;F8W497;REV__A4JYP9;REV__A0A0G2KJT5	Q6NYL9;F1QC13;A0A0R4IQU3	4;4;4;2;1;1	4;4;4;2;1;1		pacsin2	6	5	4	4	10	8.6
A0A0R4IQV2;F1QA97;E7FB97;E9QF92;Q7T3H1	A0A0R4IQV2;F1QA97;E7FB97;E9QF92;Q7T3H1	9;9;9;8;8	9;9;9;8;8	Dynactin subunit 2	dctn2	5	9	9	9	24.6	24.6
E7FCF8;A0A0R4IUB2;A0A0R4IQV3;E9QEX9	E7FCF8;A0A0R4IUB2;A0A0R4IQV3;E9QEX9	8;8;8;8	8;8;8;8		ankhd1	4	8	8	8	3.3	3.3
Q6GQP0;A0A0R4IQY0;Q5VI44;Q32LT1;B3DKP5	Q6GQP0;A0A0R4IQY0;Q5VI44;Q32LT1;B3DKP5	6;6;6;5;5	6;6;6;5;5		cyp3a65	5	6	6	6	10.9	10.9
A0A0R4IQY2;A0A0J9YJ07	A0A0R4IQY2	10;3	10;3			2	10	10	10	24.4	24.4
Q5PRB8;A0A0R4IQZ2	Q5PRB8;A0A0R4IQZ2	1;1	1;1	Palmitoyltransferase	zdhhc13	2	1	1	1	2.5	2.5
A3KNV0;Q6DBW7;A8E5M2;A0A0R4IQZ3;F1QX93;Q7SXW5	A3KNV0;Q6DBW7;A8E5M2;A0A0R4IQZ3;F1QX93;Q7SXW5	17;17;17;17;17;14	17;17;17;17;17;14		eci1	6	17	17	17	46.1	46.1
F1QCV2;A0A0R4IR09;Q803K0	F1QCV2;A0A0R4IR09;Q803K0	16;16;15	16;16;15		hdac10	3	16	16	16	27.4	27.4
Q503R3;A0A0R4IR55;A0A0R4IR15	Q503R3;A0A0R4IR55;A0A0R4IR15	2;2;2	2;2;2		rab3ip	3	2	2	2	5.2	5.2
A0A0R4IR17	A0A0R4IR17	2	2			1	5	2	2	2.7	1.5
Q561X4;A0A0R4IR22;X1WDE9	Q561X4;A0A0R4IR22;X1WDE9	4;4;2	2;2;2		nfyba	3	4	4	2	28.4	12.3
A0A0R4IR49	A0A0R4IR49	8	8			1	10	8	8	15.6	12.2
M5BFV8;A0A0R4IR54	M5BFV8;A0A0R4IR54	17;17	17;17		prp	2	17	17	17	12.2	12.2
E9QE89;Q5XJM9;F1QM35;F1R8J8;A0A0R4IR61;Q6IQD4	E9QE89;Q5XJM9;F1QM35;F1R8J8;A0A0R4IR61;Q6IQD4	1;1;1;1;1;1	1;1;1;1;1;1		luc7l	6	4	1	1	14.4	6.6
A0A0R4IR82	A0A0R4IR82	2	1			1	2	2	1	5.9	3.8
F1R617;A0A0R4IR90;Q7T158;Q503M0	F1R617;A0A0R4IR90;Q7T158	6;6;5;2	6;6;5;2		myo1b	4	8	6	6	6.3	5.2
A8WFV1;A0A0R4IR98;F1Q9X9	A8WFV1;A0A0R4IR98;F1Q9X9	19;19;19	19;19;19		trap1	3	19	19	19	31	31
A7MCK2;A0A0R4IRA1;Q6QA33;A0A0R4IC17;A5WWC6	A7MCK2;A0A0R4IRA1;Q6QA33;A0A0R4IC17	3;3;3;3;1	3;3;3;3;1	Very-long-chain 3-oxoacyl-CoA reductase-B	hsd17b12b	5	5	3	3	16.1	9.3
E7F2G7;A0A0R4IRA3	E7F2G7;A0A0R4IRA3	2;2	1;1		CABZ01041200.1	2	4	2	1	18.8	5.8
Q0P3V8;A0A0R4IRD3;F1R936	Q0P3V8;A0A0R4IRD3;F1R936	3;3;3	3;3;3	Fatty acid 2-hydroxylase	fa2h	3	3	3	3	30.4	30.4
Q7ZWI2;Q6TEN9;A0A0R4IRD7;F1QNY5;A7MBS0;Q1RM49	Q7ZWI2;Q6TEN9;A0A0R4IRD7;F1QNY5;A7MBS0;Q1RM49	15;15;15;14;13;9	15;15;15;14;13;9		cpne1;LOC100000238	6	15	15	15	30.6	30.6
Q1LY41;Q5RGV0;B2GRR5;A0A0R4IRE3;Q5RGV1;Q6GMG5;Q5BLC8;F1QU25;Q1LY40	Q1LY41;Q5RGV0;B2GRR5;A0A0R4IRE3;Q5RGV1;Q6GMG5	11;11;11;11;11;11;3;3;1	10;10;10;10;10;10;3;3;1	Inosine-5-monophosphate dehydrogenase;Inosine-5-monophosphate dehydrogenase 1b;Inosine-5-monophosphate dehydrogenase 1a	impdh1a;impdh1b	9	11	11	10	20.4	17.8
A0A0R4IRG2	A0A0R4IRG2	1	1			1	9	1	1	7.9	0.7
A5X7A3;Q8AW67;Q6DG42;A0A0R4IRH8;A0A0R4IQG0	A5X7A3;Q8AW67;Q6DG42;A0A0R4IRH8;A0A0R4IQG0	10;10;10;10;9	4;4;4;4;4	Non-specific serine/threonine protein kinase	pak2a	5	12	10	4	24.2	9.2
A0A0R4IRI2	A0A0R4IRI2	4	2			1	54	4	2	47	2.1
A0A0R4IRI3;Q6DC80;A0AUR2;Q5EAR8;A0A0R4IVA8;A8E4Z4;A0A0R4IQA8	A0A0R4IRI3;Q6DC80;A0AUR2;Q5EAR8;A0A0R4IVA8	14;14;14;14;12;5;5	10;10;10;10;8;4;4		srl	7	14	14	10	32.6	22.6
A0A0R4IRJ2;Q6P040;F1QDB6	A0A0R4IRJ2;Q6P040	11;10;1	11;10;1		zgc:77715	3	12	11	11	43.4	40.7
A0A0R4IRJ8;Q6NYF2	A0A0R4IRJ8;Q6NYF2	10;9	10;9	Chloride intracellular channel protein	clic1	2	10	10	10	59.3	59.3
Q4KMD2;A0A0R4IRK6	Q4KMD2;A0A0R4IRK6	3;3	3;3		exosc3	2	3	3	3	13.4	13.4
F1QLZ8;A0A0R4IRL6;Q567D7	F1QLZ8;A0A0R4IRL6;Q567D7	11;11;10	11;11;10		slc27a4	3	11	11	11	17.4	17.4
A0A0R4IRL7;E9QDB7	A0A0R4IRL7;E9QDB7	1;1	1;1		cbx3b	2	1	1	1	7.7	7.7
A0A0R4IRM1	A0A0R4IRM1	41	21			1	41	41	21	43.8	27
E7F290;A0A0R4IRN5;A0A0R4IJB0	E7F290;A0A0R4IRN5;A0A0R4IJB0	9;9;7	9;9;7		si:ch211-222l21.1	3	9	9	9	34.1	34.1
Q6PC05;A0A0R4IRP7	Q6PC05;A0A0R4IRP7	1;1	1;1		arid4b	2	1	1	1	6.9	6.9
A0A0R4IRQ3;F1QS28;REV__A0A0R4IRQ3;REV__Q6NYB0;REV__F1QS28;B0S4Y7	A0A0R4IRQ3;F1QS28	1;1;0;0;0;0	1;1;0;0;0;0		hnrnpa0a	6	20	1	1	57.7	2.9
A0A0R4IRQ4	A0A0R4IRQ4	5	5			1	5	5	5	7	7
A0A0R4IRR4;A1L1G1	A0A0R4IRR4;A1L1G1	4;4	4;4	Epithelial splicing regulatory protein 1	esrp1	2	4	4	4	4.6	4.6
A0A0R4IRS1	A0A0R4IRS1	12	10			1	12	12	10	30	25.8
Q08BP0;A0A0R4IRS4	Q08BP0;A0A0R4IRS4	1;1	1;1		pnkp	2	1	1	1	2.6	2.6
A0A0R4IRS7	A0A0R4IRS7	1	0			1	9	1	0	35.4	0
A0A0R4IVT5;A0A0R4IRS8;Q8AWW3	A0A0R4IVT5;A0A0R4IRS8;Q8AWW3	4;4;4	4;4;4		ssr1	3	4	4	4	16.7	16.7
A0A0R4IRT1;Q7ZZK6;Q5D015	A0A0R4IRT1	7;0;0	0;0;0			3	49	7	0	46.4	0
A0A0R4IRT2;B3DGP9;Q98SN4;F1REU4;B3DKK9;F1QT14	A0A0R4IRT2;B3DGP9;Q98SN4;F1REU4;B3DKK9;F1QT14	2;2;2;2;2;2	2;2;2;2;2;2		ptk2aa;ptk2ab	6	2	2	2	5.6	5.6
B0S635;Q49U75;F1QUN4;B3DJQ2;A0A0R4IRT3	B0S635;Q49U75;F1QUN4;B3DJQ2;A0A0R4IRT3	1;1;1;1;1	1;1;1;1;1		arhgef11	5	1	1	1	2.3	2.3
A0A0R4IRT6;Q5XJB4	A0A0R4IRT6;Q5XJB4	2;1	2;1		mrps16	2	2	2	2	20.9	20.9
B0V123;A0A0R4IRW7;A2RV05;Q7SXS6;A7MCQ4;Q6IQB9;Q568Q3	B0V123;A0A0R4IRW7;A2RV05;Q7SXS6	5;5;5;3;2;2;2	5;5;5;3;2;2;2	Condensin complex subunit 1	ncapd2	7	5	5	5	3.8	3.8
A0A0R4IRW8;E9QHT1;F1QM63;A0A0R4IHB2;Q6DEK7	A0A0R4IRW8;E9QHT1;F1QM63;A0A0R4IHB2;Q6DEK7	7;6;5;5;5	7;6;5;5;5		zgc:100868	5	7	7	7	14.2	14.2
Q08CM9;A0A0R4IRX5	Q08CM9;A0A0R4IRX5	3;3	3;3		zgc:152904	2	5	3	3	6.2	3.3
A0A0R4IRY0;A0A0R4IYZ8	A0A0R4IRY0;A0A0R4IYZ8	2;2	1;1			2	2	2	1	3.5	1.6
A0A0R4IRY8;E7F169;Q568R4;A0A0R4IZT7;B2GS58	A0A0R4IRY8;E7F169;Q568R4;A0A0R4IZT7;B2GS58	3;3;3;2;3	3;3;3;2;3	Serine/threonine-protein phosphatase	ppp3cb	5	12	3	3	31	7.9
A0A0R4IRZ9	A0A0R4IRZ9	2	2			1	2	2	2	1	1
F1R680;B7ZV47;A0A0R4IS01;Q6PFJ7;F1QUP0	F1R680;B7ZV47;A0A0R4IS01;Q6PFJ7	3;3;3;3;1	3;3;3;3;1	Sphingomyelin phosphodiesterase 4	smpd4	5	3	3	3	3	3
Q9PTF3;A0A0R4IS05	Q9PTF3;A0A0R4IS05	5;5	5;5	Nucleoside diphosphate kinase	nme3	2	5	5	5	17.8	17.8
B2GPN6;A0A0R4IS31;Q58EG3;F1QBA4	B2GPN6;A0A0R4IS31;Q58EG3;F1QBA4	2;2;2;1	2;2;2;1	Nectin-3-like protein	pvrl3b;pvrl3l	4	2	2	2	2.8	2.8
Q6DH32;A0A0R4IS53;E7F237	Q6DH32;A0A0R4IS53;E7F237	2;2;2	2;2;2		gapvd1	3	2	2	2	5.7	5.7
Q1LYE8;F1QY46;A0A0R4IS57;Q696W0	Q1LYE8;F1QY46;A0A0R4IS57;Q696W0	2;2;2;2	2;2;2;2	Striated muscle preferentially expressed protein kinase	speg	4	4	2	2	1.2	0.7
B0JZP4;A2BFY7;A0A0R4IS70;A0A0R4IUQ3;A0A0R4ICS4	B0JZP4;A2BFY7;A0A0R4IS70	4;4;4;0;0	4;4;4;0;0		LOC564840;purba	5	14	4	4	43.6	21.6
A0A0R4IWL0;A0A0R4IS75;Q6NWZ9;REV__F6PE91	A0A0R4IWL0;A0A0R4IS75;Q6NWZ9	3;3;3;1	3;3;3;1	Cysteine dioxygenase type 1	cdo1	4	3	3	3	13.1	13.1
E7FBR8;A0A0R4IS84	E7FBR8;A0A0R4IS84	1;1	1;1		cplx2	2	1	1	1	11.2	11.2
A0A0R4ISA3	A0A0R4ISA3	3	0			1	47	3	0	51.2	0
A0A0R4ISB3;A2BHN0;Q66ID8	A0A0R4ISB3;A2BHN0;Q66ID8	18;18;16	14;14;12	Annexin	anxa3a	3	18	18	14	58.2	43.9
F1Q828;A0A0R4ISC3	F1Q828;A0A0R4ISC3	3;3	3;3		map1sa	2	3	3	3	2.4	2.4
E7F4T6;A0A0R4ISD1	E7F4T6;A0A0R4ISD1	1;1	1;1		si:dkey-118j18.1	2	1	1	1	5.9	5.9
A0A0R4ISD8	A0A0R4ISD8	2	2			1	2	2	2	4.8	4.8
A0A0R4ISE4;Q5PQY6	A0A0R4ISE4;Q5PQY6	1;1	1;1	Lon protease homolog 2, peroxisomal	lonp2	2	1	1	1	1.2	1.2
F1Q8G5;A0A0R4ISE5	F1Q8G5;A0A0R4ISE5	2;2	2;2		si:rp71-36a1.3	2	2	2	2	4.7	4.7
Z4YIC2;I3IS11;A0A0R4ISG0;Q803L0;A5PMB5	Z4YIC2;I3IS11;A0A0R4ISG0;Q803L0;A5PMB5	4;4;4;4;3	2;2;2;2;1	Protein lin-28 homolog A	lin28a	5	4	4	2	17.3	11.7
E9QIQ3;A8WFZ2;A0A0R4ISG6	E9QIQ3;A8WFZ2;A0A0R4ISG6	4;4;4	4;4;4		nup62l	3	4	4	4	12.2	12.2
F1QFT2;A1L1U7;A8KBI3;A0A0R4ISI6;F8W261	F1QFT2;A1L1U7;A8KBI3;A0A0R4ISI6;F8W261	5;5;5;5;5	5;5;5;5;5		galns	5	5	5	5	10.4	10.4
A0A0R4ISJ3;Q802V7;A0A0R4IMS1	A0A0R4ISJ3;Q802V7	27;16;3	27;16;3		xrn2	3	27	27	27	28.8	28.8
F1QSU4;A0A0R4ISJ4;Q7ZVC1	F1QSU4;A0A0R4ISJ4;Q7ZVC1	3;3;2	3;3;2		pdlim5b	3	3	3	3	7.2	7.2
A0A0R4ISJ7;F8W470;F8W5W2;F1QZZ4;Q4V8R0;F8W374	A0A0R4ISJ7;F8W470;F8W5W2	24;24;13;9;6;4	20;20;11;7;4;2		sagb	6	24	24	20	46.8	42.3
D6MUD3;A0A0R4ISK1	D6MUD3;A0A0R4ISK1	5;5	5;5		col11a1b	2	7	5	5	3.7	3.3
A8E543;A2CE73;Q6NW56;A0A0R4ISK8;Q9PTB4	A8E543;A2CE73;Q6NW56;A0A0R4ISK8;Q9PTB4	20;20;20;20;14	17;17;17;17;11		khdrbs1a	5	20	20	17	30.9	28.2
A0A1D5NSN6;A0A0R4ISL5;A0A1D5NSW2	A0A1D5NSN6;A0A0R4ISL5;A0A1D5NSW2	1;1;1	1;1;1			3	1	1	1	3.7	3.7
B2GTB0;A0A0R4ITH3;A0A0R4ISM3;Q9DGE0	B2GTB0;A0A0R4ITH3;A0A0R4ISM3;Q9DGE0	3;3;3;3	3;3;3;3	Dual specificity mitogen-activated protein kinase kinase 6	map2k6	4	3	3	3	9.9	9.9
A0A0R4ISP1	A0A0R4ISP1	11	6			1	11	11	6	3	1.7
A0A0R4ISQ0;F1QC43	A0A0R4ISQ0;F1QC43	12;12	1;1		plbd1	2	12	12	1	24.7	2.1
F1R264;A0A0R4ISR7	F1R264;A0A0R4ISR7	20;20	3;3		ephx2	2	20	20	3	45.4	7.5
A0A0R4ISS5;A0A0R4IZB7;A0A0R4IEW0;A4JYL8;A0A0J9YJE5;A0A0R4IM86	A0A0R4ISS5;A0A0R4IZB7;A0A0R4IEW0;A4JYL8;A0A0J9YJE5	6;5;5;4;3;1	6;5;5;4;3;1		si:dkey-11f4.16	6	6	6	6	15.6	15.6
A0A0R4IST5;Q32PM3;F8W5H1;A0A1D5NSN2	A0A0R4IST5;Q32PM3;F8W5H1;A0A1D5NSN2	6;6;6;3	6;6;6;3		mtm1	4	6	6	6	11.4	11.4
A0A0R4ISU4;A0A0R4IZ62	A0A0R4ISU4;A0A0R4IZ62	4;4	1;1			2	4	4	1	9.8	4.1
A0A0R4ISU8;E7FGL7	A0A0R4ISU8;E7FGL7	3;3	3;3		dpp6a	2	4	3	3	4.5	3.5
E7FAY9;A0A0R4ISY4	E7FAY9;A0A0R4ISY4	1;1	1;1		phldb1b	2	1	1	1	0.8	0.8
Q6P948;A0A0R4IT09;E7F9W7;Q6DGZ9;F1QBT9;E9QBJ0	Q6P948;A0A0R4IT09	21;21;8;8;8;3	21;21;8;8;8;3	Pyruvate dehydrogenase E1 component subunit alpha	pdha1a	6	21	21	21	46.6	46.6
Z4YIA1;A0A0R4IT12;Q0P424	Z4YIA1;A0A0R4IT12;Q0P424	2;2;2	2;2;2	Elongator complex protein 6	elp6	3	2	2	2	8	8
X1WF35;Q6IQR4;A0A0R4IT16;Q7ZW03;F1QSV2	X1WF35;Q6IQR4;A0A0R4IT16;Q7ZW03;F1QSV2	1;1;1;1;1	1;1;1;1;1		rtfdc1	5	1	1	1	6.8	6.8
A5PL65;A0EXC5;A0A0R4IT32	A5PL65;A0EXC5;A0A0R4IT32	1;1;1	1;1;1	Sulfotransferase	sult2st2	3	5	1	1	16.7	5.2
A0A0R4IT40	A0A0R4IT40	2	2			1	2	2	2	5.9	5.9
Q561T8;A0A0R4IT69;F1R222;A0A0R4IJC6	Q561T8;A0A0R4IT69;F1R222;A0A0R4IJC6	4;4;4;3	4;4;4;3		dctn4	4	4	4	4	14.6	14.6
I3ISM5;A0A0R4IT73;U3JA78	I3ISM5;A0A0R4IT73;U3JA78	1;1;1	1;1;1		rbfox3l;rbfox3	3	10	1	1	22.1	6.3
F1QPE6;E3VW06;A0A0R4IT78	F1QPE6;E3VW06;A0A0R4IT78	3;3;3	3;3;3		thsd7aa	3	3	3	3	1.7	1.7
Q6GMG7;A0A0R4IT93	Q6GMG7;A0A0R4IT93	1;1	1;1		anks4b	2	1	1	1	2.4	2.4
A0A0R4ITA7;Q7T2G1	A0A0R4ITA7;Q7T2G1	2;2	1;1	Interferon regulatory factor 2-binding protein 2-B	irf2bp2b	2	5	2	1	10.6	1.6
A0A0R4ITB1	A0A0R4ITB1	29	2			1	29	29	2	72.5	2.4
A0A0R4ITC3;F1R5C8;A0A0R4IVA9;Q7ZU80	A0A0R4ITC3;F1R5C8;A0A0R4IVA9;Q7ZU80	1;1;1;1	1;1;1;1	Protein lunapark-A	lnpa	4	1	1	1	4.8	4.8
Q5XJQ5;A0A0R4ITC4;E9QJM6	Q5XJQ5;A0A0R4ITC4;E9QJM6	8;8;6	8;8;6		exosc9	3	8	8	8	24.9	24.9
A0A0R4ITF1;Q4KM23;F1QJL4	A0A0R4ITF1;Q4KM23;F1QJL4	17;13;13	17;13;13	DNA ligase	lig3	3	17	17	17	18.1	18.1
Q6NXC7;A0A0R4ITG6	Q6NXC7;A0A0R4ITG6	4;4	4;4		eif2b2	2	4	4	4	8.5	8.5
A0A0R4ITI5;A0A0R4ITR2;F6PBZ5;Q7SZC9;A0A0R4IHN8	A0A0R4ITI5;A0A0R4ITR2	17;11;8;7;5	17;11;8;7;5			5	23	17	17	37.2	30.9
A0A0R4ITI9	A0A0R4ITI9	2	2			1	2	2	2	18.6	18.6
Q6QAF3;B3DJJ0;Q5I2A9;A0A0R4ITJ4	Q6QAF3;B3DJJ0;Q5I2A9;A0A0R4ITJ4	5;5;5;5	5;5;5;5		itga5	4	5	5	5	6.3	6.3
F1QKQ2;A0A0R4ITJ5;F1Q960;A6N5Z0	F1QKQ2;A0A0R4ITJ5;F1Q960;A6N5Z0	2;2;1;1	2;2;1;1		col7a1l	4	2	2	2	1.3	1.3
A0A0R4ITK8;E7F9S7;B1H1M2;F1QQV6;Q7SY15;F1Q7N6;A0A0R4IG04	A0A0R4ITK8;E7F9S7;B1H1M2;F1QQV6;Q7SY15;F1Q7N6;A0A0R4IG04	2;2;2;2;1;1;1	2;2;2;2;1;1;1		aqr	7	2	2	2	2	2
A0A0R4ITL5	A0A0R4ITL5	5	4			1	43	5	4	43	4.5
Q5XJ60;A0A0R4ITL8	Q5XJ60;A0A0R4ITL8	3;3	3;3		fundc2	2	3	3	3	19	19
A0A0R4ITN2;F1QM90	A0A0R4ITN2;F1QM90	2;0	2;0		gc	2	26	2	2	43.9	3.6
E7FAW9;A0A0R4ITN4	E7FAW9;A0A0R4ITN4	1;1	1;1		eftud1	2	1	1	1	0.8	0.8
A0A0R4ITP0;A0A140LFZ3;Q568H4;A0A0R4ID68	A0A0R4ITP0;A0A140LFZ3	21;18;7;7	19;17;6;6			4	26	21	19	35.4	28.8
Q8AUT3;B3DKI8;A0A0R4ITQ6	Q8AUT3;B3DKI8;A0A0R4ITQ6	11;11;11	10;10;10		scfd1	3	11	11	10	22.8	21.7
A8BAX2;Q7T2W3;Q499C1;A0A0R4ITS3	A8BAX2;Q7T2W3;Q499C1;A0A0R4ITS3	3;3;3;3	3;3;3;3		tpbga	4	3	3	3	12.7	12.7
E7F0W6;A0A0R4ITT1	E7F0W6;A0A0R4ITT1	1;1	1;1		ecscr	2	1	1	1	6.8	6.8
A1L1X1;Q567A7;F1QZG4;A6H8R5;A0A0R4ITT7;Q1RM71;Q0V977;Q3B7E3	A1L1X1;Q567A7;F1QZG4;A6H8R5;A0A0R4ITT7;Q1RM71;Q0V977;Q3B7E3	2;2;2;2;2;1;1;1	2;2;2;2;2;1;1;1		nucks1b	8	2	2	2	8.8	8.8
A0A0R4ITV0	A0A0R4ITV0	1	1			1	1	1	1	38.5	38.5
A0A0R4ITV5;Q7T397;A0A0R4IMM7	A0A0R4ITV5;Q7T397;A0A0R4IMM7	4;3;3	4;3;3		mre11a	3	4	4	4	5.4	5.4
A0A0R4ITV7;F1QEW2;A4IG07	A0A0R4ITV7;F1QEW2;A4IG07	1;1;1	0;0;0		si:dkey-183i3.5	3	16	1	0	26.8	0
A0A0R4ITX6;Q5RID7	A0A0R4ITX6;Q5RID7	2;2	2;2	Sorting nexin-17	snx17	2	2	2	2	5.9	5.9
B2GTH6;A0A0R4ITX9;Q8UUR3	B2GTH6;A0A0R4ITX9;Q8UUR3	4;4;4	4;4;4	Cytoglobin-1	cygb1	3	4	4	4	33.3	33.3
A0A0R4ITY1;F1QJM7;X1WBJ2;E7F860	A0A0R4ITY1;F1QJM7;X1WBJ2;E7F860	3;2;2;2	3;2;2;2		ciz1a	4	3	3	3	6	6
Q561W8;A7MCC2;A0A0R4ITZ7	Q561W8;A7MCC2;A0A0R4ITZ7	5;5;5	5;5;5		exosc7	3	5	5	5	19.6	19.6
F1QDE7;A0A0R4IU07;A1L1F4;Q7SXH3;F1RC71;A0A0R4IS40;E9QD11	F1QDE7;A0A0R4IU07;A1L1F4	19;19;19;7;7;7;3	19;19;19;7;7;7;3	Sister chromatid cohesion protein PDS5 homolog A	pds5a	7	20	19	19	18.5	17.4
A0A0R4IZL1;Q6NW92;A0A0R4IU08	A0A0R4IZL1;Q6NW92;A0A0R4IU08	1;1;1	1;1;1		igfbp7	3	1	1	1	4	4
B8A4T4;A0A0R4IU09;Q1RLS5;E7F1T6;F1R834	B8A4T4;A0A0R4IU09;Q1RLS5;E7F1T6;F1R834	3;3;3;3;3	1;1;1;1;1	Nuclear factor 1	nfixa;nfixb	5	3	3	1	15.7	6.9
A0A0R4IU19	A0A0R4IU19	30	14			1	30	30	14	26.4	9.1
A0A0R4IU36;F1Q9D1;A7MBY2	A0A0R4IU36;F1Q9D1;A7MBY2	3;3;3	3;3;3		alyref	3	3	3	3	8.9	8.9
A0A140LGX9;Q803W6;F1QPB3;A0A0R4IU42;A0A140LG36;E9QEC2	A0A140LGX9;Q803W6;F1QPB3;A0A0R4IU42;A0A140LG36;E9QEC2	2;2;2;2;1;1	2;2;2;2;1;1		phf6	6	2	2	2	15.4	15.4
A0A0R4IU50;F1QYT7	A0A0R4IU50;F1QYT7	8;8	8;8			2	8	8	8	15.4	15.4
Q5U3P6;A0A0R4IU56	Q5U3P6;A0A0R4IU56	4;4	4;4		dph5	2	4	4	4	13.9	13.9
Q4V9I3;A0A0R4IU57	Q4V9I3;A0A0R4IU57	1;1	1;1		cabp2a	2	1	1	1	3.6	3.6
A0A0R4IU65	A0A0R4IU65	1	1			1	17	1	1	50.7	5.3
Q6NWA7;Q803E3;Q4QRG0;A0A0R4IU73	Q6NWA7;Q803E3;Q4QRG0;A0A0R4IU73	5;5;5;5	5;5;5;5		ewsr1b	4	5	5	5	7.8	7.8
Q08BL0;A0A0R4IU78;Q9W7F8;Q5TYS1;B3DGQ4;B4F6Q7;F1R4K6;A3RK74;F1QVZ3;F1R3E6;Q5I0F7;A3RK75	Q08BL0;A0A0R4IU78;Q9W7F8;Q5TYS1;B3DGQ4;B4F6Q7;F1R4K6;A3RK74;F1QVZ3;F1R3E6;Q5I0F7;A3RK75	2;2;2;2;2;2;2;2;1;1;1;1	2;2;2;2;2;2;2;2;1;1;1;1	Forkhead box protein O1-A;Forkhead box protein O1-B	foxo1a;foxo3b;si:ch211-206a7.2;LOC563719;foxo3a;foxo1b	12	2	2	2	8.6	8.6
A0A0R4IUA0;F1R743	A0A0R4IUA0	12;1	0;0			2	79	12	0	53	0
A0A0R4IUA8;A7E2Q0;Q6PC91;A0A0R4ITU6	A0A0R4IUA8;A7E2Q0;Q6PC91;A0A0R4ITU6	3;3;3;2	2;2;2;2	Transcription factor BTF3;Transcription factor BTF3 homolog 4	btf3l4	4	4	3	2	41.6	21.3
Q803U8;A0A0R4IUB5	Q803U8;A0A0R4IUB5	1;1	1;1		srsf11	2	1	1	1	3.7	3.7
Q6NUX5;Q7SXK1;A0A0R4IUB7;Q000Y5	Q6NUX5;Q7SXK1;A0A0R4IUB7	16;16;16;5	9;9;9;0	Methionine aminopeptidase;Methionine aminopeptidase 2	metap2b	4	16	16	9	50.7	29.8
A0A0R4IUE2	A0A0R4IUE2	5	5			1	5	5	5	13.9	13.9
F1QVT9;A0A0R4IUH0;A7YYJ2;Q803R2	F1QVT9;A0A0R4IUH0;A7YYJ2;Q803R2	3;3;3;3	3;3;3;3	Vacuolar fusion protein CCZ1 homolog	ccz1	4	3	3	3	8.1	8.1
A0A0R4IUJ5;A0A0R4ICF8;A0A0R4IG53	A0A0R4IUJ5;A0A0R4ICF8	8;6;3	2;0;0			3	8	8	2	26.7	4.7
A0A0R4IUK3;A8E5C5	A0A0R4IUK3;A8E5C5	7;7	7;7	Dehydrogenase/reductase SDR family member 7C-A	dhrs7ca	2	7	7	7	24.9	24.9
Q502T3;F1QJD0;Q5RH04;A0A0R4IUL1;Q6TNU1	Q502T3;F1QJD0;Q5RH04;A0A0R4IUL1;Q6TNU1	3;3;3;3;3	3;3;3;3;3		chchd3a	5	3	3	3	10.1	10.1
A0A0R4IUL3;E7FGY3	A0A0R4IUL3;E7FGY3	1;1	1;1		LOC558290	2	1	1	1	6.2	6.2
Q4V9P8;A0A0R4IUL7;F1Q7Q1	Q4V9P8;A0A0R4IUL7	13;13;5	2;2;0		camk2g1	3	24	13	2	41.1	3.8
E9QDB8;A0A0R4IUM3;E7FGL9	E9QDB8;A0A0R4IUM3;E7FGL9	1;1;1	1;1;1		apba1b	3	1	1	1	1.1	1.1
A0A0R4IUN0;A2BG43	A0A0R4IUN0;A2BG43	7;7	7;7	Glycolipid transfer protein	gltp	2	7	7	7	35.9	35.9
A4FUN3;A0A0R4IUN6;A0A0R4IS30	A4FUN3;A0A0R4IUN6	4;4;1	4;4;1		ctsbb	3	4	4	4	16.3	16.3
A9JRG9;A0A0R4IUQ8;E7F6D6	A9JRG9;A0A0R4IUQ8	7;7;1	7;7;1		afg3l2	3	7	7	7	9.4	9.4
A0A0R4IUQ9;Q6NXA4;A0A0R4IPU4;A0A0R4IBR5;A0A0R4IRK1;A0A0R4IBM8;A0A0R4IHG8	A0A0R4IUQ9;Q6NXA4	32;32;13;9;9;9;6	30;30;13;9;7;9;4	Interleukin enhancer-binding factor 3 homolog	ilf3	7	32	32	30	37.2	35.8
A0A0R4IUR3;Q5RGT6	A0A0R4IUR3;Q5RGT6	1;1	1;1	Protein angel homolog 2	angel2	2	1	1	1	2.3	2.3
A0A0R4IUR4;F1QTQ6;Q56A55	A0A0R4IUR4;F1QTQ6;Q56A55	2;1;1	2;1;1	ATP-binding cassette sub-family B member 8, mitochondrial	abcb8	3	2	2	2	5.3	5.3
A0A0R4IUR8;E9QCM1;A2CEB4;A0A0R4IYR9;REV__Q0P488;REV__F1QRW6	A0A0R4IUR8;E9QCM1;A2CEB4;A0A0R4IYR9	4;4;4;4;1;1	4;4;4;4;1;1		golga3	6	4	4	4	2.2	2.2
A0A0R4IUR9;F1QRV6;Q5U3U9;E9QB27	A0A0R4IUR9;F1QRV6;Q5U3U9;E9QB27	11;11;10;9	11;11;10;9		nap1l4b	4	11	11	11	34.1	34.1
A0A0R4IUS4;E7F1L7	A0A0R4IUS4;E7F1L7	91;90	84;83		flnca	2	107	91	84	43.3	36.3
A0A0R4IUT4;B0UXR2	A0A0R4IUT4;B0UXR2	12;11	3;2		acot7	2	12	12	3	36.8	9.2
A0A0R4IUU4;A0A0R4IJ18;A0A0R4IB33;A0A0R4IGH4;A0A0R4IUW9;A0A0R4ICP0	A0A0R4IUU4;A0A0R4IJ18;A0A0R4IB33;A0A0R4IGH4	17;16;15;9;8;8	17;16;15;9;8;8			6	17	17	17	59.5	59.5
A0A0R4IXN4;Q7ZV21;A0A0R4IUZ0;A0A0R4ISB5	A0A0R4IXN4;Q7ZV21;A0A0R4IUZ0;A0A0R4ISB5	2;2;2;1	2;2;2;1		lztfl1	4	2	2	2	7.3	7.3
A0A0R4IUZ2;A2BGR9	A0A0R4IUZ2;A2BGR9	7;7	0;0		aldh2.1	2	28	7	0	52.7	0
A0A0R4IUZ8;A0A0R4IGQ8;A0A140LH33	A0A0R4IUZ8;A0A0R4IGQ8	83;81;1	75;73;0			3	83	83	75	52.4	50.1
A0A0R4IV17;Q7ZVR1	A0A0R4IV17;Q7ZVR1	4;4	4;4	WD repeat-containing protein 75	wdr75	2	4	4	4	4.4	4.4
Q7T173;Q5XJ26;A0A0R4IV38	Q7T173;Q5XJ26;A0A0R4IV38	1;1;1	1;1;1		apoob	3	1	1	1	4.6	4.6
A0A0R4IV41;A0A0R4II33	A0A0R4IV41;A0A0R4II33	2;1	2;1			2	2	2	2	1.4	1.4
I3ISD3;I3IRZ3;A0A0R4IV43;Q642J5	I3ISD3;I3IRZ3;A0A0R4IV43;Q642J5	3;3;3;3	3;3;3;3	RNA binding protein fox-1 homolog 1	rbfox1	4	10	3	3	32.7	13.7
A0A0R4IV49	A0A0R4IV49	45	0			1	48	45	0	75.5	0
E7FD66;A0A0R4IV50;F8W3V5	E7FD66;A0A0R4IV50	24;24;9	24;24;9		aass	3	24	24	24	32.9	32.9
A0A0R4IV80	A0A0R4IV80	1	1			1	1	1	1	14.5	14.5
Q1L9A9;F1R2R8;A1A5X3;B0S4Z1;Q1L9B0;F1QBH7;E9QDM0;A0A0R4IV93	Q1L9A9;F1R2R8;A1A5X3;B0S4Z1;Q1L9B0;F1QBH7;E9QDM0;A0A0R4IV93	1;1;1;1;1;1;1;1	1;1;1;1;1;1;1;1	Nuclear factor 1	nfia;nfic	8	3	1	1	12.6	5.5
A0A0R4IVA0	A0A0R4IVA0	4	4			1	4	4	4	48.5	48.5
A0A0R4IVA2;E7F2E0	A0A0R4IVA2;E7F2E0	1;1	1;1		si:dkey-16p21.7	2	1	1	1	1.7	1.7
A0A0R4IVA6;Q7ZZ38;A2TJ25;A4IGD0	A0A0R4IVA6;Q7ZZ38;A2TJ25	3;3;3;1	3;3;3;1	Phosphoinositide phospholipase C	plcb3	4	3	3	3	3.6	3.6
A0A0R4IVC8;Q6PBX0	A0A0R4IVC8;Q6PBX0	6;6	6;6		cox5ab	2	8	6	6	50.7	34.1
A0A0R4IVD5;Q803G0	A0A0R4IVD5;Q803G0	7;7	7;7		erlec1	2	7	7	7	17.6	17.6
A0A0R4IVE2	A0A0R4IVE2	6	6			1	6	6	6	7.9	7.9
A0A0R4IVF2	A0A0R4IVF2	6	6			1	6	6	6	23.4	23.4
A0A0R4IVF6;Q5BJK4	A0A0R4IVF6;Q5BJK4	3;2	3;2	NADH dehydrogenase [ubiquinone] 1 subunit C2	ndufc2	2	3	3	3	24.5	24.5
F1QHW0;A0A0R4IVH5;Q7T2D8	F1QHW0;A0A0R4IVH5;Q7T2D8	13;13;12	13;13;12		cyp20a1	3	13	13	13	30.2	30.2
Q6P5K5;A0A0R4IVH8;E9QHS9;Q6Q414	Q6P5K5;A0A0R4IVH8;E9QHS9;Q6Q414	2;2;2;1	2;2;2;1		rplp1	4	3	2	2	52.2	37.2
Q6NSN9;F1R419;A0A0R4IVI5	Q6NSN9;F1R419;A0A0R4IVI5	1;1;1	1;1;1		tp53bp2a	3	1	1	1	2.1	2.1
A0A0R4IVI6	A0A0R4IVI6	2	2			1	2	2	2	3.1	3.1
A0A0R4IVK4;A0A0R4IZ33;Q7ZV43	A0A0R4IVK4;A0A0R4IZ33;Q7ZV43	1;1;1	1;1;1	Toll-interacting protein	tollip	3	1	1	1	3.6	3.6
Q802V4;Q6P0B2;A0A0R4IVM1;Q6P111;Q7SXR4;Q7SYM5;F1QIF2;A0A0R4IP42;F1Q8I5	Q802V4;Q6P0B2;A0A0R4IVM1;Q6P111	4;4;4;2;1;1;1;1;1	4;4;4;2;1;1;1;1;1		lsm14ab;lsm14aa	9	4	4	4	12.5	12.5
Q5BLE9;A0A0R4IVP5;F1RE77	Q5BLE9;A0A0R4IVP5;F1RE77	5;5;5	5;5;5		vrk3	3	5	5	5	11.8	11.8
A0A0R4IVQ9;F6PD25;B5DE28	A0A0R4IVQ9;F6PD25;B5DE28	8;8;7	8;8;7		zfr2	3	9	8	8	18.4	16.4
A0A0R4IVS5;A8KB62	A0A0R4IVS5	13;1	12;1			2	13	13	12	16.4	15.7
A0A0R4IVS6;Q5TZH0;A0A0R4IN35;F1QBX5;F1RD62;A0A0R4IN29	A0A0R4IVS6;Q5TZH0	6;6;2;2;2;1	6;6;2;2;2;1		grip1	6	6	6	6	7.6	7.6
B6IDE6;A0A0R4IWG1;D7PS91;A0A0R4IVT0	B6IDE6;A0A0R4IWG1;D7PS91;A0A0R4IVT0	14;14;14;14	14;14;14;14		frem2a	4	17	14	14	5.4	4.5
A0A0R4IVU8	A0A0R4IVU8	8	7			1	8	8	7	55.3	48.7
A0A0R4IVV0;Q502S3;F1QGT1;Q1JQ23;F1QBU6	A0A0R4IVV0	32;8;5;3;3	32;8;5;3;3			5	32	32	32	37.3	37.3
A0A0R4IVW3	A0A0R4IVW3	1	1			1	16	1	1	39.5	3.2
Q7ZYY2;Q6NYX7;Q5RGR6;A0A0R4IVX6	Q7ZYY2;Q6NYX7;Q5RGR6;A0A0R4IVX6	1;1;1;1	1;1;1;1		waslb	4	1	1	1	1.9	1.9
A0A0R4IVY2;A4FVL6;A0A0R4IC82	A0A0R4IVY2;A4FVL6	8;6;1	8;6;1		LOC557028	3	12	8	8	32.6	28
E7F9X9;A0A0R4IVY5	E7F9X9;A0A0R4IVY5	20;20	20;20	Rho-associated protein kinase	rock1	2	20	20	20	15.4	15.4
A0A0R4IVY7;A5PLC8	A0A0R4IVY7;A5PLC8	6;6	6;6	Prothymosin alpha-B	ptmab	2	6	6	6	30.2	30.2
A0A0R4IVZ0	A0A0R4IVZ0	1	1			1	1	1	1	1.2	1.2
Q7ZVE4;A0A0R4IW20;E9QDK6;E9QI05	Q7ZVE4;A0A0R4IW20;E9QDK6;E9QI05	5;5;3;3	5;5;3;3	Synaptosomal-associated protein	snap23.1	4	5	5	5	20.6	20.6
A3KQE8;Q4KME9;A0A0R4IW25	A3KQE8;Q4KME9;A0A0R4IW25	1;1;1	1;1;1		prps1a	3	13	1	1	52.2	3.3
A0A0R4IW26;A1L2E2;A0A0R4IWI1;A0A0R4IWS1;E7F5K2;X1WBX6;F1R0D8;F1QJI0;F1R6Z5;A2BIQ0;O93375	A0A0R4IW26;A1L2E2;A0A0R4IWI1;A0A0R4IWS1;E7F5K2	5;4;3;3;3;2;2;1;1;1;1	5;4;3;3;3;2;2;1;1;1;1		ebf3a;ebf1b	11	5	5	5	14.6	14.6
Q4V9H7;A0A0R4IW43	Q4V9H7;A0A0R4IW43	2;2	2;2		cog3	2	2	2	2	9.7	9.7
A0A0R4IW44	A0A0R4IW44	1	1			1	1	1	1	1.2	1.2
Q7ZWF2;Q4V946;A0A0R4IW59	Q7ZWF2;Q4V946;A0A0R4IW59	2;2;2	2;2;2		rabggtb	3	2	2	2	14.5	14.5
A0A0R4IW71;A0A0R4ISP2	A0A0R4IW71;A0A0R4ISP2	7;4	7;4			2	7	7	7	9.3	9.3
Q6NYR6;F1QZ04;A0A0R4IW78;Q7ZVV2;E7EXK9;F1QXZ4	Q6NYR6;F1QZ04;A0A0R4IW78;Q7ZVV2;E7EXK9;F1QXZ4	18;18;18;16;14;11	18;18;18;16;14;11	Aminoacylase-1	acy1;CU896698.1	6	18	18	18	41.7	41.7
Q7SY38;E7FEZ7;A0A0R4IW82;Q6TGX0;F1QEU8;E9QD04;E9QBS4	Q7SY38;E7FEZ7;A0A0R4IW82;Q6TGX0;F1QEU8;E9QD04	1;1;1;1;1;1;0	1;1;1;1;1;1;0		ndrg3a	7	3	1	1	13.8	5
Q7ZVR3;A0A0R4IW89	Q7ZVR3;A0A0R4IW89	3;3	3;3	Serine/threonine-protein phosphatase	ppp1cab	2	16	3	3	45.2	8.7
Q1LXI2;A0A0R4IW90;F8W4K6;F1QYX4;B3DJR2;F8W4A0;E7FB39;Q1LXS4;F1QXS0;E7FCI5	Q1LXI2;A0A0R4IW90;F8W4K6;F1QYX4;B3DJR2	14;14;14;14;14;3;3;1;1;1	13;13;13;13;13;2;2;0;0;0		myo5aa	10	15	14	13	7.9	7.3
A0A0R4IW96	A0A0R4IW96	1	1			1	9	1	1	27.2	4.1
F1Q816;A9XP98;A2VD39;A0A0R4IWA1;Q6GQN2;Q08C20;F1QTX6;Q1ECZ8	F1Q816;A9XP98;A2VD39;A0A0R4IWA1;Q6GQN2;Q08C20;F1QTX6;Q1ECZ8	2;2;2;2;2;1;1;1	1;1;1;1;1;0;0;0		ca15a;zgc:153760	8	2	2	1	7.4	4.9
Q08CC3;F1R7M5;A0A0R4IWF4	Q08CC3;F1R7M5;A0A0R4IWF4	1;1;1	1;1;1	Polypeptide N-acetylgalactosaminyltransferase	galnt11	3	1	1	1	1.9	1.9
A0A0R4IWG3;Q4QRK0;B8JIB1;F1R5G0	A0A0R4IWG3;Q4QRK0;B8JIB1	10;10;9;4	10;10;9;4	Methionine aminopeptidase 1	metap1	4	10	10	10	35.3	35.3
Q8JFT4;A8E7E7;A0A0R4IWJ1;F1QHI5;Q8JFT5;CON__ENSEMBL:ENSBTAP00000001528;Q7ZZ79	Q8JFT4;A8E7E7;A0A0R4IWJ1;F1QHI5;Q8JFT5	15;15;15;15;14;5;1	15;15;15;15;14;5;1		dZ173A8.1-001;itsn1;dZ173A8.1-002	7	15	15	15	8	8
A0A0R4IWL9;A9JRY6	A0A0R4IWL9;A9JRY6	1;1	1;1		unc5a	2	1	1	1	1.3	1.3
A0A0R4IWM3;F1QH49	A0A0R4IWM3;F1QH49	3;3	3;3		LOC100536948	2	5	3	3	4.4	2.8
Q7ZUL0;A0A0R4IWM4;A8E574	Q7ZUL0;A0A0R4IWM4;A8E574	2;2;1	2;2;1		zc3h7a	3	2	2	2	1.9	1.9
A0A0R4IWM7;F1QJW1;U5U756;F8W4U2;A0A0G2KXJ0	A0A0R4IWM7;F1QJW1;U5U756	11;11;10;3;2	11;11;10;3;2		dmxl2	5	11	11	11	3.2	3.2
A0A1L1QZM7;A0A0R4IWN6;A0A1L1QZF0;Q4H4B6	A0A1L1QZM7;A0A0R4IWN6;A0A1L1QZF0;Q4H4B6	7;7;7;7	7;7;7;7	Protein scribble homolog	scrib	4	7	7	7	5.7	5.7
A0A0R4IWN8	A0A0R4IWN8	8	8			1	8	8	8	61.3	61.3
A0A0R4IWP3;Q6DHI9	A0A0R4IWP3;Q6DHI9	10;10	10;10	Proteasome subunit beta type	psmb2	2	10	10	10	44.8	44.8
A4QP54;A0A0R4IWP4	A4QP54;A0A0R4IWP4	1;1	1;1		inpp5ka	2	1	1	1	5.9	5.9
F1QKL9;Q502G3;F1R9E2;A0A0R4IWP7	F1QKL9;Q502G3;F1R9E2;A0A0R4IWP7	3;3;3;3	3;3;3;3		lims2	4	8	3	3	15.3	9
A0A0R4IWR3;Q6PGY5	A0A0R4IWR3;Q6PGY5	1;1	1;1	DnaJ homolog subfamily C member 21	dnajc21	2	1	1	1	2	2
A0A0R4IWR6;E7FDK2	A0A0R4IWR6;E7FDK2	9;9	8;8		mylkb	2	9	9	8	11.7	10.8
G1K2S6;A0A0R4IWR8;A2RRV9	G1K2S6;A0A0R4IWR8;A2RRV9	1;1;1	1;1;1	Cytosolic Fe-S cluster assembly factor narfl	narfl	3	1	1	1	1.9	1.9
F1RDC5;B1H1M7;F1Q5C6;A0A0R4IWU7;Q6NUU3;B3DLK1	F1RDC5;B1H1M7;F1Q5C6;A0A0R4IWU7	5;5;5;5;2;2	5;5;5;5;2;2		xpo7	6	5	5	5	6.1	6.1
A5PLJ5;F1R6D2;A5D6S1;A0A0R4IWV2	A5PLJ5;F1R6D2;A5D6S1;A0A0R4IWV2	5;5;5;5	5;5;5;5		gpt2;im:7150662	4	6	5	5	19.1	17.6
Q7T2E9;A0A0R4IWV5	Q7T2E9;A0A0R4IWV5	2;2	2;2		tmed5	2	2	2	2	10.2	10.2
A0A0R4IWZ1;Q6DHL8;F6NPQ0	A0A0R4IWZ1;Q6DHL8;F6NPQ0	1;1;1	1;1;1		tnni1d	3	6	1	1	29.9	8.4
A0A0R4IX16;Q503S9	A0A0R4IX16;Q503S9	6;6	6;6		impa2	2	6	6	6	23.4	23.4
A0A0R4IX22;Q4QRD6	A0A0R4IX22;Q4QRD6	3;2	3;2		ompa	2	3	3	3	19.5	19.5
A2CES1;A0A0R4IX34	A2CES1;A0A0R4IX34	1;1	1;1		zzef1	2	1	1	1	0.4	0.4
F1Q902;A0A0R4IX43;Q9DDS6;F1QH51;Q7SYB0	F1Q902;A0A0R4IX43;Q9DDS6;F1QH51;Q7SYB0	1;1;1;1;1	1;1;1;1;1		slc34a2b	5	1	1	1	1.5	1.5
Q08C87;F1QF19;F1Q5V5;A0A0R4IX45	Q08C87;F1QF19;F1Q5V5;A0A0R4IX45	2;2;2;2	2;2;2;2		hectd3	4	2	2	2	2.6	2.6
B3DJE9;A0A0R4IYI3;A0A0R4IX46;A0A0R4IXE0	B3DJE9;A0A0R4IYI3;A0A0R4IX46;A0A0R4IXE0	9;9;9;9	2;2;2;2		zgc:85932	4	9	9	2	20.4	5.1
B2GS68;A0A0R4IX55;Q6PFJ9;Q6NW85	B2GS68;A0A0R4IX55;Q6PFJ9;Q6NW85	11;11;11;10	11;11;11;10	E3 ubiquitin-protein ligase arih1;E3 ubiquitin-protein ligase arih1l	arih1;arih1l	4	11	11	11	22	22
F1QXK3;A0A0R4IX89;Q7T2B6	F1QXK3;A0A0R4IX89;Q7T2B6	7;7;6	7;7;6	Acyl-coenzyme A oxidase	acox3	3	7	7	7	13.6	13.6
A0A0R4IX92;F1QFA9;B2GSW4;Q7ZVN7;E9QJG0	A0A0R4IX92;F1QFA9;B2GSW4;Q7ZVN7	3;3;3;3;1	3;3;3;3;1	Mediator of RNA polymerase II transcription subunit 15	med15	5	3	3	3	5.1	5.1
A2BG45;A0A0R4IXA6;A0A0R4IZ18;F1QCL0;A1L1V5	A2BG45;A0A0R4IXA6;A0A0R4IZ18	3;3;3;1;1	3;3;3;1;1		git2a	5	3	3	3	4.7	4.7
Q6P941;A0A0R4IXA9;Q5BJ21	Q6P941;A0A0R4IXA9;Q5BJ21	9;9;8	9;9;8	Adenylyl cyclase-associated protein	cap2	3	10	9	9	26.9	25.2
Q58EK7;A0A0R4IXC2	Q58EK7;A0A0R4IXC2	1;1	1;1		sept9b	2	6	1	1	20.5	4.8
A0A0R4IXC5;Q6PFT2;E9QB99;F1Q611;A0A0B5JFE1	A0A0R4IXC5;Q6PFT2;E9QB99	14;14;13;6;3	14;14;13;6;3		c6	5	14	14	14	22	22
A0A0R4IXC8;Q566S9;A0A0R4IJU3	A0A0R4IXC8;Q566S9	3;2;1	3;2;1		tubb6	3	10	3	3	22.1	10.5
Q5RKQ5;B8JIA7;A0A0R4IXD5	Q5RKQ5;B8JIA7;A0A0R4IXD5	3;3;3	3;3;3		eif4eb	3	5	3	3	25.9	16.7
A0A0R4IXD6	A0A0R4IXD6	1	0			1	7	1	0	30	0
F1QE95;A0JMP1;A0A0R4IXD7	F1QE95;A0JMP1;A0A0R4IXD7	6;6;6	6;6;6		ece1	3	6	6	6	6.5	6.5
A0A0R4IXD8	A0A0R4IXD8	5	3			1	6	5	3	7.3	4.6
A0A0R4IXD9;Q4V9C9;Q5XJB7	A0A0R4IXD9	5;2;2	5;2;2			3	5	5	5	4.1	4.1
A0A0R4IXF0	A0A0R4IXF0	4	4			1	4	4	4	27.6	27.6
D9IWE2;A0A0R4IXF2;F6NK17;REV__F1QCM1	D9IWE2;A0A0R4IXF2;F6NK17	3;3;3;1	3;3;3;1		mad1l1	4	3	3	3	4.5	4.5
A0A0R4IXF3	A0A0R4IXF3	1	0			1	47	1	0	78.6	0
Q90409;A0A0R4IXJ1;F1QGR7;A0A0R4IEW8;Q6GQM6;Q1MT19;F6NX85;Q1MT20	Q90409;A0A0R4IXJ1;F1QGR7;A0A0R4IEW8;Q6GQM6;Q1MT19;F6NX85	18;18;18;17;9;9;9;1	1;1;1;0;0;0;0;0	ELAV-like protein	elavl4;elavl2	8	19	18	1	44.7	3.8
H0WF98;E7FG85;H0WEN9;B7ZVF6;B8A6C3;B8JI76;A1L269;A0A0R4IXJ5	H0WF98;E7FG85;H0WEN9;B7ZVF6;B8A6C3;B8JI76;A1L269;A0A0R4IXJ5	2;2;2;2;2;2;2;2	2;2;2;2;2;2;2;2		ablim3;CH211-232M8.8;DKEY-23O10.3	8	2	2	2	6.6	6.6
Q6DC11;A0A0R4IXK0;F1QVM4	Q6DC11;A0A0R4IXK0;F1QVM4	1;1;1	1;1;1		commd5	3	1	1	1	5.9	5.9
A0A0R4IXL0;Q6DRH1;A0A0G2KQ58;Q504C7;A0A0R4ITC0	A0A0R4IXL0	26;9;5;5;5	26;9;5;5;5			5	26	26	26	22.3	22.3
A0A0R4IXL2	A0A0R4IXL2	1	1			1	1	1	1	4.4	4.4
A0A0R4IXL8;Q5U7N6;A0A0R4IXS5;A0A0R4IDZ8;Q0V946;A1L1Z3;Q6DEN1;Q568S4;A3KP11	A0A0R4IXL8;Q5U7N6;A0A0R4IXS5;A0A0R4IDZ8	109;108;108;108;7;4;3;3;2	96;95;95;95;5;4;3;3;2		tln1	9	109	109	96	51.2	46.3
A5PLB2;A0A0R4IXN7;A0A0R4IXU3	A5PLB2;A0A0R4IXN7;A0A0R4IXU3	5;5;5	5;5;5		zgc:165502	3	5	5	5	24.6	24.6
A0A0R4IXP2;F1QXK9	A0A0R4IXP2;F1QXK9	1;1	1;1		slc24a4b	2	1	1	1	1.5	1.5
A0A0R4IXP6;Q6NWC5;Q2V6H0	A0A0R4IXP6;Q6NWC5;Q2V6H0	1;1;1	1;1;1		cdk7	3	1	1	1	3.1	3.1
A0A0R4IXR0;Q6PFP9	A0A0R4IXR0;Q6PFP9	2;2	2;2		mfn1b	2	2	2	2	5	5
Q6TNQ3;A0A0R4IXR2;F1QVJ2;A0A0R4I9S5;B8A5C4;Q803P6;Q6IQG8;E9QI84	Q6TNQ3;A0A0R4IXR2;F1QVJ2;A0A0R4I9S5;B8A5C4;Q803P6;Q6IQG8	7;7;6;6;5;4;4;1	6;6;5;5;4;3;3;1		naa15b	8	7	7	6	7.6	6.8
A0A0R4IXS3;F6NW08;A7MD78	A0A0R4IXS3;F6NW08;A7MD78	5;5;3	5;5;3		si:ch211-13c6.2	3	5	5	5	7.8	7.8
A4JYN2;A0A0R4IXT8	A4JYN2;A0A0R4IXT8	4;4	4;4		bcan	2	4	4	4	2.9	2.9
A0A0R4IXW8	A0A0R4IXW8	2	2			1	21	2	2	62.8	6.2
A0A0R4IXY0;A0A0R4ILN2;Q5XJA7;A0A0R4ISN6	A0A0R4IXY0;A0A0R4ILN2;Q5XJA7	10;9;7;4	8;7;5;3		gcdhb	4	10	10	8	24.6	19.8
B0S6X9;A0A0R4IXY7;Q4VBJ0	B0S6X9;A0A0R4IXY7;Q4VBJ0	3;3;3	3;3;3		itgbl1	3	3	3	3	12.3	12.3
A0A0R4IY03;Q6DG96	A0A0R4IY03;Q6DG96	5;3	5;3		trappc2l	2	5	5	5	46.8	46.8
A0A0R4IY13;A8KB96;F1QEV1	A0A0R4IY13	3;1;1	3;1;1			3	3	3	3	6.7	6.7
B2GQE2;A0A0R4IY42;Q803I2	B2GQE2;A0A0R4IY42;Q803I2	6;6;6	6;6;6	Endoplasmic reticulum-Golgi intermediate compartment protein 3	ergic3	3	6	6	6	17	17
X1WFZ4;Q6PC42;Q09SN9;A0A0R4IY82;X1WCE0	X1WFZ4;Q6PC42;Q09SN9;A0A0R4IY82;X1WCE0	4;4;4;4;3	4;4;4;4;3		parvb	5	4	4	4	19.8	19.8
Q504D0;A0A0R4IY94	Q504D0;A0A0R4IY94	3;3	3;3		zgc:109949	2	3	3	3	14.5	14.5
F1RBX0;A0A0R4IY96	F1RBX0;A0A0R4IY96	1;1	1;1		LOC564642	2	1	1	1	1.1	1.1
Q1ECZ6;F1QX18;A0A0R4IY98	Q1ECZ6;F1QX18;A0A0R4IY98	1;1;1	1;1;1		ints10	3	1	1	1	1.3	1.3
Q7ZUY8;B0R118;A0A0R4IYB2;A0A0R4IUF8;A0A0R4IUX9	Q7ZUY8;B0R118;A0A0R4IYB2	12;12;12;5;5	12;12;12;5;5		pacsin3	5	12	12	12	27.1	27.1
A0A0R4IYC4;Q6DGU2;A7YYE6;A0A0R4IU96	A0A0R4IYC4;Q6DGU2;A7YYE6	1;1;1;1	1;1;1;1		rab11bb	4	21	1	1	92.9	6.6
Q6NYP6;A0A0R4IYF8;B8A4G3;Q9PUL4;Q9PUL5	Q6NYP6;A0A0R4IYF8;B8A4G3;Q9PUL4	14;14;8;7;1	11;11;5;6;0		ppm1aa	5	16	14	11	46.9	34.4
F1RCS5;Q6PBV8;A0A0R4IYH5	F1RCS5;Q6PBV8;A0A0R4IYH5	1;1;1	1;1;1		hsbp1b	3	1	1	1	30.6	30.6
F1Q8Z1;A0A0R4IYH6	F1Q8Z1;A0A0R4IYH6	4;4	2;2		dock7	2	4	4	2	1.8	1.1
Q5XJL8;A5PF46;A0A0R4IYI6;Q6TNR2;Q58E00	Q5XJL8;A5PF46;A0A0R4IYI6;Q6TNR2;Q58E00	2;2;2;1;1	2;2;2;1;1		dpf2;dpf2l	5	2	2	2	10	10
Q5BJJ3;A2AWE1;A0A0R4IYJ8;A7MCD6	Q5BJJ3;A2AWE1;A0A0R4IYJ8;A7MCD6	21;21;21;21	15;15;15;15		prdx1	4	21	21	15	77.9	69.3
A0A0R4IYJ9;Q6PGW3	A0A0R4IYJ9;Q6PGW3	4;4	4;4	UPF0668 protein C10orf76 homolog	zgc:63733	2	4	4	4	7	7
A0A0R4IYL2	A0A0R4IYL2	3	3			1	3	3	3	7.3	7.3
A0A0R4IYM6;F1QW92;Q3B743	A0A0R4IYM6;F1QW92;Q3B743	1;1;1	1;1;1		si:ch211-210c8.6	3	1	1	1	8.4	8.4
A0A0R4IYM7;Q1JPY8;A3KNV2;A0A0R4IX95;Q6DH15	A0A0R4IYM7;Q1JPY8;A3KNV2;A0A0R4IX95;Q6DH15	6;6;5;5;3	6;6;5;5;3	Paraspeckle component 1	pspc1	5	9	6	6	22.8	17.9
A0A0R4IYQ3;B3DI32;B8JIH2;Q567Z1;A3KNT5;T2FJ15	A0A0R4IYQ3;B3DI32;B8JIH2	52;52;49;26;26;0	52;52;49;26;26;0		vcla	6	72	52	52	57.4	39.4
F1R9P3;F1QRA6;A0A0R4IYQ9;A3KPN8;Q501Z1	F1R9P3;F1QRA6;A0A0R4IYQ9;A3KPN8	3;3;3;3;1	3;3;3;3;1	Tetratricopeptide repeat protein 38	ttc38	5	3	3	3	7.4	7.4
A0A0R4IYS1	A0A0R4IYS1	2	2			1	2	2	2	11.8	11.8
B2GT58;A0A0R4IYT0;Q9PW80;E9QJD2	B2GT58;A0A0R4IYT0;Q9PW80	20;20;20;2	18;18;18;2	Insulin-like growth factor 2 mRNA-binding protein 3	igf2bp3	4	27	20	18	40.5	29.4
A0A0R4IYT8;A0A0R4IBK6	A0A0R4IYT8	10;2	10;2			2	10	10	10	19.8	19.8
A0A0R4IYX1;Q6P3J9;Q803H6;B8JIM5	A0A0R4IYX1;Q6P3J9;Q803H6	16;15;14;7	16;15;14;7		adka	4	16	16	16	50.4	50.4
E7F2M0;A0A0R4IYX3;Z4YIS0;Q6DRG7;E7EZQ4	E7F2M0;A0A0R4IYX3;Z4YIS0;Q6DRG7;E7EZQ4	5;5;5;5;3	5;5;5;5;3	Protein phosphatase 1 regulatory subunit 12A	ppp1r12a	5	5	5	5	5.5	5.5
B0S739;Q6PH72;A0A0R4IYZ7;B0S738	B0S739;Q6PH72;A0A0R4IYZ7	13;13;13;6	13;13;13;6		si:dkey-4e7.3	4	13	13	13	43.2	43.2
E9QCJ3;B7ZD56;A1XQX4;A0A0R4IZ13	E9QCJ3;B7ZD56;A1XQX4;A0A0R4IZ13	3;3;3;3	3;3;3;3		nrxn2a	4	5	3	3	3.4	1.8
F8W5C9;F8W320;G1K2X9;E9QFQ4;A0A0R4IZ32;Q5TYP8	F8W5C9;F8W320;G1K2X9;E9QFQ4;A0A0R4IZ32;Q5TYP8	1;1;1;1;1;1	1;1;1;1;1;1	Protein stum homolog	si:dkeyp-59a8.4	6	1	1	1	13.2	13.2
F1QUB5;C0SPC9;B3DGV1;A0A0R4IZ47;F1QLX8;E9QCS5	F1QUB5;C0SPC9;B3DGV1;A0A0R4IZ47;F1QLX8	9;9;9;9;8;1	9;9;9;9;8;1	Signal transducer and activator of transcription	stat6;Stat7	6	9	9	9	12.1	12.1
A0A0R4IZ55;Q6DRK0	A0A0R4IZ55;Q6DRK0	6;6	6;6	V-type proton ATPase subunit F	atp6v1f	2	6	6	6	73.2	73.2
Q1JPX9;A0A0R4IZ60;Q6NUX3;F1QW85	Q1JPX9;A0A0R4IZ60;Q6NUX3;F1QW85	2;2;2;2	2;2;2;2		zgc:136493;im:7137941	4	2	2	2	5.6	5.6
A0A0R4IZ61;Q803J9;Q6P0H4	A0A0R4IZ61;Q803J9;Q6P0H4	4;4;4	4;4;4		rnf13	3	4	4	4	22.1	22.1
A0A0R4IZ89;A0A0R4IE57	A0A0R4IZ89;A0A0R4IE57	12;8	12;8			2	12	12	12	7.5	7.5
F1R5K7;A0A0R4IZA6;A0A0R4IMY4;A0A0R4IVZ2;B2RZI0;F1RCP6	F1R5K7;A0A0R4IZA6;A0A0R4IMY4;A0A0R4IVZ2;B2RZI0;F1RCP6	98;98;97;97;95;95	82;82;82;82;79;79		hspg2	6	98	98	82	32.2	27
A0A0R4IZB1;A0A1N8RFI4;A0A1N8PL29;Q6IQE0;A0A1D5NSV9;A0A1D5NSB3	A0A0R4IZB1;A0A1N8RFI4;A0A1N8PL29;Q6IQE0;A0A1D5NSV9	10;10;10;10;6;1	4;4;4;4;0;0	Poly(U)-binding-splicing factor PUF60-B	puf60b	6	13	10	4	32.9	14.5
A0A0R4IZC4;Q6PHF0;A0A0R4IC92	A0A0R4IZC4;Q6PHF0;A0A0R4IC92	4;4;2	4;4;2	Charged multivesicular body protein 1a	chmp1a	3	4	4	4	18	18
Q7SXF3;A9JTB7;F1QX50;A0A0R4IZD0	Q7SXF3;A9JTB7;F1QX50;A0A0R4IZD0	4;4;4;4	4;4;4;4	Histone acetyltransferase	kat8	4	4	4	4	8.6	8.6
R4GEU4;A0A0R4IZD1;A4QNW7;A1A5X6;A8E4Z3	R4GEU4;A0A0R4IZD1;A4QNW7;A1A5X6	3;3;3;2;1	3;3;3;2;1	Phytanoyl-CoA hydroxylase-interacting protein-like	phyhiplb;phyhipl;phyhipla	5	3	3	3	14.7	14.7
A0A0R4IZG6;Q5BLD6	A0A0R4IZG6	4;1	4;1			2	5	4	4	14.3	12.9
Q1LWB9;Q568Q5;Q4JQI9;A0A0R4IZI0;F1Q531	Q1LWB9;Q568Q5;Q4JQI9;A0A0R4IZI0;F1Q531	3;3;3;3;3	3;3;3;3;3		necab1	5	3	3	3	11	11
A0A0R4IZI6;Q5TZ80	A0A0R4IZI6;Q5TZ80	3;3	3;3	Protein Hook homolog 1	hook1	2	3	3	3	4.2	4.2
A0A0R4IZJ5;P62447	A0A0R4IZJ5;P62447	2;2	2;2	Zinc finger protein-like 1	zfpl1	2	2	2	2	2.8	2.8
A0A0R4IZL6;F1QIB5;A5PKS4	A0A0R4IZL6;F1QIB5;A5PKS4	1;0;0	1;0;0		rragd	3	6	1	1	15.1	1.8
A0A0R4IZM0	A0A0R4IZM0	1	1			1	1	1	1	15.9	15.9
Q3B752;A0A0R4IZM6	Q3B752;A0A0R4IZM6	5;5	5;5		dtymk	2	5	5	5	23.6	23.6
R4GEJ9;F1QJ24;Q5XIZ7;A0A0R4IZM9;R4GEF6	R4GEJ9;F1QJ24;Q5XIZ7;A0A0R4IZM9;R4GEF6	1;1;1;1;1	1;1;1;1;1		arfip2a	5	2	1	1	12.8	8.5
Q6PYX3;A0A0R4IZQ5;Q1ECZ7;Q5RHQ7;Q498X5	Q6PYX3;A0A0R4IZQ5;Q1ECZ7;Q5RHQ7;Q498X5	20;20;20;20;18	17;17;17;17;15		hnrnpub	5	20	20	17	27.1	24.1
A0A1D5NSR3;E9QH68;A0A0R4IZR0;Q7SYE0	A0A1D5NSR3;E9QH68;A0A0R4IZR0;Q7SYE0	1;1;1;1	1;1;1;1	Autophagy-related protein 13	atg13	4	1	1	1	11	11
E7FE97;A0A0R4IZR5;A0A0R4ITI8	E7FE97;A0A0R4IZR5	13;13;1	6;6;0		stag2b	3	13	13	6	10.2	5.3
F1R1I6;A0A0R4IZT1	F1R1I6;A0A0R4IZT1	4;4	4;4		acss3	2	4	4	4	7.6	7.6
A0A0R4IZT6	A0A0R4IZT6	2	2			1	12	2	2	36.5	4.6
F1QNG7;F6N6I8;A0A0R4IZV0	F1QNG7;F6N6I8;A0A0R4IZV0	8;8;8	8;8;8		npc1	3	8	8	8	7.5	7.5
F1QPA7;A0A0R4IZV4;Q6DEJ5	F1QPA7;A0A0R4IZV4;Q6DEJ5	3;3;3	3;3;3	Alanyl-tRNA editing protein Aarsd1	aarsd1	3	3	3	3	6.8	6.8
A0A0R4IZV6	A0A0R4IZV6	2	2			1	21	2	2	25.1	2.6
A0A0R4IZW1;F1QUM3;F1QNL5;A0JMI5;A4IG98	A0A0R4IZW1;F1QUM3;F1QNL5;A0JMI5;A4IG98	27;27;26;25;14	4;4;4;4;2		gsna	5	27	27	4	35.8	8
A0A0R4J7C3;F1QPM0;G1K2T5;E7FBI2;F1QB74;Q0P425	A0A0R4J7C3;F1QPM0;G1K2T5;E7FBI2;F1QB74;Q0P425	6;5;5;5;4;4	6;5;5;5;4;4	Microtubule-associated protein	si:dkey-77a20.5;kcnh2a	6	6	6	6	7.9	7.9
A0A0R4J7R2;E7F632;A0A0R4IQA7;A0A0R4IXK8	A0A0R4J7R2;E7F632	3;2;0;0	3;2;0;0		myo18aa	4	8	3	3	2.9	1
A0A0R4J8E6;F1R7K1;Q7ZWD6	A0A0R4J8E6;F1R7K1	37;37;9	37;37;9		prpf8	3	37	37	37	15.8	15.8
A0A0S2I7K2;T2FK05;T2FJK9	A0A0S2I7K2	80;19;15	36;18;10			3	80	80	36	67.2	27.1
X1WDP2;L7NKH5;A0A125S8H8	X1WDP2;L7NKH5;A0A125S8H8	1;1;1	1;1;1		cntnap2a	3	3	1	1	3	1.6
L7NKK5;A0A125S8H9;B0S7S0;X1WFW5	L7NKK5;A0A125S8H9;B0S7S0;X1WFW5	13;13;12;8	11;11;10;6		cntnap2b	4	13	13	11	11.5	10.2
Q5RIW6;A0A140DL41;A0A140DL40;X1WCB1	Q5RIW6;A0A140DL41;A0A140DL40;X1WCB1	2;2;1;1	2;2;1;1		bach2b;bach2a	4	2	2	2	3.3	3.3
A0A140LFP0	A0A140LFP0	1	1			1	48	1	1	31.4	0.5
A0A140LFP5;F1QGB2;B0S597;F1R3B4;A0A140LFT3;A4JYF9;B0S596;F1QT52;A8WGC8;A4JYL4;F1QX85;B0CLY0	A0A140LFP5;F1QGB2;B0S597;F1R3B4;A0A140LFT3;A4JYF9;B0S596;F1QT52;A8WGC8;A4JYL4;F1QX85;B0CLY0	2;1;1;1;1;1;1;1;1;1;1;1	2;1;1;1;1;1;1;1;1;1;1;1		si:dkey-250k15.9;DKEY-81P7.15-001;si:dkey-11o1.2;sc:d0817;DKEY-81P7.13-001;cxcr3.1;sc:d0175;si:dkey-11o1.3;sc:d0647	12	2	2	2	7.5	7.5
A0A140LFQ9;Q6GQL7;Q9W6K4	A0A140LFQ9;Q6GQL7	18;17;6	18;17;6		fhl1a	3	18	18	18	75.4	75.4
A0A140LFR4;B3DKN5;F1R221;A8C985	A0A140LFR4;B3DKN5;F1R221;A8C985	5;4;4;3	5;4;4;3		mylka	4	6	5	5	4.6	4
Q5RG16;Q5RG08;A7E2J4;A0A140LFS0;Q5RG14;X1WFN2;Q5RG15;A8E592;Q0H0S0;A8KB82;B0BLV4	Q5RG16;Q5RG08;A7E2J4;A0A140LFS0;Q5RG14;X1WFN2	5;5;5;5;3;3;2;2;2;1;1	3;3;3;3;1;1;1;1;1;1;1		si:dkey-241l7.4;si:dkey-241l7.3;zgc:171670;si:dkey-241l7.6	11	5	5	3	19	14.4
A0A140LFT8;F1R1G7;A0A0G2KVR5;F1QVB7	A0A140LFT8;F1R1G7;A0A0G2KVR5;F1QVB7	7;5;4;4	7;5;4;4			4	7	7	7	13	13
A0A140LG01;Q29RB0;A0A140UHW3;A0A140LGZ6;A0A140LGF4	A0A140LG01;Q29RB0;A0A140UHW3;A0A140LGZ6	21;15;15;11;8	21;15;15;11;8		myg1	5	21	21	21	60.1	60.1
Q0P3T7;A0A140LG11	Q0P3T7;A0A140LG11	2;2	2;2		si:dkey-56m19.5	2	2	2	2	6.1	6.1
A0A140LG21;Q7ZUG0;A0A140LFZ7	A0A140LG21;Q7ZUG0;A0A140LFZ7	2;2;1	2;2;1	Small nuclear ribonucleoprotein E	snrpe	3	2	2	2	32.4	32.4
A0A140LH18;A0A140LG41;A0A140LH39;Q6DHI6;A0A140LH78;A0A140LFS8;A0A140LFV7;A0A140LFN6;A0A140LGD2	A0A140LH18;A0A140LG41;A0A140LH39;Q6DHI6;A0A140LH78;A0A140LFS8;A0A140LFV7;A0A140LFN6;A0A140LGD2	6;6;6;6;4;4;4;4;4	6;6;6;6;4;4;4;4;4		zgc:92287	9	6	6	6	33.7	33.7
A0A140LG49	A0A140LG49	1	1			1	1	1	1	2.5	2.5
A0A140LG50;A0A0G2KKH5	A0A140LG50;A0A0G2KKH5	2;1	2;1			2	2	2	2	5.9	5.9
Q05AK8;F1R4A4;F1QAU0;B3DJF8;A7MC11;A0A140LG54;A0A0N4STN6;X1WDH8	Q05AK8;F1R4A4;F1QAU0;B3DJF8;A7MC11;A0A140LG54;A0A0N4STN6;X1WDH8	1;1;1;1;1;1;1;1	0;0;0;0;0;0;0;0	Histone H2B	si:dkey-108k21.13;zgc:171759;LOC570661;ano9a;si:dkey-261m9.19	8	21	1	0	80.6	0
F1QUS3;Q502R0;Q98SS3;Q98SS0;A0A140LG74;Q98SS2;Q567L3;Q05AP6;F1R003;F1QMZ0;F1QJ26;A8E584;A0JMC4;Q98SS1;F1QNI8;Q9PWC8;A8E4Y9;Q4QRF1;A8KBT7;A1L138;O93292	F1QUS3;Q502R0;Q98SS3;Q98SS0;A0A140LG74;Q98SS2;Q567L3;Q05AP6;F1R003;F1QMZ0;F1QJ26;A8E584;A0JMC4;Q98SS1;F1QNI8;Q9PWC8;A8E4Y9;Q4QRF1;A8KBT7;A1L138	8;8;8;8;8;8;8;8;8;8;8;8;8;8;8;7;7;7;7;7;2	2;2;2;2;2;2;2;2;2;2;2;2;2;2;2;1;1;2;2;1;1		zp2.5;zp2.6;zp2.2;zp2.3;zp2.1;si:zfos-1505d6.3	21	8	8	2	23.4	6.8
A0A140LG82;F1RC03;B2CZB8	A0A140LG82;F1RC03;B2CZB8	12;12;12	0;0;0	Calcium-transporting ATPase	atp2b2	3	22	12	0	19.6	0
A0A140LG91	A0A140LG91	7	7			1	7	7	7	23.7	23.7
A0A140LGB0	A0A140LGB0	4	4			1	5	4	4	4	4
A0A140LGC3	A0A140LGC3	3	3			1	3	3	3	22.6	22.6
A0A140LGE1	A0A140LGE1	1	1			1	1	1	1	3.2	3.2
A0A140LGF6;E7F1Q5	A0A140LGF6;E7F1Q5	1;1	1;1		tegt	2	1	1	1	4	4
A0A140LGG1;B6E520	A0A140LGG1	3;1	3;1			2	10	3	3	8.6	2.8
A0A140LGM3;E7F842;E7F8K2;E9QGU5;A8KB17;Q4V9G2;F1QTP1;F6NJU9;X1WDS6;A4QN54;Q58EC4	A0A140LGM3;E7F842;E7F8K2;E9QGU5	5;5;4;4;2;2;2;2;2;2;2	5;5;4;4;2;2;2;2;2;2;2		kcnab2b	11	5	5	5	16.1	16.1
F1QF82;A0A140LGN9	F1QF82;A0A140LGN9	5;5	3;3			2	9	5	3	7.4	3.2
A0A140LGP6	A0A140LGP6	1	1			1	2	1	1	14.5	7.8
A0A140LH94;A0A140LGS9	A0A140LH94;A0A140LGS9	9;9	9;9			2	9	9	9	36	36
A0A140LGU1;E7FAZ5;A0A0R4IWH8	A0A140LGU1;E7FAZ5	28;27;12	28;27;12		hp1bp3	3	28	28	28	42.2	42.2
A0A140LGV0;A0A140LGK1;Q6P698	A0A140LGV0;A0A140LGK1;Q6P698	28;27;26	27;26;25	Plastin-2	lcp1	3	35	28	27	54.5	43.3
A0A140LH51;F1QIM1;A0A140LGY7;A5PLJ2	A0A140LH51;F1QIM1;A0A140LGY7	14;14;14;6	12;12;12;5		map1aa	4	14	14	12	6.9	5.9
A0A140LGY8;E7FA74	A0A140LGY8;E7FA74	3;3	3;3		im:7163673	2	3	3	3	1.7	1.7
E7F376;A0A140LGZ8	E7F376;A0A140LGZ8	5;5	3;3		pcdh1b	2	5	5	3	6.2	4
A0A140LH34;A0A140LH11;A0A140LH24;E7F2T3	A0A140LH34;A0A140LH11;A0A140LH24;E7F2T3	2;2;2;2	0;0;0;0		FP325123.1	4	7	2	0	32	0
A0A140LH20;A0A140LH49	A0A140LH20;A0A140LH49	1;1	1;1			2	1	1	1	7.3	7.3
A0A140LH42;E7FEI1;F1QTK2	A0A140LH42	7;3;1	7;3;1			3	7	7	7	11.9	11.9
A0A140LH75;Q0PWB8	A0A140LH75;Q0PWB8	1;1	1;1		pdlim3b	2	1	1	1	3.6	3.6
A0A140LH79;E7F0V5;A0A140LH09;A1L2D4;A0A140LFW3	A0A140LH79;E7F0V5;A0A140LH09;A1L2D4	3;3;2;2;1	3;3;2;2;1		map7d3	5	3	3	3	4.8	4.8
A0A140LH96	A0A140LH96	4	4			1	4	4	4	35.3	35.3
E7F420;A0A140TAU1;A1XQX0;E7F5N4;B6EUL5;A1XQX1;A5PL42	E7F420;A0A140TAU1;A1XQX0;E7F5N4	21;21;21;20;4;4;1	16;16;16;15;4;4;1	Neurexin-1a	nrxn1a	7	21	21	16	17.7	14.8
A0A140TAU4;F1R5H6	A0A140TAU4;F1R5H6	2;2	2;2	Bromodomain-containing protein 4	brd4	2	2	2	2	1.4	1.4
Q7T296;B0R0N3;A0A140UHX5;A0A0G2KVZ0;A0A0H2UJT1;A0A0H2UJJ9;E7F5X2	Q7T296;B0R0N3;A0A140UHX5;A0A0G2KVZ0;A0A0H2UJT1;A0A0H2UJJ9;E7F5X2	2;2;2;1;1;1;1	2;2;2;1;1;1;1		cpne5;si:ch211-180j19.1;cpne8	7	2	2	2	3.7	3.7
Q6PC94;F1R8D1;A0A146JRH8;A0A146JRF9;A0A146JRF4	Q6PC94;F1R8D1;A0A146JRH8;A0A146JRF9;A0A146JRF4	1;1;1;1;1	1;1;1;1;1		ndrg1b	5	2	1	1	8.6	4.5
A0A171EBK3;Q7ZWA3;A0A140LH74;A0A140LGV6	A0A171EBK3;Q7ZWA3	6;6;2;2	6;6;2;2	RNA-binding motif protein, X chromosome	rbmx	4	6	6	6	25.8	25.8
A0A193GP06;F1QFR0;Q2VA53	A0A193GP06;F1QFR0	6;6;2	6;6;2		tg	3	6	6	6	2.1	2.1
F1Q4V8;A0A1B1LZI1	F1Q4V8;A0A1B1LZI1	6;6	6;6	Protein-tyrosine-phosphatase	ptprga	2	6	6	6	5.8	5.8
B8JK21;A0A1C9CJ76;Q98UI8;F1QDH1;B8JK20	B8JK21;A0A1C9CJ76;Q98UI8;F1QDH1	12;12;10;7;3	7;7;5;3;0		casp3a	5	12	12	7	51.4	27.3
Q502B7;F1RDB7;A0A1D5NS29	Q502B7;F1RDB7;A0A1D5NS29	5;5;5	5;5;5		mcee	3	5	5	5	22.9	22.9
F1R9H7;A0A1D5NS33;A0A1D5NSU1;F1QZM3;Q08CE1;B2GSC0;F1QYP1;A0A1D5NSQ2;F1QNK1;A0A1D5NSF1;C1IHV0;A5PLE5	F1R9H7;A0A1D5NS33	5;5;2;2;2;2;2;1;1;1;1;1	5;5;2;2;2;2;2;1;1;1;1;1		LOC564958	12	5	5	5	21.7	21.7
A0A1D5NS44	A0A1D5NS44	1	1			1	9	1	1	42.2	9.6
A0A1D5NS50;F1QGP8;E7EZP6;Q0P420;A4QNZ4	A0A1D5NS50;F1QGP8	8;8;3;3;1	8;8;3;3;1		hmgb3a	5	8	8	8	47.6	47.6
A0A1D5NS74;A0A1D5NSZ1	A0A1D5NS74;A0A1D5NSZ1	3;2	1;1			2	3	3	1	19.2	10.8
E7F3A5;A0A1D5NS89	E7F3A5;A0A1D5NS89	4;4	4;4		wu:fb66f03	2	4	4	4	14.3	14.3
A0A1D5NSC5	A0A1D5NSC5	3	3			1	3	3	3	3.9	3.9
Q7ZW83;Q1LY18;A0A1D5NSC8	Q7ZW83;Q1LY18;A0A1D5NSC8	3;3;3	2;2;2		dnajb6b	3	3	3	2	16	12.2
A0A1D5NSF9;Q5PR44;A0A1D5NSJ3;E7F0P8	A0A1D5NSF9;Q5PR44;A0A1D5NSJ3	5;4;3;1	5;4;3;1		sat2a	4	5	5	5	32.2	32.2
A0A1D5NSG1	A0A1D5NSG1	1	1			1	23	1	1	93.3	11.2
A0A1D5NSK2	A0A1D5NSK2	1	1			1	1	1	1	1.8	1.8
A0A1D5NSL0;E7FBP9	A0A1D5NSL0;E7FBP9	5;5	5;5		casc4	2	5	5	5	14.4	14.4
A0A1D5NSL5;E7F4W2	A0A1D5NSL5;E7F4W2	3;2	3;2		LOC560548	2	3	3	3	19.2	19.2
E7F4W3;A0A1D5NSP9	E7F4W3;A0A1D5NSP9	5;5	5;5		LOC566996	2	7	5	5	19.5	13.2
A0A1D5NSR2;A0A1D5NT17;Q3B7Q6;E7FBE2	A0A1D5NSR2;A0A1D5NT17;Q3B7Q6;E7FBE2	2;2;2;2	2;2;2;2		LOC560222	4	2	2	2	15.1	15.1
E7F7W5;A0A1D5NSR4	E7F7W5;A0A1D5NSR4	3;3	3;3		chd9	2	3	3	3	1.2	1.2
A0A1D5NSS1	A0A1D5NSS1	1	1			1	1	1	1	1.1	1.1
Q7ZW64;F1Q5Z2;Q6NSP1;A0A1D5NSU3	Q7ZW64;F1Q5Z2;Q6NSP1;A0A1D5NSU3	1;1;1;1	1;1;1;1		ap1s1	4	1	1	1	9.3	9.3
E7F1S0;A0A1D5NSX1	E7F1S0;A0A1D5NSX1	2;2	2;2		CR388046.3	2	2	2	2	0.9	0.9
A0A1D5NSX3;F1QS73;A0A0G2KQI0	A0A1D5NSX3;F1QS73;A0A0G2KQI0	34;26;26	34;26;26			3	34	34	34	14.3	14.3
A0A1D5NT06;Q6DGP0;F6P1A9;A0A0R4IEY2	A0A1D5NT06;Q6DGP0;F6P1A9;A0A0R4IEY2	6;6;6;5	4;4;4;4		otub1b	4	6	6	4	34.6	24
A0A1D5NT07;F1QSW6;Q5CZP5	A0A1D5NT07;F1QSW6;Q5CZP5	10;10;10	10;10;10		acp2	3	10	10	10	28	28
F1RA88;A0A1D5NT24;A0A1D5NSQ9;A8E4S1;A0A0R4IVX1;Q5XJM5	F1RA88;A0A1D5NT24;A0A1D5NSQ9;A8E4S1;A0A0R4IVX1	19;19;16;15;14;7	15;15;12;12;11;4		adam10a	6	19	19	15	30.3	24.8
Q802G8;E7F1J8;A0A1I8S7K1	Q802G8;E7F1J8;A0A1I8S7K1	2;2;2	2;2;2		sepw2b	3	2	2	2	20.2	20.2
B5WY16;A0A1L1QZE8;F1Q5R2;F1Q5D7	B5WY16;A0A1L1QZE8;F1Q5R2;F1Q5D7	1;1;1;1	1;1;1;1		ftr51;ftr16	4	1	1	1	3.9	3.9
A0A1L1QZI9;B0UXF7;F1R6V4;Q4TZX0	A0A1L1QZI9;B0UXF7;F1R6V4	3;3;3;1	2;2;2;0		col4a5	4	3	3	2	1.5	0.9
A0A1L1QZP9;A0A1L1QZP0;E7F6B6	A0A1L1QZP9;A0A1L1QZP0	8;7;1	5;4;1			3	8	8	5	9.9	5.7
A0A1L1QZS8	A0A1L1QZS8	1	1			1	4	1	1	6.5	1.8
A0A1L1QZT9;Q6NZW0	A0A1L1QZT9;Q6NZW0	4;4	4;4	Coiled-coil domain-containing protein 102A	ccdc102a	2	4	4	4	8.1	8.1
A0A1L1QZU3	A0A1L1QZU3	1	1			1	2	1	1	2.9	1.7
A0A1L1QZU5;E7EZ79;A1L1W0;F1QVS1;E9QCH0;F1Q615;Q3B7F2;E9QBD5	A0A1L1QZU5;E7EZ79;A1L1W0;F1QVS1	36;35;20;20;10;6;2;1	1;0;0;0;0;0;0;0		mybpc3	8	36	36	1	30.9	1.4
Q4TZW7;A0A1L1QZU7;F1QYN1	Q4TZW7;A0A1L1QZU7;F1QYN1	4;4;4	3;3;3		col4a6	3	4	4	3	16	12.3
Q1MTA9;A0A1L1U0X8;E7EYD4;Q1LXU0	Q1MTA9;A0A1L1U0X8	5;5;0;0	5;5;0;0		cpt1a	4	7	5	5	9.2	6.7
A0A1L6UW63	A0A1L6UW63	5	0			1	40	5	0	78.2	0
A0A1L6UW65	A0A1L6UW65	13	6			1	33	13	6	69.7	14.4
E9QB97;A0A1R4AHH7;E7F742;F1R993;E9QC32	E9QB97;A0A1R4AHH7;E7F742	12;12;12;4;2	12;12;12;4;2		ca6	5	12	12	12	21.5	21.5
A4JYF6;A0A4W4	A4JYF6;A0A4W4	12;12	12;12		negr1	2	12	12	12	37.5	37.5
A0AUR3;F6P131;Q6P004;Q4QRH4	A0AUR3;F6P131;Q6P004;Q4QRH4	2;2;2;2	2;2;2;2	Carboxylic ester hydrolase	cel.2;cell	4	3	2	2	5.3	4
A0AUR5	A0AUR5	2	2	Protein FAM188A	fam188a	1	2	2	2	6.1	6.1
A0AUR8;F1R246;F1QVY0;A7MC81	A0AUR8;F1R246	28;27;7;7	28;27;7;7		dars	4	28	28	28	53.9	53.9
A0AUR9;B0S7K9;A0A0R4IHV6	A0AUR9;B0S7K9;A0A0R4IHV6	12;11;9	12;11;9		gps1	3	12	12	12	27.7	27.7
A0FKD7	A0FKD7	1	1		actb2	1	3	1	1	96.7	40
Q4KMK8;O42276;A0JLY4;Q504C2;Q1JQ13;F6NVR7;A1L1Z1;F1Q6P5;F1R3B0;F1QYS9;A4IFW4;A0A0R4IVW8;A0A140LGV7;A0A0R4IFS4;E7F4K0;F1QHT0;F1QMS3;E9QI00	Q4KMK8;O42276;A0JLY4;Q504C2;Q1JQ13;F6NVR7;A1L1Z1;F1Q6P5;F1R3B0;F1QYS9;A4IFW4;A0A0R4IVW8;A0A140LGV7;A0A0R4IFS4;E7F4K0;F1QHT0;F1QMS3	4;4;4;3;3;3;3;3;3;3;3;3;3;3;3;2;2;1	4;4;4;3;3;3;3;3;3;3;3;3;3;3;3;2;2;1	POU domain protein	pou2f1a;zgc:136531;pou2f3;pou2f2a;pou2f1b	18	4	4	4	20.3	20.3
A0JMC2	A0JMC2	3	3		myhz2	1	75	3	3	58.1	3.5
A3KQW9;A0JMC9	A3KQW9;A0JMC9	5;5	5;5		adnp2b	2	5	5	5	5.5	5.5
A0JMD0;F1QSU2;R4GE78;R4GE19;R4GER3;E9QEU3;E7FE02	A0JMD0;F1QSU2	21;20;4;3;2;1;1	21;20;4;3;2;1;1	Clustered mitochondria protein homolog	cluh;cluha	7	21	21	21	17.3	17.3
A0JMD3;Q5EB11;Q58EI0	A0JMD3	46;15;8	1;1;0		uggt1	3	46	46	1	34.6	1.4
E9QEF1;A0JME6	E9QEF1;A0JME6	5;5	5;5	Isochorismatase domain-containing protein 2, mitochondrial	isoc2	2	5	5	5	34.7	34.7
F1R2B0;A4IG78;A0JMF0;E9QF96;E9QEJ9	F1R2B0;A4IG78;A0JMF0;E9QF96;E9QEJ9	2;2;2;1;1	2;2;2;1;1		nadkb	5	2	2	2	4.7	4.7
B8JJP0;A0JMG2;E7EZ21	B8JJP0;A0JMG2;E7EZ21	2;2;2	2;2;2		commd8	3	2	2	2	13.1	13.1
Q7SYC8;F1R4Y5;F1QH89;A0JMG7	Q7SYC8;F1R4Y5;F1QH89;A0JMG7	1;1;1;1	1;1;1;1		znf800b;znf800a;LOC568719	4	1	1	1	1.8	1.8
A0JMH8;A4QP17;I3IS56	A0JMH8;A4QP17;I3IS56	2;2;2	2;2;2		gpatch8	3	2	2	2	4	4
A0JMI7;Q32PM8;Q5TZI2	A0JMI7;Q32PM8;Q5TZI2	1;1;1	1;1;1		ppm1ab	3	5	1	1	18	6.6
A0JMI9	A0JMI9	2	2	Ribosome-releasing factor 2, mitochondrial	gfm2	1	2	2	2	3	3
A0JMJ1;Q9DGQ5	A0JMJ1;Q9DGQ5	1;1	0;0		scinla	2	41	1	0	53.2	0
F1QT45;Q66HU9;A0JMJ5;Q501Y9;Q7SXA7	F1QT45;Q66HU9;A0JMJ5;Q501Y9;Q7SXA7	3;3;3;3;3	3;3;3;3;3		pnn	5	3	3	3	4.6	4.6
A0JMK0;A0A0R4INY2;Q75U66;A0A0R4IS83;A0A0R4IPF4;A0A0R4IE42;A0A0J9YJH5;A0A0R4IRR6;CON__Q2KJC7	A0JMK0;A0A0R4INY2;Q75U66;A0A0R4IS83;A0A0R4IPF4	29;25;25;25;23;7;7;4;2	28;24;24;24;22;7;7;4;2		postnb	9	29	29	28	33.2	30.8
A0JMK3	A0JMK3	6	6		zgc:153913	1	6	6	6	11.3	11.3
A0JMK7;B8A4U0;B8A4U1	A0JMK7;B8A4U0;B8A4U1	5;5;4	5;5;4		cd99	3	5	5	5	26.9	26.9
A0JML7	A0JML7	10	10		adpgk	1	10	10	10	23.9	23.9
B0UXP8;A8KBU9;A0JML8	B0UXP8;A8KBU9;A0JML8	1;1;1	1;1;1	DALR anticodon-binding domain-containing protein 3	dalrd3	3	1	1	1	2.5	2.5
A0JMM0	A0JMM0	2	1		znf362a	1	2	2	1	4.9	2
A0JMN2	A0JMN2	1	1		zgc:154046	1	1	1	1	2.7	2.7
A0JMN4	A0JMN4	6	6	Non-specific protein-tyrosine kinase	csk	1	6	6	6	12.7	12.7
A0JMN8;A9C3S2;A9C3S3	A0JMN8	4;1;1	4;1;1	Oxysterol-binding protein	osbpl9	3	4	4	4	6	6
F1Q6T5;A0JMP0	F1Q6T5;A0JMP0	4;4	4;4	Acid trehalase-like protein 1	athl1	2	4	4	4	4.7	4.7
A0JMP4	A0JMP4	37	37	Calcium-transporting ATPase	atp2a1l	1	68	37	37	55	34.4
A0JMP5	A0JMP5	11	11	Amine oxidase	aoc1	1	11	11	11	15	15
B7ZV91;A0JMP7;A0A0R4IH35	B7ZV91;A0JMP7;A0A0R4IH35	20;20;19	20;20;19		mccc1	3	20	20	20	35.3	35.3
B8QSI4;A0JMP8;F6NTZ9	B8QSI4;A0JMP8;F6NTZ9	64;64;64	2;2;2		a2ml	3	64	64	2	42	1.3
Q8JG55;F1Q9D6;A8WGI9;A0JMQ4	Q8JG55;F1Q9D6;A8WGI9;A0JMQ4	1;1;1;1	1;1;1;1		rb1	4	1	1	1	2.9	2.9
E7F3J3;A0JPE6;F6NXG0	E7F3J3;A0JPE6;F6NXG0	1;1;1	1;1;1		arid2	3	1	1	1	0.6	0.6
A0JPF0;A9JR99;F1R3I8;A0A0G2KGR9;E7FAR4;A0A0R4IPB2;A0A0R4IUU9;A0A0G2KPJ3;F8W2D9;E7F3Q6;A0A0G2L5K6;A8WGQ2;A0A0G2KZE6;B0BLX2;A0A0R4IIY6;A0A0N4SU12;A0A0R4IUE4;F1QSG7;F1QYQ6;A8WGQ9;A0A0G2KUW5	A0JPF0;A9JR99;F1R3I8	3;3;3;1;1;1;1;1;1;1;1;1;1;1;1;1;1;1;1;1;1	3;3;3;1;1;1;1;1;1;1;1;1;1;1;1;1;1;1;1;1;1		zgc:172007;si:ch73-236c18.8	21	3	3	3	5.1	5.1
F1R520;A0JPF2;E9QIY1;E7EYL3;Q7ZTX9;F1QW86	F1R520;A0JPF2;E9QIY1;E7EYL3	9;9;9;9;4;4	9;9;9;9;4;4		clstn1	6	9	9	9	7.9	7.9
F1QFG2;A0JPF3	F1QFG2;A0JPF3	6;6	4;4		papss2a	2	8	6	4	15.4	9
A0MQ61;Q7T1B6	A0MQ61	1;0	0;0		smyhc1	2	183	1	0	68.5	0
F1RCX8;A5PL41;Q5EB02;F1QM98;E7F1T3;A0MS83	F1RCX8;A5PL41;Q5EB02;F1QM98;E7F1T3;A0MS83	1;1;1;1;1;1	1;1;1;1;1;1	Zinc finger protein 148	znf148;znf281b;znf281a	6	1	1	1	2.4	2.4
A0MTA1;H0WED1;H0WEZ7;A0A0R4IWF9;F1QTR9;H0WFB7;H0WFG1;H0WEW8	A0MTA1;H0WED1;H0WEZ7;A0A0R4IWF9;F1QTR9;H0WFB7;H0WFG1	10;9;9;9;9;6;5;3	10;9;9;9;9;6;5;3	DNA-(apurinic or apyrimidinic site) lyase	apex1	8	10	10	10	42.9	42.9
Q4G5W0;A0N0A7;Q4G5W2;Q4G5V8;F1QT89;Q66HZ3;Q4G5V9;A0N0A8;A0N0A9;Q58QD2	Q4G5W0;A0N0A7;Q4G5W2;Q4G5V8;F1QT89;Q66HZ3;Q4G5V9;A0N0A8;A0N0A9	5;5;5;4;4;4;4;4;3;1	5;5;5;4;4;4;4;4;3;1	Reticulon	rtn4a	10	5	5	5	20.1	20.1
Q7SY40;B3DJ50;A0PGL9;Q8JHT9;Q05AM2;F1Q7C7;A4FVJ6;A0A0R4IHQ7;B3DHN3;A0PGL8;A0A0R4IV56;Q58EH9	Q7SY40;B3DJ50;A0PGL9;Q8JHT9;Q05AM2;F1Q7C7;A4FVJ6;A0A0R4IHQ7;B3DHN3;A0PGL8;A0A0R4IV56;Q58EH9	2;2;2;1;1;1;1;1;1;1;1;1	2;2;2;1;1;1;1;1;1;1;1;1		cyp2aa3;cyp2aa1;cyp2aa2;cyp2aa9	12	3	2	2	8.5	6.6
A0PJR5;H9GXM9	A0PJR5;H9GXM9	4;2	4;2	Enoyl-CoA hydratase domain-containing protein 3, mitochondrial	echdc3	2	4	4	4	15.2	15.2
E7FE87;E9QDL1;Q7ZUK3;F1R7F0;Q502L8;F1Q810;Q5TYN4;Q90XE9;Q6NYD5;A2BG67;A7MBV2;Q29RB2;A0S0R1;B8JL64;B0R0G1;Q6P3M5;B8JL63;B0R0G2;Q90XE7;Q90XE6;Q6NYX3;B8JID2;Q1LXI7;A9X6Q5;I3IS61;Q90XE8;Q9DFS2;E9QG09	E7FE87;E9QDL1;Q7ZUK3;F1R7F0;Q502L8;F1Q810;Q5TYN4;Q90XE9;Q6NYD5;A2BG67;A7MBV2;Q29RB2;A0S0R1;B8JL64;B0R0G1;Q6P3M5;B8JL63;B0R0G2;Q90XE7;Q90XE6;Q6NYX3;B8JID2;Q1LXI7;A9X6Q5;I3IS61;Q90XE8;Q9DFS2;E9QG09	1;1;1;1;1;1;1;1;1;1;1;1;1;1;1;1;1;1;1;1;1;1;1;1;1;1;1;1	1;1;1;1;1;1;1;1;1;1;1;1;1;1;1;1;1;1;1;1;1;1;1;1;1;1;1;1		klf6b;klf6a;klf7a;klf7b;klf3;klf12b;klf18;klf8;klf5b;CH211-208M1.1-001;klf2a;CH211-208M1.2-001;klf2b;klf1;klf12a;klf4;klf17;klf5a	28	1	1	1	3.7	3.7
F1R4Q5;A1A5V0;A0ST40	F1R4Q5;A1A5V0;A0ST40	4;4;4	4;4;4		ids	3	4	4	4	9.8	9.8
A1A5H5;Q1RLP8;A5PMY0;F1QJS6;A3KP13;A5PMX9	A1A5H5;Q1RLP8;A5PMY0	14;13;13;4;4;3	14;13;13;4;4;3	Suppressor of tumorigenicity 14 protein homolog	st14a	6	14	14	14	30.3	30.3
F1QFA6;A1A5H6;F1R160	F1QFA6;A1A5H6	25;25;5	25;25;5	CCR4-NOT transcription complex subunit 1	cnot1	3	25	25	25	11.3	11.3
A1A5H8	A1A5H8	19	10	Tyrosine-protein kinase yes	yes1	1	19	19	10	34.6	20
A5PF35;A1A5V1	A5PF35;A1A5V1	1;1	1;1		pphln1	2	1	1	1	3.9	3.9
F1QCR3;A1A5V2	F1QCR3;A1A5V2	1;1	1;1		palm3	2	1	1	1	5.1	5.1
X1WHY2;A1A5X7;X1WBW7	X1WHY2;A1A5X7;X1WBW7	6;6;4	3;3;2		taf15	3	6	6	3	21.1	9.4
A1A5Y0	A1A5Y0	7	3	Protein kinase C-binding protein NELL2	nell2	1	7	7	3	11.8	4.7
D9N176;A1A5Y1	D9N176;A1A5Y1	2;2	2;2		mGST1;zgc:158387	2	2	2	2	12.1	12.1
A1A5Y7;E9QI01	A1A5Y7;E9QI01	6;6	6;6		zgc:158409	2	6	6	6	49.5	49.5
A1A5Y8;F1RAP6;R4GET4	A1A5Y8;F1RAP6	9;9;2	9;9;2		serpinf2b	3	9	9	9	20	20
F1R3F0;A1A5Y9	F1R3F0;A1A5Y9	8;8	8;8		zgc:158423	2	8	8	8	12.1	12.1
A1A5Z2;A3KQ59	A1A5Z2;A3KQ59	2;1	2;1		usp39	2	2	2	2	4.4	4.4
F1Q963;A1A5Z3;A7MC80	F1Q963;A1A5Z3;A7MC80	4;4;3	4;4;3	Elongation factor Ts, mitochondrial;Elongation factor Ts	tsfm	3	4	4	4	13.2	13.2
Q7ZU03;A1A605;O93584;B5DE31;Q6NSP3;F1RB19;A8KBS6;A0A0R4IK84	Q7ZU03;A1A605;O93584;B5DE31;Q6NSP3	10;10;10;10;8;3;3;3	10;10;10;10;8;3;3;3		ybx1	8	10	10	10	41.4	41.4
A1E267;Q6PC29	A1E267;Q6PC29	2;2	2;2	14-3-3 protein gamma-1	ywhag1	2	22	2	2	64.4	8.1
B0S5A9;A1IH01	B0S5A9;A1IH01	3;3	3;3		golga1	2	3	3	3	2.9	2.9
Q06RG6;F1Q9H9;A1IMA9;B0UX67;Q568M6	Q06RG6;F1Q9H9;A1IMA9;B0UX67;Q568M6	2;2;2;2;1	2;2;2;2;1		mtor	5	2	2	2	0.9	0.9
A1KXD7;F1QXD5;A2RQR3	A1KXD7;F1QXD5;A2RQR3	1;1;1	1;1;1		col10a1a	3	1	1	1	7.4	7.4
B8A4L8;A1L1F3	B8A4L8;A1L1F3	2;2	2;2		wdr89	2	2	2	2	6.9	6.9
A1L1M4;E7EY74	A1L1M4;E7EY74	4;3	3;2	Serine/threonine-protein phosphatase 4 regulatory subunit 2-B	ppp4r2b	2	4	4	3	10.6	8.9
F1QMD6;A1L1N0;E7F990;E7F6R0;E9QJN8;F1QY07;Q1JQ04;Q5EB00	F1QMD6;A1L1N0;E7F990;E7F6R0;E9QJN8;F1QY07;Q1JQ04	3;3;3;3;2;2;2;1	3;3;3;3;2;2;2;1		pbxip1b	8	3	3	3	6.4	6.4
F1QEJ6;A1L1N3;Q7ZYZ0;K7DYN0	F1QEJ6;A1L1N3;Q7ZYZ0;K7DYN0	3;3;3;3	3;3;3;3		rab3gap2	4	4	3	3	2.9	2.3
F1Q9F6;A5D6T9;A1L1N4;Q504D7;F1RDF4;Q1ED13;Q6DH04;REV__A0A0R4IUA3;REV__Q1RM79;REV__A8KB04;REV__Q08CV0;REV__F1QNI6;REV__E7F930;REV__A0A0R4ISG9;A8KBI5;F8W5J9	F1Q9F6;A5D6T9;A1L1N4;Q504D7;F1RDF4;Q1ED13;Q6DH04	5;5;5;4;5;5;4;0;0;0;0;0;0;0;0;0	5;5;5;4;5;5;4;0;0;0;0;0;0;0;0;0		luc7l3;LOC553425	16	6	5	5	11.5	10
A1L1N9;A0A0R4IZS0;Q6NW88;A4JYJ3;A0A0R4IP61;A0A0R4IIH3;A0A0J9YJG0;A0A0R4IIK8	A1L1N9;A0A0R4IZS0;Q6NW88;A4JYJ3;A0A0R4IP61;A0A0R4IIH3;A0A0J9YJG0;A0A0R4IIK8	11;9;9;9;9;9;7;7	11;9;9;9;9;9;7;7		si:zfos-1011f11.1	8	11	11	11	23.9	23.9
F1RBB5;A1L1P7	F1RBB5;A1L1P7	2;2	2;2	DNL-type zinc finger protein	dnlz	2	2	2	2	9.9	9.9
A1L1R4	A1L1R4	1	1		zgc:158270	1	3	1	1	8	2
A1L1R6;Z4YIT3;F1QB22	A1L1R6;Z4YIT3	3;2;1	3;2;1	Zinc finger protein 423	znf423;si:ch211-216l23.1	3	3	3	3	2.9	2.9
A1L1R7	A1L1R7	1	1		aldh16a1	1	14	1	1	22.6	2.1
F1QM89;B0CLX8;A1L1R8	F1QM89;B0CLX8;A1L1R8	2;2;2	2;2;2		cd276	3	2	2	2	9	9
B8A4C4;A1L1S8	B8A4C4;A1L1S8	2;2	2;2		mogs	2	2	2	2	3.8	3.8
A1L1T3	A1L1T3	5	5		slc32a1	1	5	5	5	9.8	9.8
Q5TZC7;A1L1T9	Q5TZC7;A1L1T9	7;7	6;6		asap2b	2	7	7	6	7.2	6.5
A1L1U3;F1QFP9	A1L1U3	20;1	12;0		g3bp2	2	20	20	12	33.7	23.5
F1QR60;A1L1U4;F6P7Z4;Q9YH61;Q1LYN4;B8JIQ1;Q9IBD3;I3ISV4	F1QR60;A1L1U4;F6P7Z4;Q9YH61;Q1LYN4;B8JIQ1;Q9IBD3	1;1;1;1;1;0;1;1	1;1;1;1;1;0;1;1		gsk3aa;gsk3ab;si:dkeyp-80c12.7	8	5	1	1	17	6.7
A1L1U9	A1L1U9	2	2		traf7	1	2	2	2	4.1	4.1
A1L1V1;A0A0R4IY17	A1L1V1;A0A0R4IY17	9;7	9;7		fnta	2	9	9	9	25.4	25.4
A1L1W1	A1L1W1	2	2		eif4g1a	1	33	2	2	21.1	2.3
F1RBE6;A1L1W2;E7F2M6	F1RBE6;A1L1W2;E7F2M6	5;5;5	5;5;5		tp53bp1	3	5	5	5	3.3	3.3
Q90Z09;Q504L3;Q6GML9;Q1RM42;A1L1X3;Q0ZA69	Q90Z09;Q504L3;Q6GML9;Q1RM42;A1L1X3	8;8;8;8;8;3	7;7;7;7;7;3		unc119b	6	8	8	7	52.4	48.1
Q504J0;F8W4P0;F1QSP5;A1L1Z2;E7EZA2;F8W3U8;O42378;F1R6M3;Q8QGG8;Q8QFU0;O42107;F1QES3	Q504J0;F8W4P0;F1QSP5;A1L1Z2;E7EZA2;F8W3U8;O42378;F1R6M3;Q8QGG8;Q8QFU0;O42107;F1QES3	1;1;1;1;1;1;1;1;1;1;1;1	1;1;1;1;1;1;1;1;1;1;1;1		ddx4	12	2	1	1	6.2	2.3
Q56A52;A1L1Z9;F1QTE7	Q56A52;A1L1Z9;F1QTE7	1;1;1	1;1;1		fam8a1	3	1	1	1	3.4	3.4
Q58EH3;F1QI60;A1L213;Q6DEK6	Q58EH3;F1QI60;A1L213;Q6DEK6	8;8;8;5	8;8;8;5		rufy3	4	8	8	8	18.3	18.3
A1L215	A1L215	1	0		zgc:158580	1	14	1	0	46.6	0
E9QFQ7;E9QIB1;A1L223;E9QC43;E9QD40	E9QFQ7;E9QIB1;A1L223;E9QC43;E9QD40	8;8;8;7;4	8;8;8;7;4		cbx5	5	9	8	8	50.3	46
F1Q7G9;A1L226;X1WBX8	F1Q7G9;A1L226	18;18;2	18;18;2		prss16	3	18	18	18	31.8	31.8
Q1MTF5;A1L228	Q1MTF5;A1L228	2;2	2;2		rcor1	2	4	2	2	11.4	5.5
A1L230	A1L230	5	5		aifm4	1	21	5	5	45.9	13.4
F1QG78;B2GSY5;A1L244	F1QG78;B2GSY5;A1L244	1;1;1	1;1;1	Phosphatidylinositide phosphatase SAC1-A	sacm1lb;sacm1la	3	6	1	1	9.4	1.9
B8A611;A1L251	B8A611;A1L251	4;4	4;4	Cytosolic endo-beta-N-acetylglucosaminidase	engase	2	4	4	4	6.1	6.1
B8JJ32;A1L257	B8JJ32;A1L257	2;2	2;2	Sideroflexin	sfxn3	2	2	2	2	9.6	9.6
A1L271	A1L271	2	2		gnb5a	1	6	2	2	21.7	5.9
F1QF76;A1L273	F1QF76;A1L273	1;1	1;1		tmed1b	2	1	1	1	3.5	3.5
X1WF43;A1L297;F1RBD9	X1WF43;A1L297;F1RBD9	1;1;1	1;1;1		isca2	3	1	1	1	11	11
A1L2A2;F8W305;F1QMH0	A1L2A2;F8W305;F1QMH0	6;3;3	6;3;3		csrp1b	3	7	6	6	36.5	31.2
E7FDU0;A1L2C0	E7FDU0;A1L2C0	9;9	9;9		bckdhb	2	9	9	9	18	18
A1L2C7;F1QGF6	A1L2C7;F1QGF6	2;2	2;2		nol4lb;nol4la	2	2	2	2	4.8	4.8
A1L2D9	A1L2D9	30	2		cfi	1	30	30	2	47.7	2.4
F1QGB8;A1L2G2	F1QGB8;A1L2G2	2;2	1;1		dachd	2	2	2	1	2.9	1.1
A1XF92;A6H8Q2;B8A4B8;A0A0R4IFX8	A1XF92;A6H8Q2	9;7;1;1	9;7;1;1		crtac1a	4	9	9	9	20.1	20.1
F8W597;A1XQX2	F8W597;A1XQX2	1;1	1;1	Neurexin-1b	nrxn1b	2	4	1	1	2.2	0.7
A1XQX6	A1XQX6	3	1		nrxn2b	1	6	3	1	3.6	0.5
X1WBL4;F1R040;F1QYQ7;A1XQX8	X1WBL4;F1R040;F1QYQ7;A1XQX8	6;6;6;6	4;4;4;4	Neurexin-3a	nrxn3a	4	7	6	4	6	3.3
A1YWY8;B3DJR0	A1YWY8;B3DJR0	3;2	3;2		cmya5	2	3	3	3	1.9	1.9
A2AR65;A2AR64;A0A0R4IJE2;Q5BLG1;F1R6Q9;A0A0R4IES8	A2AR65;A2AR64;A0A0R4IJE2;Q5BLG1	17;17;16;15;2;2	17;17;16;15;2;2		rca2.1	6	17	17	17	33.9	33.9
Q8JIU5;Q5U3H5;A2AR67	Q8JIU5;Q5U3H5;A2AR67	2;2;2	2;2;2		atp6ap1b	3	2	2	2	3.9	3.9
A2ARG7;Q08C42	A2ARG7;Q08C42	3;2	2;2		atp5ib	2	3	3	2	46.5	31
Q90ZZ0;Q6DC12;A2ARH1	Q90ZZ0;Q6DC12;A2ARH1	4;4;4	4;4;4		rchy1	3	4	4	4	17.8	17.8
Q6DRM8;Q6PHE7;A2ATX1;A2ATX2	Q6DRM8;Q6PHE7;A2ATX1	3;3;3;1	3;3;3;1		polr1c	4	3	3	3	9.9	9.9
A2ATX5	A2ATX5	3	3		inaa	1	8	3	3	15.4	6.8
A2AV32;X1WCZ6	A2AV32;X1WCZ6	2;1	2;1		shank2;shank1	2	2	2	2	1.6	1.6
A5PLI6;A2AV34	A5PLI6;A2AV34	3;3	3;3		coq9	2	3	3	3	7.6	7.6
A2AWA1;Q8AW05;Q6IQA5;A2AWA0	A2AWA1;Q8AW05;Q6IQA5;A2AWA0	8;8;6;3	6;6;4;2		ddx39aa	4	26	8	6	47.1	17.1
Q53VM6;A2BE49	Q53VM6;A2BE49	6;6	6;6		ppm1f	2	6	6	6	13.7	13.7
A2BH22;A2BEG1	A2BH22;A2BEG1	1;1	1;1	Oxysterol-binding protein	si:ch211-106a19.1	2	1	1	1	11.2	11.2
Q7ZVY1;A2BEG2	Q7ZVY1;A2BEG2	5;5	5;5		trmt2a	2	5	5	5	6.1	6.1
Q5XJU5;A2BEM8	Q5XJU5;A2BEM8	3;3	3;3		ctsll	2	4	3	3	10.3	10.3
A2BEN1;Q7SY46	A2BEN1;Q7SY46	38;37	11;11		atp6v1aa	2	38	38	11	58.5	16
A2BEN8	A2BEN8	2	2		si:ch211-137i24.10	1	2	2	2	10.5	10.5
A2BEP0	A2BEP0	1	1		mrps31	1	1	1	1	3.3	3.3
A2BEV4	A2BEV4	7	6		tagln3a	1	7	7	6	35.2	35.2
F1QGT0;A2BEV6;D2CFK7;A8KBN1;A8WHQ4;F8W277;Q1LY01;Q1LY03;Q5U3J5;F8W2U9	F1QGT0;A2BEV6;D2CFK7;A8KBN1	10;10;9;7;3;3;2;2;1;1	10;10;9;7;3;3;2;2;1;1		nexn	10	10	10	10	13.2	13.2
Q566T8;Q4QRH8;A2BF64	Q566T8;Q4QRH8;A2BF64	4;4;4	3;3;3		ctssb.2	3	4	4	3	14.2	9.7
Q08C23;A2BF93;F1QR21	Q08C23;A2BF93;F1QR21	8;8;8	8;8;8		krt1-c5	3	15	8	8	27.8	20.1
A2BFD8;Q8AV81;Q3B751	A2BFD8;Q8AV81;Q3B751	4;4;4	1;1;1		thy1	3	4	4	1	30.7	9.2
A2BFG9	A2BFG9	1	1		ubash3ba	1	1	1	1	1.9	1.9
A3KNL0;A2BFP4	A3KNL0;A2BFP4	2;2	2;2		wbscr16	2	2	2	2	8.4	8.4
A2BFP5	A2BFP5	1	1	Solute carrier family 12 member 9	slc12a9	1	1	1	1	1.4	1.4
F1QSL9;A2BFQ0	F1QSL9;A2BFQ0	3;3	3;3	Guanylate cyclase	gc3	2	3	3	3	2.2	2.2
Q08CC1;A2BFT4;Q4V9H0	Q08CC1;A2BFT4	6;6;2	6;6;2		ftr82	3	6	6	6	10.6	10.6
Q0Z946;A2BFY9;Q7ZU59;Q71PD7;A2BFY8	Q0Z946;A2BFY9;Q7ZU59;Q71PD7	4;4;4;4;1	4;4;4;4;1	Histone H2A;Histone H2A.V	h2afvb;h2afva;h2afv	5	5	4	4	33.6	33.6
A2BG14;Q502E8;A0A0R4INC7	A2BG14;Q502E8;A0A0R4INC7	10;9;8	10;9;8		gda	3	10	10	10	27.1	27.1
A2BG36;A2BG37	A2BG36;A2BG37	1;1	1;1		vamp5	2	1	1	1	10.8	10.8
Q56A50;A2BG54;F1QKQ3	Q56A50;A2BG54;F1QKQ3	3;3;3	3;3;3	Beta-galactosidase	glb1	3	3	3	3	5.5	5.5
D0EY69;A2BG74;F8W4C5;E7EYS1;Q9W7R4	D0EY69;A2BG74;F8W4C5;E7EYS1;Q9W7R4	5;5;5;5;5	5;5;5;5;5	Teneurin-3	tenm3	5	5	5	5	2.4	2.4
G1FMQ0;A2BG85	G1FMQ0;A2BG85	1;1	1;1		chrne	2	1	1	1	1.7	1.7
E9QD58;A2BG87;Q7SY42;B0UY93;A0A0R4IEP9;A0A0R4IVF8;A0A0R4IJZ3	E9QD58;A2BG87;Q7SY42;B0UY93;A0A0R4IEP9	1;1;0;0;0;0;0	1;1;0;0;0;0;0		mink1;tnika	7	3	1	1	2.1	1
A2BGB4	A2BGB4	2	2		pafah1b2	1	2	2	2	9.2	9.2
A2BGE0;A4FVM3	A2BGE0	8;4	8;4		stxbp1b	2	11	8	8	22.8	16.7
F1RBU6;F1RBU0;A2BGE5;Q5XFY2;Q6TEP2;A2BGE4	F1RBU6;F1RBU0;A2BGE5;Q5XFY2;Q6TEP2	37;37;37;36;34;12	37;37;37;36;34;12		aifm1	6	37	37	37	49.9	49.9
E9QGV3;A2BGE8	E9QGV3;A2BGE8	3;3	3;3		si:dkey-27p18.5	2	3	3	3	1.8	1.8
Q5XJT9;A2BGG0;Q503S3	Q5XJT9;A2BGG0;Q503S3	5;5;5	4;4;4		golph3	3	5	5	4	16.3	13.5
A2BGG2;E7EZB4;Q6PCR6;Q7SXE3;Q0P3W5	A2BGG2;E7EZB4;Q6PCR6;Q7SXE3	15;15;15;8;1	14;14;14;7;0	Zinc finger RNA-binding protein	zfr	5	15	15	14	15.8	14.7
Q08CN1;A2BGH6	Q08CN1;A2BGH6	1;1	1;1		parp8	2	1	1	1	2.3	2.3
Q7ZUP2;A2BGK0;Q7SXP9	Q7ZUP2;A2BGK0;Q7SXP9	3;3;2	3;3;2	Phosphatidate cytidylyltransferase	cds2	3	3	3	3	10.8	10.8
A2BGM8	A2BGM8	1	1		ube3b	1	1	1	1	0.8	0.8
Q5U3I7;A2BGN1	Q5U3I7;A2BGN1	4;4	4;4		mvk	2	4	4	4	6.3	6.3
Q6IQS4;A2BGQ1;Q98TR9	Q6IQS4;A2BGQ1;Q98TR9	9;9;8	9;9;8		dhfr	3	9	9	9	58.4	58.4
A2BGQ8;Q4V8T7	A2BGQ8;Q4V8T7	20;12	20;12		si:ch211-214j8.1	2	20	20	20	27.8	27.8
F1QFR6;A2BGR0;A2BGQ9;E9QIR0	F1QFR6;A2BGR0;A2BGQ9	12;12;7;1	5;5;0;0		erap1b	4	12	12	5	13.7	6
A2BGR2	A2BGR2	3	3		map7d2a	1	3	3	3	2.9	2.9
A2BGT2;Q6NY97	A2BGT2;Q6NY97	13;11	2;1		dao.2	2	13	13	2	36.5	7.2
A2BGT3	A2BGT3	3	0		dao.1	1	13	3	0	34.2	0
A2BGU5	A2BGU5	22	3		lrpap1	1	22	22	3	55.7	6.7
A2BGU8	A2BGU8	6	4	Neuronal-specific septin-3	2020-09-03	1	6	6	4	16.3	11.9
A2BGU9	A2BGU9	4	4	Serine hydrolase-like protein	serhl	1	4	4	4	16.6	16.6
A3KNN9;A2BGW2	A3KNN9;A2BGW2	1;1	1;1		si:dkey-174n20.1	2	1	1	1	4	4
A2BGW3;A1L281	A2BGW3;A1L281	1;0	1;0		camk2b1	2	25	1	1	36.6	2.6
A2BGX6;Q508P7;F1Q5K4;Q803U1;F1QAF1;E9QEL6;F8W622	A2BGX6;Q508P7;F1Q5K4	2;2;2;2;0;0;0	0;0;0;0;0;0;0		myhc4	7	219	2	0	66.4	0
61;363562;363563;363564;363565;363566;363567;363568;363569;363570;363571;363572;363573;363574;363575;363576;363577;363578;363579;363580;363581;363582;363583;363584;363585;363586;363587;363588;363589;363590;366856;366857;366858;366859;366860;366861;366862;366863;366864;366865;366866;366867;366868;366869;366870;366871;366872;366873;366874;366875;366876;366877;366878;366879;366880;366881;366882;3671…	1947;1948;1949;1950;1951;1952;1953;1954;1955;1956;1957;1958;1959;1960;1961;1962;1963;1964;1965;1966;1967;1968;1969;1970;1971;1972;1973;1974;1975;5119;5120;5121;5122;7221;7222;7223;7224;7225;7226;7227;7228;7229;7230;7231;7232;7233;7234;7235;7236;7237;7238;7239;7240;7241;7242;7243;7244;7245;7246;7247;7248;7249;7250;7251;7252;7253;7254;7255;7256;7257;7258;7471;7472;7473;7474;7475;7476;7477;7478;7479…
8;282919;282920;282921;282922;282923;282924;282925;282926;282927;282928;282929;282930;282931;282932;282933;282934;284482;284483;284484;284485;284486;284487;287345;287346;287347;287348;287349;287350;287351;287352;287353;287354;287355;287356;287357;287358;287359;287360;287361;287362;287363;287364;287365;287366;287367;287368;287369;287370;287371;287372;287373;287374;287375;287376;287377;287378;28737…	1947;1958;1962;5122;7257;7477;12632;12696;16747;16856;18196;20512;20606;23200;23202;24003;24009;27118;27125;35457;37965;37988;38445;38452;38457;41906;41951;44603;44619;45325;52565;52591;54187;54196;57936;69611;69632;70070;71270;73883;82247;82586;83139;83495;83513;83535;86362;86402;88603;89491;89519;89534;89675;90371;90404;91235;91237;93079;93094;95107;95146;105198;110632;118783;120540;120608;1291…	7;81;92;94;95;216;366;450;497;646;686;778;789;806;807;824;854;879;984;1069;1165;1228;1237;1250;1431;1486;1599;1620;1627;1669;1675;1683;1766;1767;1784;1807
Q90X19;A2BHA3;Q9PV91	Q90X19;A2BHA3;Q9PV91	41;41;29	25;25;18		ckma	3	41	41	25	72.2	54.3
A2BHD8;F1QUU0;A3KNW3	A2BHD8;F1QUU0;A3KNW3	35;26;25	5;2;2	Beta-hexosaminidase	hexb	3	35	35	5	56	5.2
Q069L1;F1R175;A2BHH6	Q069L1;F1R175;A2BHH6	1;1;1	1;1;1		pcsk5a	3	1	1	1	1.3	1.3
Q6IQN5;A2BHI1;Q52WX9;A8WGD1;F6P696;X1WG65;E7EYX3	Q6IQN5;A2BHI1	3;3;3;0;0;0;0	3;3;3;0;0;0;0		rac2	7	7	3	3	30.7	14.1
D2X2G2;D0EVX2;A2BHL9	D2X2G2;D0EVX2;A2BHL9	2;2;2	1;1;1		nlgn3b	3	3	2	1	3.8	1.3
A2BHT9;Q5PNM4;Q502B9	A2BHT9;Q5PNM4;Q502B9	3;3;3	3;3;3	ATP-dependent Clp protease proteolytic subunit	clpp	3	3	3	3	10.9	10.9
A2BI18;F1QWF1	A2BI18;F1QWF1	5;5	5;5		si:dkey-40c11.2	2	5	5	5	19.2	19.2
Q498W8;E9QEJ0;A2BIA5	Q498W8;E9QEJ0;A2BIA5	1;1;1	1;1;1		bloc1s2	3	1	1	1	9.6	9.6
A2BIB9;A0A0R4IYL7;A2BIC1	A2BIB9;A0A0R4IYL7	13;11;2	10;10;2		ank2b	3	15	13	10	4	2.7
A2BIC6	A2BIC6	19	19		lap3	1	19	19	19	38.5	38.5
A2BID8	A2BID8	9	9		aplp2	1	9	9	9	17	17
A5JET4;Q66IB5;A2BIE9	A5JET4;Q66IB5;A2BIE9	6;6;6	6;6;6		qdprb1	3	6	6	6	47.6	47.6
A2BII1;Q6NYL5;Z4YIZ9	A2BII1;Q6NYL5	29;29;9	28;28;9	Alanine aminotransferase 2-like	gpt2l	3	29	29	28	58.7	58.7
A2BIK1;A2BIK2	A2BIK1	5;2	5;2	Beta-galactosidase	si:dkey-224e22.2	2	5	5	5	12.1	12.1
A2BIM6;A4FUL7;Q6IQF2;Q08BF0;Q6ZM07	A2BIM6;A4FUL7;Q6IQF2;Q08BF0	6;5;5;5;2	6;5;5;5;2		smap1	5	6	6	6	15.9	15.9
A8KC60;A2BIM7;Q5XIZ3;F1RD17;A0A0R4IFB3;A0A0R4I9Z1;Q5CZT2	A8KC60;A2BIM7;Q5XIZ3;F1RD17;A0A0R4IFB3;A0A0R4I9Z1;Q5CZT2	22;22;21;21;21;18;11	22;22;21;21;21;18;11		tars	7	22	22	22	33.4	33.4
A2BIN5;Q6NWI5	A2BIN5;Q6NWI5	28;27	28;27		mccc2	2	28	28	28	57.2	57.2
Q58EH5;A2BIP2	Q58EH5;A2BIP2	1;1	1;1		camkk1a	2	1	1	1	3.5	3.5
A2BIR0	A2BIR0	9	9		si:ch211-89f7.1	1	9	9	9	24.8	24.8
A2CE51;Q6PC00	A2CE51	23;8	22;8		eef2l2	2	62	23	22	60.4	26.4
A2CEA9;Q4V8R8	A2CEA9;Q4V8R8	12;12	12;12		bri3bp	2	12	12	12	20.9	20.9
A2CED5;Q7SXD8;A2CED6;F1QT08;B0R0W5;B0S7I1;A2CED1;A2BIR9;A0A0R4IP41;Q66IC5	A2CED5;Q7SXD8;A2CED6;F1QT08;B0R0W5;B0S7I1;A2CED1;A2BIR9;A0A0R4IP41;Q66IC5	2;2;2;1;1;1;1;1;1;1	2;2;2;1;1;1;1;1;1;1		gbgt1l4;si:ch211-135f11.4;gbgt1l2;abo;gbgt1l3;si:ch211-287c22.1	10	2	2	2	6.7	6.7
A2CEF5;Q6NXB5;F1R0L7;A2CEF6	A2CEF5;Q6NXB5;F1R0L7;A2CEF6	6;6;6;6	6;6;6;6	Chloride intracellular channel protein	clic5b	4	8	6	6	46.1	34.6
B2BWH4;A2CEI3	B2BWH4;A2CEI3	7;7	7;7		rabep1	2	7	7	7	7.8	7.8
Q501Y6;A2CEI4	Q501Y6;A2CEI4	5;5	5;5		nup88	2	5	5	5	10.3	10.3
A2CEJ3;Q502D9;A0A0R4ILA5;F1R5P2;F1QEJ3;B8JKB8;O13147;A0A0G2KVM0;A0A0G2KUG0;A8WFU5	A2CEJ3	15;7;7;3;3;2;2;1;1;1	9;5;5;0;0;1;1;1;1;1	Receptor protein-tyrosine kinase	ephb2b	10	15	15	9	18.4	10.4
Q5XJ96;A2CEM4;A2CEM2;A2CEM3;F6PA68	Q5XJ96;A2CEM4	11;11;3;1;1	11;11;3;1;1		atl3	5	11	11	11	21.8	21.8
Q5PR37;A2CEN1	Q5PR37;A2CEN1	4;4	3;3		efemp2a	2	4	4	3	8.9	7
F1RB09;A2CEW3;A0A0R4IDI3;Q58XP5;Q6JAN2;A3KNU0;A0A0R4IXY1;Q7T1S2;Q7T2W7	F1RB09;A2CEW3;A0A0R4IDI3;Q58XP5;Q6JAN2	55;55;54;53;50;14;13;6;4	48;48;47;46;44;10;9;3;2		fn1b	9	55	55	48	26	23.8
A2CEW4	A2CEW4	2	2		atic	1	41	2	2	65.4	4.1
A2CEX6	A2CEX6	2	2		hira	1	2	2	2	1.9	1.9
A2CEY8	A2CEY8	1	1		si:dkey-251i10.3	1	1	1	1	2	2
A2CF31	A2CF31	6	6		atxn2	1	6	6	6	6.8	6.8
Q7T3T6;A2CF37	Q7T3T6;A2CF37	5;5	5;5		tnr	2	5	5	5	5.2	5.2
A2CF42	A2CF42	2	2		lrsam1	1	2	2	2	2.8	2.8
A2CF49;Q6DGU6;E7FGV4;F1QG33	A2CF49;Q6DGU6;E7FGV4;F1QG33	7;4;4;4	7;4;4;4	Serine/threonine-protein phosphatase 2A activator	ppp2r4	4	7	7	7	18.5	18.5
A2CF54	A2CF54	2	2		scai	1	2	2	2	4.6	4.6
Q6IQP9;A2CG10	Q6IQP9;A2CG10	6;6	4;4		ap3m2	2	6	6	4	17.2	12.4
Q71E61;A2CG69;F1RE87;E7F1V8;F1QL02	Q71E61;A2CG69	8;8;2;2;1	1;1;0;0;0		gria3a	5	8	8	1	8.4	0.9
Q7ZTH8;Q6NYM4;Q502R3;A9JTB3;A2CG95;B2GT87;A2CG94	Q7ZTH8;Q6NYM4;Q502R3;A9JTB3;A2CG95;B2GT87	30;30;30;30;30;28;13	30;30;30;30;30;28;13		acadm	7	30	30	30	69.8	69.8
A2RRU8;Q6Q7X9	A2RRU8;Q6Q7X9	16;16	16;16	Kelch-like protein 31	klhl31	2	16	16	16	29.6	29.6
A2RRV1;B0V2S4	A2RRV1;B0V2S4	2;2	2;2		fxn	2	2	2	2	10.7	10.7
A2RUX0	A2RUX0	3	3		tbl1x	1	10	3	3	18.2	5.7
F1QHX0;A2RUX2	F1QHX0;A2RUX2	4;4	4;4		lancl2	2	4	4	4	9	9
X1WGA9;F1QH65;A2RUX4	X1WGA9;F1QH65;A2RUX4	20;20;20	20;20;20		syne3	3	20	20	20	20	20
A2RUX5;F1QSJ2;D6MUD2;A0A0R4ILA4;A0A0R4IUQ1;Q5BLF1;Q5BLG2	A2RUX5;F1QSJ2;D6MUD2;A0A0R4ILA4;A0A0R4IUQ1	21;21;21;20;20;7;4	20;20;20;19;19;7;4		col11a1a	7	21	21	20	11	10.5
A2RUY5	A2RUY5	2	2		ubap2b	1	2	2	2	1.7	1.7
A2RUY6;B8A552;A5PLF2;A0A0R4IQV5;A5WUY4;Q8JHH9;E9QG23;A0A0R4IGG7;Q7ZTX1;Q6TEN3;Q6NYI9;F1QU95	A2RUY6;B8A552;A5PLF2	19;19;10;4;4;2;1;1;1;1;1;1	19;19;10;4;4;2;1;1;1;1;1;1		smarca5	12	19	19	19	21	21
A2RUY8;A0A0R4IRN7;A0A0R4IGB5;E7F5B6	A2RUY8;A0A0R4IRN7;A0A0R4IGB5;E7F5B6	3;2;2;2	3;2;2;2		LOC100002196	4	3	3	3	24.2	24.2
A2RUZ3;F1Q765;B0S553	A2RUZ3;F1Q765;B0S553	16;15;15	16;15;15		nefmb	3	18	16	16	27.7	26
E7F9Q1;A2RV01	E7F9Q1;A2RV01	2;2	2;2	Diphthine--ammonia ligase	dph6	2	2	2	2	3.8	3.8
A2RV19	A2RV19	3	3		zgc:158619	1	3	3	3	5.3	5.3
F1Q9Q1;A2RV23	F1Q9Q1;A2RV23	4;4	4;4		sv2ba	2	4	4	4	8.1	8.1
F1QW05;A2RV27	F1QW05;A2RV27	1;1	1;1		coq7	2	1	1	1	4	4
F1QEN2;A2RV28;Q7SYD4;F1QB40;E7F0R7;A1L263;B8A4W8;E9QCQ7	F1QEN2;A2RV28;Q7SYD4;F1QB40;E7F0R7;A1L263;B8A4W8	5;5;4;4;4;3;3;2	5;5;4;4;4;3;3;2		pank1b;pank1a;pank2	8	5	5	5	12	12
A2RV32;A5PMC4	A2RV32;A5PMC4	12;12	12;12		lman2	2	12	12	12	36.5	36.5
A2RV40	A2RV40	2	2		rnf126	1	2	2	2	7.1	7.1
A8KBU6;A2RV44;Q9YH66	A8KBU6;A2RV44	26;26;0	24;24;0		zgc:158846	3	36	26	24	49.4	37.4
E9QHW7;F1RDN3;F1Q4V9;F1R1Y8;Q90415;A2T929;Q90416;A0A0R4IUQ2;Q6DHP9	E9QHW7;F1RDN3;F1Q4V9;F1R1Y8;Q90415;A2T929;Q90416;A0A0R4IUQ2;Q6DHP9	2;2;2;2;2;2;2;1;1	2;2;2;2;2;2;2;1;1	Retinoic acid receptor RXR-alpha-B;Retinoic acid receptor RXR-alpha-A;Retinoic acid receptor RXR-gamma-A;Retinoic acid receptor RXR-gamma-B	rxraa;rxrab;rxrga;rxrgb	9	2	2	2	9.9	9.9
A2THY5	A2THY5	2	1		mtx1a	1	2	2	1	7.5	5.3
A2VCX7;B2GSR6;Q1JPX3	A2VCX7;B2GSR6;Q1JPX3	7;6;6	7;6;6	Phenylalanine--tRNA ligase alpha subunit	farsa	3	7	7	7	18.1	18.1
Q4V967;B8JKD7;A2VCY0	Q4V967;B8JKD7;A2VCY0	1;1;1	1;1;1	DNA-directed RNA polymerase	polr1b	3	1	1	1	0.8	0.8
A2VCZ6;F1Q7L0;A8WGJ7;Q1RM99;Q3T7B1	A2VCZ6;F1Q7L0;A8WGJ7	1;1;1;1;1	1;1;1;1;1		vtg4	5	75	1	1	51	0.5
Q90434;Q6NW84;A2VD21;P79746;P56224;P79745;Q90482	Q90434;Q6NW84;A2VD21;P79746;P56224;P79745;Q90482	2;2;2;2;2;2;1	2;2;2;2;2;2;1	POU domain protein;POU domain, class 3, transcription factor 2;POU domain, class 3, transcription factor 3-A;POU domain, class 3, transcription factor 3-B;POU domain, class 3, transcription factor 1	pou3f2a;pou3f2;pou3f3a;pou3f3b;pou3f1	7	2	2	2	14.2	14.2
A2VD23;A5WW60;A5WW59;A5WW58	A2VD23	9;4;4;4	3;0;0;0	Protein starmaker	stm	4	9	9	3	22.5	7.8
E7F8C0;F6P5X4;A2VD24;Q6PCR2	E7F8C0;F6P5X4;A2VD24;Q6PCR2	12;12;12;10	12;12;12;10		ipo9	4	12	12	12	12.7	12.7
A2VD36;Q5PNQ1	A2VD36;Q5PNQ1	1;1	1;1		si:ch211-201h21.5	2	9	1	1	37.2	4.3
Q6AZC2;A2VD37;Q1JPZ1	Q6AZC2;A2VD37;Q1JPZ1	11;11;8	9;9;6		LOC562139;zgc:136461	3	11	11	9	45.2	45.2
A3FKT8	A3FKT8	3	3	Protein S100	icn2	1	6	3	3	79.4	54.6
A3KDM3	A3KDM3	10	10		ctr9	1	10	10	10	9.1	9.1
A3KGT9	A3KGT9	1	1	Glycerol-3-phosphate acyltransferase 3-like	agpat9l	1	1	1	1	2.9	2.9
A3KGZ6	A3KGZ6	8	1	Serine/threonine-protein phosphatase	ppp3cca	1	13	8	1	29.9	3
F5HN07;A3KH13	F5HN07;A3KH13	3;3	3;3	Protein S100	s100a1	2	3	3	3	21.9	21.9
F1QYX8;A3KMH5;Q561T0	F1QYX8;A3KMH5;Q561T0	46;46;23	20;20;2		hadhab	3	46	46	20	59.1	26.3
A6H8R4;F1Q9Z9;Q4V8T5;Q1ED24;A3KMS5	A6H8R4;F1Q9Z9;Q4V8T5;Q1ED24;A3KMS5	2;2;2;2;2	2;2;2;2;2		zgc:165423;LOC561562	5	2	2	2	6.6	6.6
A3KMS9;Q7T374	A3KMS9;Q7T374	2;1	2;1		prkacaa;prkacba	2	12	2	2	25.3	6
A3KMT0	A3KMT0	5	2		zgc:158803	1	5	5	2	14.4	8.2
F1QV64;A3KNA8;F1QDR0	F1QV64;A3KNA8;F1QDR0	1;1;1	1;1;1		ubap2a	3	1	1	1	1	1
Q1L618;A3KNH4;F8W5U8	Q1L618;A3KNH4	10;10;2	10;10;2		plod3	3	10	10	10	13.4	13.4
F1QBT1;F1QZU0;A3KNH7;E9QGB7;Q1RM78;A0A0R4I9V1;Q6DH99;B0R049;B0R050;A5PMG5;Q503Z9;Q0V970	F1QBT1;F1QZU0;A3KNH7;E9QGB7;Q1RM78;A0A0R4I9V1;Q6DH99;B0R049;B0R050;A5PMG5	3;3;3;3;2;2;2;2;2;2;1;1	3;3;3;3;2;2;2;2;2;2;1;1		nfya;nfyal	12	3	3	3	13.3	13.3
Q561Q4;A3KNI4;A8WFY2;F1QAF8	Q561Q4;A3KNI4;A8WFY2;F1QAF8	3;3;3;3	3;3;3;3		lrrc47	4	3	3	3	5.8	5.8
A3KNK8;B8A5G9;A7E2G9	A3KNK8;B8A5G9;A7E2G9	7;7;6	7;7;6	tRNA (guanine(37)-N(1))-methyltransferase;tRNA (guanine(37)-N1)-methyltransferase	trmt5	3	7	7	7	17.9	17.9
A7UN70;A3KNL2;A2BIL5	A7UN70;A3KNL2;A2BIL5	2;2;1	2;2;1		f11r.2	3	2	2	2	8.5	8.5
A3KNL5	A3KNL5	6	6	ATPase inhibitor A, mitochondrial	atpif1	1	6	6	6	41	41
E9QC21;E9QBE4;A3KNM9;F1QC87	E9QC21;E9QBE4;A3KNM9;F1QC87	2;2;2;2	2;2;2;2		thtpa	4	2	2	2	17.9	17.9
F1QHE5;A3KNN5	F1QHE5;A3KNN5	8;8	8;8		psmd14	2	8	8	8	29.7	29.7
A3KNR6;B0S6N8	A3KNR6	4;4	0;0		crygm2d20	2	21	4	0	83.8	0
F1RAB4;A3KNS2	F1RAB4;A3KNS2	2;2	2;2	Protein canopy homolog 3	tnrc5;cnpy3	2	2	2	2	5.8	5.8
F1RB48;A3KNS6	F1RB48;A3KNS6	1;1	1;1		mrpl44	2	1	1	1	4.2	4.2
A3KNU5;F1QAS0	A3KNU5;F1QAS0	1;1	1;1		mtdhb	2	1	1	1	2.7	2.7
A3KNX0	A3KNX0	1	1		znf362b	1	2	1	1	4.8	1.8
Q5RH08;F1RC83;A3KNZ0	Q5RH08;F1RC83;A3KNZ0	2;2;2	2;2;2		dcp1b	3	2	2	2	5	5
Q0P3Y0;F1QLT3;A3KP08	Q0P3Y0;F1QLT3;A3KP08	6;6;6	6;6;6		fgfbp2b	3	6	6	6	20.8	20.8
E7FC55;A8WFR8;F1QW52;Q502D2;Q1JQ29;Q08CS9;A3KP18	E7FC55;A8WFR8;F1QW52;Q502D2;Q1JQ29;Q08CS9;A3KP18	2;2;2;2;2;2;2	2;2;2;2;2;2;2		habp2	7	2	2	2	3.2	3.2
A3KP20;Q1JQ11;I3IS22;Q08CS5;F1QMU6;F1QCX0;F1QWM1;Q504E1	A3KP20;Q1JQ11;I3IS22;Q08CS5;F1QMU6;F1QCX0;F1QWM1	6;5;3;3;3;3;3;1	6;5;3;3;3;3;3;1		rgs9a	8	6	6	6	18.4	18.4
Q7SXT3;Q32PT8;A7MBR0;A3KP23;Q08CQ2;Q5BJI4;Q6NWC7;Q1RM37;F1QDJ9	Q7SXT3;Q32PT8;A7MBR0;A3KP23;Q08CQ2;Q5BJI4;Q6NWC7;Q1RM37;F1QDJ9	9;9;9;9;9;9;9;7;6	9;9;9;9;9;9;9;7;6	Signal recognition particle subunit SRP72	srp72	9	9	9	9	16.3	16.3
A3KP44	A3KP44	1	1		prdx4	1	16	1	1	44.2	3.1
A3KP51;B0UYI3	A3KP51;B0UYI3	3;3	3;3		mrpl37	2	3	3	3	8	8
E9QGB2;A3KP55	E9QGB2;A3KP55	1;1	1;1		atpaf2	2	1	1	1	6.1	6.1
A3KP74	A3KP74	3	3	Succinate dehydrogenase assembly factor 2, mitochondrial	sdhaf2	1	3	3	3	24.1	24.1
A3KP76;B0BLX4	A3KP76;B0BLX4	5;4	5;4		zgc:175088	2	5	5	5	29.7	29.7
A3KP84;F1R9B4	A3KP84;F1R9B4	2;2	2;2		bdh1	2	2	2	2	4.5	4.5
A3KP93;A0A0G2KMN6	A3KP93	3;1	3;1		hint2	2	3	3	3	21.7	21.7
A3KP95;F1QH23;F1QMS0;E9QFT0;E9QCA2;E9QGU9;E9QJ61	A3KP95;F1QH23;F1QMS0;E9QFT0;E9QCA2;E9QGU9;E9QJ61	4;3;3;2;2;2;2	4;3;3;2;2;2;2		thumpd3	7	4	4	4	7.5	7.5
A3KPA7	A3KPA7	1	1	Acylphosphatase	acyp1	1	1	1	1	15.2	15.2
A3KPI6	A3KPI6	20	20		si:ch211-288g17.3	1	20	20	20	35.7	35.7
K4IKE9;A3KPK0	K4IKE9;A3KPK0	1;1	1;1	Protein argonaute-3	ago3b;ago3	2	20	1	1	24.2	1.4
A3KPK8	A3KPK8	1	1		CH211-184B9.6-001	1	5	1	1	30.1	8.8
A3KPN0;A5PN31;A0A0R4IYE0;A0A0R4IGE1	A3KPN0;A5PN31	12;12;1;1	3;3;1;1		CH211-233H19.8-001;si:dkey-95h12.1	4	12	12	3	28.7	7.3
A3KPN4;A3KPN2	A3KPN4;A3KPN2	10;10	10;10		ptx3a;CH211-232P17.2-001	2	10	10	10	23.5	23.5
Q68EL4;A3KPQ4	Q68EL4;A3KPQ4	2;2	2;2		zgc:101016	2	2	2	2	14.7	14.7
G0ZDN6;A3KPQ7;REV__Q566V3;REV__B2GPY7;REV__F1R7U4	G0ZDN6;A3KPQ7	6;6;1;1;1	6;6;1;1;1	Transmembrane protein 2	tmem2	5	6	6	6	5.3	5.3
Q568D0;A3KPR3;B5DDP0	Q568D0;A3KPR3;B5DDP0	5;5;5	5;5;5		histh1l	3	6	5	5	23.9	19.4
A4VAK6;A3KPR4;X1WGM1;Q0D294;Q0D272;A4QN89;A0A140LGV2	A4VAK6;A3KPR4;X1WGM1;Q0D294;Q0D272;A4QN89	19;19;19;17;16;16;5	19;19;19;17;16;16;5	Histone H4	hist1h4l;si:dkey-108k21.23;si:dkey-108k21.12;zgc:153409;zgc:154164;zgc:163040	7	19	19	19	71.8	71.8
D3XDA9;A3KPS8;D3XDA8;D3XDA7;A3KPS7;A3KPS6;A0A0R4IQC5;Q0P492	D3XDA9;A3KPS8;D3XDA8;D3XDA7;A3KPS7;A3KPS6;A0A0R4IQC5;Q0P492	2;2;1;1;1;1;1;1	2;2;1;1;1;1;1;1		ugt5c3;ugt5c2;ugt5c1	8	2	2	2	2.8	2.8
A3KPT4;F1R161;F1QBH5;Q6NYW6;Q6DHH2	A3KPT4;F1R161;F1QBH5;Q6NYW6	5;4;4;4;2	5;4;4;4;2	CLIP-associating protein 2	clasp2	5	9	5	5	7.5	5.3
A3KPV0;F1QKW6;F1R079	A3KPV0;F1QKW6;F1R079	1;1;1	1;1;1		si:dkey-20i20.11;si:dkey-20i20.9;si:dkey-20i20.7	3	1	1	1	7.2	7.2
A3KPW8	A3KPW8	6	6		hpcal4	1	13	6	6	72.3	35.6
F1QBF2;A3KPW9;Q0P460;Q7SZF4;F1QIQ2	F1QBF2;A3KPW9;Q0P460	4;4;3;1;1	4;4;3;1;1	Large proline-rich protein BAG6	bag6l;Bag6;zgc:153389	5	4	4	4	2.8	2.8
A8KBU4;A3KPX0	A8KBU4;A3KPX0	2;2	2;2		si:ch211-215a10.4	2	2	2	2	4.5	4.5
Q6NV15;A3KPX2;A3KPX1;A7MCH9	Q6NV15;A3KPX2	7;7;2;2	7;7;2;2		abcf1	4	7	7	7	10.4	10.4
Q7ZUK4;A3KPX4	Q7ZUK4;A3KPX4	5;5	2;2		ppp1r10	2	5	5	2	4.7	1.4
Q7T1M5;Q6DGU8;A3KPZ7;Q9PUB8	Q7T1M5;Q6DGU8;A3KPZ7;Q9PUB8	2;2;2;2	2;2;2;2	Zinc transporter Slc39a7	slc39a7	4	2	2	2	2.3	2.3
A3KQ01;Q568K2	A3KQ01;Q568K2	2;2	2;2	Protein phosphatase 1 regulatory subunit 11	ppp1r11	2	2	2	2	13.9	13.9
A3KQ02;F1QSW0;B3DIT4	A3KQ02;F1QSW0;B3DIT4	1;1;1	1;1;1		vars2	3	1	1	1	1.4	1.4
A3KQ75;A0A0R4ICH5;A3KQ74	A3KQ75;A0A0R4ICH5;A3KQ74	4;2;2	2;0;0		si:dkeyp-46h3.6;si:dkeyp-46h3.8	3	6	4	2	43.6	13.7
A3KQ79;A8WG68	A3KQ79;A8WG68	6;4	3;2		si:dkeyp-46h3.2	2	6	6	3	43.6	20.1
Q1LX36;A3KQ92	Q1LX36;A3KQ92	1;1	1;1		syt1b	2	8	1	1	19.2	2.5
A3KQR6;Q0P4F4;E7EZV4;B3DH61;B3DH57;B0JZB8;A8HAI7;A7YYK0;A7YYA1;A3KQB8;A3KQR5;A3KQB7	A3KQR6;Q0P4F4;E7EZV4;B3DH61;B3DH57;B0JZB8;A8HAI7;A7YYK0;A7YYA1;A3KQB8;A3KQR5;A3KQB7	3;3;3;3;3;3;3;3;3;3;3;2	3;3;3;3;3;3;3;3;3;3;3;2		si:dkey-240e12.6;zgc:152936;si:ch211-226h8.14;si:ch211-12h2.6;zgc:174228;si:ch73-189n23.1;zgc:171781	12	3	3	3	24.8	24.8
A3KQE0	A3KQE0	4	4		si:dkey-29p10.4	1	4	4	4	5	5
Q7ZTW9;Q6NXD4;A3KQK2	Q7ZTW9;Q6NXD4;A3KQK2	13;13;13	13;13;13		asns	3	13	13	13	26.6	26.6
A3KQL1;Q4KME0;F1QK56;A5WVR0	A3KQL1;Q4KME0;F1QK56	16;13;13;1	16;13;13;1		necab2	4	16	16	16	36.4	36.4
A3KQQ1	A3KQQ1	1	1		xpnpep1	1	8	1	1	25.1	2.7
A3KQQ9	A3KQQ9	6	6	Secretogranin-3	scg3	1	6	6	6	18.2	18.2
Q6IQN8;A3KQR0;Q7ZYX3	Q6IQN8;A3KQR0;Q7ZYX3	27;27;24	27;27;24		acadl	3	27	27	27	48.9	48.9
A3KQS4	A3KQS4	1	1	Protein FAM63A	fam63a	1	1	1	1	1.7	1.7
A3KQV2	A3KQV2	6	6	BRO1 domain-containing protein BROX	brox	1	6	6	6	13.1	13.1
A3KQW5;Q8JGS9;A0A0R4IIP6;A0A0R4IP85;E9QHH6	A3KQW5;Q8JGS9;A0A0R4IIP6	16;16;13;6;5	16;16;13;6;5	40S ribosomal protein S18	rps18	5	16	16	16	65.8	65.8
B2GSS9;A3KQW7;Q503I8	B2GSS9;A3KQW7;Q503I8	7;7;7	7;7;7	Peptide-N(4)-(N-acetyl-beta-glucosaminyl)asparagine amidase	ngly1	3	7	7	7	13	13
A3KQX1;Q6DH98;Q6TNV3	A3KQX1;Q6DH98;Q6TNV3	23;22;20	23;22;20		cndp2	3	23	23	23	47.5	47.5
A3QJW5;Q6PEI7;Q6DBZ3;B7ZVK1;A9JT21	A3QJW5;Q6PEI7;Q6DBZ3;B7ZVK1;A9JT21	12;12;7;7;7	12;12;7;7;7	CTP synthase;CTP synthase 1	ctps1a;ctps1;ctps1b	5	12	12	12	22.7	22.7
A3QK39;Q5XFY4	A3QK39;Q5XFY4	2;2	2;2	B-cell CLL/lymphoma 7 protein family member A	bcl7a	2	2	2	2	13.4	13.4
A4FUK2	A4FUK2	1	1		si:dkey-51e6.1	1	7	1	1	57.4	9.6
Q0IIQ4;A4FUL2;Q3B7G5	Q0IIQ4;A4FUL2;Q3B7G5	2;2;2	2;2;2		hadhab	3	25	2	2	54	4.3
A4FUL3;E9QBL1;Q642J6;Q0IIQ0;A2VCY6;Q32Q48	A4FUL3;E9QBL1;Q642J6;Q0IIQ0;A2VCY6;Q32Q48	4;2;2;2;2;2	4;2;2;2;2;2		rbx1	6	4	4	4	32.4	32.4
A4FUL9;B0UXJ4	A4FUL9;B0UXJ4	6;5	6;5		zgc:136564	2	6	6	6	18.6	18.6
A4FUM8;Q8QHA6;Q568W2;F6P5H1	A4FUM8;Q8QHA6	8;8;4;4	8;8;4;4		atp6v1b2	4	25	8	8	58.5	18.3
A4FUN4	A4FUN4	22	3		anpepb	1	22	22	3	26.9	4.5
A4FUN5	A4FUN5	5	5		rab43	1	5	5	5	17.9	17.9
A4FUP1;F6P849	A4FUP1;F6P849	15;14	15;14	Histidine ammonia-lyase	hal	2	15	15	15	22.5	22.5
Q5RI60;A4FVG5;Q1ED31	Q5RI60;A4FVG5;Q1ED31	4;4;3	4;4;3		si:ch211-240l19.5	3	4	4	4	35.8	35.8
E7F090;Q568X2;Q9DGR7;F1RDF6;A4FVH5;D6RRB5;B1NA68;Q1JPX6;B3DHI6;A4UU31	E7F090;Q568X2;Q9DGR7;F1RDF6;A4FVH5;D6RRB5;B1NA68;Q1JPX6;B3DHI6;A4UU31	4;4;4;4;4;4;4;3;2;2	4;4;4;4;4;4;4;3;2;2		map2k4a;map2k4b	10	4	4	4	23.7	23.7
F1Q6W2;A4FVI2;B1H1I3;F8W2U4;F8W2A1	F1Q6W2;A4FVI2;B1H1I3;F8W2U4;F8W2A1	2;2;2;2;1	2;2;2;2;1		dlgap4a	5	2	2	2	6.2	6.2
A4FVI3	A4FVI3	1	1		oraov1	1	1	1	1	7.8	7.8
A4FVI7;Q7SXE2	A4FVI7	6;1	6;1		lsm7	2	6	6	6	35	35
A8BBB9;Q5RI46;Q568A7;A4FVI9;Q15JE8;B0S5X0	A8BBB9;Q5RI46;Q568A7;A4FVI9;Q15JE8;B0S5X0	7;7;7;7;7;7	7;7;7;7;7;7		epyc	6	7	7	7	21.2	21.2
F1QHJ3;A4FVJ5;Q5YKG2	F1QHJ3;A4FVJ5;Q5YKG2	4;4;3	4;4;3		gna13b	3	9	4	4	19.4	9.5
A4FVK4	A4FVK4	4	4		rab8a	1	6	4	4	22.2	17.9
F1QIR2;A4IFY5;Q08BK4;F1RBD5	F1QIR2;A4IFY5;Q08BK4;F1RBD5	2;2;2;2	2;2;2;2		zgc:161969	4	2	2	2	2.4	2.4
A4IFY6;Q08C63	A4IFY6;Q08C63	1;1	1;1		si:dkey-172m14.1	2	1	1	1	2.5	2.5
A4IFZ8;Q1LY88	A4IFZ8;Q1LY88	2;2	2;2		stim1a	2	2	2	2	3.5	3.5
B0S5N0;A4IG09;Q29RA4;Q08BS9	B0S5N0;A4IG09;Q29RA4;Q08BS9	5;5;4;4	5;5;4;4		ftr83;LOC563858	4	5	5	5	14.8	14.8
Q503X3;A4IG16;F1RBC5	Q503X3;A4IG16;F1RBC5	1;1;1	1;1;1		zgc:136374;pde12	3	1	1	1	2.4	2.4
A4IG19;Q6PUS4;F1R5X0;Q7SXV3	A4IG19;Q6PUS4;F1R5X0;Q7SXV3	34;33;32;16	34;33;32;16	Alpha-1,4 glucan phosphorylase	pygb	4	47	34	34	55.3	40.5
B3DKN0;F1QTX0;Q6NY27;Q08BE7;Q1RLY1;A4IG21;A7MBR3	B3DKN0;F1QTX0;Q6NY27;Q08BE7;Q1RLY1;A4IG21;A7MBR3	12;12;12;12;12;12;12	12;12;12;12;12;12;12		pdzk1	7	12	12	12	27.5	27.5
K0A5Q0;E9QGA3;A4IG32;F1QD29	K0A5Q0;E9QGA3;A4IG32;F1QD29	6;6;6;3	6;6;6;3	Calcium uptake protein 1, mitochondrial	micu1	4	6	6	6	16.1	16.1
A4IG34	A4IG34	2	2		zgc:162150	1	2	2	2	5.5	5.5
F1QG13;A4IG37	F1QG13;A4IG37	2;2	2;2		entpd3	2	9	2	2	19.9	5
A4IG47	A4IG47	3	3		dnajc10	1	3	3	3	5.2	5.2
Q7SZX0;A4IG53	Q7SZX0;A4IG53	3;3	3;3		comtb	2	3	3	3	19.8	19.8
F1QE13;A4IG64	F1QE13;A4IG64	6;6	6;6		exoc8	2	6	6	6	9.5	9.5
A4IG65	A4IG65	5	5		klc2	1	9	5	5	14.9	7.4
E7FGL4;A4IG68;F1R0S2	E7FGL4;A4IG68;F1R0S2	1;1;1	1;1;1		abhd17ab;abhd17aa	3	1	1	1	3.7	3.7
A4IG70;B8A5E3;B8A5E2;A9JRF1	A4IG70;B8A5E3;B8A5E2;A9JRF1	1;1;1;1	1;1;1;1		rufy2	4	1	1	1	1.5	1.5
A4IG77	A4IG77	2	2		slc22a7a	1	2	2	2	3.2	3.2
Q1LX67;A4IG82	Q1LX67;A4IG82	1;1	1;1		rspry1	2	1	1	1	2.6	2.6
Q5CZR4;A4IGA8;F1QWP7	Q5CZR4;A4IGA8;F1QWP7	8;8;8	8;8;8		nop2	3	8	8	8	13.2	13.2
Q1ECX5;F1RAX4;A4IGB6	Q1ECX5;F1RAX4;A4IGB6	3;3;3	3;3;3		stra6	3	3	3	3	6.6	6.6
Q6NWE2;Q08CQ1;A4IGC0;Q32PU0;F1QW60;F1QQN9;A7MBR1;Q1JPX7;Q7SXV6;F1QNN4	Q6NWE2;Q08CQ1;A4IGC0;Q32PU0;F1QW60;F1QQN9;A7MBR1;Q1JPX7;Q7SXV6;F1QNN4	10;10;10;10;10;9;9;9;7;9	10;10;10;10;10;9;9;9;7;9		2020-09-02	10	16	10	10	31.7	23.6
Q6P0R7;A4IGC1;Q503N7;Q4V8T3;Q6DHD4;Q1JPX2;Q08CP9	Q6P0R7;A4IGC1;Q503N7;Q4V8T3;Q6DHD4;Q1JPX2;Q08CP9	6;6;6;6;6;6;6	6;6;6;6;6;6;6		nptna	7	6	6	6	17.8	17.8
A4IGC2	A4IGC2	1	1		gsnb	1	29	1	1	47.1	1.4
A4IGC6;F1QNB8;A9JSS3;E7FE92	A4IGC6;F1QNB8;A9JSS3;E7FE92	1;1;1;1	1;1;1;1		atad5a	4	1	1	1	1.5	1.5
A4IGC8	A4IGC8	13	13		aldh18a1	1	13	13	13	18.3	18.3
A4IGF3	A4IGF3	2	2	Mitochondrial inner membrane protease ATP23 homolog	zgc:162885	1	2	2	2	7.1	7.1
A4IGG1;F1QCZ3	A4IGG1;F1QCZ3	1;1	1;1		txlnbb	2	1	1	1	3.8	3.8
A4IGG9;F1QW75;Q7SXR2	A4IGG9;F1QW75;Q7SXR2	2;2;1	2;2;1		dnajb12b;dnajb12a	3	2	2	2	12.6	12.6
E7EZ59;A4IGH4	E7EZ59;A4IGH4	5;5	5;5	tRNA (guanine-N(7)-)-methyltransferase non-catalytic subunit wdr4	FP017279.3;wdr4	2	5	5	5	13.6	13.6
A4JYD3;Q90Z69;A8DZ85;Q98SW3;F1QFK4	A4JYD3;Q90Z69;A8DZ85;Q98SW3;F1QFK4	1;1;1;1;1	1;1;1;1;1		robo3	5	3	1	1	3.6	1.8
A4JYD4;Q8UVD6;F1QGR0	A4JYD4;Q8UVD6;F1QGR0	2;2;2	2;2;2		boc	3	2	2	2	2	2
A4JYD7;B7ZUW2;Q90Y50	A4JYD7;B7ZUW2;Q90Y50	10;10;10	10;10;10	Coxsackievirus and adenovirus receptor homolog	cxadr	3	10	10	10	33.5	33.5
Q1RM48;F1QZF9;A4JYF7;E7F9I8;B7ZV58;E7FH58;Q2WF53;Q503N3	Q1RM48;F1QZF9;A4JYF7;E7F9I8;B7ZV58;E7FH58;Q2WF53;Q503N3	7;7;7;7;7;7;7;6	7;7;7;7;7;7;7;6		ntm	8	7	7	7	38	38
A4JYG6;Q6U7I5;F1R5A9;Q90478	A4JYG6;Q6U7I5;F1R5A9;Q90478	4;4;4;3	4;4;4;3	Neural cell adhesion molecule L1.1	nadl1.1	4	4	4	4	3.3	3.3
A4JYG7	A4JYG7	29	1		ncam1b	1	31	29	1	38.3	1.5
A4JYG9;Q90YM0;X1WGE7	A4JYG9;Q90YM0;X1WGE7	27;27;24	25;25;22		ncam2	3	27	27	25	38.7	35.4
A4JYH1;Q90Z70;F1QBD4;Q1LY64;F1QEH0;X1WGX1;Q6P024;F1QLC6;X1WD26;F1QDQ7	A4JYH1;Q90Z70;F1QBD4	7;7;4;3;3;1;1;1;1;1	4;4;3;1;3;0;0;0;0;0		robo2	10	7	7	4	9.2	5.7
F1QE54;A4JYL5;A4JYI3;Q6YNR7;B0R101;A0S0K7	F1QE54;A4JYL5;A4JYI3;Q6YNR7;B0R101;A0S0K7	18;18;18;17;17;17	18;18;18;17;17;17		alcamb	6	18	18	18	35.4	35.4
A4JYI6	A4JYI6	1	1		si:ch73-380l3.2	1	2	1	1	9.6	6.3
A4JYI9	A4JYI9	1	1		si:ch211-66e2.3	1	1	1	1	4.8	4.8
F6P2P3;Q6NZV3;A4JYK5;F1R7X1	F6P2P3;Q6NZV3;A4JYK5	5;5;5;1	5;5;5;1		nptnb	4	5	5	5	14.6	14.6
B0S5T2;F1Q8Y0;A4JYK9;Q568D3;A8KBL6;B0S5T1	B0S5T2;F1Q8Y0;A4JYK9;Q568D3;A8KBL6	10;10;10;6;6;4	10;10;10;6;6;4		zgc:110372	6	10	10	10	47.3	47.3
A4JYP5	A4JYP5	3	3		sc:d0220	1	5	3	3	27.1	21.5
A4JYP8;Q8AXZ4;A0A0G2KK51;E7F1Y5;Q4KML0	A4JYP8;Q8AXZ4;A0A0G2KK51;E7F1Y5	6;6;3;3;1	6;6;3;3;1	Contactin-1a	cntn1a;CABZ01092722.1	5	6	6	6	6.8	6.8
A8WHA4;A4JYQ0;Q8JFT3;Q7ZZ95	A8WHA4;A4JYQ0;Q8JFT3	5;5;4;1	5;5;4;1		cntfr	4	5	5	5	17.7	17.7
Q6DC14;F1QCZ2;Q1MT68;F1QNC4;A9JT22;A4JYS3;Q9YHX4	Q6DC14;F1QCZ2;Q1MT68;F1QNC4;A9JT22;A4JYS3;Q9YHX4	4;4;4;4;4;4;4	2;2;2;2;2;2;2	Semaphorin-4E	sema4e	7	4	4	2	5.6	3.3
A4JYS8;B0CLZ3;F1RAD6	A4JYS8;B0CLZ3;F1RAD6	1;1;1	1;1;1		igdcc3	3	1	1	1	3.2	3.2
A4KUS0;Q9DG49;B3DK35	A4KUS0;Q9DG49;B3DK35	1;1;1	1;1;1		plagl2	3	1	1	1	7.6	7.6
Q7ZU65;Q1LUX8;A4QN43	Q7ZU65;Q1LUX8;A4QN43	7;7;7	7;7;7		siae	3	7	7	7	16.1	16.1
Q1ECV0;A8WFX5;A4QN44;F1QBS1;I3ISW2	Q1ECV0;A8WFX5;A4QN44;F1QBS1;I3ISW2	3;3;3;3;3	3;3;3;3;3		LOC556764;si:dkey-156n14.5	5	10	3	3	18.3	5
A4QN46;F1R194;F1QB35	A4QN46;F1R194;F1QB35	11;11;11	1;1;1		strbp	3	12	11	1	22	1.7
Q561Q5;A7YT16;A4QN50;F1QP79;Q6DRC2;F1QFC4;B3DKM2	Q561Q5;A7YT16;A4QN50;F1QP79;Q6DRC2;F1QFC4;B3DKM2	1;1;1;1;1;1;1	1;1;1;1;1;1;1		noc2l	7	1	1	1	2.3	2.3
A4QN55;B3DIN8;A0A0R4IAC3	A4QN55;B3DIN8;A0A0R4IAC3	6;6;4	3;3;3		LOC566865	3	6	6	3	13.8	7.7
A4QN64;A0A0R4IZE4	A4QN64;A0A0R4IZE4	3;2	1;0		vaspa	2	6	3	1	10.9	2.7
A4QN66;Q1MTD3	A4QN66;Q1MTD3	12;11	12;11	mRNA cap guanine-N7 methyltransferase	rnmt	2	12	12	12	37	37
F1QSR5;A4QN77;Q6NWF4	F1QSR5;A4QN77;Q6NWF4	5;5;5	5;5;5	Vacuolar protein-sorting-associated protein 25	vps25	3	5	5	5	24.1	24.1
Q1LXK0;A4QN86;Q05AP7;Q1JQ52;Q4QRD3	Q1LXK0;A4QN86;Q05AP7;Q1JQ52;Q4QRD3	21;21;20;20;19	21;21;20;20;19		krt1-19d	5	24	21	21	47.5	44
E7F225;A4QN90	E7F225;A4QN90	8;8	8;8		zgc:163061	2	9	8	8	38.6	30.7
Q9DE37;A4QNR7;F1RCV3	Q9DE37;A4QNR7;F1RCV3	2;2;2	2;2;2		slit3	3	2	2	2	1.3	1.3
A4QNT9;F1QWX2;Q68SP2;Q4V9B2	A4QNT9;F1QWX2;Q68SP2;Q4V9B2	7;7;6;5	7;7;6;5	Signal transducer and activator of transcription	stat5b	4	12	7	7	16.8	11.1
A4QNU7;F1R912	A4QNU7;F1R912	14;9	14;9		sgpl1	2	14	14	14	23.1	23.1
A4QNU9	A4QNU9	3	3	Sulfhydryl oxidase	gfer	1	3	3	3	12.6	12.6
F1R047;A4QNV1	F1R047;A4QNV1	9;9	9;9	ATP-dependent 6-phosphofructokinase	pfkmb	2	15	9	9	17.9	11
A4QNV6;X1WHQ9	A4QNV6;X1WHQ9	3;3	3;3		zgc:162184	2	3	3	3	6	6
A4QNW4	A4QNW4	2	2		cdnf	1	2	2	2	15.4	15.4
Q7SXH5;Q6PC58;A4QNX5;E9QD37	Q7SXH5;Q6PC58;A4QNX5	3;3;3;1	3;3;3;1		ube2d1a;ube2d1b;ube2d4	4	3	3	3	15	15
F1R4J9;B8JI33;A4QNX7	F1R4J9;B8JI33;A4QNX7	7;7;7	7;7;7		fam114a1	3	7	7	7	28	28
Q6GMJ8;A4QP04;F1Q9K6;Q32PK8;A8E5G7	Q6GMJ8;A4QP04;F1Q9K6;Q32PK8;A8E5G7	6;6;6;6;4	6;6;6;6;4	Sulfurtransferase	zgc:162544	5	6	6	6	20	20
A4QP32	A4QP32	1	1		mfge8a	1	1	1	1	2.7	2.7
A4QP33;Q567C0	A4QP33;Q567C0	3;2	2;1		ppp2r5cb	2	8	3	2	14.7	3.6
Q1ED30;A4QP42;Q6ZM34;A0A1L1QZM6	Q1ED30;A4QP42;Q6ZM34	24;24;23;5	23;23;22;5		vps35	4	24	24	23	32.7	31.8
Q4V9N0;Q1JQ42;F6P928;A4QP46;Q08BS5;A7MBQ2	Q4V9N0;Q1JQ42;F6P928;A4QP46;Q08BS5;A7MBQ2	16;16;16;16;16;16	16;16;16;16;16;16		pipox	6	16	16	16	42.8	42.8
A4QP49;F1R902;Q5BKX3;A0A0R4IZ00;E9QB34;F1QCL4	A4QP49;F1R902;Q5BKX3;A0A0R4IZ00;E9QB34;F1QCL4	3;3;3;3;2;2	3;3;3;3;2;2		lamp2	6	4	3	3	12.4	7.9
A4QP55;A0A0R4IW72;B0S8J5;A0A0R4IBY1	A4QP55;A0A0R4IW72;B0S8J5;A0A0R4IBY1	6;5;5;5	6;5;5;5		acmsd	4	6	6	6	20.8	20.8
E7EZ03;A4QP58	E7EZ03;A4QP58	2;2	2;2		rfx1a	2	2	2	2	2.8	2.8
A4QP61;A6N828;F1R3M8;Q6P0Z9;A0A0R4IPM5;Q6NWB4;Q3L0W1;Q3L0W2;A5Z1Y0;F1Q4L6;Q6P0J3;Q6NW96	A4QP61;A6N828;F1R3M8	2;2;2;0;0;0;0;0;0;0;0;0	2;2;2;0;0;0;0;0;0;0;0;0		sp3a	12	5	2	2	5.9	2.9
F1R5K8;A4QP65	F1R5K8;A4QP65	2;2	2;2		tprg1	2	2	2	2	8.8	8.8
F1QYW8;A4QP71;F8W244	F1QYW8;A4QP71;F8W244	11;11;9	10;10;8		nap1l4a	3	11	11	10	39.5	36.4
B0UY40;A4QP94	B0UY40;A4QP94	5;5	5;5		rfwd2	2	5	5	5	9.2	9.2
A4QPA0;Q58EG6	A4QPA0	27;11	25;10	Malic enzyme	me3	2	27	27	25	44.3	44.3
B3DGT2;A4U7F8;A4U7F9;Q5U3N4	B3DGT2;A4U7F8;A4U7F9	6;6;6;1	6;6;6;1		plod2	4	6	6	6	9.3	9.3
B3DJ26;A4UQV6	B3DJ26;A4UQV6	3;3	3;3		slc8a4a	2	4	3	3	8.7	7.8
Q645R1;Q5PR64;Q5MCP0;A4VAK4;K7DYC3	Q645R1;Q5PR64;Q5MCP0;A4VAK4	7;7;7;7;3	7;7;7;7;3		hspb1	5	7	7	7	28.6	28.6
Q5SNQ3;A4VCF2	Q5SNQ3;A4VCF2	4;4	4;4		nrbp1	2	4	4	4	9.2	9.2
A4VCF3;Q1ECX7;Q561Q7;Q56A44	A4VCF3;Q1ECX7	1;0;0;0	1;0;0;0		myh9a	4	50	1	1	63.7	1.9
A4VCF4	A4VCF4	1	1		vtg1	1	68	1	1	58.4	0.7
A4VCH0	A4VCH0	8	3	Phosphatidylinositide phosphatase SAC1-B	sacm1lb	1	8	8	3	12.5	4.9
A5A4L9;F6P4V6	A5A4L9;F6P4V6	24;24	24;24		supt16h	2	24	24	24	22.7	22.7
Q7SZY1;A5D6R2;F1Q750	Q7SZY1;A5D6R2;F1Q750	18;18;18	10;10;10		hcfc1a	3	18	18	10	9.6	5.6
Q1ECW1;E7FC16;F1Q7F6;A5D6R8	Q1ECW1;E7FC16;F1Q7F6;A5D6R8	3;3;3;3	3;3;3;3		wu:fb63a08	4	3	3	3	12.6	12.6
A5D6S0	A5D6S0	1	1		sin3aa	1	5	1	1	3.7	0.6
A5D6S3	A5D6S3	28	28		mut	1	28	28	28	32.2	32.2
A5D6S6;Q502D4	A5D6S6;Q502D4	2;1	2;1		polr2l	2	2	2	2	29.9	29.9
Q7SZX5;Q05AN7;A5D6T4;F1QDB7;F1R9V0	Q7SZX5;Q05AN7;A5D6T4;F1QDB7	6;6;6;3;2	6;6;6;3;2		mbd1b	5	6	6	6	12	12
A5D6T5;F1QLQ5;Q1MT21	A5D6T5;F1QLQ5;Q1MT21	7;6;4	7;6;4		si:ch211-284e20.8	3	7	7	7	37.3	37.3
A5D6U4;A0A0G2L1H3	A5D6U4;A0A0G2L1H3	2;1	2;1		golim4a	2	2	2	2	3.7	3.7
F1RBY1;E7F7R9;A5D6U6;F6NHG9	F1RBY1;E7F7R9;A5D6U6;F6NHG9	6;6;6;6	6;6;6;6		akap1b	4	6	6	6	8.7	8.7
F1Q7R1;A5D6V1;B0UY54;Q1MSX8;F1QF91;A3RI56;B0UY74	F1Q7R1;A5D6V1;B0UY54;Q1MSX8;F1QF91	14;14;14;14;14;4;3	14;14;14;14;14;4;3	Integrin beta	itgb5	7	14	14	14	22.1	22.1
F1QJG7;A5D8S8	F1QJG7;A5D8S8	1;1	1;1	Protein HEXIM	hexim1;hexim	2	1	1	1	2.5	2.5
A5PF14	A5PF14	1	1		zgc:153738	1	1	1	1	1.1	1.1
F1RAN5;A5PF31;A5PF30;F6PDT3;A5PF29;F1Q588;F1Q782;E9QHX3;E7F1U4;B0S6Z2;F1QX32	F1RAN5;A5PF31;A5PF30;F6PDT3;A5PF29;F1Q588;F1Q782	4;4;3;3;3;3;3;1;1;1;1	4;4;3;3;3;3;3;1;1;1;1		dab2ipb;dab2ipa	11	4	4	4	3.7	3.7
A5PF33;Q503Q8;A0A0R4IEF7	A5PF33;Q503Q8;A0A0R4IEF7	16;13;12	2;2;2		tbl1xr1a	3	16	16	2	31.2	5.1
A5PF61;A5PF59;Q4QRF7	A5PF61	8;2;2	8;2;2	Protein leg1a	leg1a	3	8	8	8	22.8	22.8
A5PKS5;Q6B324;F1QA74;A0A0G2KRW9	A5PKS5;Q6B324;F1QA74;A0A0G2KRW9	9;7;6;6	9;7;6;6	6-pyruvoyl tetrahydrobiopterin synthase	pts	4	9	9	9	48.2	48.2
A5PKS6;B3DIH3;A0A0B5JFG6;Q1LXE2	A5PKS6;B3DIH3;A0A0B5JFG6	1;0;0;0	0;0;0;0		hapln1a	4	21	1	0	45.1	0
Q1L876;A5PL45	Q1L876;A5PL45	1;1	1;1		rrp36	2	1	1	1	3.4	3.4
F1QF68;A5PL48;A1L265	F1QF68;A5PL48;A1L265	9;9;6	9;9;6		ppwd1	3	9	9	9	17	17
A5PL57	A5PL57	4	4		cfi	1	17	4	4	46.6	14.5
F6P9F0;A5WW31;A5PL60;A1A5Z8	F6P9F0;A5WW31;A5PL60;A1A5Z8	8;8;8;7	8;8;8;7		s100u	4	8	8	8	34.7	34.7
Q06W26;A5PL68	Q06W26;A5PL68	2;2	2;2		scn4ba	2	2	2	2	12.5	12.5
Q32LS4;A5PL69;F1RE59;D3XD93	Q32LS4;A5PL69;F1RE59;D3XD93	2;2;2;2	2;2;2;2		ugt5a1	4	2	2	2	3.5	3.5
A5PL70	A5PL70	1	1		ncl	1	1	1	1	11.4	11.4
Q0P414;A5PL78;F1RA03	Q0P414;A5PL78;F1RA03	32;32;18	32;32;18		LOC572200;LOC101882408	3	32	32	32	61.6	61.6
A5PL84	A5PL84	1	1		vtg5	1	17	1	1	55.7	2.8
A5PL98	A5PL98	18	18	Succinate dehydrogenase [ubiquinone] iron-sulfur subunit, mitochondrial	sdhb	1	18	18	18	61.8	61.8
A5PLA4;F1R0Y7;A0A0R4IN38	A5PLA4;F1R0Y7;A0A0R4IN38	2;1;1	2;1;1	Superoxide dismutase [Cu-Zn]	sod3a	3	5	2	2	20.2	10.3
A5PLB3	A5PLB3	4	4		mia2	1	4	4	4	10.1	10.1
A5PLB5	A5PLB5	1	0		cfhl4	1	15	1	0	37.1	0
A5PLC1	A5PLC1	6	6		kdelc2	1	6	6	6	10	10
A5PLC6	A5PLC6	11	11		bag1	1	11	11	11	56.8	56.8
A5PLC7;A0A0R4IQQ8;A1L2A5	A5PLC7	3;2;2	3;2;2		rab8b	3	5	3	3	18.2	13.9
A5PLG1;F1QGW7	A5PLG1;F1QGW7	1;1	1;1		tbc1d15	2	1	1	1	2.2	2.2
F1R9S2;A5PLG3;E7FGI4	F1R9S2;A5PLG3;E7FGI4	2;2;2	2;2;2		sugp1	3	2	2	2	12.2	12.2
A5PLG4;F6PCZ4;F8W3W2	A5PLG4;F6PCZ4;F8W3W2	2;2;2	2;2;2		cspg5a	3	2	2	2	10.2	10.2
A5PLJ7	A5PLJ7	7	5		oxsr1a	1	7	7	5	14.4	10.3
A5PLK2	A5PLK2	8	8	Phospholysine phosphohistidine inorganic pyrophosphate phosphatase	lhpp	1	8	8	8	23.3	23.3
A5PM68;F1Q6Q4	A5PM68	8;2	7;1		ptbp2b	2	8	8	7	20.6	19.3
Q6P406;A5PM88;F1QCE2	Q6P406;A5PM88;F1QCE2	18;18;18	18;18;18		pls1	3	19	18	18	25.3	23.9
Q6PGV9;A5PM92	Q6PGV9;A5PM92	3;3	3;3		ppil4	2	3	3	3	7.5	7.5
A5PMA4;Q7ZV90	A5PMA4;Q7ZV90	1;1	1;1	ATP-dependent DNA helicase PIF1	pif1	2	1	1	1	2.8	2.8
A5PMC3;E9QJQ5	A5PMC3;E9QJQ5	1;1	1;1		si:dkeyp-110e4.6	2	1	1	1	3.2	3.2
Q49S41;A5PMG3;Q7T2B5;B0R047;Q49S42;A5PMG4;K7DYH7;A1L1P3;X1WBB7	Q49S41;A5PMG3;Q7T2B5;B0R047;Q49S42;A5PMG4	18;18;18;18;18;18;4;4;1	6;6;6;6;6;6;0;0;0	Adenosylhomocysteinase	ahcyl1	9	18	18	6	32.4	12.2
B0R052;A5PMG8	B0R052;A5PMG8	6;6	4;4		sort1b	2	6	6	4	6.8	5.6
Q7ZTI1;A5PMI3;A0A0R4IU00	Q7ZTI1;A5PMI3;A0A0R4IU00	20;20;18	20;20;18		nsun2	3	20	20	20	29.2	29.2
Q6IQS7;A5PMJ7;REV__Q1LXS6;REV__F1QMN5	Q6IQS7;A5PMJ7	7;7;1;1	7;7;1;1		stx12	4	7	7	7	32.3	32.3
B0S5I5;A5PMP4;Q6DH44	B0S5I5;A5PMP4;Q6DH44	1;1;1	1;1;1	WD repeat domain-containing protein 83	DKEY-75L1.2-001;wdr83	3	1	1	1	4.8	4.8
A5PMP8;A0A0R4ITM0;B0S5I0;A8KB97	A5PMP8;A0A0R4ITM0;B0S5I0	2;2;2;1	1;1;1;0		c3b.2;DKEY-13C13.1-001	4	40	2	1	26.8	0.5
Q5RIF1;A5PMQ1;Q5RIF2	Q5RIF1;A5PMQ1	24;24;10	2;2;0	Leukotriene A(4) hydrolase	lta4h	3	24	24	2	37.8	2.3
A5PMS9;A5PMT0	A5PMS9	31;6	18;3	AP complex subunit beta	ap1b1	2	32	31	18	32.5	20.5
A5PMV7;Q7ZV04	A5PMV7;Q7ZV04	9;7	9;7		ppp2r1a	2	29	9	9	46.2	19.7
Q7ZVR5;F1RDN5;A5PMY5	Q7ZVR5;F1RDN5;A5PMY5	4;4;4	4;4;4		stam	3	4	4	4	13.2	13.2
A5PMZ3;Q6NYM6	A5PMZ3;Q6NYM6	31;30	31;30		scinlb	2	32	31	31	42.5	42.5
A5PN39;A5PN40	A5PN39;A5PN40	8;4	2;1		cryz	2	8	8	2	40.2	13.7
A5PN55;A0A0R4ITK4	A5PN55	35;9	6;0	Malic enzyme	me2	2	35	35	6	64.4	11.2
A5PN57;F1QVK5;Q6IQL0;Q6TGW5	A5PN57;F1QVK5;Q6IQL0;Q6TGW5	12;12;12;12	12;12;12;12	Osteoclast-stimulating factor 1	ostf1	4	12	12	12	66.8	66.8
A5PN58;F1R1J6;Q6R3L1	A5PN58;F1R1J6;Q6R3L1	12;12;12	8;8;8		pxna	3	12	12	8	46	30.4
A5PN62;A0A0R4IDK2;A0A0R4IW57	A5PN62;A0A0R4IDK2;A0A0R4IW57	8;5;4	8;5;4		ddah2	3	8	8	8	32.5	32.5
F1QAI8;A5WUL8;Q7SXZ9;E9QHK3;E9QBY6	F1QAI8;A5WUL8	13;13;5;2;1	13;13;5;2;1		ccbl1	5	13	13	13	31.6	31.6
A5WUM0	A5WUM0	10	10		prkaa1	1	10	10	10	15.4	15.4
Q08CJ2;A5WUM7	Q08CJ2;A5WUM7	2;2	2;2		dhrs11a	2	3	2	2	17.3	14.1
A5WUP9;A5WUQ0;Q5RI56	A5WUP9;A5WUQ0;Q5RI56	2;2;2	2;2;2	Optineurin	optn	3	2	2	2	5.7	5.7
A5WUQ7	A5WUQ7	35	35		apobb.2	1	35	35	35	15.5	15.5
Q5I0F8;A5WUR0	Q5I0F8;A5WUR0	4;4	4;4		cdc40	2	4	4	4	7.1	7.1
A5WUT4;F2Z4S8;Q1L8P4;A4IG83	A5WUT4;F2Z4S8;Q1L8P4;A4IG83	1;1;1;1	0;0;0;0		zgc:103438	4	2	1	0	23.8	0
A5WV15;Q6IQU4	A5WV15;Q6IQU4	1;1	1;1	Protein CWC15 homolog	cwc15	2	1	1	1	4.5	4.5
A5WV17	A5WV17	2	2		stag2a	1	8	2	2	5.1	1
A5WV37;Q6DGL1;A7MCH1	A5WV37;Q6DGL1;A7MCH1	8;8;4	8;8;4		mydgf	3	8	8	8	56.8	56.8
Q5BL32;Q1LXA0;A5WV48	Q5BL32;Q1LXA0;A5WV48	10;10;10	10;10;10		arsa	3	10	10	10	28.7	28.7
Q7ZVS0;A5WVI9	Q7ZVS0;A5WVI9	14;14	10;10		dnaja2l	2	14	14	10	40.9	31.5
A5WVL5;Q68EJ6	A5WVL5;Q68EJ6	17;16	15;14		fbp2	2	17	17	15	53.8	51.5
Q8AYF3;Q6NYR5;A5WVL6;A5WVL7;A5WVL8	Q8AYF3;Q6NYR5;A5WVL6	6;6;6;2;2	6;6;6;2;2		ctsla	5	8	6	6	49	44.5
A5WVN8	A5WVN8	3	3		si:dkey-238o13.4	1	3	3	3	15.6	15.6
Q6PFQ5;A5WVQ0	Q6PFQ5;A5WVQ0	2;2	2;2		nat10	2	2	2	2	2	2
A5WVQ1;Q802U4;A5WVQ2;A5WVQ3	A5WVQ1;Q802U4;A5WVQ2	11;10;6;4	10;9;5;3		caprin1b	4	11	11	10	14.7	12.7
A5WVS2;Q4V9B9;A5WVS3;Q66IB7;Q502N8	A5WVS2;Q4V9B9	3;3;1;1;1	3;3;1;1;1	Non-specific serine/threonine protein kinase	pak2b	5	11	3	3	22.5	8.6
A5WVT4	A5WVT4	3	3		si:ch211-71m22.1	1	3	3	3	8.7	8.7
A5WVU0;Q6PGY0;F6PDJ9	A5WVU0;Q6PGY0;F6PDJ9	2;1;1	2;1;1		tbl1xr1b	3	16	2	2	31.4	5.1
A5WVX0	A5WVX0	14	14	Inosine triphosphate pyrophosphatase	itpa	1	14	14	14	64.5	64.5
A5WVX8	A5WVX8	1	1	Methionine aminopeptidase 2	metap2a	1	8	1	1	25.4	4.3
A5WW28	A5WW28	5	5		s100a11	1	5	5	5	44.7	44.7
A5WW29;F1RDW1;F1QTF3	A5WW29;F1RDW1	7;7;2	7;7;2		pbxip1a	3	7	7	7	8	8
A5WW33;A5WW34;A5WW32;Q68EI4	A5WW33;A5WW34;A5WW32;Q68EI4	4;4;3;2	3;3;3;2	Protein S100	s100s	4	4	4	3	46.2	44.1
A5WW87;F1QNY7;A5WW88;Q90269;B0CM00;A5WW86;A4JYD9;Q5RID4;Q9DE49	A5WW87;F1QNY7;A5WW88;Q90269;B0CM00;A5WW86;A4JYD9;Q5RID4;Q9DE49	2;2;1;1;1;1;1;1;1	2;2;1;1;1;1;1;1;1	Platelet-derived growth factor receptor alpha;Receptor protein-tyrosine kinase	pdgfra-2;pdgfra	9	2	2	2	2.3	2.3
Q7ZTX6;Q4V947;A5WWB4;Q1LUY7	Q7ZTX6;Q4V947;A5WWB4;Q1LUY7	7;7;7;7	7;7;7;7		map2k1	4	8	7	7	20.5	17.7
Q6DBV0;A5WWD2	Q6DBV0;A5WWD2	1;1	1;1		elac1	2	1	1	1	4.3	4.3
X1WFA1;A5WWD5	X1WFA1;A5WWD5	2;2	2;2	alpha-1,2-Mannosidase	man1b1	2	2	2	2	2.3	2.3
A5WWD7;Q5CZT1;F1QML2	A5WWD7;Q5CZT1	8;8;1	2;2;0		dpp7	3	8	8	2	15.4	3.1
A5WWG5;Q7T3G0;A5WWG4	A5WWG5;Q7T3G0;A5WWG4	4;4;4	2;2;2		srsf3b	3	4	4	2	46	19.4
A7E2H3;A5WWI5;Q08BA0	A7E2H3;A5WWI5;Q08BA0	2;2;1	2;2;1		ahsg2	3	2	2	2	4.9	4.9
A5WWI6;Q6AZA1	A5WWI6;Q6AZA1	3;3	1;1	Profilin	pfn2l	2	11	3	1	93.5	5
Q504G3;A5WWJ0;Q6DHE1;Q7SY18;F1Q9I2;A0A0N4SUD5;A0A0G2KXE8;F1QTE1;E7F289;Q32LT5	Q504G3;A5WWJ0;Q6DHE1;Q7SY18;F1Q9I2;A0A0N4SUD5;A0A0G2KXE8;F1QTE1	7;7;7;6;6;6;5;5;2;1	2;2;2;1;1;1;1;1;1;0		cyp46a1.1;cyp46a1;cyp46a1.2	10	7	7	2	10.6	3.4
A5WWJ4;Q7ZVP3;F6P6F2;X1WH98;Q5NJL4;Q5NJK2;A5WWJ5	A5WWJ4;Q7ZVP3;F6P6F2;X1WH98;Q5NJL4;Q5NJK2;A5WWJ5	13;13;12;12;9;8;8	13;13;12;12;9;8;8		matn1	7	13	13	13	30.9	30.9
A5WWM0;Q7SXY0;A7YYH5;A0A0R4IPK7	A5WWM0;Q7SXY0;A7YYH5;A0A0R4IPK7	12;11;11;11	8;8;8;7		vps4b	4	12	12	8	34.6	27.2
A5X6X5;Q801W8;Q8QFW2;Q90X22;B0S757;F1QAA1	A5X6X5;Q801W8	1136;740;23;4;1;1	4;0;0;0;1;0		ttna;dZ258D18.1-001	6	1136	1136	4	37	0.1
312068;312069;312070;312071;312072;312317;312375;312376;312377;312378;312379;312380;312381;312382;312383;313072;313073;313074;313075;313076;313077;313078;313079;313080;313081;313082;313797;313798;313799;313800;313801;313802;313803;313804;313805;313806;313807;314087;314088;314089;314090;314091;314092;314093;314182;314183;314184;314185;314186;314187;315108;315109;315110;315146;315725;315726;315917;…	421;422;423;424;425;426;427;428;429;657;658;659;660;661;3335;3336;3337;3378;3379;3380;3697;3698;3699;3700;3701;3702;3703;3704;3705;3706;3707;3708;3709;3710;3711;3712;3713;5685;5686;5687;5688;6091;6092;6093;6094;6095;6096;6097;6098;6099;6100;6101;6378;6379;6380;6381;6382;6383;6384;6385;6386;6387;6388;6389;6390;6391;6392;6393;6394;6915;6916;7111;7112;7686;7687;7688;7689;7690;7691;7692;7693;7694;769…
33454;333938;333939;333940;333945;333946;333947;333948;333949;333950;333951;333952;333953;333954;333955;333956;333957;333958;333959;333960;334050;334051;334052;334053;334054;334055;334056;334057;334058;334059;334060;334294;334295;334296;334297;334298;334581;334582;334583;334584;334585;334586;334587;334588;334589;334590;334591;334592;334593;335286;336041;336042;336043;336044;336045;336046;336312;3…	428;660;3337;3378;3699;3700;3707;3708;5685;6095;6382;6916;7112;7692;7700;7712;7967;8265;11088;11212;11302;11325;11807;11979;12135;12139;12362;12417;13306;13315;13414;13492;13493;13710;15405;15929;16446;17244;18637;22800;23282;23347;23735;23744;25371;25702;25708;27109;27186;27612;27968;28302;28554;28659;28874;29212;29896;30138;30359;30569;30971;30973;31945;31971;32357;32473;32881;33033;33360;33390…	66;974;1063;1090;1123;1153;1257;1287;1293;1315;1607;1803;1964;2162;2266;2616;2696;2714;2864;2894;3019;3198;6833;7043;7567;7653;7712;7802;10854;10924;10932;11177;11185;11610;11710;11738;11878;11886;11888;12048;12137;12171;12242;12483;12665;12956;13001;13068;13158;13222;13253;13356;14920;15010;15306;15388;15402;15966;16559;16629;17073;17552;17873;18041;18047;18206;18255;18330;18475;18752;19151;1919…
A5X6X6;Q7ZZ46;Q7ZZ48;Q7ZZ47;Q1RM02;A0JMJ0;Q501U7;Q5BLA1;REV__E7F106;REV__F1R527;REV__Q9DGG9;REV__Q9DGG8;REV__B3DJQ7;REV__A0A0R4IM58	A5X6X6;Q7ZZ46	14;6;5;0;0;0;0;0;0;0;0;0;0;0	14;6;5;0;0;0;0;0;0;0;0;0;0;0		ttnb	14	1118	14	14	41.5	0.6
09272;309273;309274;309275;309276;309277;309278;309355;309356;309357;309358;309359;309601;309602;309603;309856;309857;309858;309859;310031;310032;310033;310034;310035;310036;310037;310038;310039;310040;310041;310042;310043;310044;310045;310046;310047;310048;310049;310050;310051;310052;310053;310054;310055;310056;310057;310058;310059;310060;310061;310062;310063;310064;310065;310066;310067;310068;3…	644;645;646;647;648;649;650;651;652;653;654;655;656;2917;2918;3378;3379;3380;5630;6322;6323;6324;6325;6326;6327;6328;6329;6330;6331;6332;6333;6334;6335;6336;6337;6338;6339;6340;6500;6501;6502;6503;6504;6505;6506;6507;6508;6509;6510;6511;6512;6513;6514;6515;6516;6517;6518;6519;6639;6640;6641;6642;6643;6644;6645;6646;6647;6648;6649;6650;6744;6745;6746;6747;6748;6749;6750;6751;6752;6753;6754;6755;67…
;317406;317407;317408;317409;317410;317839;317840;317841;317842;317843;317844;317845;317846;317847;317848;318016;318017;318018;318026;318027;318028;318029;318093;318094;318095;318127;318128;318129;318130;318131;318132;318133;318134;318135;318136;318137;318138;318139;318140;318141;318142;318143;318147;318148;318310;318311;318312;318313;318314;318315;318316;318317;318318;318492;318493;319209;319210…	653;2918;3378;5630;6337;6513;6517;6643;6744;7654;7702;7710;7711;7970;8330;11276;11303;11304;11593;11736;11966;12372;13306;13315;13356;13358;13560;13706;13728;14929;15405;15595;15895;15910;16043;16656;20979;21230;21233;21239;22721;23317;23424;23471;23755;24104;24107;24513;24566;24699;24703;25976;26549;27676;27955;28012;28326;29415;29422;29571;29760;30205;30544;30557;30864;31943;32330;32341;32467;3…	66;378;790;820;826;848;1039;1058;1338;1458;1499;1697;1711;1732;1801;1913;2136;2231;2249;2553;2694;2700;4308;4497;5168;5277;6876;6954;6998;7199;7566;7632;7732;7760;7884;7892;7894;7957;7981;8054;8177;8204;8248;8401;8489;8681;8962;9007;10251;10899;10920;10966;11060;11089;11090;11200;11341;12084;12086;12225;12244;12584;12668;12701;12713;12900;12955;13244;13507;13730;13918;14123;14296;14599;14624;1467…
A5XCD6;B8A5T9;F1Q833	A5XCD6;B8A5T9;F1Q833	1;1;1	1;1;1		prdm16;si:ch211-263k4.2	3	1	1	1	5.9	5.9
A5YC70;B7ZUV4;B8JIV1;A5YC71;F6NKT8;B8JIV3;Q08BY7;A9UH05;E7FD07;A5YC47;E7FD06;A5YC46;E7FCV7;A9UH06;A9UH07;A5YC69;F1Q5U6;A9UH11;F1REM0;A9UH10;F1R687;A9UH08;A0A0R4ICA4;A0A0R4IJN6;A9UH09;A9UH12;F1RE65	A5YC70;B7ZUV4;B8JIV1;A5YC71;F6NKT8;B8JIV3;Q08BY7;A9UH05;E7FD07;A5YC47;E7FD06;A5YC46;E7FCV7;A9UH06	7;7;7;7;7;5;4;4;4;4;4;4;4;4;3;3;2;2;2;2;2;2;2;2;2;2;1	7;7;7;7;7;5;4;4;4;4;4;4;4;4;3;3;2;2;2;2;2;2;2;2;2;2;1		mbnl2;mbnl1	27	7	7	7	17.7	17.7
A8KBU7;A6H8Q3;A0A0R4IYH8;A0A0R4IJS3;A1L142	A8KBU7;A6H8Q3	43;43;8;8;4	41;41;8;8;4		mybphb	5	43	43	41	57.1	55.6
B0S6N1;A6H8Q4	B0S6N1;A6H8Q4	4;4	0;0		crygm2d21;crygm2d17	2	22	4	0	85.5	0
A6H8Q7;Q0V959;F1R8M8;Q3B7F4;A1L1X7	A6H8Q7;Q0V959;F1R8M8;Q3B7F4;A1L1X7	3;3;3;2;2	3;3;3;2;2		si:dkey-16i5.10	5	3	3	3	11.4	11.4
A6NA21;A3KP36	A6NA21;A3KP36	6;4	6;4		ptrfb	2	6	6	6	14.3	14.3
F1QEX9;A6P4B8;A0A0R4IQE3;B0V3H7;B0V3H8;A7M793	F1QEX9;A6P4B8;A0A0R4IQE3	67;67;61;1;2;1	46;46;41;0;0;0		ryr1b	6	74	67	46	16.3	11.1
Q1LVF8;F1QPT3;A7BI56;Q7T156;Q1LVF6;Q7T157	Q1LVF8;F1QPT3;A7BI56	12;12;12;5;5;5	12;12;12;5;5;5		gmds	6	12	12	12	33.5	33.5
B8JI27;A7E270;F1R484	B8JI27;A7E270;F1R484	4;4;4	4;4;4		diablob	3	4	4	4	23.4	23.4
F1R7M7;A7E280;F1Q7M4	F1R7M7;A7E280;F1Q7M4	2;2;2	2;2;2		si:dkey-10o6.2	3	2	2	2	7.6	7.6
F1R091;A7E2G0	F1R091;A7E2G0	1;1	1;1		ifi35	2	1	1	1	2.7	2.7
F1R8R9;A7E2I1;A0A0R4IFU5	F1R8R9;A7E2I1;A0A0R4IFU5	3;3;2	3;3;2		epdl2	3	3	3	3	20.7	20.7
A7E2I6	A7E2I6	3	3		rab38a	1	3	3	3	14.4	14.4
F1QQ98;A7E2I8	F1QQ98;A7E2I8	1;1	1;1		ankrd1b	2	1	1	1	6.4	6.4
A7E2I9;E7FAX7;F1R3I0;A0A0R4IU93	A7E2I9;E7FAX7;F1R3I0;A0A0R4IU93	6;5;5;5	6;5;5;5		aspg	4	6	6	6	8.8	8.8
A7E2K1	A7E2K1	4	4		zgc:171719	1	32	4	4	65.2	14.6
A8BAS1;A7E2K2;A8KB68;A7MBW0;F1QA36	A8BAS1;A7E2K2;A8KB68;A7MBW0;F1QA36	4;4;2;2;2	4;4;2;2;2		si:ch211-154a22.8;zgc:171717	5	4	4	4	29.1	29.1
A7E2K4	A7E2K4	8	7		rplp2l	1	8	8	7	55.3	40.4
A7E2K5;E7F4V5	A7E2K5;E7F4V5	14;10	14;10		crybb1l2	2	17	14	14	53.4	44.3
Q1LVX1;Q1LVW4;E9QCA5;A9JRE4;A8WG29;A7E2K6;F1QL37;H0WF65;H0WEG6;H0WEG1;H0WED7;H0WEB6;F1QIR8	Q1LVX1;Q1LVW4;E9QCA5;A9JRE4;A8WG29;A7E2K6;F1QL37;H0WF65;H0WEG6;H0WEG1;H0WED7;H0WEB6;F1QIR8	1;1;1;1;1;1;1;1;1;1;1;1;1	1;1;1;1;1;1;1;1;1;1;1;1;1		si:dkeyp-98a7.5;si:dkeyp-98a7.3;LOC100331909;si:ch211-250e5.3;LOC561392;si:ch211-250e5.16;si:ch211-250e5.9;si:dkeyp-98a7.8;si:dkeyp-98a7.9	13	1	1	1	15.6	15.6
A7E2K7	A7E2K7	6	5		crygm2d12	1	16	6	5	65.9	37
A7E2K8;A0A0R4IM55	A7E2K8;A0A0R4IM55	2;2	2;2		crygm2d14	2	13	2	2	66.3	10.3
A7E2L0	A7E2L0	2	2	Dolichyl-diphosphooligosaccharide--protein glycosyltransferase subunit DAD1	dad1	1	2	2	2	19.5	19.5
A7E2L8	A7E2L8	1	1		lsm5	1	1	1	1	20.9	20.9
E9QGR8;F1QB44;A7E2M3	E9QGR8;F1QB44;A7E2M3	6;6;6	6;6;6	ER membrane protein complex subunit 10	emc10	3	6	6	6	31.1	31.1
A7E2M6	A7E2M6	1	0		crygm2d1	1	17	1	0	80.6	0
A7E2M9	A7E2M9	2	0		zgc:173645	1	17	2	0	78.9	0
A7E2N8;Q6DBR9	A7E2N8;Q6DBR9	1;1	1;1	KxDL motif-containing protein 1	kxd1	2	1	1	1	4.4	4.4
A7E2P6	A7E2P6	2	0	Glutathione S-transferase	zgc:173961	1	13	2	0	38.1	0
A7E2Q2;Q7SXH6	A7E2Q2;Q7SXH6	9;6	9;6		ambp	2	9	9	9	28.9	28.9
F1Q5D8;Q7SXJ7;A7E2Q3	F1Q5D8;Q7SXJ7;A7E2Q3	2;2;2	2;2;2		vtnb	3	2	2	2	6.9	6.9
Q1LXR2;A7E2Q8	Q1LXR2;A7E2Q8	1;1	1;1		si:dkeyp-20e4.8;zgc:174165	2	1	1	1	14.7	14.7
A9JTE4;G1K2K3;A7M747;E7F1K0;Q642H7	A9JTE4;G1K2K3;A7M747;E7F1K0;Q642H7	3;3;3;3;3	3;3;3;3;3	Synembryn-A	ric8a	5	3	3	3	5.7	5.7
F1R9A7;A7MBP9	F1R9A7;A7MBP9	7;7	7;7		atp6ap1a	2	7	7	7	14.2	14.2
A7MBQ1;Q0V955;K9J6Q1;Q1RM96;Q4V8T2;A4QNZ8	A7MBQ1;Q0V955;K9J6Q1;Q1RM96	1;0;0;0;0;0	1;0;0;0;0;0		acin1a	6	12	1	1	19.7	1.8
F1QRN9;A7MBQ4;Q5RH53;Q5KQU0	F1QRN9;A7MBQ4;Q5RH53;Q5KQU0	1;1;1;1	1;1;1;1		angptl1a	4	1	1	1	3.1	3.1
A9JT46;Q6P6X6;A7MBR5;Q803P5;A0A0R4IQ57;Q6DRE3;A0A0R4IU11;A0A0R4IB21;A0A0R4IWL8	A9JT46;Q6P6X6;A7MBR5;Q803P5;A0A0R4IQ57;Q6DRE3;A0A0R4IU11;A0A0R4IB21	22;22;22;20;20;20;20;20;4	22;22;22;20;20;20;20;20;4		nop58	9	22	22	22	37.3	37.3
F1QVV7;A7MCL4;A7MBR9;Q7ZU66;F1QPS1	F1QVV7;A7MCL4;A7MBR9;Q7ZU66;F1QPS1	1;1;1;1;1	1;1;1;1;1		alg2	5	1	1	1	5.4	5.4
F1QVW8;Q6NW78;F1QBG3;A7MBS3;O12989;B8JLB0	F1QVW8;Q6NW78;F1QBG3;A7MBS3;O12989;B8JLB0	2;2;2;2;2;2	2;2;2;2;2;2		zp3b	6	2	2	2	7.4	7.4
A7MBT1;A0A0G2KV43;F1R466	A7MBT1;A0A0G2KV43	3;2;1	3;2;1		gpc6a	3	3	3	3	4.8	4.8
F6NVS5;A7MBT5;Q6DG68;Q8AW04;B0S6A7	F6NVS5;A7MBT5;Q6DG68;Q8AW04;B0S6A7	1;1;1;1;1	1;1;1;1;1		ube2e1;ube2e2;ube2e3	5	1	1	1	6.7	6.7
F1R0C4;A7MBU4	F1R0C4;A7MBU4	7;7	7;7		rmdn1	2	7	7	7	28.5	28.5
A7MBU7;F1QC03;F1QBR8	A7MBU7;F1QC03;F1QBR8	9;9;7	9;9;7		zyx	3	9	9	9	18.8	18.8
A7MBU8	A7MBU8	1	1		nagk	1	7	1	1	28.3	2.4
A7MBU9	A7MBU9	8	8		cmbl	1	8	8	8	33.2	33.2
A7MBX0	A7MBX0	1	1		zgc:171734	1	1	1	1	2.5	2.5
A7MBX1	A7MBX1	13	3		capns1b	1	14	13	3	71.8	18.8
F1QPB0;A7MBY0;F1R2E4	F1QPB0;A7MBY0	11;11;3	11;11;3		nt5dc1	3	11	11	11	28.6	28.6
A7MBY4	A7MBY4	1	1	Histone H2B	zgc:171759	1	14	1	1	98.5	19.4
Q4QRF0;A7MBZ5;Q2PZQ8;Q9PWC7;Q6NW70;F1QYE3;F1QIH9;A7MCA0;E7F2U7;Q2PZQ9;Q2PZQ7;A8WG31;F1R9Z1;A7MBZ8	Q4QRF0;A7MBZ5;Q2PZQ8;Q9PWC7;Q6NW70;F1QYE3;F1QIH9;A7MCA0;E7F2U7;Q2PZQ9;Q2PZQ7;A8WG31;F1R9Z1;A7MBZ8	2;2;2;2;2;2;2;2;2;1;1;1;1;1	2;2;2;2;2;2;2;2;2;1;1;1;1;1		zp3.2;LOC100007710;zp3;zgc:173556;zp3.1;LOC100148225	14	2	2	2	6.6	6.6
F1R5B0;A7MBZ7	F1R5B0;A7MBZ7	1;1	1;1		tead3b	2	3	1	1	7.7	3
A7MC01	A7MC01	1	1		crygm2d11	1	16	1	1	65.7	12.6
A7MC20	A7MC20	15	0		cfhl4	1	15	15	0	35	0
A7MC71	A7MC71	1	0		zp2.3	1	7	1	0	18.7	0
A7MC82;F1QU54;F1QAX1;F1Q9A7	A7MC82;F1QU54;F1QAX1;F1Q9A7	14;14;14;10	0;0;0;0	Malic enzyme	me1	4	17	14	0	37.1	0
A7MCB0;F1R872	A7MCB0;F1R872	1;0	1;0	Ferritin	zgc:173593	2	7	1	1	42.9	6.3
Q503Z7;A7MCB9	Q503Z7;A7MCB9	1;1	1;1		dnal4b	2	1	1	1	9.4	9.4
B8A5E5;Q568D1;A7MCC5	B8A5E5;Q568D1;A7MCC5	2;2;2	2;2;2	Tetraspanin	tspan15	3	2	2	2	8	8
Q5BJB8;Q6NUY8;F6NP87;A7MCD7;A8E515	Q5BJB8;Q6NUY8;F6NP87;A7MCD7;A8E515	3;3;3;3;2	3;3;3;3;2		ndufa9a	5	3	3	3	10.4	10.4
F1QHG3;A7MCE3	F1QHG3;A7MCE3	1;1	1;1		zgc:173729	2	11	1	1	34.4	2.1
Q6DBS8;A7MCG1	Q6DBS8;A7MCG1	5;5	5;5		cfd	2	5	5	5	29.7	29.7
Q6DEM9;Q4V9A4;A7TUD4;A7MCG3	Q6DEM9;Q4V9A4;A7TUD4;A7MCG3	2;2;2;2	2;2;2;2		neu3.2	4	4	2	2	11.2	5.9
Q6DH81;F1R611;A7MCG7	Q6DH81;F1R611;A7MCG7	4;4;4	4;4;4	Acyl carrier protein	ndufab1a	3	4	4	4	29	29
Q6DH18;A7MCG9;E7EYD5;F1QX49	Q6DH18;A7MCG9;E7EYD5;F1QX49	2;2;2;2	2;2;2;2		syt5a	4	4	2	2	11.9	7.7
Q6DRP1;A7MCH7;F6NXI9;Q6IQR7	Q6DRP1;A7MCH7;F6NXI9;Q6IQR7	2;2;2;1	2;2;2;1		trnt1	4	2	2	2	4.9	4.9
E9QD54;A7MCI0;Q6NX89	E9QD54;A7MCI0;Q6NX89	3;3;3	3;3;3	Eukaryotic translation initiation factor 5A	eif5a	3	5	3	3	62.1	49.1
A7MCJ5	A7MCJ5	1	1		thy1	1	4	1	1	30.7	9.2
Q6PC07;A7MCJ8	Q6PC07;A7MCJ8	10;10	10;10		rbp4l	2	10	10	10	44.9	44.9
A7MCK5;Q6PFU2;F1QL34	A7MCK5;Q6PFU2;F1QL34	7;7;7	7;7;7		nudt9	3	7	7	7	15.6	15.6
A7MCK9;A0A0R4IQP5	A7MCK9;A0A0R4IQP5	7;5	2;0		sec22bb	2	7	7	2	32.9	15.1
A7MCL7	A7MCL7	11	1		cst14a.2	1	11	11	1	96	12
B7ZV06;A7MCL9;Q7ZW25	B7ZV06;A7MCL9;Q7ZW25	3;3;3	3;3;3	Charged multivesicular body protein 2a	bc2;chmp2a	3	3	3	3	11.8	11.8
Q3B738;F1QLH1;A7MCN0;B7ZCQ4	Q3B738;F1QLH1;A7MCN0	14;14;14;1	12;12;12;0	Peptidyl-prolyl cis-trans isomerase	ppifb	4	14	14	12	51.6	40.6
F1R1X3;A7MCN3;X1WFK0	F1R1X3;A7MCN3	7;7;0	5;5;0		zgc:174637	3	20	7	5	55.3	19.9
Q6DRN4;Q4VBT6;B2GSJ4;A7MCN4	Q6DRN4;Q4VBT6;B2GSJ4;A7MCN4	4;4;4;4	4;4;4;4		exosc8	4	4	4	4	15.2	15.2
Q6DHM9;A7MCP4;Q800Q4	Q6DHM9;A7MCP4;Q800Q4	10;10;9	3;3;3		rhoab	3	10	10	3	40.9	11.4
A7MCQ3;Q6IQG2;B8JHR3;F8W4C3;Q568N8;F1QSY2	A7MCQ3;Q6IQG2;B8JHR3;F8W4C3	6;6;6;4;1;1	6;6;6;4;1;1		gtf2f2a	6	6	6	6	21.3	21.3
A7MCR1;Q6PC48	A7MCR1;Q6PC48	8;7	8;7	Cytochrome b-c1 complex subunit Rieske, mitochondrial	uqcrfs1	2	8	8	8	31.9	31.9
F1QA55;A7MCR4;Q7ZUS1	F1QA55;A7MCR4;Q7ZUS1	4;4;4	4;4;4	Serine/threonine-protein kinase VRK1	vrk1	3	4	4	4	10.4	10.4
Q1MT52;A7MD59	Q1MT52;A7MD59	4;4	4;4		hmox2a	2	4	4	4	14.9	14.9
A7MD63	A7MD63	1	1		zp3a.2	1	2	1	1	3.2	1.7
F1Q728;A7MD67	F1Q728;A7MD67	13;13	12;12	Coronin	coro1b	2	14	13	12	22.6	20.4
Q5TYQ9;B3DIC4;A7MD73	Q5TYQ9;B3DIC4;A7MD73	1;1;1	1;1;1		rmdn3	3	1	1	1	2.1	2.1
Q8AXX4;Q5BLJ1;A7MD90;E9QBJ5;A3KNU1;A0A0R4IRB4	Q8AXX4;Q5BLJ1;A7MD90;E9QBJ5;A3KNU1;A0A0R4IRB4	10;10;10;8;8;6	10;10;10;8;8;6		ntd5	6	10	10	10	28.9	28.9
A7XDE0;B3DKP8	A7XDE0;B3DKP8	11;11	2;2		spint1b	2	11	11	2	33.8	4.9
A7Y224	A7Y224	1	1		myhz1.3	1	66	1	1	63.8	1
A7YT47;Q561U8	A7YT47;Q561U8	32;26	32;26		hadhaa	2	38	32	32	52.2	44.9
A7YT51;F1QLC5	A7YT51;F1QLC5	5;5	5;5		sf3b2	2	5	5	5	6.9	6.9
A7YT77	A7YT77	10	10		qdpra	1	10	10	10	52.7	52.7
H2ZRH9;A7YT82	H2ZRH9;A7YT82	2;2	2;2	Glycylpeptide N-tetradecanoyltransferase;Glycylpeptide N-tetradecanoyltransferase 2	nmt2	2	3	2	2	7.7	4.5
A7YY10	A7YY10	4	4		zgc:171772	1	4	4	4	48.9	48.9
A7YY99;A7YY11	A7YY99;A7YY11	1;1	1;1		atp5ia;zgc:171957	2	2	1	1	29.6	14.1
Q32PS7;Q1L8N2;A7YYB1	Q32PS7;Q1L8N2;A7YYB1	4;4;4	4;4;4		rad23ab	3	8	4	4	19.8	11.6
F1Q7S7;A7YYB4;B2GRD5;F1QPG5;Q4V8W7;Q6DG43;A4QP57;B8A4E9	F1Q7S7;A7YYB4;B2GRD5;F1QPG5;Q4V8W7;Q6DG43;A4QP57;B8A4E9	2;2;2;2;2;2;1;1	2;2;2;2;2;2;1;1	Ubiquitin domain-containing protein 1;Ubiquitin domain-containing protein 2	ubtd1b;ubtd2;ubtd1;ubtd1a	8	2	2	2	9.7	9.7
Q56A47;A7YYC2;A8KBW7;F1RD50	Q56A47;A7YYC2;A8KBW7;F1RD50	2;2;2;2	2;2;2;2		zgc:112962;MGC173689;LOC563842	4	2	2	2	9.3	9.3
A7YYD3;F1R8B7;Q5XJP1	A7YYD3;F1R8B7;Q5XJP1	4;4;4	4;4;4	Protein TSSC1	tssc1	3	4	4	4	12.4	12.4
E9QGV8;A7YYD9;Q6NUT4;F8W5X1	E9QGV8;A7YYD9;Q6NUT4;F8W5X1	9;9;9;7	9;9;9;7		pabpn1	4	9	9	9	24.5	24.5
A7YYE2;Q08CG3;D3XD80;A9JSS7;D3XD72;D3XD73;F1QLM2	A7YYE2;Q08CG3;D3XD80;A9JSS7	7;5;5;4;1;1;1	1;0;0;0;0;0;0		ugt2a1;ugt2a5	7	8	7	1	14.5	2.8
Q6DRB2;A7YYE9;F1QI99;Q6DH97	Q6DRB2;A7YYE9;F1QI99	3;3;3;1	3;3;3;1	Signal recognition particle subunit SRP68	srp68	4	3	3	3	6.5	6.5
A7YYF3;Q6NSN1	A7YYF3;Q6NSN1	1;1	1;1	Protein LSM12 homolog B	lsm12a;lsm12b	2	2	1	1	11.7	5.1
Q90ZZ8;Q6DHU0;A7YYF4;E9QE27;E9QFF0	Q90ZZ8;Q6DHU0;A7YYF4;E9QE27;E9QFF0	5;5;5;3;3	5;5;5;3;3	Aldehyde dehydrogenase	aldh3a2a	5	5	5	5	11.3	11.3
A7YYF7	A7YYF7	1	1		vat1	1	17	1	1	35.8	3.1
A7YYG0;Q6P268;H9GXY5;H9GX63	A7YYG0;Q6P268	5;5;2;2	5;5;2;2	Phosducin-like protein 3	pdcl3	4	5	5	5	31	31
Q6P3J6;A7YYG2	Q6P3J6;A7YYG2	5;5	5;5		fkbp8	2	5	5	5	13.8	13.8
Q7T387;A7YYI1	Q7T387;A7YYI1	7;7	7;7		abhd14b	2	7	7	7	47.9	47.9
Q7ZUF5;B0S5D9;A7YYI3	Q7ZUF5;B0S5D9;A7YYI3	9;9;9	9;9;9		tm9sf2	3	9	9	9	18.8	18.8
E9QGL2;Q7ZVW6;Q6TGW1;A7YYI7	E9QGL2;Q7ZVW6;Q6TGW1;A7YYI7	2;2;2;2	2;2;2;2		smtnl;poldip2	4	2	2	2	8.8	8.8
Q6NY46;E7EY26;Q7ZVQ1;F1QEV3;A9JT34;A7YYJ0	Q6NY46;E7EY26;Q7ZVQ1;F1QEV3;A9JT34;A7YYJ0	1;1;1;1;1;1	1;1;1;1;1;1		hsd3b7	6	1	1	1	4.1	4.1
A8BA29	A8BA29	1	1		ostm1	1	1	1	1	2.6	2.6
Q5XJC6;A8BAQ7;F1QT27	Q5XJC6;A8BAQ7;F1QT27	9;9;7	9;9;7		pcyt2	3	9	9	9	28.2	28.2
A8BAW4;F1QF94	A8BAW4;F1QF94	1;1	1;1		amigo1	2	1	1	1	3.3	3.3
A8BAW9;A8BB63;F1Q983	A8BAW9;A8BB63;F1Q983	1;1;1	1;1;1		tpbgb	3	1	1	1	3.2	3.2
A8BB94;Q4V9E0;F1QG51	A8BB94;Q4V9E0;F1QG51	6;6;6	6;6;6		fmoda	3	6	6	6	15.8	15.8
Q6IQQ7;A8BBA0;F1R6G3	Q6IQQ7;A8BBA0;F1R6G3	10;10;10	10;10;10		lum	3	10	10	10	24.4	24.4
A8BBF9;B8A507	A8BBF9;B8A507	2;2	2;2		flrt3	2	2	2	2	3.8	3.8
B8JKN2;A8BBG8	B8JKN2;A8BBG8	3;3	3;3		elfn2a	2	3	3	3	6.9	6.9
Q6P0I5;F1R0N0;A8BBH3	Q6P0I5;F1R0N0;A8BBH3	4;4;4	4;4;4		lrrc17	3	4	4	4	12.4	12.4
A8DR44;F1QPQ4;F1RCU7	A8DR44;F1QPQ4;F1RCU7	2;2;2	2;2;2		diaph2	3	2	2	2	4.8	4.8
Q5BJ07;B0CLY5;A8DZ56;F8W5H3;Q501S8;F1R693;F1RDI4;F8W457;F1R696;A8WFT0	Q5BJ07;B0CLY5;A8DZ56;F8W5H3;Q501S8;F1R693;F1RDI4;F8W457;F1R696;A8WFT0	2;2;2;1;1;1;1;1;1;1	2;2;2;1;1;1;1;1;1;1		si:rp71-1i20.2;si:ch211-274k16.9;zgc:113298;zgc:171490	10	2	2	2	6.6	6.6
Q6DHI7;A8DZ59	Q6DHI7;A8DZ59	7;7	4;4		rnls	2	7	7	4	18.9	11.6
Q6NUU0;F1QIA5;A8DZ70;Q3B7E5	Q6NUU0;F1QIA5;A8DZ70;Q3B7E5	2;2;2;1	2;2;2;1		mtdha	4	2	2	2	3.5	3.5
A8DZ95	A8DZ95	1	1		dpysl2b	1	35	1	1	73.7	6.7
A8DZA0;F1QGH5;Q7ZV58;B8A543;F1R4H4;F1RE74	A8DZA0;F1QGH5;Q7ZV58	10;9;7;2;1;1	10;9;7;2;1;1		rbm25b	6	10	10	10	14	14
Q0IJ39;A8DZE4	Q0IJ39;A8DZE4	7;7	2;2	Glucose-6-phosphate isomerase	gpib	2	10	7	2	21.7	4.7
A8DZG2;A0A0R4ISU1;Q5M9N3;Q5SPH2;Q5SPH1;Q4V988;Q6DHJ0;Q802Y1	A8DZG2;A0A0R4ISU1;Q5M9N3	8;7;7;1;1;1;1;1	6;6;5;0;0;0;0;0		srsf6b	8	8	8	6	20.8	11.5
Q803K6;A8E5P1;A8DZJ0;A8DZI9	Q803K6;A8E5P1;A8DZJ0	13;13;13;6	13;13;13;6		tbcb	4	13	13	13	39.8	39.8
A8E4R7;B0S627;F1QZ57;F1QB76;F6NTM3;E7FE61;A4IGG2;F6NQ93;F6P3Y7;F6NPA6	A8E4R7;B0S627;F1QZ57;F1QB76;F6NTM3;E7FE61;A4IGG2	18;18;18;11;9;9;9;7;7;3	15;15;15;10;7;7;7;5;5;1		puf60a	10	18	18	15	39.2	34.4
A8E4S8;E7F8X7	A8E4S8;E7F8X7	2;2	1;1		crygm2d10	2	23	2	1	83.8	9.8
B3DFJ9;A8E4S9	B3DFJ9;A8E4S9	2;2	2;2		si:ch211-125e6.13;si:ch211-125e6.12	2	2	2	2	19.9	19.9
A8E503;X1WC76;Q4QRF4;A2VD45;Q4QRF5;A0A140LG23;A2VD44;Q803H4	A8E503;X1WC76;Q4QRF4;A2VD45;Q4QRF5;A0A140LG23	17;17;17;15;15;14;7;1	2;2;2;2;0;1;0;0	Histone H3;Histone H3.2	zgc:113984;si:dkey-108k21.24;zgc:113983	8	17	17	2	72.8	26.5
Q5EAQ0;F1QVF4;A8E516	Q5EAQ0;F1QVF4;A8E516	1;1;1	1;1;1		zgc:110821	3	1	1	1	3.2	3.2
Q5XJR7;F1Q7Z4;A8E524	Q5XJR7;F1Q7Z4;A8E524	5;5;5	5;5;5		asah1a	3	5	5	5	9	9
Q6DRN7;A8E526	Q6DRN7;A8E526	12;12	12;12		rpl14	2	12	12	12	67.6	67.6
A8E528;Q6DI37;A0A0G2L5M5;E9QI51	A8E528;Q6DI37;A0A0G2L5M5;E9QI51	6;6;4;3	6;6;4;3	Ubiquitin-like domain-containing CTD phosphatase 1	ublcp1	4	6	6	6	16	16
F1QFE0;A8E548;F1Q6C7;Q6NYY9	F1QFE0;A8E548;F1Q6C7;Q6NYY9	1;1;1;1	1;1;1;1	Vacuole membrane protein 1	vmp1	4	1	1	1	9.4	9.4
A8E551;Q6NZZ9	A8E551;Q6NZZ9	1;1	1;1	Pre-mRNA-splicing factor RBM22	rbm22	2	1	1	1	2.4	2.4
A8E567;Q7SYL9;Q68EL8;B8JKQ1	A8E567;Q7SYL9;Q68EL8;B8JKQ1	1;1;1;1	1;1;1;1		esf1	4	1	1	1	3.8	3.8
A8E569;Q503E6;Q7SZ62	A8E569;Q503E6;Q7SZ62	9;9;7	8;8;7		ezra	3	13	9	8	27.3	18.4
A8E581;Q7ZVB1	A8E581;Q7ZVB1	1;1	1;1	Charged multivesicular body protein 1b	chmp1b	2	1	1	1	8.5	8.5
A8E587;A7MCR8;A7MCR6;A7MCM3;E9QE79;P79722;F1R8Y0;E7F8Y7;F1R7B3	A8E587;A7MCR8;A7MCR6;A7MCM3;E9QE79;P79722;F1R8Y0;E7F8Y7;F1R7B3	11;10;10;10;10;9;9;9;9	0;0;0;0;0;0;0;0;0		si:dkey-269i1.4;si:dkey-26g8.5;im:6910535;MGC174155;ctslb;zgc:174153;si:dkey-239j18.3	9	11	11	0	38.1	0
A8E599	A8E599	1	1		zgc:173425	1	6	1	1	32.8	3.4
Q3B7G1;A8E5B7	Q3B7G1;A8E5B7	4;4	4;4		ndufb5	2	4	4	4	21.5	21.5
Q5XJ64;A8E5C2;A8E5C1;F8W5C3	Q5XJ64;A8E5C2;A8E5C1;F8W5C3	11;11;6;6	4;4;2;2		serpina7	4	11	11	4	26.3	12.1
Q504B0;A8E5C6	Q504B0;A8E5C6	1;1	1;1		tmem199	2	1	1	1	6.2	6.2
A8E5D6;A0A1D5NSD5	A8E5D6;A0A1D5NSD5	7;4	0;0		serpinh2	2	7	7	0	21.7	0
F1QEG6;A8E5E4;Q5U3N2	F1QEG6;A8E5E4;Q5U3N2	3;3;2	3;3;2		mrps34	3	3	3	3	13.6	13.6
A8E5E5	A8E5E5	25	1	Annexin	anxa3b	1	25	25	1	56.2	4.1
Q5XJ82;A8E5F0	Q5XJ82;A8E5F0	1;1	1;1		rwdd	2	1	1	1	9.7	9.7
Q66I87;A8E5F3	Q66I87;A8E5F3	15;15	15;15		glod4	2	15	15	15	59.1	59.1
A8E5G1;REV__F6P8U0;REV__Q503L3;REV__F1Q5W4;REV__Q1RLW3;REV__F6P3X3	A8E5G1	12;1;1;1;1;1	1;0;0;0;0;0	Annexin	anxa2b	6	12	12	1	31.7	4.1
Q9PUS4;Q6IQD0;B0R028;A8E5G8;O57331;Q561X8	Q9PUS4;Q6IQD0;B0R028;A8E5G8;O57331	20;20;20;20;12;1	20;20;20;20;12;1	Proteasome subunit beta type	psmb5	6	20	20	20	55.7	55.7
A8E5I0;Q71N41	A8E5I0;Q71N41	11;11	11;11	Guanidinoacetate N-methyltransferase	gamt	2	11	11	11	50.4	50.4
F6NMS7;A8E5J9;A2CEA5;A2CEA4;F6PA24;A0A0R4IJU9	F6NMS7;A8E5J9;A2CEA5;A2CEA4;F6PA24;A0A0R4IJU9	2;2;2;2;0;0	2;2;2;2;0;0		ckmt2b	6	33	2	2	70.7	2.4
[truncated: 4,788 more rows]
