# Supplementary material for: Thermal Proteome Profiling in Zebrafish Reveals Effects of Napabucasin on Retinoic Acid Metabolism
Source: Mol Cell Proteomics. 2021 Feb 13;20:100033. doi: 10.1074/mcp.RA120.002273 (PMC7950114; doi:10.1074/mcp.RA120.002273)
Supplement: Supplemental Table S4 [file mmc5.xlsx]

## Sheet: Introduction
Supplementary table 2: details on all peptides identified in the mass spectometric analysis of the thermal proteome profiling using pervanadate
Results
Header	Column	Description
Sequence	A	The backbone sequence of the peptide identified
Modifications	B	Indicates the presence of modifications on the peptide
Modified sequence	C	Shows the location of the modification on the peptide
Missed cleavages	D	The number of missed cleavages
Proteins	E	The protein the peptide corresponds to
Gene names	F	The gene name of the corresponding protein
Charge	G	Charge of the peptide
m/z	H	m/z of the ion
Mass precursor	I	Mass of the precursor ion
PEP	J	Posterior Error Probability of the identification.
Score	K	Andromeda score for the best associated MS/MS spectrum.
Delta score	L	Difference between the best and second best score

## Sheet: Supplementary table 2
Sequence	Modifications	Modified sequence	Missed cleavages	Proteins	Gene names	Charge	m/z	Mass precursor	PEP	Score	Delta score
AAAAAKPSKEEDDIEEK	Unmodified	_AAAAAKPSKEEDDIEEK_	2	Q6NV15;A3KPX2;A3KPX1;A7MCH9	abcf1	4	451.226	1800.87	1.2258e-12	161.99	137.7
AAAAAKPSKEEDDIEEK	Unmodified	_AAAAAKPSKEEDDIEEK_	2	Q6NV15;A3KPX2;A3KPX1;A7MCH9	abcf1	4	451.226	1800.87	0.025185	53.536	43.339
AAAAAKPSKEEDDIEEK	Unmodified	_AAAAAKPSKEEDDIEEK_	2	Q6NV15;A3KPX2;A3KPX1;A7MCH9	abcf1	4	451.226	1800.87	0.00073011	81.157	60.768
AAAADTAKPK	Acetyl (Protein N-term)	_(ac)AAAADTAKPK_	1	F1R319;Q6IQ89	slc25a11	2	493.269	984.524	0.0053348	55.567	33.419
AAAADTAKPK	Acetyl (Protein N-term)	_(ac)AAAADTAKPK_	1	F1R319;Q6IQ89	slc25a11	2	493.269	984.524	9.2505e-05	57.59	35.442
AAAADTAKPK	Acetyl (Protein N-term)	_(ac)AAAADTAKPK_	1	F1R319;Q6IQ89	slc25a11	2	493.269	984.524	9.2505e-05	57.59	21.71
AAAADTAKPK	Acetyl (Protein N-term)	_(ac)AAAADTAKPK_	1	F1R319;Q6IQ89	slc25a11	2	493.269	984.524	4.8482e-05	49.715	26.885
AAAADTAKPK	Acetyl (Protein N-term)	_(ac)AAAADTAKPK_	1	F1R319;Q6IQ89	slc25a11	3	329.182	984.524	0.037777	62.303	41.432
AAAADTAKPK	Acetyl (Protein N-term)	_(ac)AAAADTAKPK_	1	F1R319;Q6IQ89	slc25a11	2	493.269	984.524	NaN	NaN	NaN
AAAADTAKPK	Acetyl (Protein N-term)	_(ac)AAAADTAKPK_	1	F1R319;Q6IQ89	slc25a11	3	329.182	984.524	NaN	NaN	NaN
AAAADTAKPK	Acetyl (Protein N-term)	_(ac)AAAADTAKPK_	1	F1R319;Q6IQ89	slc25a11	3	329.182	984.524	NaN	NaN	NaN
AAAADTAKPK	Acetyl (Protein N-term)	_(ac)AAAADTAKPK_	1	F1R319;Q6IQ89	slc25a11	2	493.269	984.524	NaN	NaN	NaN
AAAADTAKPK	Acetyl (Protein N-term)	_(ac)AAAADTAKPK_	1	F1R319;Q6IQ89	slc25a11	2	493.269	984.524	NaN	NaN	NaN
AAAADVIMSSNPSYMEVK	Oxidation (M)	_AAAADVIMSSNPSYM(ox)EVK_	0	A0A0R4IVV0		3	633.966	1898.88	0.0002016	87.088	68.95
AAAADVIMSSNPSYMEVK	Oxidation (M)	_AAAADVIMSSNPSYM(ox)EVK_	0	A0A0R4IVV0		3	633.966	1898.88	0.00085123	78.078	60.59
AAAADVIMSSNPSYMEVK	Oxidation (M)	_AAAADVIMSSNPSYM(ox)EVK_	0	A0A0R4IVV0		3	633.966	1898.88	1.0081e-05	104.2	86.057
AAAADVIMSSNPSYMEVK	Unmodified	_AAAADVIMSSNPSYMEVK_	0	A0A0R4IVV0		3	628.634	1882.88	1.0955e-05	108.18	91.518
AAAADVIMSSNPSYMEVK	2 Oxidation (M)	_AAAADVIM(ox)SSNPSYM(ox)EVK_	0	A0A0R4IVV0		3	639.297	1914.87	5.1724e-06	108.34	96.897
AAAADVIMSSNPSYMEVK	2 Oxidation (M)	_AAAADVIM(ox)SSNPSYM(ox)EVK_	0	A0A0R4IVV0		3	639.297	1914.87	0.00016476	87.388	75.948
AAAADVIMSSNPSYMEVK	2 Oxidation (M)	_AAAADVIM(ox)SSNPSYM(ox)EVK_	0	A0A0R4IVV0		3	639.297	1914.87	0.0014259	69.979	52.76
AAAAGSGVK	Acetyl (Protein N-term)	_(ac)AAAAGSGVK_	0	Q3B7F0	ube2v1	2	387.211	772.408	0.0016606	63.48	28.672
AAAAGSGVK	Acetyl (Protein N-term)	_(ac)AAAAGSGVK_	0	Q3B7F0	ube2v1	2	387.211	772.408	0.00066022	98.299	43.75
AAAAGSGVK	Acetyl (Protein N-term)	_(ac)AAAAGSGVK_	0	Q3B7F0	ube2v1	2	387.211	772.408	0.0014751	60.478	29.174
AAAAGSGVK	Acetyl (Protein N-term)	_(ac)AAAAGSGVK_	0	Q3B7F0	ube2v1	2	387.211	772.408	0.0026512	73.26	36.5
AAAAGSGVK	Acetyl (Protein N-term)	_(ac)AAAAGSGVK_	0	Q3B7F0	ube2v1	2	387.211	772.408	0.00022844	65.252	30.444
AAAAGSGVK	Acetyl (Protein N-term)	_(ac)AAAAGSGVK_	0	Q3B7F0	ube2v1	2	387.211	772.408	0.013259	45.489	28.393
AAAAGSGVK	Acetyl (Protein N-term)	_(ac)AAAAGSGVK_	0	Q3B7F0	ube2v1	2	387.211	772.408	NaN	NaN	NaN
AAAAGSGVK	Acetyl (Protein N-term)	_(ac)AAAAGSGVK_	0	Q3B7F0	ube2v1	2	387.211	772.408	NaN	NaN	NaN
AAAAGSGVKVPR	Acetyl (Protein N-term)	_(ac)AAAAGSGVKVPR_	1	Q3B7F0	ube2v1	2	563.322	1124.63	9.9257e-07	89.029	71.043
AAAAGSGVKVPR	Acetyl (Protein N-term)	_(ac)AAAAGSGVKVPR_	1	Q3B7F0	ube2v1	2	563.322	1124.63	1.8879e-14	131.62	111.91
AAAALTER	Unmodified	_AAAALTER_	0	B2GNT9;Q6AZB3;G8JL18	ciapin1	2	401.725	801.434	0.01472	118.89	56.322
AAAALTER	Unmodified	_AAAALTER_	0	B2GNT9;Q6AZB3;G8JL18	ciapin1	2	401.725	801.434	0.0099001	131.27	59.345
AAAALTER	Unmodified	_AAAALTER_	0	B2GNT9;Q6AZB3;G8JL18	ciapin1	2	401.725	801.434	0.01472	118.89	46.972
AAAALTER	Unmodified	_AAAALTER_	0	B2GNT9;Q6AZB3;G8JL18	ciapin1	2	401.725	801.434	0.0099001	131.27	45.996
AAAALTER	Unmodified	_AAAALTER_	0	B2GNT9;Q6AZB3;G8JL18	ciapin1	2	401.725	801.434	NaN	NaN	NaN
AAAALTERTGFSGNTLSR	Unmodified	_AAAALTERTGFSGNTLSR_	1	B2GNT9;Q6AZB3;G8JL18	ciapin1	3	608.318	1821.93	8.2301e-24	197.67	152.59
AAAALTERTGFSGNTLSR	Unmodified	_AAAALTERTGFSGNTLSR_	1	B2GNT9;Q6AZB3;G8JL18	ciapin1	3	608.318	1821.93	2.4059e-16	152.01	126.84
AAAALTERTGFSGNTLSR	Unmodified	_AAAALTERTGFSGNTLSR_	1	B2GNT9;Q6AZB3;G8JL18	ciapin1	3	608.318	1821.93	9.2433e-47	242.45	206.11
AAAALTERTGFSGNTLSR	Unmodified	_AAAALTERTGFSGNTLSR_	1	B2GNT9;Q6AZB3;G8JL18	ciapin1	3	608.318	1821.93	3.495e-30	219.96	182.78
AAAALTERTGFSGNTLSRVR	Unmodified	_AAAALTERTGFSGNTLSRVR_	2	B2GNT9;Q6AZB3;G8JL18	ciapin1	4	520.283	2077.1	2.4169e-53	241.8	220.26
AAAALTERTGFSGNTLSRVR	Unmodified	_AAAALTERTGFSGNTLSRVR_	2	B2GNT9;Q6AZB3;G8JL18	ciapin1	4	520.283	2077.1	1.0935e-76	275.69	251.13
AAAALTERTGFSGNTLSRVR	Unmodified	_AAAALTERTGFSGNTLSRVR_	2	B2GNT9;Q6AZB3;G8JL18	ciapin1	4	520.283	2077.1	1.64e-13	141.93	115.5
AAAALTERTGFSGNTLSRVR	Unmodified	_AAAALTERTGFSGNTLSRVR_	2	B2GNT9;Q6AZB3;G8JL18	ciapin1	4	520.283	2077.1	NaN	NaN	NaN
AAAAQQQESESTQK	Unmodified	_AAAAQQQESESTQK_	0	Q801U8;B2GP06;A0A0N9NXZ8;Q9W6A5;Q8AYM8;A0A0N9P1B6;A0A0N9NVT6;Q9W6A6;Q8AYM7	opn1mw1;opn1mw2;opn1mw4;opn1mw3	3	492.902	1475.69	3.1882e-06	141.58	126.19
AAAAQQQESESTQK	Unmodified	_AAAAQQQESESTQK_	0	Q801U8;B2GP06;A0A0N9NXZ8;Q9W6A5;Q8AYM8;A0A0N9P1B6;A0A0N9NVT6;Q9W6A6;Q8AYM7	opn1mw1;opn1mw2;opn1mw4;opn1mw3	3	492.902	1475.69	2.9365e-06	145.29	128.87
AAAAQQQESESTQK	Unmodified	_AAAAQQQESESTQK_	0	Q801U8;B2GP06;A0A0N9NXZ8;Q9W6A5;Q8AYM8;A0A0N9P1B6;A0A0N9NVT6;Q9W6A6;Q8AYM7	opn1mw1;opn1mw2;opn1mw4;opn1mw3	3	492.902	1475.69	NaN	NaN	NaN
AAAASAPAGTK	Unmodified	_AAAASAPAGTK_	0	Q6NV11;A0A0R4IEW9;E9QD31	hmga1a	2	458.248	914.482	2.8356e-09	190.96	140.84
AAAASAPAGTK	Unmodified	_AAAASAPAGTK_	0	Q6NV11;A0A0R4IEW9;E9QD31	hmga1a	3	305.835	914.482	0.00022922	94.692	67.438
AAAASAPAGTK	Unmodified	_AAAASAPAGTK_	0	Q6NV11;A0A0R4IEW9;E9QD31	hmga1a	2	458.248	914.482	9.0921e-10	218.47	151.78
AAAASAPAGTK	Unmodified	_AAAASAPAGTK_	0	Q6NV11;A0A0R4IEW9;E9QD31	hmga1a	3	305.835	914.482	0.0002228	92.538	65.284
AAAASAPAGTK	Unmodified	_AAAASAPAGTK_	0	Q6NV11;A0A0R4IEW9;E9QD31	hmga1a	2	458.248	914.482	1.3849e-09	204.52	137.84
AAAASAPAGTK	Unmodified	_AAAASAPAGTK_	0	Q6NV11;A0A0R4IEW9;E9QD31	hmga1a	3	305.835	914.482	0.0002228	91.658	68.23
AAAASAPAGTK	Unmodified	_AAAASAPAGTK_	0	Q6NV11;A0A0R4IEW9;E9QD31	hmga1a	2	458.248	914.482	7.5452e-10	221.68	152.5
AAAASAPAGTK	Unmodified	_AAAASAPAGTK_	0	Q6NV11;A0A0R4IEW9;E9QD31	hmga1a	3	305.835	914.482	0.00020115	92.538	69.11
AAAASAPAGTK	Unmodified	_AAAASAPAGTK_	0	Q6NV11;A0A0R4IEW9;E9QD31	hmga1a	2	458.248	914.482	5.5815e-10	226.09	157.18
AAAASAPAGTK	Unmodified	_AAAASAPAGTK_	0	Q6NV11;A0A0R4IEW9;E9QD31	hmga1a	3	305.835	914.482	0.00012255	103.26	76.001
AAAASAPAGTKR	Unmodified	_AAAASAPAGTKR_	1	Q6NV11;A0A0R4IEW9;E9QD31	hmga1a	3	357.868	1070.58	5.005e-05	130.56	73.78
AAAASAPAGTKR	Unmodified	_AAAASAPAGTKR_	1	Q6NV11;A0A0R4IEW9;E9QD31	hmga1a	3	357.868	1070.58	3.109e-05	146.16	97.422
AAAASAPAGTKR	Unmodified	_AAAASAPAGTKR_	1	Q6NV11;A0A0R4IEW9;E9QD31	hmga1a	3	357.868	1070.58	NaN	NaN	NaN
AAAASAPAGTKR	Unmodified	_AAAASAPAGTKR_	1	Q6NV11;A0A0R4IEW9;E9QD31	hmga1a	3	357.868	1070.58	NaN	NaN	NaN
AAAAVVRGIGSNLSK	Acetyl (Protein N-term)	_(ac)AAAAVVRGIGSNLSK_	1	Q4VBI5	ndufa2	2	728.418	1454.82	1.3793e-11	93.345	54.197
AAAAVVRGIGSNLSK	Acetyl (Protein N-term)	_(ac)AAAAVVRGIGSNLSK_	1	Q4VBI5	ndufa2	2	728.418	1454.82	1.2023e-07	73.632	39.379
AAAAVVRGIGSNLSK	Acetyl (Protein N-term)	_(ac)AAAAVVRGIGSNLSK_	1	Q4VBI5	ndufa2	2	728.418	1454.82	0.018108	41.54	10.168
AAAAVVRGIGSNLSK	Acetyl (Protein N-term)	_(ac)AAAAVVRGIGSNLSK_	1	Q4VBI5	ndufa2	2	728.418	1454.82	2.4697e-22	96.604	65.531
AAAAVVRGIGSNLSK	Acetyl (Protein N-term)	_(ac)AAAAVVRGIGSNLSK_	1	Q4VBI5	ndufa2	2	728.418	1454.82	3.1371e-09	78.903	44.65
AAADGNREGVLK	Unmodified	_AAADGNREGVLK_	1	A0A0R4I9G5;Q5RGU1	adck3	3	400.883	1199.63	0.017161	72.34	52.727
AAADGNREGVLK	Unmodified	_AAADGNREGVLK_	1	A0A0R4I9G5;Q5RGU1	adck3	3	400.883	1199.63	0.027128	67.187	49.456
AAADGNREGVLK	Unmodified	_AAADGNREGVLK_	1	A0A0R4I9G5;Q5RGU1	adck3	3	400.883	1199.63	0.00051826	101.71	82.099
AAADGNREGVLK	Unmodified	_AAADGNREGVLK_	1	A0A0R4I9G5;Q5RGU1	adck3	3	400.883	1199.63	0.0095607	78.903	56.073
AAADGNREGVLK	Unmodified	_AAADGNREGVLK_	1	A0A0R4I9G5;Q5RGU1	adck3	3	400.883	1199.63	NaN	NaN	NaN
AAADGNREGVLK	Unmodified	_AAADGNREGVLK_	1	A0A0R4I9G5;Q5RGU1	adck3	3	400.883	1199.63	NaN	NaN	NaN
AAADGNREGVLK	Unmodified	_AAADGNREGVLK_	1	A0A0R4I9G5;Q5RGU1	adck3	3	400.883	1199.63	NaN	NaN	NaN
AAADGPMK	Oxidation (M)	_AAADGPM(ox)K_	0	A0A0R4IGI1;Q5XJ10	gapdh	3	259.458	775.353	0.022803	66.682	33.841
AAADGPMK	Oxidation (M)	_AAADGPM(ox)K_	0	A0A0R4IGI1;Q5XJ10	gapdh	3	259.458	775.353	0.034034	60.76	27.919
AAADGPMK	Oxidation (M)	_AAADGPM(ox)K_	0	A0A0R4IGI1;Q5XJ10	gapdh	3	259.458	775.353	0.019373	68.915	32.52
AAADGPMK	Oxidation (M)	_AAADGPM(ox)K_	0	A0A0R4IGI1;Q5XJ10	gapdh	3	259.458	775.353	0.019373	68.915	32.52
AAADGPMK	Oxidation (M)	_AAADGPM(ox)K_	0	A0A0R4IGI1;Q5XJ10	gapdh	3	259.458	775.353	0.019373	68.915	32.52
AAADGPMK	Oxidation (M)	_AAADGPM(ox)K_	0	A0A0R4IGI1;Q5XJ10	gapdh	2	388.684	775.353	0.058531	81.191	47.187
AAADGPMK	Oxidation (M)	_AAADGPM(ox)K_	0	A0A0R4IGI1;Q5XJ10	gapdh	3	259.458	775.353	0.019373	68.915	32.52
AAADGPMK	Oxidation (M)	_AAADGPM(ox)K_	0	A0A0R4IGI1;Q5XJ10	gapdh	2	388.684	775.353	0.071467	78.324	43.074
AAADGPMK	Oxidation (M)	_AAADGPM(ox)K_	0	A0A0R4IGI1;Q5XJ10	gapdh	3	259.458	775.353	0.040632	57.281	20.886
AAADGPMK	Oxidation (M)	_AAADGPM(ox)K_	0	A0A0R4IGI1;Q5XJ10	gapdh	3	259.458	775.353	NaN	NaN	NaN
AAADGPMK	Oxidation (M)	_AAADGPM(ox)K_	0	A0A0R4IGI1;Q5XJ10	gapdh	3	259.458	775.353	NaN	NaN	NaN
AAADGPMK	Oxidation (M)	_AAADGPM(ox)K_	0	A0A0R4IGI1;Q5XJ10	gapdh	3	259.458	775.353	NaN	NaN	NaN
AAADGPMK	Unmodified	_AAADGPMK_	0	A0A0R4IGI1;Q5XJ10	gapdh	2	380.687	759.359	0.012667	124.08	68.069
AAADGPMK	Unmodified	_AAADGPMK_	0	A0A0R4IGI1;Q5XJ10	gapdh	2	380.687	759.359	0.010448	129.68	73.672
AAADGPMK	Unmodified	_AAADGPMK_	0	A0A0R4IGI1;Q5XJ10	gapdh	3	254.127	759.359	0.010597	79.116	32.122
AAADGPMK	Unmodified	_AAADGPMK_	0	A0A0R4IGI1;Q5XJ10	gapdh	2	380.687	759.359	0.012667	124.08	65.098
AAADGPMK	Unmodified	_AAADGPMK_	0	A0A0R4IGI1;Q5XJ10	gapdh	3	254.127	759.359	0.012584	77.674	35.278
AAADGPMK	Unmodified	_AAADGPMK_	0	A0A0R4IGI1;Q5XJ10	gapdh	2	380.687	759.359	0.010448	129.68	73.672
AAADGPMK	Unmodified	_AAADGPMK_	0	A0A0R4IGI1;Q5XJ10	gapdh	3	254.127	759.359	0.0040895	94.262	35.345
AAADGPMK	Unmodified	_AAADGPMK_	0	A0A0R4IGI1;Q5XJ10	gapdh	2	380.687	759.359	0.041738	98.523	52.507
AAADISGSGTK	Unmodified	_AAADISGSGTK_	0	A0A0R4IKQ6;A5D8S2	cd248a	2	489.249	976.483	1.3368e-09	194.54	153.51
AAADISGSGTK	Unmodified	_AAADISGSGTK_	0	A0A0R4IKQ6;A5D8S2	cd248a	3	326.501	976.483	0.00018861	99.283	71.801
AAADISGSGTK	Unmodified	_AAADISGSGTK_	0	A0A0R4IKQ6;A5D8S2	cd248a	2	489.249	976.483	3.399e-06	169.37	102.34
AAADISGSGTK	Unmodified	_AAADISGSGTK_	0	A0A0R4IKQ6;A5D8S2	cd248a	3	326.501	976.483	0.00011032	103.31	67.77
AAADISGSGTK	Unmodified	_AAADISGSGTK_	0	A0A0R4IKQ6;A5D8S2	cd248a	2	489.249	976.483	1.025e-08	182.64	123.72
AAADISGSGTK	Unmodified	_AAADISGSGTK_	0	A0A0R4IKQ6;A5D8S2	cd248a	3	326.501	976.483	0.00052834	86.014	63.328
AAADISGSGTK	Unmodified	_AAADISGSGTK_	0	A0A0R4IKQ6;A5D8S2	cd248a	2	489.249	976.483	0.00099964	123.51	83.564
AAADISGSGTK	Unmodified	_AAADISGSGTK_	0	A0A0R4IKQ6;A5D8S2	cd248a	2	489.249	976.483	NaN	NaN	NaN
AAADISGSGTK	Unmodified	_AAADISGSGTK_	0	A0A0R4IKQ6;A5D8S2	cd248a	2	489.249	976.483	NaN	NaN	NaN
AAADISGSGTK	Unmodified	_AAADISGSGTK_	0	A0A0R4IKQ6;A5D8S2	cd248a	2	489.249	976.483	NaN	NaN	NaN
AAADRAARAAAAK	Unmodified	_AAADRAARAAAAK_	2	X1WHD9	igfn1.1	4	304.174	1212.67	0.038591	44.616	23.058
AAADRAARAAAAK	Unmodified	_AAADRAARAAAAK_	2	X1WHD9	igfn1.1	4	304.174	1212.67	0.077754	34	13.16
AAADRAARAAAAK	Unmodified	_AAADRAARAAAAK_	2	X1WHD9	igfn1.1	4	304.174	1212.67	0.00060422	72.29	44.627
AAADRAARAAAAK	Unmodified	_AAADRAARAAAAK_	2	X1WHD9	igfn1.1	4	304.174	1212.67	NaN	NaN	NaN
AAADSIK	Unmodified	_AAADSIK_	0	F1R4G2;Q7SXJ5	blmh	2	338.187	674.36	0.070838	107.32	44.602
AAADSIK	Unmodified	_AAADSIK_	0	F1R4G2;Q7SXJ5	blmh	2	338.187	674.36	0.080469	102.72	52.68
AAAEDTNSNVTQNPSGSDAPK	Acetyl (Protein N-term)	_(ac)AAAEDTNSNVTQNPSGSDAPK_	0	Q6PI45;B8JM93	igbp1	3	705.986	2114.94	0.00021114	58.49	49.995
AAAEDTNSNVTQNPSGSDAPK	Acetyl (Protein N-term)	_(ac)AAAEDTNSNVTQNPSGSDAPK_	0	Q6PI45;B8JM93	igbp1	3	705.986	2114.94	8.6639e-07	73.11	64.401
AAAEDTNSNVTQNPSGSDAPK	Acetyl (Protein N-term)	_(ac)AAAEDTNSNVTQNPSGSDAPK_	0	Q6PI45;B8JM93	igbp1	3	705.986	2114.94	8.0073e-07	67.43	58.722
AAAEERIK	Unmodified	_AAAEERIK_	1	E7F8C0;F6P5X4;A2VD24;Q6PCR2	ipo9	3	296.503	886.487	0.071651	65.038	19.726
AAAEERIK	Unmodified	_AAAEERIK_	1	E7F8C0;F6P5X4;A2VD24;Q6PCR2	ipo9	3	296.503	886.487	NaN	NaN	NaN
AAAEGSGMSIQR	Unmodified	_AAAEGSGMSIQR_	0	Q6IQF0;Q568E7;F1RAM4	zgc:110339	2	589.285	1176.56	0.00049139	121.41	87.973
AAAEGSGMSIQR	Unmodified	_AAAEGSGMSIQR_	0	Q6IQF0;Q568E7;F1RAM4	zgc:110339	2	589.285	1176.56	3.3031e-10	192.21	156.59
AAAEGSGMSIQR	Oxidation (M)	_AAAEGSGM(ox)SIQR_	0	Q6IQF0;Q568E7;F1RAM4	zgc:110339	2	597.283	1192.55	0.0082881	83.948	70.369
AAAEGSGMSIQR	Oxidation (M)	_AAAEGSGM(ox)SIQR_	0	Q6IQF0;Q568E7;F1RAM4	zgc:110339	2	597.283	1192.55	0.0074708	85.733	74.511
AAAEGSGMSIQR	Oxidation (M)	_AAAEGSGM(ox)SIQR_	0	Q6IQF0;Q568E7;F1RAM4	zgc:110339	2	597.283	1192.55	0.0018288	98.055	84.788
AAAEGSGMSIQR	Oxidation (M)	_AAAEGSGM(ox)SIQR_	0	Q6IQF0;Q568E7;F1RAM4	zgc:110339	2	597.283	1192.55	NaN	NaN	NaN
AAAEGSGMSIQR	Oxidation (M)	_AAAEGSGM(ox)SIQR_	0	Q6IQF0;Q568E7;F1RAM4	zgc:110339	2	597.283	1192.55	NaN	NaN	NaN
AAAENMIAK	Oxidation (M)	_AAAENM(ox)IAK_	0	F1Q8C8;B0V3F9;B0V3F8	prkra	3	312.16	933.459	0.01612	68.224	39.137
AAAENMIAK	Oxidation (M)	_AAAENM(ox)IAK_	0	F1Q8C8;B0V3F9;B0V3F8	prkra	2	467.737	933.459	0.026243	86.67	35.967
AAAENMIAK	Oxidation (M)	_AAAENM(ox)IAK_	0	F1Q8C8;B0V3F9;B0V3F8	prkra	3	312.16	933.459	0.046783	52.255	32.478
AAAENMIAK	Oxidation (M)	_AAAENM(ox)IAK_	0	F1Q8C8;B0V3F9;B0V3F8	prkra	2	467.737	933.459	0.029886	83.998	41.711
AAAENMIAK	Oxidation (M)	_AAAENM(ox)IAK_	0	F1Q8C8;B0V3F9;B0V3F8	prkra	2	467.737	933.459	0.027506	85.744	39.772
AAAENMIAK	Oxidation (M)	_AAAENM(ox)IAK_	0	F1Q8C8;B0V3F9;B0V3F8	prkra	2	467.737	933.459	NaN	NaN	NaN
AAAENMIAK	Unmodified	_AAAENMIAK_	0	F1Q8C8;B0V3F9;B0V3F8	prkra	2	459.739	917.464	0.0055098	122.13	70.14
AAAENMIAK	Unmodified	_AAAENMIAK_	0	F1Q8C8;B0V3F9;B0V3F8	prkra	2	459.739	917.464	0.001516	147.51	72.128
AAAENMIAK	Unmodified	_AAAENMIAK_	0	F1Q8C8;B0V3F9;B0V3F8	prkra	2	459.739	917.464	0.0014009	150.36	74.982
AAAEQLTDEQK	Unmodified	_AAAEQLTDEQK_	0	Q800V7;Q5XJB2	tnnc1a	3	401.867	1202.58	0.00053001	104.14	62.481
AAAEQLTDEQK	Unmodified	_AAAEQLTDEQK_	0	Q800V7;Q5XJB2	tnnc1a	2	602.296	1202.58	0.00024792	162.38	114.78
AAAEQLTDEQK	Unmodified	_AAAEQLTDEQK_	0	Q800V7;Q5XJB2	tnnc1a	3	401.867	1202.58	0.00011254	127.83	83.439
AAAEQLTDEQK	Unmodified	_AAAEQLTDEQK_	0	Q800V7;Q5XJB2	tnnc1a	2	602.296	1202.58	0.00010607	170.52	114.09
AAAEQLTDEQK	Unmodified	_AAAEQLTDEQK_	0	Q800V7;Q5XJB2	tnnc1a	3	401.867	1202.58	5.2172e-05	139.31	81.522
AAAEQLTDEQK	Unmodified	_AAAEQLTDEQK_	0	Q800V7;Q5XJB2	tnnc1a	3	401.867	1202.58	0.00063378	95.362	65.302
AAAEQLTDEQK	Unmodified	_AAAEQLTDEQK_	0	Q800V7;Q5XJB2	tnnc1a	3	401.867	1202.58	8.0366e-05	133.12	81.636
AAAEQLTDEQK	Unmodified	_AAAEQLTDEQK_	0	Q800V7;Q5XJB2	tnnc1a	2	602.296	1202.58	NaN	NaN	NaN
AAAEQLTDEQK	Unmodified	_AAAEQLTDEQK_	0	Q800V7;Q5XJB2	tnnc1a	2	602.296	1202.58	NaN	NaN	NaN
AAAEYPGAQLYVGGNAALIGQK	Unmodified	_AAAEYPGAQLYVGGNAALIGQK_	0	A0JML7	adpgk	3	721.38	2161.12	2.3766e-15	143.57	130.72
AAAEYPGAQLYVGGNAALIGQK	Unmodified	_AAAEYPGAQLYVGGNAALIGQK_	0	A0JML7	adpgk	3	721.38	2161.12	NaN	NaN	NaN
AAAFAEK	Unmodified	_AAAFAEK_	0	E7EYE1;A0A0R4IER4;A0A0R4INP3	CR847973.1	2	354.19	706.365	0.026351	135.35	85.311
AAAFAEK	Unmodified	_AAAFAEK_	0	E7EYE1;A0A0R4IER4;A0A0R4INP3	CR847973.1	2	354.19	706.365	0.026351	135.35	85.311
AAAFAEK	Unmodified	_AAAFAEK_	0	E7EYE1;A0A0R4IER4;A0A0R4INP3	CR847973.1	2	354.19	706.365	0.026351	135.35	85.311
AAAFAEK	Unmodified	_AAAFAEK_	0	E7EYE1;A0A0R4IER4;A0A0R4INP3	CR847973.1	2	354.19	706.365	0.04079	119.89	69.848
AAAFAEK	Unmodified	_AAAFAEK_	0	E7EYE1;A0A0R4IER4;A0A0R4INP3	CR847973.1	2	354.19	706.365	0.026351	135.35	85.311
AAAFAEK	Unmodified	_AAAFAEK_	0	E7EYE1;A0A0R4IER4;A0A0R4INP3	CR847973.1	2	354.19	706.365	0.04079	119.89	69.848
AAAFDSVYSDGVKK	Unmodified	_AAAFDSVYSDGVKK_	1	E7FBP8;A0A0R4ICC4	c3a.6	3	486.581	1456.72	6.3807e-08	173.44	148.88
AAAFDSVYSDGVKK	Unmodified	_AAAFDSVYSDGVKK_	1	E7FBP8;A0A0R4ICC4	c3a.6	3	486.581	1456.72	2.0554e-21	216.46	193.58
AAAFDSVYSDGVKK	Unmodified	_AAAFDSVYSDGVKK_	1	E7FBP8;A0A0R4ICC4	c3a.6	3	486.581	1456.72	3.1365e-10	179.41	155.57
AAAFDSVYSDGVKK	Unmodified	_AAAFDSVYSDGVKK_	1	E7FBP8;A0A0R4ICC4	c3a.6	3	486.581	1456.72	1.0173e-07	171.26	146.7
AAAGATQVGDVEEDASQLMFPK	Acetyl (Protein N-term),Oxidation (M)	_(ac)AAAGATQVGDVEEDASQLM(ox)FPK_	0	Q6DRG4	polr2d	3	765.027	2292.06	2.5233e-05	42.309	26.367
AAAGATQVGDVEEDASQLMFPK	Acetyl (Protein N-term),Oxidation (M)	_(ac)AAAGATQVGDVEEDASQLM(ox)FPK_	0	Q6DRG4	polr2d	3	765.027	2292.06	5.1843e-07	41.521	25.579
AAAGATQVGDVEEDASQLMFPK	Acetyl (Protein N-term),Oxidation (M)	_(ac)AAAGATQVGDVEEDASQLM(ox)FPK_	0	Q6DRG4	polr2d	3	765.027	2292.06	NaN	NaN	NaN
AAAGATQVGDVEEDASQLMFPK	Acetyl (Protein N-term),Oxidation (M)	_(ac)AAAGATQVGDVEEDASQLM(ox)FPK_	0	Q6DRG4	polr2d	3	765.027	2292.06	NaN	NaN	NaN
AAAGELAEDSGLHVLAR	Unmodified	_AAAGELAEDSGLHVLAR_	0	Q1LVD7	efhd2	3	560.629	1678.86	4.7526e-43	192.32	179.21
AAAGELAEDSGLHVLAR	Unmodified	_AAAGELAEDSGLHVLAR_	0	Q1LVD7	efhd2	3	560.629	1678.86	2.0776e-33	170.42	151.83
AAAGELAEDSGLHVLAR	Unmodified	_AAAGELAEDSGLHVLAR_	0	Q1LVD7	efhd2	3	560.629	1678.86	2.7193e-43	208.39	184.97
AAAGELAEDSGLHVLAR	Unmodified	_AAAGELAEDSGLHVLAR_	0	Q1LVD7	efhd2	3	560.629	1678.86	3.7273e-47	229.39	215.98
AAAGELAEDSGLHVLAR	Unmodified	_AAAGELAEDSGLHVLAR_	0	Q1LVD7	efhd2	3	560.629	1678.86	3.9575e-20	149.6	131.01
AAAGELAEDSGLHVLAR	Unmodified	_AAAGELAEDSGLHVLAR_	0	Q1LVD7	efhd2	3	560.629	1678.86	1.2319e-25	172.82	155.31
AAAGKPHDDPAMLQLK	Oxidation (M)	_AAAGKPHDDPAM(ox)LQLK_	1	A0A0R4IXL8;Q5U7N6;A0A0R4IXS5;A0A0R4IDZ8	tln1	4	420.47	1677.85	2.7683e-08	116.96	97.383
AAAGKPHDDPAMLQLK	Oxidation (M)	_AAAGKPHDDPAM(ox)LQLK_	1	A0A0R4IXL8;Q5U7N6;A0A0R4IXS5;A0A0R4IDZ8	tln1	4	420.47	1677.85	0.00013688	91.207	71.101
AAAGKPHDDPAMLQLK	Oxidation (M)	_AAAGKPHDDPAM(ox)LQLK_	1	A0A0R4IXL8;Q5U7N6;A0A0R4IXS5;A0A0R4IDZ8	tln1	4	420.47	1677.85	8.9826e-06	101.36	84.279
AAAGKPHDDPAMLQLK	Oxidation (M)	_AAAGKPHDDPAM(ox)LQLK_	1	A0A0R4IXL8;Q5U7N6;A0A0R4IXS5;A0A0R4IDZ8	tln1	4	420.47	1677.85	8.9826e-06	101.36	83.44
AAAGKPHDDPAMLQLK	Oxidation (M)	_AAAGKPHDDPAM(ox)LQLK_	1	A0A0R4IXL8;Q5U7N6;A0A0R4IXS5;A0A0R4IDZ8	tln1	3	560.291	1677.85	0.0001399	94.461	75.386
AAAGKPHDDPAMLQLK	Oxidation (M)	_AAAGKPHDDPAM(ox)LQLK_	1	A0A0R4IXL8;Q5U7N6;A0A0R4IXS5;A0A0R4IDZ8	tln1	4	420.47	1677.85	2.7454e-06	110.77	94.281
AAAGKPHDDPAMLQLK	Oxidation (M)	_AAAGKPHDDPAM(ox)LQLK_	1	A0A0R4IXL8;Q5U7N6;A0A0R4IXS5;A0A0R4IDZ8	tln1	3	560.291	1677.85	NaN	NaN	NaN
AAAGKPHDDPAMLQLK	Unmodified	_AAAGKPHDDPAMLQLK_	1	A0A0R4IXL8;Q5U7N6;A0A0R4IXS5;A0A0R4IDZ8	tln1	4	416.471	1661.86	1.4836e-08	125.28	94.841
AAAGKPHDDPAMLQLK	Unmodified	_AAAGKPHDDPAMLQLK_	1	A0A0R4IXL8;Q5U7N6;A0A0R4IXS5;A0A0R4IDZ8	tln1	4	416.471	1661.86	1.8832e-08	123.88	93.442
AAAGKPHDDPAMLQLK	Unmodified	_AAAGKPHDDPAMLQLK_	1	A0A0R4IXL8;Q5U7N6;A0A0R4IXS5;A0A0R4IDZ8	tln1	4	416.471	1661.86	0.0020122	75.574	56.18
AAAGKPHDDPAMLQLK	Unmodified	_AAAGKPHDDPAMLQLK_	1	A0A0R4IXL8;Q5U7N6;A0A0R4IXS5;A0A0R4IDZ8	tln1	3	554.959	1661.86	9.1406e-12	163.51	135.54
AAAGKPHDDPAMLQLK	Unmodified	_AAAGKPHDDPAMLQLK_	1	A0A0R4IXL8;Q5U7N6;A0A0R4IXS5;A0A0R4IDZ8	tln1	4	416.471	1661.86	1.0729e-10	135.14	104.7
AAAGKPHDDPAMLQLK	Unmodified	_AAAGKPHDDPAMLQLK_	1	A0A0R4IXL8;Q5U7N6;A0A0R4IXS5;A0A0R4IDZ8	tln1	3	554.959	1661.86	5.5618e-11	152.71	112.13
AAAGKPHDDPAMLQLK	Unmodified	_AAAGKPHDDPAMLQLK_	1	A0A0R4IXL8;Q5U7N6;A0A0R4IXS5;A0A0R4IDZ8	tln1	3	554.959	1661.86	NaN	NaN	NaN
AAAGLLAAGLK	Unmodified	_AAAGLLAAGLK_	0	F1R1C0;Q0P4F7;E9QDF8;E9QEB7;E9QHF9	acsf2	3	319.203	954.586	0.000521	82.287	55.903
AAAGLLAAGLK	Unmodified	_AAAGLLAAGLK_	0	F1R1C0;Q0P4F7;E9QDF8;E9QEB7;E9QHF9	acsf2	2	478.3	954.586	0.0048956	94.874	77.316
AAAGLLAAGLK	Unmodified	_AAAGLLAAGLK_	0	F1R1C0;Q0P4F7;E9QDF8;E9QEB7;E9QHF9	acsf2	2	478.3	954.586	0.0012154	119.41	84.051
AAAGLLAAGLK	Unmodified	_AAAGLLAAGLK_	0	F1R1C0;Q0P4F7;E9QDF8;E9QEB7;E9QHF9	acsf2	3	319.203	954.586	0.00010691	103.55	71.612
AAAGLLAAGLK	Unmodified	_AAAGLLAAGLK_	0	F1R1C0;Q0P4F7;E9QDF8;E9QEB7;E9QHF9	acsf2	3	319.203	954.586	0.0015623	72.607	45.353
AAAGLLAAGLK	Unmodified	_AAAGLLAAGLK_	0	F1R1C0;Q0P4F7;E9QDF8;E9QEB7;E9QHF9	acsf2	2	478.3	954.586	5.8785e-09	187.55	118.63
AAAGLLAAGLK	Unmodified	_AAAGLLAAGLK_	0	F1R1C0;Q0P4F7;E9QDF8;E9QEB7;E9QHF9	acsf2	2	478.3	954.586	0.0025774	109.36	83.958
AAAGLLAAGLK	Unmodified	_AAAGLLAAGLK_	0	F1R1C0;Q0P4F7;E9QDF8;E9QEB7;E9QHF9	acsf2	3	319.203	954.586	0.000521	93.649	66.395
AAAGLPQHWDWR	Unmodified	_AAAGLPQHWDWR_	0	A0A0R4IK18;A0A0R4IBK4		3	469.902	1406.68	1.5805e-05	153.95	130.72
AAAGLPQHWDWR	Unmodified	_AAAGLPQHWDWR_	0	A0A0R4IK18;A0A0R4IBK4		3	469.902	1406.68	0.0015412	90.614	71.834
AAAGLPQHWDWR	Unmodified	_AAAGLPQHWDWR_	0	A0A0R4IK18;A0A0R4IBK4		3	469.902	1406.68	0.0096524	73.848	51.616
AAAGLPQHWDWR	Unmodified	_AAAGLPQHWDWR_	0	A0A0R4IK18;A0A0R4IBK4		3	469.902	1406.68	5.9747e-05	127.87	107.66
AAAGLPQHWDWR	Unmodified	_AAAGLPQHWDWR_	0	A0A0R4IK18;A0A0R4IBK4		3	469.902	1406.68	0.012979	69.261	56.494
AAAHHFGSQCDKPSK	Unmodified	_AAAHHFGSQCDKPSK_	1	Q6PC22	ndufa8	5	328.958	1639.75	3.5277e-05	105	87.301
AAAHHFGSQCDKPSK	Unmodified	_AAAHHFGSQCDKPSK_	1	Q6PC22	ndufa8	4	410.945	1639.75	4.0395e-05	98.943	89.363
AAAHHFGSQCDKPSK	Unmodified	_AAAHHFGSQCDKPSK_	1	Q6PC22	ndufa8	5	328.958	1639.75	7.4255e-06	113.35	95.646
AAAHHFGSQCDKPSK	Unmodified	_AAAHHFGSQCDKPSK_	1	Q6PC22	ndufa8	4	410.945	1639.75	9.7794e-07	118.13	107.53
AAAHHFGSQCDKPSK	Unmodified	_AAAHHFGSQCDKPSK_	1	Q6PC22	ndufa8	5	328.958	1639.75	0.00098833	85.457	68.379
AAAHHFGSQCDKPSK	Unmodified	_AAAHHFGSQCDKPSK_	1	Q6PC22	ndufa8	4	410.945	1639.75	0.00032305	90.707	79.445
AAAHHFGSQCDKPSK	Unmodified	_AAAHHFGSQCDKPSK_	1	Q6PC22	ndufa8	5	328.958	1639.75	0.000734	89.231	71.53
AAAHHFGSQCDKPSK	Unmodified	_AAAHHFGSQCDKPSK_	1	Q6PC22	ndufa8	4	410.945	1639.75	9.7794e-07	118.13	102.74
AAAHHFGSQCDKPSK	Unmodified	_AAAHHFGSQCDKPSK_	1	Q6PC22	ndufa8	5	328.958	1639.75	0.00024644	96.464	78.763
AAAHRLVIVR	Acetyl (Protein N-term)	_(ac)AAAHRLVIVR_	1	Q7T3G4;A7MCL3	pgam2	3	383.24	1146.7	5.5663e-05	122.13	92.986
AAAHRLVIVR	Acetyl (Protein N-term)	_(ac)AAAHRLVIVR_	1	Q7T3G4;A7MCL3	pgam2	2	574.357	1146.7	6.1154e-07	71.342	15.901
AAAHRLVIVR	Acetyl (Protein N-term)	_(ac)AAAHRLVIVR_	1	Q7T3G4;A7MCL3	pgam2	3	383.24	1146.7	5.5663e-05	122.13	87.327
AAAHRLVIVR	Acetyl (Protein N-term)	_(ac)AAAHRLVIVR_	1	Q7T3G4;A7MCL3	pgam2	2	574.357	1146.7	2.9499e-05	66.429	19.362
AAAHRLVIVR	Acetyl (Protein N-term)	_(ac)AAAHRLVIVR_	1	Q7T3G4;A7MCL3	pgam2	3	383.24	1146.7	1.5411e-06	149.94	115.13
AAAHRLVIVR	Acetyl (Protein N-term)	_(ac)AAAHRLVIVR_	1	Q7T3G4;A7MCL3	pgam2	2	574.357	1146.7	4.7544e-06	58.782	11.715
AAAHRLVIVR	Acetyl (Protein N-term)	_(ac)AAAHRLVIVR_	1	Q7T3G4;A7MCL3	pgam2	3	383.24	1146.7	0.00071883	96.331	71.437
AAAHRLVIVR	Acetyl (Protein N-term)	_(ac)AAAHRLVIVR_	1	Q7T3G4;A7MCL3	pgam2	3	383.24	1146.7	0.035101	61.78	36.885
AAAHRLVIVR	Acetyl (Protein N-term)	_(ac)AAAHRLVIVR_	1	Q7T3G4;A7MCL3	pgam2	3	383.24	1146.7	7.8153e-06	135.79	100.98
AAAHRLVIVR	Acetyl (Protein N-term)	_(ac)AAAHRLVIVR_	1	Q7T3G4;A7MCL3	pgam2	2	574.357	1146.7	0.00019138	53.166	6.0995
AAAHRLVIVR	Acetyl (Protein N-term)	_(ac)AAAHRLVIVR_	1	Q7T3G4;A7MCL3	pgam2	3	383.24	1146.7	0.00030486	105.52	76.372
AAAHRLVIVR	Acetyl (Protein N-term)	_(ac)AAAHRLVIVR_	1	Q7T3G4;A7MCL3	pgam2	3	383.24	1146.7	0.0017801	96.331	75.811
AAAHRLVIVR	Acetyl (Protein N-term)	_(ac)AAAHRLVIVR_	1	Q7T3G4;A7MCL3	pgam2	3	383.24	1146.7	0.0002473	108.98	84.055
AAAHRLVIVR	Acetyl (Protein N-term)	_(ac)AAAHRLVIVR_	1	Q7T3G4;A7MCL3	pgam2	2	574.357	1146.7	1.1867e-06	76.774	29.707
AAAHRLVIVR	Acetyl (Protein N-term)	_(ac)AAAHRLVIVR_	1	Q7T3G4;A7MCL3	pgam2	3	383.24	1146.7	0.0016357	93.649	73.129
AAAHRLVIVR	Acetyl (Protein N-term)	_(ac)AAAHRLVIVR_	1	Q7T3G4;A7MCL3	pgam2	3	383.24	1146.7	NaN	NaN	NaN
AAAIAER	Unmodified	_AAAIAER_	0	A0A0R4IUZ8;A0A0R4IGQ8;E7EYD0	myom1a	2	351.201	700.387	0.079125	104.76	27.931
AAAIAER	Unmodified	_AAAIAER_	0	A0A0R4IUZ8;A0A0R4IGQ8;E7EYD0	myom1a	2	351.201	700.387	0.049651	113.85	41.491
AAAIAER	Unmodified	_AAAIAER_	0	A0A0R4IUZ8;A0A0R4IGQ8;E7EYD0	myom1a	2	351.201	700.387	0.079125	104.76	27.931
AAAIAER	Unmodified	_AAAIAER_	0	A0A0R4IUZ8;A0A0R4IGQ8;E7EYD0	myom1a	2	351.201	700.387	NaN	NaN	NaN
AAAIAERNR	Unmodified	_AAAIAERNR_	1	A0A0R4IUZ8;A0A0R4IGQ8;E7EYD0	myom1a	3	324.518	970.531	0.00031707	156.51	112.16
AAAIAERNR	Unmodified	_AAAIAERNR_	1	A0A0R4IUZ8;A0A0R4IGQ8;E7EYD0	myom1a	2	486.273	970.531	0.0035785	134.08	104.71
AAAIAERNR	Unmodified	_AAAIAERNR_	1	A0A0R4IUZ8;A0A0R4IGQ8;E7EYD0	myom1a	3	324.518	970.531	0.0013612	116.25	94.4
AAAIAERNR	Unmodified	_AAAIAERNR_	1	A0A0R4IUZ8;A0A0R4IGQ8;E7EYD0	myom1a	3	324.518	970.531	0.00013196	164.96	117.38
AAAIAERNR	Unmodified	_AAAIAERNR_	1	A0A0R4IUZ8;A0A0R4IGQ8;E7EYD0	myom1a	2	486.273	970.531	0.0034702	134.81	106.28
AAAIAERNR	Unmodified	_AAAIAERNR_	1	A0A0R4IUZ8;A0A0R4IGQ8;E7EYD0	myom1a	3	324.518	970.531	0.00025807	149.82	111.04
AAAIAERNR	Unmodified	_AAAIAERNR_	1	A0A0R4IUZ8;A0A0R4IGQ8;E7EYD0	myom1a	3	324.518	970.531	0.00063315	145.16	97.581
AAAIAERNR	Unmodified	_AAAIAERNR_	1	A0A0R4IUZ8;A0A0R4IGQ8;E7EYD0	myom1a	2	486.273	970.531	0.0030519	137.62	99.487
AAAIAERNR	Unmodified	_AAAIAERNR_	1	A0A0R4IUZ8;A0A0R4IGQ8;E7EYD0	myom1a	3	324.518	970.531	0.00031454	160.69	122.97
AAAIAERNR	Unmodified	_AAAIAERNR_	1	A0A0R4IUZ8;A0A0R4IGQ8;E7EYD0	myom1a	2	486.273	970.531	0.0043507	129.56	91.431
AAAIAERNR	Unmodified	_AAAIAERNR_	1	A0A0R4IUZ8;A0A0R4IGQ8;E7EYD0	myom1a	3	324.518	970.531	0.00074138	117.89	87.572
AAAIAERNR	Unmodified	_AAAIAERNR_	1	A0A0R4IUZ8;A0A0R4IGQ8;E7EYD0	myom1a	2	486.273	970.531	0.0064125	121.74	89.134
AAAIAERNR	Unmodified	_AAAIAERNR_	1	A0A0R4IUZ8;A0A0R4IGQ8;E7EYD0	myom1a	2	486.273	970.531	NaN	NaN	NaN
AAAIAERNR	Unmodified	_AAAIAERNR_	1	A0A0R4IUZ8;A0A0R4IGQ8;E7EYD0	myom1a	3	324.518	970.531	NaN	NaN	NaN
AAAIAERNR	Unmodified	_AAAIAERNR_	1	A0A0R4IUZ8;A0A0R4IGQ8;E7EYD0	myom1a	3	324.518	970.531	NaN	NaN	NaN
AAAIAERNR	Unmodified	_AAAIAERNR_	1	A0A0R4IUZ8;A0A0R4IGQ8;E7EYD0	myom1a	3	324.518	970.531	NaN	NaN	NaN
AAAIAERNRAR	Unmodified	_AAAIAERNRAR_	2	A0A0R4IUZ8;A0A0R4IGQ8;E7EYD0	myom1a	3	400.23	1197.67	0.080067	64.841	48.209
AAAIAERNRAR	Unmodified	_AAAIAERNRAR_	2	A0A0R4IUZ8;A0A0R4IGQ8;E7EYD0	myom1a	3	400.23	1197.67	NaN	NaN	NaN
AAAIAERNRAR	Unmodified	_AAAIAERNRAR_	2	A0A0R4IUZ8;A0A0R4IGQ8;E7EYD0	myom1a	3	400.23	1197.67	NaN	NaN	NaN
AAAIAERNRAR	Unmodified	_AAAIAERNRAR_	2	A0A0R4IUZ8;A0A0R4IGQ8;E7EYD0	myom1a	3	400.23	1197.67	NaN	NaN	NaN
AAAIAERNRAR	Unmodified	_AAAIAERNRAR_	2	A0A0R4IUZ8;A0A0R4IGQ8;E7EYD0	myom1a	3	400.23	1197.67	NaN	NaN	NaN
AAAIGAVEAASER	Unmodified	_AAAIGAVEAASER_	0	Q5SPD7	pycrl	2	608.32	1214.63	8.7038e-06	170.02	133.64
AAAIGAVEAASER	Unmodified	_AAAIGAVEAASER_	0	Q5SPD7	pycrl	2	608.32	1214.63	2.3354e-15	148.19	128.41
AAAIGAVEAASERARELGNK	Unmodified	_AAAIGAVEAASERARELGNK_	2	Q5SPD7	pycrl	4	496.77	1983.05	1.1621e-09	128.79	109.47
AAAIGAVEAASERARELGNK	Unmodified	_AAAIGAVEAASERARELGNK_	2	Q5SPD7	pycrl	4	496.77	1983.05	NaN	NaN	NaN
AAAIGAVEAASERARELGNK	Unmodified	_AAAIGAVEAASERARELGNK_	2	Q5SPD7	pycrl	4	496.77	1983.05	NaN	NaN	NaN
AAAIGAVEAASERARELGNK	Unmodified	_AAAIGAVEAASERARELGNK_	2	Q5SPD7	pycrl	4	496.77	1983.05	NaN	NaN	NaN
AAALANNLQK	Unmodified	_AAALANNLQK_	0	Q803H1	rbm39a	3	338.529	1012.57	0.063381	45.368	19.325
AAALANNLQK	Unmodified	_AAALANNLQK_	0	Q803H1	rbm39a	3	338.529	1012.57	NaN	NaN	NaN
AAALANNLQK	Unmodified	_AAALANNLQK_	0	Q803H1	rbm39a	3	338.529	1012.57	NaN	NaN	NaN
AAALEFLGRLEDAK	Unmodified	_AAALEFLGRLEDAK_	1	Q5RKM3;F1QJA4	stip1	3	501.944	1502.81	4.8362e-06	143.94	111.32
AAALEFLGRLEDAK	Unmodified	_AAALEFLGRLEDAK_	1	Q5RKM3;F1QJA4	stip1	3	501.944	1502.81	4.954e-06	142.85	118
AAALEFLGRLEDAK	Unmodified	_AAALEFLGRLEDAK_	1	Q5RKM3;F1QJA4	stip1	3	501.944	1502.81	1.0078e-07	172.1	147.17
AAALEFLGRLEDAK	Unmodified	_AAALEFLGRLEDAK_	1	Q5RKM3;F1QJA4	stip1	2	752.412	1502.81	0.02201	89.548	63.505
AAALEFLGRLEDAK	Unmodified	_AAALEFLGRLEDAK_	1	Q5RKM3;F1QJA4	stip1	3	501.944	1502.81	8.6047e-15	195.94	156.51
AAALEFLGRLEDAK	Unmodified	_AAALEFLGRLEDAK_	1	Q5RKM3;F1QJA4	stip1	3	501.944	1502.81	9.516e-06	119.01	93.578
AAALEFLGRLEDAK	Unmodified	_AAALEFLGRLEDAK_	1	Q5RKM3;F1QJA4	stip1	3	501.944	1502.81	1.7428e-08	176.25	150.8
AAALEFLGRLEDAK	Unmodified	_AAALEFLGRLEDAK_	1	Q5RKM3;F1QJA4	stip1	2	752.412	1502.81	NaN	NaN	NaN
AAALEFLGRLEDAK	Unmodified	_AAALEFLGRLEDAK_	1	Q5RKM3;F1QJA4	stip1	2	752.412	1502.81	NaN	NaN	NaN
AAALEFLGRLEDAK	Unmodified	_AAALEFLGRLEDAK_	1	Q5RKM3;F1QJA4	stip1	2	752.412	1502.81	NaN	NaN	NaN
AAALEFLGRLEDAK	Unmodified	_AAALEFLGRLEDAK_	1	Q5RKM3;F1QJA4	stip1	3	501.944	1502.81	NaN	NaN	NaN
AAALEQFK	Unmodified	_AAALEQFK_	0	Q6NYQ7;A7YYF6	nnt	2	439.243	876.471	0.014969	125.96	50.582
AAALEQFK	Unmodified	_AAALEQFK_	0	Q6NYQ7;A7YYF6	nnt	2	439.243	876.471	0.0051781	163.77	63.324
AAALEQFK	Unmodified	_AAALEQFK_	0	Q6NYQ7;A7YYF6	nnt	3	293.164	876.471	0.010914	89.298	37.303
AAALEQFK	Unmodified	_AAALEQFK_	0	Q6NYQ7;A7YYF6	nnt	2	439.243	876.471	0.0094088	141.47	52.167
AAALEQFK	Unmodified	_AAALEQFK_	0	Q6NYQ7;A7YYF6	nnt	2	439.243	876.471	0.0094088	141.47	52.167
AAALEQFK	Unmodified	_AAALEQFK_	0	Q6NYQ7;A7YYF6	nnt	2	439.243	876.471	0.043502	105.57	42.003
AAALEQFK	Unmodified	_AAALEQFK_	0	Q6NYQ7;A7YYF6	nnt	3	293.164	876.471	0.0054229	100.45	47.285
AAALFRDK	Unmodified	_AAALFRDK_	1	Q5U370	arfgap1	3	297.84	890.497	0.029831	68.95	40.004
AAALFRDK	Unmodified	_AAALFRDK_	1	Q5U370	arfgap1	2	446.256	890.497	0.015937	120.92	69.134
AAALFRDK	Unmodified	_AAALFRDK_	1	Q5U370	arfgap1	3	297.84	890.497	0.0068524	93.467	63.658
AAALFRDK	Unmodified	_AAALFRDK_	1	Q5U370	arfgap1	2	446.256	890.497	0.041046	101.41	49.982
AAALFRDK	Unmodified	_AAALFRDK_	1	Q5U370	arfgap1	2	446.256	890.497	0.057022	96.285	29.486
AAALFRDK	Unmodified	_AAALFRDK_	1	Q5U370	arfgap1	3	297.84	890.497	0.022905	81.215	45.343
AAALFRDK	Unmodified	_AAALFRDK_	1	Q5U370	arfgap1	3	297.84	890.497	NaN	NaN	NaN
AAALFRDK	Unmodified	_AAALFRDK_	1	Q5U370	arfgap1	3	297.84	890.497	NaN	NaN	NaN
AAALFRDK	Unmodified	_AAALFRDK_	1	Q5U370	arfgap1	3	297.84	890.497	NaN	NaN	NaN
AAALFRDK	Unmodified	_AAALFRDK_	1	Q5U370	arfgap1	2	446.256	890.497	NaN	NaN	NaN
AAALVYLNQVK	Unmodified	_AAALVYLNQVK_	0	O42363	apoa1	3	397.236	1188.69	0.0022453	91.087	70.567
AAALVYLNQVK	Unmodified	_AAALVYLNQVK_	0	O42363	apoa1	3	397.236	1188.69	1.6741e-05	149.72	115.47
AAALVYLNQVK	Unmodified	_AAALVYLNQVK_	0	O42363	apoa1	2	595.351	1188.69	5.0667e-15	311.61	250.85
AAALVYLNQVK	Unmodified	_AAALVYLNQVK_	0	O42363	apoa1	3	397.236	1188.69	2.5423e-05	145.17	112.33
AAALVYLNQVK	Unmodified	_AAALVYLNQVK_	0	O42363	apoa1	2	595.351	1188.69	1.1904e-11	292.12	248.88
AAALVYLNQVK	Unmodified	_AAALVYLNQVK_	0	O42363	apoa1	3	397.236	1188.69	8.8049e-05	131.44	98.599
AAALVYLNQVK	Unmodified	_AAALVYLNQVK_	0	O42363	apoa1	2	595.351	1188.69	2.748e-10	271.86	208.38
AAALVYLNQVK	Unmodified	_AAALVYLNQVK_	0	O42363	apoa1	2	595.351	1188.69	5.0667e-15	311.61	250.85
AAALVYLNQVK	Unmodified	_AAALVYLNQVK_	0	O42363	apoa1	3	397.236	1188.69	7.1547e-06	156.92	115.89
AAALVYLNQVK	Unmodified	_AAALVYLNQVK_	0	O42363	apoa1	3	397.236	1188.69	0.00017155	120.12	87.278
AAALVYLNQVK	Unmodified	_AAALVYLNQVK_	0	O42363	apoa1	2	595.351	1188.69	1.3745e-09	235.82	181.27
AAALVYLNQVK	Unmodified	_AAALVYLNQVK_	0	O42363	apoa1	3	397.236	1188.69	0.0049883	82.287	59.506
AAALVYLNQVK	Unmodified	_AAALVYLNQVK_	0	O42363	apoa1	3	397.236	1188.69	7.1547e-06	156.92	115.89
AAALVYLNQVK	Unmodified	_AAALVYLNQVK_	0	O42363	apoa1	2	595.351	1188.69	3.7312e-20	332.04	271.25
AAALVYLNQVK	Unmodified	_AAALVYLNQVK_	0	O42363	apoa1	3	397.236	1188.69	2.5423e-05	145.17	112.33
AAALVYLNQVK	Unmodified	_AAALVYLNQVK_	0	O42363	apoa1	2	595.351	1188.69	2.0314e-10	279.42	222.14
AAALVYLNQVK	Unmodified	_AAALVYLNQVK_	0	O42363	apoa1	3	397.236	1188.69	7.1547e-06	156.92	115.89
AAALVYLNQVK	Unmodified	_AAALVYLNQVK_	0	O42363	apoa1	2	595.351	1188.69	3.7312e-20	332.04	274.48
AAALVYLNQVK	Unmodified	_AAALVYLNQVK_	0	O42363	apoa1	3	397.236	1188.69	0.00017155	120.12	87.278
AAALVYLNQVK	Unmodified	_AAALVYLNQVK_	0	O42363	apoa1	2	595.351	1188.69	1.1904e-11	292.12	234.84
AAALVYLNQVK	Unmodified	_AAALVYLNQVK_	0	O42363	apoa1	3	397.236	1188.69	NaN	NaN	NaN
AAALVYLNQVK	Unmodified	_AAALVYLNQVK_	0	O42363	apoa1	3	397.236	1188.69	NaN	NaN	NaN
AAALVYLNQVK	Unmodified	_AAALVYLNQVK_	0	O42363	apoa1	2	595.351	1188.69	NaN	NaN	NaN
AAALVYLNQVK	Unmodified	_AAALVYLNQVK_	0	O42363	apoa1	3	397.236	1188.69	NaN	NaN	NaN
AAAMDVDTPSGANSGASK	Acetyl (Protein N-term),Oxidation (M)	_(ac)AAAM(ox)DVDTPSGANSGASK_	0	A4FUL3	rbx1	3	569.921	1706.74	7.9252e-06	73.464	60.697
AAAMDVDTPSGANSGASK	Acetyl (Protein N-term),Oxidation (M)	_(ac)AAAM(ox)DVDTPSGANSGASK_	0	A4FUL3	rbx1	3	569.921	1706.74	3.2433e-05	71.697	58.93
AAAMDVDTPSGANSGASK	Acetyl (Protein N-term),Oxidation (M)	_(ac)AAAM(ox)DVDTPSGANSGASK_	0	A4FUL3	rbx1	3	569.921	1706.74	4.3422e-05	72.433	59.666
AAAMDVDTPSGANSGASK	Acetyl (Protein N-term),Oxidation (M)	_(ac)AAAM(ox)DVDTPSGANSGASK_	0	A4FUL3	rbx1	3	569.921	1706.74	NaN	NaN	NaN
AAAMDVDTPSGANSGASKK	Acetyl (Protein N-term),Oxidation (M)	_(ac)AAAM(ox)DVDTPSGANSGASKK_	1	A4FUL3	rbx1	3	612.62	1834.84	6.8613e-13	106.67	105.66
AAAMDVDTPSGANSGASKK	Acetyl (Protein N-term),Oxidation (M)	_(ac)AAAM(ox)DVDTPSGANSGASKK_	1	A4FUL3	rbx1	3	612.62	1834.84	NaN	NaN	NaN
AAAMDVDTPSGANSGASKK	Acetyl (Protein N-term),Oxidation (M)	_(ac)AAAM(ox)DVDTPSGANSGASKK_	1	A4FUL3	rbx1	3	612.62	1834.84	NaN	NaN	NaN
AAANFSDR	Unmodified	_AAANFSDR_	0	F1QFA6;A1A5H6	cnot1	2	426.204	850.393	0.06066	93.267	60.454
AAANFSDRSLLK	Unmodified	_AAANFSDRSLLK_	1	F1QFA6;A1A5H6	cnot1	3	431.57	1291.69	3.3605e-06	161.25	133.08
AAANFSDRSLLK	Unmodified	_AAANFSDRSLLK_	1	F1QFA6;A1A5H6	cnot1	3	431.57	1291.69	0.00012445	117.93	86.747
AAANFSDRSLLK	Unmodified	_AAANFSDRSLLK_	1	F1QFA6;A1A5H6	cnot1	3	431.57	1291.69	0.0036112	85.271	57.094
AAANFSDRSLLK	Unmodified	_AAANFSDRSLLK_	1	F1QFA6;A1A5H6	cnot1	3	431.57	1291.69	NaN	NaN	NaN
AAANFSDRSLLK	Unmodified	_AAANFSDRSLLK_	1	F1QFA6;A1A5H6	cnot1	3	431.57	1291.69	NaN	NaN	NaN
AAANRVLVYGGK	Acetyl (Protein N-term)	_(ac)AAANRVLVYGGK_	1	A7YT77	qdpra	2	630.857	1259.7	1.8126e-05	68.735	50.004
AAANRVLVYGGK	Acetyl (Protein N-term)	_(ac)AAANRVLVYGGK_	1	A7YT77	qdpra	2	630.857	1259.7	0.012213	47.603	24.863
AAANRVLVYGGK	Acetyl (Protein N-term)	_(ac)AAANRVLVYGGK_	1	A7YT77	qdpra	3	420.907	1259.7	NaN	NaN	NaN
AAAPERQWSDEQLK	Acetyl (Protein N-term)	_(ac)AAAPERQWSDEQLK_	1	Q503C0;Q801W3;A0A0R4IUG5;A0A0R4ISC2;A0A0R4IWN0;A0A0R4IGQ7	fkbp3	3	557.609	1669.81	0.0012542	63.185	47.984
AAAPERQWSDEQLK	Acetyl (Protein N-term)	_(ac)AAAPERQWSDEQLK_	1	Q503C0;Q801W3;A0A0R4IUG5;A0A0R4ISC2;A0A0R4IWN0;A0A0R4IGQ7	fkbp3	2	835.91	1669.81	1.137e-05	91.855	31.291
AAAPPQEDAK	Unmodified	_AAAPPQEDAK_	0	Q0P3U2;B0V1K1	aimp1	2	499.251	996.488	0.0012093	130.66	95.832
AAAPPQEDAK	Unmodified	_AAAPPQEDAK_	0	Q0P3U2;B0V1K1	aimp1	2	499.251	996.488	0.00092345	135.43	95.326
AAAPPQEDAK	Unmodified	_AAAPPQEDAK_	0	Q0P3U2;B0V1K1	aimp1	2	499.251	996.488	0.0031023	116.52	76.414
AAAPPQEDAK	Unmodified	_AAAPPQEDAK_	0	Q0P3U2;B0V1K1	aimp1	2	499.251	996.488	0.0008553	136.57	99.008
AAAPPQEDAK	Unmodified	_AAAPPQEDAK_	0	Q0P3U2;B0V1K1	aimp1	2	499.251	996.488	NaN	NaN	NaN
AAAPPQEDAKVDVSRLDLR	Unmodified	_AAAPPQEDAKVDVSRLDLR_	2	Q0P3U2;B0V1K1	aimp1	4	513.527	2050.08	2.888e-13	142.58	125.51
AAAPPQEDAKVDVSRLDLR	Unmodified	_AAAPPQEDAKVDVSRLDLR_	2	Q0P3U2;B0V1K1	aimp1	4	513.527	2050.08	NaN	NaN	NaN
AAAQCYIDLIIK	Unmodified	_AAAQCYIDLIIK_	0	Q66HV4	copb1	3	460.251	1377.73	0.0020281	87.001	66.131
AAAQCYIDLIIK	Unmodified	_AAAQCYIDLIIK_	0	Q66HV4	copb1	2	689.874	1377.73	6.0469e-15	222.74	171.87
AAAQCYIDLIIK	Unmodified	_AAAQCYIDLIIK_	0	Q66HV4	copb1	3	460.251	1377.73	0.0013596	91.961	71.091
AAAQCYIDLIIK	Unmodified	_AAAQCYIDLIIK_	0	Q66HV4	copb1	3	460.251	1377.73	0.00020255	108.37	81.258
AAAQCYIDLIIK	Unmodified	_AAAQCYIDLIIK_	0	Q66HV4	copb1	2	689.874	1377.73	7.1655e-05	180.97	137.16
AAAQCYIDLIIK	Unmodified	_AAAQCYIDLIIK_	0	Q66HV4	copb1	3	460.251	1377.73	0.00055763	97.911	77.041
AAAQCYIDLIIK	Unmodified	_AAAQCYIDLIIK_	0	Q66HV4	copb1	2	689.874	1377.73	6.1426e-14	220.94	167.47
AAAQCYIDLIIK	Unmodified	_AAAQCYIDLIIK_	0	Q66HV4	copb1	2	689.874	1377.73	NaN	NaN	NaN
AAAQCYIDLIIK	Unmodified	_AAAQCYIDLIIK_	0	Q66HV4	copb1	3	460.251	1377.73	NaN	NaN	NaN
AAAQCYIDLIIK	Unmodified	_AAAQCYIDLIIK_	0	Q66HV4	copb1	2	689.874	1377.73	NaN	NaN	NaN
AAAQCYIDLIIK	Unmodified	_AAAQCYIDLIIK_	0	Q66HV4	copb1	2	689.874	1377.73	NaN	NaN	NaN
AAAQCYIDLIIK	Unmodified	_AAAQCYIDLIIK_	0	Q66HV4	copb1	3	460.251	1377.73	NaN	NaN	NaN
AAAQCYIDLIIK	Unmodified	_AAAQCYIDLIIK_	0	Q66HV4	copb1	3	460.251	1377.73	NaN	NaN	NaN
AAAQIGITAVHIK	Unmodified	_AAAQIGITAVHIK_	0	A0A0R4IMA6;F1QXP5;Q6DI12;Q7ZVV5;K7DYA3	mthfd1b	3	431.594	1291.76	2.534e-05	134.98	103.5
AAAQIGITAVHIK	Unmodified	_AAAQIGITAVHIK_	0	A0A0R4IMA6;F1QXP5;Q6DI12;Q7ZVV5;K7DYA3	mthfd1b	3	431.594	1291.76	2.718e-05	131.13	93.987
AAAQIGITAVHIK	Unmodified	_AAAQIGITAVHIK_	0	A0A0R4IMA6;F1QXP5;Q6DI12;Q7ZVV5;K7DYA3	mthfd1b	3	431.594	1291.76	NaN	NaN	NaN
AAAQIGITAVHIK	Unmodified	_AAAQIGITAVHIK_	0	A0A0R4IMA6;F1QXP5;Q6DI12;Q7ZVV5;K7DYA3	mthfd1b	3	431.594	1291.76	NaN	NaN	NaN
AAAQILK	Unmodified	_AAAQILK_	0	A0A0R4IKW4;A0A0R4IB66;Q7SYC9	slc44a2	2	357.729	713.444	0.029685	129.96	53.369
AAAQILK	Unmodified	_AAAQILK_	0	A0A0R4IKW4;A0A0R4IB66;Q7SYC9	slc44a2	2	357.729	713.444	0.029685	129.96	53.369
AAAQILK	Unmodified	_AAAQILK_	0	A0A0R4IKW4;A0A0R4IB66;Q7SYC9	slc44a2	2	357.729	713.444	0.051575	113.25	50.41
AAAQILK	Unmodified	_AAAQILK_	0	A0A0R4IKW4;A0A0R4IB66;Q7SYC9	slc44a2	2	357.729	713.444	0.029685	129.96	25.85
AAAQILK	Unmodified	_AAAQILK_	0	A0A0R4IKW4;A0A0R4IB66;Q7SYC9	slc44a2	2	357.729	713.444	0.029685	129.96	53.369
AAAQILK	Unmodified	_AAAQILK_	0	A0A0R4IKW4;A0A0R4IB66;Q7SYC9	slc44a2	2	357.729	713.444	NaN	NaN	NaN
AAAQISAEEMEELREAFTK	Acetyl (Protein N-term),Oxidation (M)	_(ac)AAAQISAEEM(ox)EELREAFTK_	1	A0A140LGV0;A0A140LGK1;Q6P698	lcp1	3	728.016	2181.03	1.0866e-06	95.205	85.148
AAAQISAEEMEELREAFTK	Acetyl (Protein N-term),Oxidation (M)	_(ac)AAAQISAEEM(ox)EELREAFTK_	1	A0A140LGV0;A0A140LGK1;Q6P698	lcp1	3	728.016	2181.03	0.00081729	78.674	68.616
AAASAGFR	Unmodified	_AAASAGFR_	0	F1QNK8;A0A0R4IB72;Q7T3H9;X1WC35	hyi	2	375.698	749.382	0.012916	123.45	74.664
AAASAGFR	Unmodified	_AAASAGFR_	0	F1QNK8;A0A0R4IB72;Q7T3H9;X1WC35	hyi	2	375.698	749.382	0.0044047	182.26	118.03
AAASAGFR	Unmodified	_AAASAGFR_	0	F1QNK8;A0A0R4IB72;Q7T3H9;X1WC35	hyi	2	375.698	749.382	0.0077787	192.56	124.25
AAASFILSNEGNTALLK	Unmodified	_AAASFILSNEGNTALLK_	0	B8JHR9;A0A0R4IEU2	kpnb3	3	573.981	1718.92	4.2595e-08	121.82	101.98
AAASFILSNEGNTALLK	Unmodified	_AAASFILSNEGNTALLK_	0	B8JHR9;A0A0R4IEU2	kpnb3	3	573.981	1718.92	0.0041513	67.707	55.561
AAASFILSNEGNTALLK	Unmodified	_AAASFILSNEGNTALLK_	0	B8JHR9;A0A0R4IEU2	kpnb3	3	573.981	1718.92	1.2072e-11	148.01	128.17
AAASFILSNEGNTALLK	Unmodified	_AAASFILSNEGNTALLK_	0	B8JHR9;A0A0R4IEU2	kpnb3	3	573.981	1718.92	5.4263e-05	98.408	78.57
AAASFILSNEGNTALLK	Unmodified	_AAASFILSNEGNTALLK_	0	B8JHR9;A0A0R4IEU2	kpnb3	3	573.981	1718.92	2.1187e-11	139.49	119.38
AAASGGSASEGSAEK	Unmodified	_AAASGGSASEGSAEK_	0	A0A0R4IMF2;F1QJE5;A0A0R4IDB2;Q7ZTW5	ppm1g	3	427.197	1278.57	2.5451e-08	159.66	134.18
AAASGGSASEGSAEK	Unmodified	_AAASGGSASEGSAEK_	0	A0A0R4IMF2;F1QJE5;A0A0R4IDB2;Q7ZTW5	ppm1g	3	427.197	1278.57	2.5012e-09	173.72	148.24
AAASGGSASEGSAEK	Unmodified	_AAASGGSASEGSAEK_	0	A0A0R4IMF2;F1QJE5;A0A0R4IDB2;Q7ZTW5	ppm1g	3	427.197	1278.57	1.1568e-07	147.52	122.83
AAASGGSASEGSAEK	Unmodified	_AAASGGSASEGSAEK_	0	A0A0R4IMF2;F1QJE5;A0A0R4IDB2;Q7ZTW5	ppm1g	3	427.197	1278.57	1.5434e-07	135.04	113.39
AAASGGSASEGSAEK	Unmodified	_AAASGGSASEGSAEK_	0	A0A0R4IMF2;F1QJE5;A0A0R4IDB2;Q7ZTW5	ppm1g	3	427.197	1278.57	NaN	NaN	NaN
AAASPVVCYVADRNELR	Unmodified	_AAASPVVCYVADRNELR_	1	Q2PMI2;Q68EK4	fstl1b	3	630.988	1889.94	6.2618e-15	177.58	157.98
AAASPVVCYVADRNELR	Unmodified	_AAASPVVCYVADRNELR_	1	Q2PMI2;Q68EK4	fstl1b	3	630.988	1889.94	2.4109e-15	186.85	161.8
AAASPVVCYVADRNELR	Unmodified	_AAASPVVCYVADRNELR_	1	Q2PMI2;Q68EK4	fstl1b	3	630.988	1889.94	4.0177e-11	136.08	115.14
AAASPVVCYVADRNELRR	Unmodified	_AAASPVVCYVADRNELRR_	2	Q2PMI2;Q68EK4	fstl1b	4	512.518	2046.04	0.00078696	80.738	68.61
AAASPVVCYVADRNELRR	Unmodified	_AAASPVVCYVADRNELRR_	2	Q2PMI2;Q68EK4	fstl1b	4	512.518	2046.04	8.8074e-05	96.096	83.115
AAASPVVCYVADRNELRR	Unmodified	_AAASPVVCYVADRNELRR_	2	Q2PMI2;Q68EK4	fstl1b	4	512.518	2046.04	NaN	NaN	NaN
AAASPVVCYVADRNELRR	Unmodified	_AAASPVVCYVADRNELRR_	2	Q2PMI2;Q68EK4	fstl1b	4	512.518	2046.04	NaN	NaN	NaN
AAASTDYYK	Unmodified	_AAASTDYYK_	0	Q6P948;A0A0R4IT09	pdha1a	2	495.232	988.45	0.00046751	205.77	167.69
AAASTDYYK	Unmodified	_AAASTDYYK_	0	Q6P948;A0A0R4IT09	pdha1a	3	330.491	988.45	0.0011068	114.28	93.38
AAASTDYYK	Unmodified	_AAASTDYYK_	0	Q6P948;A0A0R4IT09	pdha1a	2	495.232	988.45	0.0026009	150.28	112.19
AAASTDYYK	Unmodified	_AAASTDYYK_	0	Q6P948;A0A0R4IT09	pdha1a	3	330.491	988.45	0.00019977	114.28	93.38
AAASTDYYK	Unmodified	_AAASTDYYK_	0	Q6P948;A0A0R4IT09	pdha1a	2	495.232	988.45	0.00253	152.47	116.13
AAASTDYYK	Unmodified	_AAASTDYYK_	0	Q6P948;A0A0R4IT09	pdha1a	2	495.232	988.45	0.0013236	167.33	139.8
AAASTDYYK	Unmodified	_AAASTDYYK_	0	Q6P948;A0A0R4IT09	pdha1a	3	330.491	988.45	0.019557	75.043	63.196
AAASTDYYK	Unmodified	_AAASTDYYK_	0	Q6P948;A0A0R4IT09	pdha1a	2	495.232	988.45	0.0007773	190.93	152.84
AAASTDYYK	Unmodified	_AAASTDYYK_	0	Q6P948;A0A0R4IT09	pdha1a	3	330.491	988.45	NaN	NaN	NaN
AAATIPVLDLAQR	Unmodified	_AAATIPVLDLAQR_	0	Q6PBX8	ndufv2	2	669.891	1337.77	7.9317e-06	163.46	129.67
AAATIPVLDLAQR	Unmodified	_AAATIPVLDLAQR_	0	Q6PBX8	ndufv2	3	446.93	1337.77	3.1096e-05	95.498	68.169
AAATIPVLDLAQR	Unmodified	_AAATIPVLDLAQR_	0	Q6PBX8	ndufv2	2	669.891	1337.77	6.0432e-05	155.33	130.2
AAATIPVLDLAQR	Unmodified	_AAATIPVLDLAQR_	0	Q6PBX8	ndufv2	3	446.93	1337.77	1.8607e-05	119.39	88.822
AAATIPVLDLAQR	Unmodified	_AAATIPVLDLAQR_	0	Q6PBX8	ndufv2	3	446.93	1337.77	1.0519e-06	126.71	98.696
AAATIPVLDLAQR	Unmodified	_AAATIPVLDLAQR_	0	Q6PBX8	ndufv2	2	669.891	1337.77	1.2655e-22	234.67	194.4
AAATIPVLDLAQR	Unmodified	_AAATIPVLDLAQR_	0	Q6PBX8	ndufv2	2	669.891	1337.77	1.1683e-19	208.84	174.59
AAATIPVLDLAQR	Unmodified	_AAATIPVLDLAQR_	0	Q6PBX8	ndufv2	3	446.93	1337.77	1.132e-05	119.74	91.047
AAATIPVLDLAQR	Unmodified	_AAATIPVLDLAQR_	0	Q6PBX8	ndufv2	3	446.93	1337.77	NaN	NaN	NaN
AAAVENHDGEGDTDIAK	Unmodified	_AAAVENHDGEGDTDIAK_	0	Q6NUX5;Q7SXK1;A0A0R4IUB7	metap2b	3	571.596	1711.76	1.4376e-19	196.87	178.27
AAAVENHDGEGDTDIAK	Unmodified	_AAAVENHDGEGDTDIAK_	0	Q6NUX5;Q7SXK1;A0A0R4IUB7	metap2b	3	571.596	1711.76	1.1581e-19	199.08	180.94
AAAVENHDGEGDTDIAK	Unmodified	_AAAVENHDGEGDTDIAK_	0	Q6NUX5;Q7SXK1;A0A0R4IUB7	metap2b	3	571.596	1711.76	1.5164e-15	186.83	168.23
AAAVENHDGEGDTDIAK	Unmodified	_AAAVENHDGEGDTDIAK_	0	Q6NUX5;Q7SXK1;A0A0R4IUB7	metap2b	3	571.596	1711.76	1.9848e-15	185.02	172.82
AAAVKPVK	Acetyl (Protein N-term)	_(ac)AAAVKPVK_	1	A0A0G2KJ47;A0A0G2KQU1		2	413.263	824.512	0.0082525	68.422	46.875
AAAVKPVK	Acetyl (Protein N-term)	_(ac)AAAVKPVK_	1	A0A0G2KJ47;A0A0G2KQU1		2	413.263	824.512	0.018438	49.358	25.023
AAAVKPVK	Acetyl (Protein N-term)	_(ac)AAAVKPVK_	1	A0A0G2KJ47;A0A0G2KQU1		2	413.263	824.512	0.0037821	81.958	53.446
AAAVKPVK	Acetyl (Protein N-term)	_(ac)AAAVKPVK_	1	A0A0G2KJ47;A0A0G2KQU1		2	413.263	824.512	0.0043477	70.912	45.914
AAAVLGMDK	Unmodified	_AAAVLGMDK_	0	O42269;B7ZDE9;A0A0R4IG01	htt	2	438.236	874.458	0.0010983	157.86	92.822
AAAVSALAK	Unmodified	_AAAVSALAK_	0	B2GRP4;Q9PUE4	copg2	2	401.245	800.476	0.0010983	157.86	94.38
AAAVSALAK	Unmodified	_AAAVSALAK_	0	B2GRP4;Q9PUE4	copg2	2	401.245	800.476	0.0016232	145.63	82.068
AAAVSALAK	Unmodified	_AAAVSALAK_	0	B2GRP4;Q9PUE4	copg2	2	401.245	800.476	0.0066838	117.04	62.879
AAAVSALAK	Unmodified	_AAAVSALAK_	0	B2GRP4;Q9PUE4	copg2	2	401.245	800.476	0.0019643	143.01	68.883
AAAVVVDSIK	Unmodified	_AAAVVVDSIK_	0	D3XD89;A0A0N4SU78;F1QCF6	ugt2b5	2	486.79	971.565	2.7213e-05	189.13	127.13
AAAVVVDSIK	Unmodified	_AAAVVVDSIK_	0	D3XD89;A0A0N4SU78;F1QCF6	ugt2b5	2	486.79	971.565	9.1085e-05	180.44	116.87
AAAVVVDSIK	Unmodified	_AAAVVVDSIK_	0	D3XD89;A0A0N4SU78;F1QCF6	ugt2b5	2	486.79	971.565	NaN	NaN	NaN
AAAVVVDSIK	Unmodified	_AAAVVVDSIK_	0	D3XD89;A0A0N4SU78;F1QCF6	ugt2b5	2	486.79	971.565	NaN	NaN	NaN
AAAVVVDSIK	Unmodified	_AAAVVVDSIK_	0	D3XD89;A0A0N4SU78;F1QCF6	ugt2b5	2	486.79	971.565	NaN	NaN	NaN
AAAYALTDQPAVNAVIDDTTK	Unmodified	_AAAYALTDQPAVNAVIDDTTK_	0	Q6NZW7;Q7ZVL3;F1QFQ6	dlst	3	716.699	2147.07	1.5613e-31	199.09	183
AAAYALTDQPAVNAVIDDTTK	Unmodified	_AAAYALTDQPAVNAVIDDTTK_	0	Q6NZW7;Q7ZVL3;F1QFQ6	dlst	4	537.776	2147.07	0.027396	55.745	45.406
AAAYALTDQPAVNAVIDDTTK	Unmodified	_AAAYALTDQPAVNAVIDDTTK_	0	Q6NZW7;Q7ZVL3;F1QFQ6	dlst	3	716.699	2147.07	3.0435e-28	191.07	175.65
AAAYALTDQPAVNAVIDDTTK	Unmodified	_AAAYALTDQPAVNAVIDDTTK_	0	Q6NZW7;Q7ZVL3;F1QFQ6	dlst	4	537.776	2147.07	0.00019879	89.859	79.52
AAAYALTDQPAVNAVIDDTTK	Unmodified	_AAAYALTDQPAVNAVIDDTTK_	0	Q6NZW7;Q7ZVL3;F1QFQ6	dlst	4	537.776	2147.07	0.0022666	72.968	62.629
AAAYALTDQPAVNAVIDDTTK	Unmodified	_AAAYALTDQPAVNAVIDDTTK_	0	Q6NZW7;Q7ZVL3;F1QFQ6	dlst	3	716.699	2147.07	3.0778e-39	223.65	210.61
AAAYALTDQPAVNAVIDDTTK	Unmodified	_AAAYALTDQPAVNAVIDDTTK_	0	Q6NZW7;Q7ZVL3;F1QFQ6	dlst	4	537.776	2147.07	0.052306	50.884	40.545
AAAYALTDQPAVNAVIDDTTK	Unmodified	_AAAYALTDQPAVNAVIDDTTK_	0	Q6NZW7;Q7ZVL3;F1QFQ6	dlst	3	716.699	2147.07	7.6898e-34	208.17	192.74
AAAYALTDQPAVNAVIDDTTK	Unmodified	_AAAYALTDQPAVNAVIDDTTK_	0	Q6NZW7;Q7ZVL3;F1QFQ6	dlst	4	537.776	2147.07	5.6087e-07	112.74	102.95
AAAYALTDQPAVNAVIDDTTK	Unmodified	_AAAYALTDQPAVNAVIDDTTK_	0	Q6NZW7;Q7ZVL3;F1QFQ6	dlst	3	716.699	2147.07	5.8815e-32	204.78	188.68
AAAYALTDQPAVNAVIDDTTK	Unmodified	_AAAYALTDQPAVNAVIDDTTK_	0	Q6NZW7;Q7ZVL3;F1QFQ6	dlst	4	537.776	2147.07	7.1788e-20	157.51	147.72
AAAYALTDQPAVNAVIDDTTK	Unmodified	_AAAYALTDQPAVNAVIDDTTK_	0	Q6NZW7;Q7ZVL3;F1QFQ6	dlst	3	716.699	2147.07	1.6026e-27	184.32	174.54
AAAYALTDQPAVNAVIDDTTK	Unmodified	_AAAYALTDQPAVNAVIDDTTK_	0	Q6NZW7;Q7ZVL3;F1QFQ6	dlst	3	716.699	2147.07	NaN	NaN	NaN
AAAYALTDQPAVNAVIDDTTK	Unmodified	_AAAYALTDQPAVNAVIDDTTK_	0	Q6NZW7;Q7ZVL3;F1QFQ6	dlst	4	537.776	2147.07	NaN	NaN	NaN
AAAYDAVYTDGVRK	Unmodified	_AAAYDAVYTDGVRK_	1	B8JKW4	c3a.1	3	500.588	1498.74	7.5489e-06	121.76	100.51
AAAYDAVYTDGVRK	Unmodified	_AAAYDAVYTDGVRK_	1	B8JKW4	c3a.1	3	500.588	1498.74	2.4026e-07	163.27	123.61
AAAYDAVYTDGVRK	Unmodified	_AAAYDAVYTDGVRK_	1	B8JKW4	c3a.1	3	500.588	1498.74	0.00072529	90.759	68.019
AAAYDAVYTDGVRK	Unmodified	_AAAYDAVYTDGVRK_	1	B8JKW4	c3a.1	2	750.378	1498.74	7.222e-10	224.58	183.13
AAAYDAVYTDGVRK	Unmodified	_AAAYDAVYTDGVRK_	1	B8JKW4	c3a.1	4	375.693	1498.74	0.00073176	87.498	74.872
AAAYDAVYTDGVRK	Unmodified	_AAAYDAVYTDGVRK_	1	B8JKW4	c3a.1	3	500.588	1498.74	1.6068e-10	185.87	156.18
AAAYDAVYTDGVRK	Unmodified	_AAAYDAVYTDGVRK_	1	B8JKW4	c3a.1	3	500.588	1498.74	3.5647e-05	110.25	87.334
AAAYDAVYTDGVRK	Unmodified	_AAAYDAVYTDGVRK_	1	B8JKW4	c3a.1	4	375.693	1498.74	3.4242e-05	108.59	95.167
AAAYDAVYTDGVRK	Unmodified	_AAAYDAVYTDGVRK_	1	B8JKW4	c3a.1	2	750.378	1498.74	9.6665e-06	182.64	152.83
AAAYDAVYTDGVRK	Unmodified	_AAAYDAVYTDGVRK_	1	B8JKW4	c3a.1	3	500.588	1498.74	4.826e-06	136.99	103.03
AAAYDAVYTDGVRK	Unmodified	_AAAYDAVYTDGVRK_	1	B8JKW4	c3a.1	4	375.693	1498.74	6.9146e-05	100.55	87.925
AAAYDAVYTDGVRK	Unmodified	_AAAYDAVYTDGVRK_	1	B8JKW4	c3a.1	2	750.378	1498.74	NaN	NaN	NaN
AAAYDAVYTDGVRK	Unmodified	_AAAYDAVYTDGVRK_	1	B8JKW4	c3a.1	4	375.693	1498.74	NaN	NaN	NaN
AAAYDAVYTDGVRK	Unmodified	_AAAYDAVYTDGVRK_	1	B8JKW4	c3a.1	3	500.588	1498.74	NaN	NaN	NaN
AAAYDAVYTDGVRK	Unmodified	_AAAYDAVYTDGVRK_	1	B8JKW4	c3a.1	3	500.588	1498.74	NaN	NaN	NaN
AAAYDAVYTDGVRK	Unmodified	_AAAYDAVYTDGVRK_	1	B8JKW4	c3a.1	3	500.588	1498.74	NaN	NaN	NaN
AAAYDAVYTDGVRK	Unmodified	_AAAYDAVYTDGVRK_	1	B8JKW4	c3a.1	3	500.588	1498.74	NaN	NaN	NaN
AAAYDAVYTDGVRK	Unmodified	_AAAYDAVYTDGVRK_	1	B8JKW4	c3a.1	2	750.378	1498.74	NaN	NaN	NaN
AAAYDAVYTDGVRK	Unmodified	_AAAYDAVYTDGVRK_	1	B8JKW4	c3a.1	3	500.588	1498.74	NaN	NaN	NaN
AAAYDAVYTDGVRK	Unmodified	_AAAYDAVYTDGVRK_	1	B8JKW4	c3a.1	3	500.588	1498.74	NaN	NaN	NaN
AAAYEDEAK	Unmodified	_AAAYEDEAK_	0	A5X6X5;F1R7N8	ttna	2	484.222	966.429	0.0017354	160.88	109.02
AAAYEDEAK	Unmodified	_AAAYEDEAK_	0	A5X6X5;F1R7N8	ttna	3	323.15	966.429	0.0019833	105.78	85.455
AAAYEDEAK	Unmodified	_AAAYEDEAK_	0	A5X6X5;F1R7N8	ttna	2	484.222	966.429	0.0033946	146.81	123.98
AAAYEDEAK	Unmodified	_AAAYEDEAK_	0	A5X6X5;F1R7N8	ttna	2	484.222	966.429	0.0013236	167.33	117.91
AAAYEDEAK	Unmodified	_AAAYEDEAK_	0	A5X6X5;F1R7N8	ttna	2	484.222	966.429	0.0013236	167.33	144.31
AAAYEDEAK	Unmodified	_AAAYEDEAK_	0	A5X6X5;F1R7N8	ttna	2	484.222	966.429	0.0007773	182.69	155.16
AAAYEDEAK	Unmodified	_AAAYEDEAK_	0	A5X6X5;F1R7N8	ttna	3	323.15	966.429	0.010489	80.438	60.109
AAAYEDEAK	Unmodified	_AAAYEDEAK_	0	A5X6X5;F1R7N8	ttna	2	484.222	966.429	NaN	NaN	NaN
AAAYEIAK	Unmodified	_AAAYEIAK_	0	B0UYL5;Q0D284	dhrs12	2	418.729	835.444	0.0076025	138.9	89.537
AAAYEIAK	Unmodified	_AAAYEIAK_	0	B0UYL5;Q0D284	dhrs12	2	418.729	835.444	0.0076025	138.9	81.792
AAAYEIAK	Unmodified	_AAAYEIAK_	0	B0UYL5;Q0D284	dhrs12	2	418.729	835.444	0.012667	124.08	66.976
AAAYEIAK	Unmodified	_AAAYEIAK_	0	B0UYL5;Q0D284	dhrs12	2	418.729	835.444	0.0076025	138.9	89.537
AAAYEIAK	Unmodified	_AAAYEIAK_	0	B0UYL5;Q0D284	dhrs12	2	418.729	835.444	NaN	NaN	NaN
AAAYEIAK	Unmodified	_AAAYEIAK_	0	B0UYL5;Q0D284	dhrs12	2	418.729	835.444	NaN	NaN	NaN
AACDLVR	Unmodified	_AACDLVR_	0	Q7SZC2	cse1l	2	402.705	803.396	0.027428	133.47	78.704
AACDLVR	Unmodified	_AACDLVR_	0	Q7SZC2	cse1l	2	402.705	803.396	0.043289	117.62	63.911
AACDLVR	Unmodified	_AACDLVR_	0	Q7SZC2	cse1l	2	402.705	803.396	NaN	NaN	NaN
AACDLVR	Unmodified	_AACDLVR_	0	Q7SZC2	cse1l	2	402.705	803.396	NaN	NaN	NaN
AACDLVR	Unmodified	_AACDLVR_	0	Q7SZC2	cse1l	2	402.705	803.396	NaN	NaN	NaN
AACDLVR	Unmodified	_AACDLVR_	0	Q7SZC2	cse1l	2	402.705	803.396	NaN	NaN	NaN
AACDRMAADMGIELK	2 Oxidation (M)	_AACDRM(ox)AADM(ox)GIELK_	1	Q6GQN9	dhrs1	3	561.921	1682.74	0.017592	61.409	40.158
AACDRMAADMGIELK	2 Oxidation (M)	_AACDRM(ox)AADM(ox)GIELK_	1	Q6GQN9	dhrs1	3	561.921	1682.74	0.082822	45.614	24.363
AACDRMAADMGIELK	2 Oxidation (M)	_AACDRM(ox)AADM(ox)GIELK_	1	Q6GQN9	dhrs1	3	561.921	1682.74	0.033869	53.3	32.637
AACDRMAADMGIELK	2 Oxidation (M)	_AACDRM(ox)AADM(ox)GIELK_	1	Q6GQN9	dhrs1	3	561.921	1682.74	0.069102	47.639	38.543
AACDRMAADMGIELK	2 Oxidation (M)	_AACDRM(ox)AADM(ox)GIELK_	1	Q6GQN9	dhrs1	3	561.921	1682.74	0.033869	53.3	43.551
AACDRMAADMGIELK	2 Oxidation (M)	_AACDRM(ox)AADM(ox)GIELK_	1	Q6GQN9	dhrs1	3	561.921	1682.74	NaN	NaN	NaN
AACDRMAADMGIELK	2 Oxidation (M)	_AACDRM(ox)AADM(ox)GIELK_	1	Q6GQN9	dhrs1	3	561.921	1682.74	NaN	NaN	NaN
AACDRMAADMGIELK	Oxidation (M)	_AACDRMAADM(ox)GIELK_	1	Q6GQN9	dhrs1	3	556.59	1666.75	0.050185	53.374	35.236
AACDRMAADMGIELKK	2 Oxidation (M)	_AACDRM(ox)AADM(ox)GIELKK_	2	Q6GQN9	dhrs1	4	453.717	1810.84	0.016445	55.755	39.07
AACDRMAADMGIELKK	2 Oxidation (M)	_AACDRM(ox)AADM(ox)GIELKK_	2	Q6GQN9	dhrs1	4	453.717	1810.84	NaN	NaN	NaN
AACDRMAADMGIELKK	2 Oxidation (M)	_AACDRM(ox)AADM(ox)GIELKK_	2	Q6GQN9	dhrs1	4	453.717	1810.84	NaN	NaN	NaN
AACDRMAADMGIELKK	2 Oxidation (M)	_AACDRM(ox)AADM(ox)GIELKK_	2	Q6GQN9	dhrs1	4	453.717	1810.84	NaN	NaN	NaN
AACDRMAADMGIELKK	Unmodified	_AACDRMAADMGIELKK_	2	Q6GQN9	dhrs1	4	445.719	1778.85	0.052813	48.729	37.037
AACLLPK	Unmodified	_AACLLPK_	0	CON__P02768-1		2	386.723	771.431	0.036988	123.34	80.872
AACLLPK	Unmodified	_AACLLPK_	0	CON__P02768-1		3	258.151	771.431	0.062383	61.837	26.737
AACLLPK	Unmodified	_AACLLPK_	0	CON__P02768-1		2	386.723	771.431	0.036988	123.34	80.872
AACLLPK	Unmodified	_AACLLPK_	0	CON__P02768-1		2	386.723	771.431	0.055838	109.88	67.416
AACLLPK	Unmodified	_AACLLPK_	0	CON__P02768-1		2	386.723	771.431	0.062518	109.88	64.373
AADAEAEVASLNR	Unmodified	_AADAEAEVASLNR_	0	I3ISQ1;Q6IQD7	tpm3;tpm2	2	658.826	1315.64	2.7519e-27	265.77	94.108
AADAEAEVASLNR	Unmodified	_AADAEAEVASLNR_	0	I3ISQ1;Q6IQD7	tpm3;tpm2	3	439.553	1315.64	0.00019008	81.377	14.102
AADAEAEVASLNR	Unmodified	_AADAEAEVASLNR_	0	I3ISQ1;Q6IQD7	tpm3;tpm2	3	439.553	1315.64	0.00018166	83.204	2.244
AADAEAEVASLNR	Unmodified	_AADAEAEVASLNR_	0	I3ISQ1;Q6IQD7	tpm3;tpm2	2	658.826	1315.64	5.4974e-24	248.14	90.124
AADAEAEVASLNR	Unmodified	_AADAEAEVASLNR_	0	I3ISQ1;Q6IQD7	tpm3;tpm2	3	439.553	1315.64	2.8346e-05	92.792	11.553
AADAEAEVASLNR	Unmodified	_AADAEAEVASLNR_	0	I3ISQ1;Q6IQD7	tpm3;tpm2	2	658.826	1315.64	1.0265e-46	304.24	101.56
AADAEAEVASLNR	Unmodified	_AADAEAEVASLNR_	0	I3ISQ1;Q6IQD7	tpm3;tpm2	3	439.553	1315.64	3.2334e-05	96.745	11.072
AADAEAEVASLNR	Unmodified	_AADAEAEVASLNR_	0	I3ISQ1;Q6IQD7	tpm3;tpm2	3	439.553	1315.64	2.8199e-05	100.02	3.266
AADAEAEVASLNR	Unmodified	_AADAEAEVASLNR_	0	I3ISQ1;Q6IQD7	tpm3;tpm2	2	658.826	1315.64	4.1045e-57	324.55	118.99
AADAEAEVASLNR	Unmodified	_AADAEAEVASLNR_	0	I3ISQ1;Q6IQD7	tpm3;tpm2	3	439.553	1315.64	2.7026e-05	107.12	10.566
AADAEAEVASLNR	Unmodified	_AADAEAEVASLNR_	0	I3ISQ1;Q6IQD7	tpm3;tpm2	2	658.826	1315.64	8.3768e-23	236.42	85.972
AADAEAEVASLNR	Unmodified	_AADAEAEVASLNR_	0	I3ISQ1;Q6IQD7	tpm3;tpm2	3	439.553	1315.64	8.6907e-05	90.005	17.346
AADAEAEVASLNR	Unmodified	_AADAEAEVASLNR_	0	I3ISQ1;Q6IQD7	tpm3;tpm2	3	439.553	1315.64	0.034937	45.115	0.65884
AADAEAEVASLNR	Unmodified	_AADAEAEVASLNR_	0	I3ISQ1;Q6IQD7	tpm3;tpm2	2	658.826	1315.64	5.1997e-69	341.15	111.47
AADAEAEVASLNR	Unmodified	_AADAEAEVASLNR_	0	I3ISQ1;Q6IQD7	tpm3;tpm2	3	439.553	1315.64	6.446e-05	89.43	10.342
AADAEAEVASLNRR	Unmodified	_AADAEAEVASLNRR_	1	I3ISQ1;Q6IQD7	tpm3;tpm2	3	491.587	1471.74	7.8834e-08	172.58	51.157
AADAEAEVASLNRR	Unmodified	_AADAEAEVASLNRR_	1	I3ISQ1;Q6IQD7	tpm3;tpm2	2	736.876	1471.74	0.019707	85.821	18.868
AADAEAEVASLNRR	Unmodified	_AADAEAEVASLNRR_	1	I3ISQ1;Q6IQD7	tpm3;tpm2	3	491.587	1471.74	3.4066e-06	148.41	34.879
AADAEAEVASLNRR	Unmodified	_AADAEAEVASLNRR_	1	I3ISQ1;Q6IQD7	tpm3;tpm2	2	736.876	1471.74	0.0020223	112.85	30.341
AADAEAEVASLNRR	Unmodified	_AADAEAEVASLNRR_	1	I3ISQ1;Q6IQD7	tpm3;tpm2	3	491.587	1471.74	3.4268e-24	234.52	63.163
AADAEAEVASLNRR	Unmodified	_AADAEAEVASLNRR_	1	I3ISQ1;Q6IQD7	tpm3;tpm2	2	736.876	1471.74	0.017344	98.257	27.172
AADAEAEVASLNRR	Unmodified	_AADAEAEVASLNRR_	1	I3ISQ1;Q6IQD7	tpm3;tpm2	3	491.587	1471.74	1.8507e-21	217.2	35.489
AADAEAEVASLNRR	Unmodified	_AADAEAEVASLNRR_	1	I3ISQ1;Q6IQD7	tpm3;tpm2	3	491.587	1471.74	0.0072745	72.374	20.183
AADAEAEVASLNRR	Unmodified	_AADAEAEVASLNRR_	1	I3ISQ1;Q6IQD7	tpm3;tpm2	3	491.587	1471.74	3.5047e-07	161.21	32.442
AADAEAEVASLNRR	Unmodified	_AADAEAEVASLNRR_	1	I3ISQ1;Q6IQD7	tpm3;tpm2	3	491.587	1471.74	NaN	NaN	NaN
AADAEAEVASLNRR	Unmodified	_AADAEAEVASLNRR_	1	I3ISQ1;Q6IQD7	tpm3;tpm2	2	736.876	1471.74	NaN	NaN	NaN
AADAEAEVASLNRR	Unmodified	_AADAEAEVASLNRR_	1	I3ISQ1;Q6IQD7	tpm3;tpm2	2	736.876	1471.74	NaN	NaN	NaN
AADAEGDVAALNRR	Unmodified	_AADAEGDVAALNRR_	1	F1QKG7;Q5U3J6;F1R412	tpm4a	3	476.911	1427.71	2.472e-06	152.32	134.46
AADAEGDVAALNRR	Unmodified	_AADAEGDVAALNRR_	1	F1QKG7;Q5U3J6;F1R412	tpm4a	3	476.911	1427.71	3.3567e-06	148.62	122.5
AADALQDLRQQCLSR	Acetyl (Protein N-term)	_(ac)AADALQDLRQQCLSR_	1	A0A0R4IPL6;A0A0R4ICD3;Q566U3	capsla	2	893.947	1785.88	0.00011293	75.566	50.038
AADALQDLRQQCLSR	Acetyl (Protein N-term)	_(ac)AADALQDLRQQCLSR_	1	A0A0R4IPL6;A0A0R4ICD3;Q566U3	capsla	2	893.947	1785.88	0.0019507	54.27	32.898
AADALQDLRQQCLSR	Acetyl (Protein N-term)	_(ac)AADALQDLRQQCLSR_	1	A0A0R4IPL6;A0A0R4ICD3;Q566U3	capsla	2	893.947	1785.88	9.4764e-07	117.09	98.651
AADALQDLRQQCLSRGAAGIK	Acetyl (Protein N-term)	_(ac)AADALQDLRQQCLSRGAAGIK_	2	A0A0R4IPL6;A0A0R4ICD3;Q566U3	capsla	3	762.066	2283.18	1.2614e-24	124.35	109.01
AADALQDLRQQCLSRGAAGIK	Acetyl (Protein N-term)	_(ac)AADALQDLRQQCLSRGAAGIK_	2	A0A0R4IPL6;A0A0R4ICD3;Q566U3	capsla	3	762.066	2283.18	4.1671e-19	108.17	92.048
AADALQDLRQQCLSRGAAGIK	Acetyl (Protein N-term)	_(ac)AADALQDLRQQCLSRGAAGIK_	2	A0A0R4IPL6;A0A0R4ICD3;Q566U3	capsla	3	762.066	2283.18	2.3148e-27	134.52	118.53
AADALQDLRQQCLSRGAAGIK	Acetyl (Protein N-term)	_(ac)AADALQDLRQQCLSRGAAGIK_	2	A0A0R4IPL6;A0A0R4ICD3;Q566U3	capsla	3	762.066	2283.18	6.2994e-14	82.265	68.4
AADCDLQITNAQTK	Unmodified	_AADCDLQITNAQTK_	0	I3IS00;E7EXE9;Q6DRF1	rbbp6	3	516.916	1547.72	0.00071592	68.972	55.31
AADCDLQITNAQTK	Unmodified	_AADCDLQITNAQTK_	0	I3IS00;E7EXE9;Q6DRF1	rbbp6	3	516.916	1547.72	NaN	NaN	NaN
AADCDLQITNAQTK	Unmodified	_AADCDLQITNAQTK_	0	I3IS00;E7EXE9;Q6DRF1	rbbp6	3	516.916	1547.72	NaN	NaN	NaN
AADDPSMFQLK	Oxidation (M)	_AADDPSM(ox)FQLK_	0	F1QUA3;A0A0R4IIA7;A0A0R4IKN2;Q5SPK7	tln2a	2	619.79	1237.56	0.007918	90.64	59.567
AADDPSMFQLK	Oxidation (M)	_AADDPSM(ox)FQLK_	0	F1QUA3;A0A0R4IIA7;A0A0R4IKN2;Q5SPK7	tln2a	2	619.79	1237.56	0.003832	96.936	64.615
AADDPSMFQLK	Oxidation (M)	_AADDPSM(ox)FQLK_	0	F1QUA3;A0A0R4IIA7;A0A0R4IKN2;Q5SPK7	tln2a	2	619.79	1237.56	0.00036226	128.6	92.221
AADDPSMFQLK	Oxidation (M)	_AADDPSM(ox)FQLK_	0	F1QUA3;A0A0R4IIA7;A0A0R4IKN2;Q5SPK7	tln2a	2	619.79	1237.56	NaN	NaN	NaN
AADDPSMFQLK	Unmodified	_AADDPSMFQLK_	0	F1QUA3;A0A0R4IIA7;A0A0R4IKN2;Q5SPK7	tln2a	2	611.792	1221.57	5.5409e-06	194.94	158.38
AADDPSMFQLK	Unmodified	_AADDPSMFQLK_	0	F1QUA3;A0A0R4IIA7;A0A0R4IKN2;Q5SPK7	tln2a	2	611.792	1221.57	NaN	NaN	NaN
AADDVSAQTGCK	Unmodified	_AADDVSAQTGCK_	0	Q8JIY6;A0A0G2L2R7;A0A0G2KU90;A0A0G2KYU0	mtr	3	408.184	1221.53	0.034295	58.172	33.104
AADEDSEDYFVREIEK	Acetyl (Protein N-term)	_(ac)AADEDSEDYFVREIEK_	1	E7F754;Q0P413;X1WE47	vcpkmt	2	979.437	1956.86	2.5189e-11	117.23	97.026
AADEDSEDYFVREIEK	Acetyl (Protein N-term)	_(ac)AADEDSEDYFVREIEK_	1	E7F754;Q0P413;X1WE47	vcpkmt	2	979.437	1956.86	8.654e-11	98.803	82.549
AADEDSEDYFVREIEK	Acetyl (Protein N-term)	_(ac)AADEDSEDYFVREIEK_	1	E7F754;Q0P413;X1WE47	vcpkmt	2	979.437	1956.86	0.0011968	71.268	54.242
AADEDSEDYFVREIEK	Acetyl (Protein N-term)	_(ac)AADEDSEDYFVREIEK_	1	E7F754;Q0P413;X1WE47	vcpkmt	2	979.437	1956.86	5.1951e-11	103.44	88.467
AADEFIK	Unmodified	_AADEFIK_	0	A0A0R4IZW1;F1QUM3;F1QNL5;A0JMI5;A4IG98	gsna	2	397.208	792.402	0.033316	132.29	37.398
AADEFIK	Unmodified	_AADEFIK_	0	A0A0R4IZW1;F1QUM3;F1QNL5;A0JMI5;A4IG98	gsna	2	397.208	792.402	0.058861	116.54	21.655
AADEFIK	Unmodified	_AADEFIK_	0	A0A0R4IZW1;F1QUM3;F1QNL5;A0JMI5;A4IG98	gsna	2	397.208	792.402	0.043952	121.52	26.633
AADEFIK	Unmodified	_AADEFIK_	0	A0A0R4IZW1;F1QUM3;F1QNL5;A0JMI5;A4IG98	gsna	2	397.208	792.402	0.033316	132.29	37.398
AADEFIK	Unmodified	_AADEFIK_	0	A0A0R4IZW1;F1QUM3;F1QNL5;A0JMI5;A4IG98	gsna	2	397.208	792.402	0.043952	124.34	29.456
AADEFIK	Unmodified	_AADEFIK_	0	A0A0R4IZW1;F1QUM3;F1QNL5;A0JMI5;A4IG98	gsna	2	397.208	792.402	0.043952	121.52	22.282
AADEFIK	Unmodified	_AADEFIK_	0	A0A0R4IZW1;F1QUM3;F1QNL5;A0JMI5;A4IG98	gsna	2	397.208	792.402	NaN	NaN	NaN
AADEFIK	Unmodified	_AADEFIK_	0	A0A0R4IZW1;F1QUM3;F1QNL5;A0JMI5;A4IG98	gsna	2	397.208	792.402	NaN	NaN	NaN
AADEFIKK	Unmodified	_AADEFIKK_	1	A0A0R4IZW1;F1QUM3;F1QNL5;A0JMI5;A4IG98	gsna	3	307.84	920.497	0.055232	66.504	35.083
AADEFIKK	Unmodified	_AADEFIKK_	1	A0A0R4IZW1;F1QUM3;F1QNL5;A0JMI5;A4IG98	gsna	3	307.84	920.497	0.0054024	107.57	53.417
AADEFIKK	Unmodified	_AADEFIKK_	1	A0A0R4IZW1;F1QUM3;F1QNL5;A0JMI5;A4IG98	gsna	3	307.84	920.497	0.0087361	98.033	55.924
AADEFIKK	Unmodified	_AADEFIKK_	1	A0A0R4IZW1;F1QUM3;F1QNL5;A0JMI5;A4IG98	gsna	3	307.84	920.497	0.014089	90.629	45.686
AADEFIKK	Unmodified	_AADEFIKK_	1	A0A0R4IZW1;F1QUM3;F1QNL5;A0JMI5;A4IG98	gsna	3	307.84	920.497	0.0044416	110.87	56.467
AADEFIKK	Unmodified	_AADEFIKK_	1	A0A0R4IZW1;F1QUM3;F1QNL5;A0JMI5;A4IG98	gsna	3	307.84	920.497	NaN	NaN	NaN
AADESERGIK	Unmodified	_AADESERGIK_	1	A0A1L6UW65;Q7SXW1	tpm4b	3	359.184	1074.53	0.0043123	93.111	66.992
AADESERGIK	Unmodified	_AADESERGIK_	1	A0A1L6UW65;Q7SXW1	tpm4b	3	359.184	1074.53	0.0065024	86.898	61.681
AADESERGIK	Unmodified	_AADESERGIK_	1	A0A1L6UW65;Q7SXW1	tpm4b	3	359.184	1074.53	0.0010391	93.556	67.617
AADESERGIK	Unmodified	_AADESERGIK_	1	A0A1L6UW65;Q7SXW1	tpm4b	3	359.184	1074.53	0.073819	61.593	45.391
AADESERGIK	Unmodified	_AADESERGIK_	1	A0A1L6UW65;Q7SXW1	tpm4b	3	359.184	1074.53	0.0043123	93.111	67.894
AADESERGIK	Unmodified	_AADESERGIK_	1	A0A1L6UW65;Q7SXW1	tpm4b	3	359.184	1074.53	0.0015994	109.29	84.073
AADESERGIK	Unmodified	_AADESERGIK_	1	A0A1L6UW65;Q7SXW1	tpm4b	3	359.184	1074.53	NaN	NaN	NaN
AADESERGMK	Oxidation (M)	_AADESERGM(ox)K_	1	A0A0R4IAL5;A0A0R4IMN8;A0A1D5NSG1;A0A1L6UW63;A7E2K1;CON__Q3SX28;E7FBZ3;F1QKG7;Q5U3J6;F1R412;I3ISQ1;Q5SPK6;P13104;Q5SPK5;A0A1D5NSA5;A0A1D5NSG3;A0A1D5NSL6;A0A1L6UW60;Q6IQD7;Q7T3F0;Q1LXM2;Q7ZVK9;F6NVA3;Q803M1	zgc:171719;tpm1;tpm4a;tpm3;tpma;tpm2	3	370.501	1108.48	0.081823	55.461	41.556
AADESERGMK	Oxidation (M)	_AADESERGM(ox)K_	1	A0A0R4IAL5;A0A0R4IMN8;A0A1D5NSG1;A0A1L6UW63;A7E2K1;CON__Q3SX28;E7FBZ3;F1QKG7;Q5U3J6;F1R412;I3ISQ1;Q5SPK6;P13104;Q5SPK5;A0A1D5NSA5;A0A1D5NSG3;A0A1D5NSL6;A0A1L6UW60;Q6IQD7;Q7T3F0;Q1LXM2;Q7ZVK9;F6NVA3;Q803M1	zgc:171719;tpm1;tpm4a;tpm3;tpma;tpm2	3	370.501	1108.48	0.06256	60.064	45.092
AADESERGMK	Oxidation (M)	_AADESERGM(ox)K_	1	A0A0R4IAL5;A0A0R4IMN8;A0A1D5NSG1;A0A1L6UW63;A7E2K1;CON__Q3SX28;E7FBZ3;F1QKG7;Q5U3J6;F1R412;I3ISQ1;Q5SPK6;P13104;Q5SPK5;A0A1D5NSA5;A0A1D5NSG3;A0A1D5NSL6;A0A1L6UW60;Q6IQD7;Q7T3F0;Q1LXM2;Q7ZVK9;F6NVA3;Q803M1	zgc:171719;tpm1;tpm4a;tpm3;tpma;tpm2	3	370.501	1108.48	0.063215	59.908	43.683
AADESERGMK	Oxidation (M)	_AADESERGM(ox)K_	1	A0A0R4IAL5;A0A0R4IMN8;A0A1D5NSG1;A0A1L6UW63;A7E2K1;CON__Q3SX28;E7FBZ3;F1QKG7;Q5U3J6;F1R412;I3ISQ1;Q5SPK6;P13104;Q5SPK5;A0A1D5NSA5;A0A1D5NSG3;A0A1D5NSL6;A0A1L6UW60;Q6IQD7;Q7T3F0;Q1LXM2;Q7ZVK9;F6NVA3;Q803M1	zgc:171719;tpm1;tpm4a;tpm3;tpma;tpm2	3	370.501	1108.48	0.0087055	82.645	66.421
AADESERGMK	Oxidation (M)	_AADESERGM(ox)K_	1	A0A0R4IAL5;A0A0R4IMN8;A0A1D5NSG1;A0A1L6UW63;A7E2K1;CON__Q3SX28;E7FBZ3;F1QKG7;Q5U3J6;F1R412;I3ISQ1;Q5SPK6;P13104;Q5SPK5;A0A1D5NSA5;A0A1D5NSG3;A0A1D5NSL6;A0A1L6UW60;Q6IQD7;Q7T3F0;Q1LXM2;Q7ZVK9;F6NVA3;Q803M1	zgc:171719;tpm1;tpm4a;tpm3;tpma;tpm2	3	370.501	1108.48	0.075737	56.916	40.691
AADESERGMK	Oxidation (M)	_AADESERGM(ox)K_	1	A0A0R4IAL5;A0A0R4IMN8;A0A1D5NSG1;A0A1L6UW63;A7E2K1;CON__Q3SX28;E7FBZ3;F1QKG7;Q5U3J6;F1R412;I3ISQ1;Q5SPK6;P13104;Q5SPK5;A0A1D5NSA5;A0A1D5NSG3;A0A1D5NSL6;A0A1L6UW60;Q6IQD7;Q7T3F0;Q1LXM2;Q7ZVK9;F6NVA3;Q803M1	zgc:171719;tpm1;tpm4a;tpm3;tpma;tpm2	3	370.501	1108.48	0.027029	69.276	53.051
AADESERGMK	Oxidation (M)	_AADESERGM(ox)K_	1	A0A0R4IAL5;A0A0R4IMN8;A0A1D5NSG1;A0A1L6UW63;A7E2K1;CON__Q3SX28;E7FBZ3;F1QKG7;Q5U3J6;F1R412;I3ISQ1;Q5SPK6;P13104;Q5SPK5;A0A1D5NSA5;A0A1D5NSG3;A0A1D5NSL6;A0A1L6UW60;Q6IQD7;Q7T3F0;Q1LXM2;Q7ZVK9;F6NVA3;Q803M1	zgc:171719;tpm1;tpm4a;tpm3;tpma;tpm2	3	370.501	1108.48	0.02528	70.552	54.98
AADESERGMK	Oxidation (M)	_AADESERGM(ox)K_	1	A0A0R4IAL5;A0A0R4IMN8;A0A1D5NSG1;A0A1L6UW63;A7E2K1;CON__Q3SX28;E7FBZ3;F1QKG7;Q5U3J6;F1R412;I3ISQ1;Q5SPK6;P13104;Q5SPK5;A0A1D5NSA5;A0A1D5NSG3;A0A1D5NSL6;A0A1L6UW60;Q6IQD7;Q7T3F0;Q1LXM2;Q7ZVK9;F6NVA3;Q803M1	zgc:171719;tpm1;tpm4a;tpm3;tpma;tpm2	4	278.128	1108.48	0.017156	68.657	50.793
AADESERGMK	Oxidation (M)	_AADESERGM(ox)K_	1	A0A0R4IAL5;A0A0R4IMN8;A0A1D5NSG1;A0A1L6UW63;A7E2K1;CON__Q3SX28;E7FBZ3;F1QKG7;Q5U3J6;F1R412;I3ISQ1;Q5SPK6;P13104;Q5SPK5;A0A1D5NSA5;A0A1D5NSG3;A0A1D5NSL6;A0A1L6UW60;Q6IQD7;Q7T3F0;Q1LXM2;Q7ZVK9;F6NVA3;Q803M1	zgc:171719;tpm1;tpm4a;tpm3;tpma;tpm2	3	370.501	1108.48	0.060658	60.518	44.294
AADESERGMK	Oxidation (M)	_AADESERGM(ox)K_	1	A0A0R4IAL5;A0A0R4IMN8;A0A1D5NSG1;A0A1L6UW63;A7E2K1;CON__Q3SX28;E7FBZ3;F1QKG7;Q5U3J6;F1R412;I3ISQ1;Q5SPK6;P13104;Q5SPK5;A0A1D5NSA5;A0A1D5NSG3;A0A1D5NSL6;A0A1L6UW60;Q6IQD7;Q7T3F0;Q1LXM2;Q7ZVK9;F6NVA3;Q803M1	zgc:171719;tpm1;tpm4a;tpm3;tpma;tpm2	3	370.501	1108.48	0.0087055	82.645	66.421
AADESERGMK	Oxidation (M)	_AADESERGM(ox)K_	1	A0A0R4IAL5;A0A0R4IMN8;A0A1D5NSG1;A0A1L6UW63;A7E2K1;CON__Q3SX28;E7FBZ3;F1QKG7;Q5U3J6;F1R412;I3ISQ1;Q5SPK6;P13104;Q5SPK5;A0A1D5NSA5;A0A1D5NSG3;A0A1D5NSL6;A0A1L6UW60;Q6IQD7;Q7T3F0;Q1LXM2;Q7ZVK9;F6NVA3;Q803M1	zgc:171719;tpm1;tpm4a;tpm3;tpma;tpm2	3	370.501	1108.48	0.035341	66.568	50.484
AADESERGMK	Oxidation (M)	_AADESERGM(ox)K_	1	A0A0R4IAL5;A0A0R4IMN8;A0A1D5NSG1;A0A1L6UW63;A7E2K1;CON__Q3SX28;E7FBZ3;F1QKG7;Q5U3J6;F1R412;I3ISQ1;Q5SPK6;P13104;Q5SPK5;A0A1D5NSA5;A0A1D5NSG3;A0A1D5NSL6;A0A1L6UW60;Q6IQD7;Q7T3F0;Q1LXM2;Q7ZVK9;F6NVA3;Q803M1	zgc:171719;tpm1;tpm4a;tpm3;tpma;tpm2	4	278.128	1108.48	0.015939	70.1	51.788
AADESERGMK	Oxidation (M)	_AADESERGM(ox)K_	1	A0A0R4IAL5;A0A0R4IMN8;A0A1D5NSG1;A0A1L6UW63;A7E2K1;CON__Q3SX28;E7FBZ3;F1QKG7;Q5U3J6;F1R412;I3ISQ1;Q5SPK6;P13104;Q5SPK5;A0A1D5NSA5;A0A1D5NSG3;A0A1D5NSL6;A0A1L6UW60;Q6IQD7;Q7T3F0;Q1LXM2;Q7ZVK9;F6NVA3;Q803M1	zgc:171719;tpm1;tpm4a;tpm3;tpma;tpm2	3	370.501	1108.48	0.027877	68.657	52.433
AADESERGMK	Oxidation (M)	_AADESERGM(ox)K_	1	A0A0R4IAL5;A0A0R4IMN8;A0A1D5NSG1;A0A1L6UW63;A7E2K1;CON__Q3SX28;E7FBZ3;F1QKG7;Q5U3J6;F1R412;I3ISQ1;Q5SPK6;P13104;Q5SPK5;A0A1D5NSA5;A0A1D5NSG3;A0A1D5NSL6;A0A1L6UW60;Q6IQD7;Q7T3F0;Q1LXM2;Q7ZVK9;F6NVA3;Q803M1	zgc:171719;tpm1;tpm4a;tpm3;tpma;tpm2	3	370.501	1108.48	0.076923	56.632	40.408
AADESERGMK	Oxidation (M)	_AADESERGM(ox)K_	1	A0A0R4IAL5;A0A0R4IMN8;A0A1D5NSG1;A0A1L6UW63;A7E2K1;CON__Q3SX28;E7FBZ3;F1QKG7;Q5U3J6;F1R412;I3ISQ1;Q5SPK6;P13104;Q5SPK5;A0A1D5NSA5;A0A1D5NSG3;A0A1D5NSL6;A0A1L6UW60;Q6IQD7;Q7T3F0;Q1LXM2;Q7ZVK9;F6NVA3;Q803M1	zgc:171719;tpm1;tpm4a;tpm3;tpma;tpm2	3	370.501	1108.48	0.0021513	97.965	82.394
AADESERGMK	Oxidation (M)	_AADESERGM(ox)K_	1	A0A0R4IAL5;A0A0R4IMN8;A0A1D5NSG1;A0A1L6UW63;A7E2K1;CON__Q3SX28;E7FBZ3;F1QKG7;Q5U3J6;F1R412;I3ISQ1;Q5SPK6;P13104;Q5SPK5;A0A1D5NSA5;A0A1D5NSG3;A0A1D5NSL6;A0A1L6UW60;Q6IQD7;Q7T3F0;Q1LXM2;Q7ZVK9;F6NVA3;Q803M1	zgc:171719;tpm1;tpm4a;tpm3;tpma;tpm2	3	370.501	1108.48	0.064312	59.645	44.074
AADESERGMK	Oxidation (M)	_AADESERGM(ox)K_	1	A0A0R4IAL5;A0A0R4IMN8;A0A1D5NSG1;A0A1L6UW63;A7E2K1;CON__Q3SX28;E7FBZ3;F1QKG7;Q5U3J6;F1R412;I3ISQ1;Q5SPK6;P13104;Q5SPK5;A0A1D5NSA5;A0A1D5NSG3;A0A1D5NSL6;A0A1L6UW60;Q6IQD7;Q7T3F0;Q1LXM2;Q7ZVK9;F6NVA3;Q803M1	zgc:171719;tpm1;tpm4a;tpm3;tpma;tpm2	3	370.501	1108.48	NaN	NaN	NaN
AADESERGMK	Oxidation (M)	_AADESERGM(ox)K_	1	A0A0R4IAL5;A0A0R4IMN8;A0A1D5NSG1;A0A1L6UW63;A7E2K1;CON__Q3SX28;E7FBZ3;F1QKG7;Q5U3J6;F1R412;I3ISQ1;Q5SPK6;P13104;Q5SPK5;A0A1D5NSA5;A0A1D5NSG3;A0A1D5NSL6;A0A1L6UW60;Q6IQD7;Q7T3F0;Q1LXM2;Q7ZVK9;F6NVA3;Q803M1	zgc:171719;tpm1;tpm4a;tpm3;tpma;tpm2	4	278.128	1108.48	NaN	NaN	NaN
AADESERGMK	Oxidation (M)	_AADESERGM(ox)K_	1	A0A0R4IAL5;A0A0R4IMN8;A0A1D5NSG1;A0A1L6UW63;A7E2K1;CON__Q3SX28;E7FBZ3;F1QKG7;Q5U3J6;F1R412;I3ISQ1;Q5SPK6;P13104;Q5SPK5;A0A1D5NSA5;A0A1D5NSG3;A0A1D5NSL6;A0A1L6UW60;Q6IQD7;Q7T3F0;Q1LXM2;Q7ZVK9;F6NVA3;Q803M1	zgc:171719;tpm1;tpm4a;tpm3;tpma;tpm2	4	278.128	1108.48	NaN	NaN	NaN
AADESERGMK	Unmodified	_AADESERGMK_	1	A0A0R4IAL5;A0A0R4IMN8;A0A1D5NSG1;A0A1L6UW63;A7E2K1;CON__Q3SX28;E7FBZ3;F1QKG7;Q5U3J6;F1R412;I3ISQ1;Q5SPK6;P13104;Q5SPK5;A0A1D5NSA5;A0A1D5NSG3;A0A1D5NSL6;A0A1L6UW60;Q6IQD7;Q7T3F0;Q1LXM2;Q7ZVK9;F6NVA3;Q803M1	zgc:171719;tpm1;tpm4a;tpm3;tpma;tpm2	3	365.17	1092.49	0.0010214	119.68	81.324
AADESERGMK	Unmodified	_AADESERGMK_	1	A0A0R4IAL5;A0A0R4IMN8;A0A1D5NSG1;A0A1L6UW63;A7E2K1;CON__Q3SX28;E7FBZ3;F1QKG7;Q5U3J6;F1R412;I3ISQ1;Q5SPK6;P13104;Q5SPK5;A0A1D5NSA5;A0A1D5NSG3;A0A1D5NSL6;A0A1L6UW60;Q6IQD7;Q7T3F0;Q1LXM2;Q7ZVK9;F6NVA3;Q803M1	zgc:171719;tpm1;tpm4a;tpm3;tpma;tpm2	3	365.17	1092.49	0.00042929	108.47	67.022
AADESERGMK	Unmodified	_AADESERGMK_	1	A0A0R4IAL5;A0A0R4IMN8;A0A1D5NSG1;A0A1L6UW63;A7E2K1;CON__Q3SX28;E7FBZ3;F1QKG7;Q5U3J6;F1R412;I3ISQ1;Q5SPK6;P13104;Q5SPK5;A0A1D5NSA5;A0A1D5NSG3;A0A1D5NSL6;A0A1L6UW60;Q6IQD7;Q7T3F0;Q1LXM2;Q7ZVK9;F6NVA3;Q803M1	zgc:171719;tpm1;tpm4a;tpm3;tpma;tpm2	2	547.251	1092.49	0.00048993	143.7	80.217
AADESERGMK	Unmodified	_AADESERGMK_	1	A0A0R4IAL5;A0A0R4IMN8;A0A1D5NSG1;A0A1L6UW63;A7E2K1;CON__Q3SX28;E7FBZ3;F1QKG7;Q5U3J6;F1R412;I3ISQ1;Q5SPK6;P13104;Q5SPK5;A0A1D5NSA5;A0A1D5NSG3;A0A1D5NSL6;A0A1L6UW60;Q6IQD7;Q7T3F0;Q1LXM2;Q7ZVK9;F6NVA3;Q803M1	zgc:171719;tpm1;tpm4a;tpm3;tpma;tpm2	2	547.251	1092.49	6.6966e-06	186.78	129.61
AADESERGMK	Unmodified	_AADESERGMK_	1	A0A0R4IAL5;A0A0R4IMN8;A0A1D5NSG1;A0A1L6UW63;A7E2K1;CON__Q3SX28;E7FBZ3;F1QKG7;Q5U3J6;F1R412;I3ISQ1;Q5SPK6;P13104;Q5SPK5;A0A1D5NSA5;A0A1D5NSG3;A0A1D5NSL6;A0A1L6UW60;Q6IQD7;Q7T3F0;Q1LXM2;Q7ZVK9;F6NVA3;Q803M1	zgc:171719;tpm1;tpm4a;tpm3;tpma;tpm2	3	365.17	1092.49	0.00033914	126.31	74.586
AADESERGMK	Unmodified	_AADESERGMK_	1	A0A0R4IAL5;A0A0R4IMN8;A0A1D5NSG1;A0A1L6UW63;A7E2K1;CON__Q3SX28;E7FBZ3;F1QKG7;Q5U3J6;F1R412;I3ISQ1;Q5SPK6;P13104;Q5SPK5;A0A1D5NSA5;A0A1D5NSG3;A0A1D5NSL6;A0A1L6UW60;Q6IQD7;Q7T3F0;Q1LXM2;Q7ZVK9;F6NVA3;Q803M1	zgc:171719;tpm1;tpm4a;tpm3;tpma;tpm2	3	365.17	1092.49	0.00072607	130.41	78.685
AADESERGMK	Unmodified	_AADESERGMK_	1	A0A0R4IAL5;A0A0R4IMN8;A0A1D5NSG1;A0A1L6UW63;A7E2K1;CON__Q3SX28;E7FBZ3;F1QKG7;Q5U3J6;F1R412;I3ISQ1;Q5SPK6;P13104;Q5SPK5;A0A1D5NSA5;A0A1D5NSG3;A0A1D5NSL6;A0A1L6UW60;Q6IQD7;Q7T3F0;Q1LXM2;Q7ZVK9;F6NVA3;Q803M1	zgc:171719;tpm1;tpm4a;tpm3;tpma;tpm2	3	365.17	1092.49	0.0018892	84.817	40.468
AADESERGMKVIENR	Oxidation (M)	_AADESERGM(ox)KVIENR_	2	A0A0R4IAL5;A0A0R4IMN8;A0A1D5NSG1;A0A1L6UW63;A7E2K1;CON__Q3SX28;E7FBZ3;F1QKG7;Q5U3J6;F1R412;I3ISQ1;Q5SPK6;P13104;Q5SPK5;A0A1D5NSA5;A0A1D5NSG3;A0A1D5NSL6;A0A1L6UW60;Q6IQD7;Q7T3F0;Q1LXM2;Q7ZVK9;F6NVA3;Q803M1	zgc:171719;tpm1;tpm4a;tpm3;tpma;tpm2	4	430.963	1719.82	0.034615	52.966	41.591
AADESERGMKVIENR	Oxidation (M)	_AADESERGM(ox)KVIENR_	2	A0A0R4IAL5;A0A0R4IMN8;A0A1D5NSG1;A0A1L6UW63;A7E2K1;CON__Q3SX28;E7FBZ3;F1QKG7;Q5U3J6;F1R412;I3ISQ1;Q5SPK6;P13104;Q5SPK5;A0A1D5NSA5;A0A1D5NSG3;A0A1D5NSL6;A0A1L6UW60;Q6IQD7;Q7T3F0;Q1LXM2;Q7ZVK9;F6NVA3;Q803M1	zgc:171719;tpm1;tpm4a;tpm3;tpma;tpm2	4	430.963	1719.82	NaN	NaN	NaN
AADESERGMKVIENR	Oxidation (M)	_AADESERGM(ox)KVIENR_	2	A0A0R4IAL5;A0A0R4IMN8;A0A1D5NSG1;A0A1L6UW63;A7E2K1;CON__Q3SX28;E7FBZ3;F1QKG7;Q5U3J6;F1R412;I3ISQ1;Q5SPK6;P13104;Q5SPK5;A0A1D5NSA5;A0A1D5NSG3;A0A1D5NSL6;A0A1L6UW60;Q6IQD7;Q7T3F0;Q1LXM2;Q7ZVK9;F6NVA3;Q803M1	zgc:171719;tpm1;tpm4a;tpm3;tpma;tpm2	4	430.963	1719.82	NaN	NaN	NaN
AADESVFLR	Acetyl (Protein N-term)	_(ac)AADESVFLR_	0	G1K2K5;Q5U3W0	cpped1	2	525.267	1048.52	0.072566	78.77	69.757
AADESVFLR	Acetyl (Protein N-term)	_(ac)AADESVFLR_	0	G1K2K5;Q5U3W0	cpped1	2	525.267	1048.52	0.0033241	108.46	90.694
AADESVFLR	Acetyl (Protein N-term)	_(ac)AADESVFLR_	0	G1K2K5;Q5U3W0	cpped1	2	525.267	1048.52	0.0036594	109.86	88.709
AADESVFLR	Acetyl (Protein N-term)	_(ac)AADESVFLR_	0	G1K2K5;Q5U3W0	cpped1	2	525.267	1048.52	0.01665	96.253	81.032
AADESVFLRAK	Acetyl (Protein N-term)	_(ac)AADESVFLRAK_	1	G1K2K5;Q5U3W0	cpped1	2	624.833	1247.65	3.1413e-07	124.23	94.064
AADESVFLRAK	Acetyl (Protein N-term)	_(ac)AADESVFLRAK_	1	G1K2K5;Q5U3W0	cpped1	2	624.833	1247.65	1.4979e-07	118.33	90.166
AADESVFLRAK	Acetyl (Protein N-term)	_(ac)AADESVFLRAK_	1	G1K2K5;Q5U3W0	cpped1	2	624.833	1247.65	0.00010376	107.69	80.595
AADESVFLRAK	Acetyl (Protein N-term)	_(ac)AADESVFLRAK_	1	G1K2K5;Q5U3W0	cpped1	2	624.833	1247.65	6.8677e-07	104.01	75.845
AADGPGDRFIIGESQAGEQPTHTVMPGQVMR	2 Oxidation (M)	_AADGPGDRFIIGESQAGEQPTHTVM(ox)PGQVM(ox)R_	1	D3KYL1;D3KYL2;A0A0R4IST7;A0A0R4IL13	gphnb	4	821.891	3283.54	5.2622e-38	166.03	147.02
AADGPGDRFIIGESQAGEQPTHTVMPGQVMR	2 Oxidation (M)	_AADGPGDRFIIGESQAGEQPTHTVM(ox)PGQVM(ox)R_	1	D3KYL1;D3KYL2;A0A0R4IST7;A0A0R4IL13	gphnb	4	821.891	3283.54	5.1612e-23	137.7	126.31
AADGPGDRFIIGESQAGEQPTLTVMPGQVMR	2 Oxidation (M)	_AADGPGDRFIIGESQAGEQPTLTVM(ox)PGQVM(ox)R_	1	D3KYK7;D3KYK8;D3KYK9;D3KYL0;A0A0R4INA6	gphna	4	815.897	3259.56	2.8482e-12	106.6	96.626
AADGPGDRFIIGESQAGEQPTLTVMPGQVMR	2 Oxidation (M)	_AADGPGDRFIIGESQAGEQPTLTVM(ox)PGQVM(ox)R_	1	D3KYK7;D3KYK8;D3KYK9;D3KYL0;A0A0R4INA6	gphna	3	1087.53	3259.56	0.0014341	55.428	49.398
AADGPGDRFIIGESQAGEQPTLTVMPGQVMR	2 Oxidation (M)	_AADGPGDRFIIGESQAGEQPTLTVM(ox)PGQVM(ox)R_	1	D3KYK7;D3KYK8;D3KYK9;D3KYL0;A0A0R4INA6	gphna	4	815.897	3259.56	2.3284e-08	94.802	84.402
AADGPGDRFIIGESQAGEQPTLTVMPGQVMR	2 Oxidation (M)	_AADGPGDRFIIGESQAGEQPTLTVM(ox)PGQVM(ox)R_	1	D3KYK7;D3KYK8;D3KYK9;D3KYL0;A0A0R4INA6	gphna	4	815.897	3259.56	3.2121e-12	105.54	98.74
AADGPGDRFIIGESQAGEQPTLTVMPGQVMR	2 Oxidation (M)	_AADGPGDRFIIGESQAGEQPTLTVM(ox)PGQVM(ox)R_	1	D3KYK7;D3KYK8;D3KYK9;D3KYL0;A0A0R4INA6	gphna	3	1087.53	3259.56	NaN	NaN	NaN
AADGVQMLDVYDLLRFDNPDGGVWK	Oxidation (M)	_AADGVQM(ox)LDVYDLLRFDNPDGGVWK_	1	A0A0R4IVS5;A8KB62	man2a1	4	703.342	2809.34	1.0819e-16	133.76	119.89
AADGVQMLDVYDLLRFDNPDGGVWK	Oxidation (M)	_AADGVQM(ox)LDVYDLLRFDNPDGGVWK_	1	A0A0R4IVS5;A8KB62	man2a1	4	703.342	2809.34	NaN	NaN	NaN
AADIDCVAYTK	Unmodified	_AADIDCVAYTK_	0	Q5RHZ6;Q561S3	osgep	2	613.79	1225.56	0.0004121	154.24	117.18
AADIDCVAYTK	Unmodified	_AADIDCVAYTK_	0	Q5RHZ6;Q561S3	osgep	2	613.79	1225.56	2.0113e-08	163.66	115.38
AADIDCVAYTK	Unmodified	_AADIDCVAYTK_	0	Q5RHZ6;Q561S3	osgep	2	613.79	1225.56	4.6666e-10	164.43	121.14
AADIDQEVK	Unmodified	_AADIDQEVK_	0	Q5TYZ5;Q802V5;A8E7M5	cand1;cand2	2	494.751	987.487	0.0011669	177.3	100.63
AADIDQEVK	Unmodified	_AADIDQEVK_	0	Q5TYZ5;Q802V5;A8E7M5	cand1;cand2	2	494.751	987.487	0.0015726	164.68	91.018
AADIDQEVK	Unmodified	_AADIDQEVK_	0	Q5TYZ5;Q802V5;A8E7M5	cand1;cand2	2	494.751	987.487	0.00057795	188.66	117.44
AADIDQEVK	Unmodified	_AADIDQEVK_	0	Q5TYZ5;Q802V5;A8E7M5	cand1;cand2	2	494.751	987.487	0.0021044	152.86	79.65
AADIDQEVK	Unmodified	_AADIDQEVK_	0	Q5TYZ5;Q802V5;A8E7M5	cand1;cand2	2	494.751	987.487	0.0021044	152.81	81.59
AADIDQEVK	Unmodified	_AADIDQEVK_	0	Q5TYZ5;Q802V5;A8E7M5	cand1;cand2	2	494.751	987.487	0.0021044	152.81	81.59
AADIECHLQPTVIDCMR	Oxidation (M)	_AADIECHLQPTVIDCM(ox)R_	0	B8JL43;F1R858;Q6IMF9;E7FBJ1;B8Q685;A0A0R4IHQ0;E7F6H5;B8Q686	tfa	2	1022.97	2043.92	1.1134e-08	129.77	112.66
AADIECHLQPTVIDCMR	Oxidation (M)	_AADIECHLQPTVIDCM(ox)R_	0	B8JL43;F1R858;Q6IMF9;E7FBJ1;B8Q685;A0A0R4IHQ0;E7F6H5;B8Q686	tfa	4	511.987	2043.92	0.0012782	74.141	67.704
AADIECHLQPTVIDCMR	Oxidation (M)	_AADIECHLQPTVIDCM(ox)R_	0	B8JL43;F1R858;Q6IMF9;E7FBJ1;B8Q685;A0A0R4IHQ0;E7F6H5;B8Q686	tfa	3	682.313	2043.92	0.073696	40.962	34.799
AADIECHLQPTVIDCMR	Oxidation (M)	_AADIECHLQPTVIDCM(ox)R_	0	B8JL43;F1R858;Q6IMF9;E7FBJ1;B8Q685;A0A0R4IHQ0;E7F6H5;B8Q686	tfa	3	682.313	2043.92	0.015229	56.25	51.348
AADIECHLQPTVIDCMR	Oxidation (M)	_AADIECHLQPTVIDCM(ox)R_	0	B8JL43;F1R858;Q6IMF9;E7FBJ1;B8Q685;A0A0R4IHQ0;E7F6H5;B8Q686	tfa	2	1022.97	2043.92	2.3375e-07	116.51	99.568
AADIECHLQPTVIDCMR	Oxidation (M)	_AADIECHLQPTVIDCM(ox)R_	0	B8JL43;F1R858;Q6IMF9;E7FBJ1;B8Q685;A0A0R4IHQ0;E7F6H5;B8Q686	tfa	2	1022.97	2043.92	0.0036143	80.318	70.197
AADIECHLQPTVIDCMR	Oxidation (M)	_AADIECHLQPTVIDCM(ox)R_	0	B8JL43;F1R858;Q6IMF9;E7FBJ1;B8Q685;A0A0R4IHQ0;E7F6H5;B8Q686	tfa	4	511.987	2043.92	0.053549	45.618	34.347
AADIECHLQPTVIDCMR	Oxidation (M)	_AADIECHLQPTVIDCM(ox)R_	0	B8JL43;F1R858;Q6IMF9;E7FBJ1;B8Q685;A0A0R4IHQ0;E7F6H5;B8Q686	tfa	3	682.313	2043.92	0.057031	44.539	37.958
AADIECHLQPTVIDCMR	Oxidation (M)	_AADIECHLQPTVIDCM(ox)R_	0	B8JL43;F1R858;Q6IMF9;E7FBJ1;B8Q685;A0A0R4IHQ0;E7F6H5;B8Q686	tfa	3	682.313	2043.92	0.0059225	64.56	54.98
AADIECHLQPTVIDCMR	Oxidation (M)	_AADIECHLQPTVIDCM(ox)R_	0	B8JL43;F1R858;Q6IMF9;E7FBJ1;B8Q685;A0A0R4IHQ0;E7F6H5;B8Q686	tfa	3	682.313	2043.92	0.024107	51.606	45.444
AADIECHLQPTVIDCMR	Oxidation (M)	_AADIECHLQPTVIDCM(ox)R_	0	B8JL43;F1R858;Q6IMF9;E7FBJ1;B8Q685;A0A0R4IHQ0;E7F6H5;B8Q686	tfa	2	1022.97	2043.92	6.4198e-05	104.81	92.01
AADIECHLQPTVIDCMR	Oxidation (M)	_AADIECHLQPTVIDCM(ox)R_	0	B8JL43;F1R858;Q6IMF9;E7FBJ1;B8Q685;A0A0R4IHQ0;E7F6H5;B8Q686	tfa	4	511.987	2043.92	0.014987	56.851	50.414
AADIECHLQPTVIDCMR	Oxidation (M)	_AADIECHLQPTVIDCM(ox)R_	0	B8JL43;F1R858;Q6IMF9;E7FBJ1;B8Q685;A0A0R4IHQ0;E7F6H5;B8Q686	tfa	2	1022.97	2043.92	0.0041073	79.492	69.014
AADIECHLQPTVIDCMR	Oxidation (M)	_AADIECHLQPTVIDCM(ox)R_	0	B8JL43;F1R858;Q6IMF9;E7FBJ1;B8Q685;A0A0R4IHQ0;E7F6H5;B8Q686	tfa	3	682.313	2043.92	0.019123	52.773	47.871
AADIECHLQPTVIDCMR	Oxidation (M)	_AADIECHLQPTVIDCM(ox)R_	0	B8JL43;F1R858;Q6IMF9;E7FBJ1;B8Q685;A0A0R4IHQ0;E7F6H5;B8Q686	tfa	3	682.313	2043.92	NaN	NaN	NaN
AADIECHLQPTVIDCMR	Oxidation (M)	_AADIECHLQPTVIDCM(ox)R_	0	B8JL43;F1R858;Q6IMF9;E7FBJ1;B8Q685;A0A0R4IHQ0;E7F6H5;B8Q686	tfa	3	682.313	2043.92	NaN	NaN	NaN
AADIECHLQPTVIDCMR	Oxidation (M)	_AADIECHLQPTVIDCM(ox)R_	0	B8JL43;F1R858;Q6IMF9;E7FBJ1;B8Q685;A0A0R4IHQ0;E7F6H5;B8Q686	tfa	3	682.313	2043.92	NaN	NaN	NaN
AADIECHLQPTVIDCMR	Oxidation (M)	_AADIECHLQPTVIDCM(ox)R_	0	B8JL43;F1R858;Q6IMF9;E7FBJ1;B8Q685;A0A0R4IHQ0;E7F6H5;B8Q686	tfa	4	511.987	2043.92	NaN	NaN	NaN
AADIECHLQPTVIDCMR	Oxidation (M)	_AADIECHLQPTVIDCM(ox)R_	0	B8JL43;F1R858;Q6IMF9;E7FBJ1;B8Q685;A0A0R4IHQ0;E7F6H5;B8Q686	tfa	3	682.313	2043.92	NaN	NaN	NaN
AADIECHLQPTVIDCMR	Oxidation (M)	_AADIECHLQPTVIDCM(ox)R_	0	B8JL43;F1R858;Q6IMF9;E7FBJ1;B8Q685;A0A0R4IHQ0;E7F6H5;B8Q686	tfa	3	682.313	2043.92	NaN	NaN	NaN
AADIECHLQPTVIDCMR	Oxidation (M)	_AADIECHLQPTVIDCM(ox)R_	0	B8JL43;F1R858;Q6IMF9;E7FBJ1;B8Q685;A0A0R4IHQ0;E7F6H5;B8Q686	tfa	3	682.313	2043.92	NaN	NaN	NaN
AADIECHLQPTVIDCMR	Oxidation (M)	_AADIECHLQPTVIDCM(ox)R_	0	B8JL43;F1R858;Q6IMF9;E7FBJ1;B8Q685;A0A0R4IHQ0;E7F6H5;B8Q686	tfa	3	682.313	2043.92	NaN	NaN	NaN
AADIECHLQPTVIDCMR	Oxidation (M)	_AADIECHLQPTVIDCM(ox)R_	0	B8JL43;F1R858;Q6IMF9;E7FBJ1;B8Q685;A0A0R4IHQ0;E7F6H5;B8Q686	tfa	3	682.313	2043.92	NaN	NaN	NaN
AADIECHLQPTVIDCMR	Oxidation (M)	_AADIECHLQPTVIDCM(ox)R_	0	B8JL43;F1R858;Q6IMF9;E7FBJ1;B8Q685;A0A0R4IHQ0;E7F6H5;B8Q686	tfa	3	682.313	2043.92	NaN	NaN	NaN
AADIECHLQPTVIDCMR	Oxidation (M)	_AADIECHLQPTVIDCM(ox)R_	0	B8JL43;F1R858;Q6IMF9;E7FBJ1;B8Q685;A0A0R4IHQ0;E7F6H5;B8Q686	tfa	3	682.313	2043.92	NaN	NaN	NaN
AADIECHLQPTVIDCMR	Unmodified	_AADIECHLQPTVIDCMR_	0	B8JL43;F1R858;Q6IMF9;E7FBJ1;B8Q685;A0A0R4IHQ0;E7F6H5;B8Q686	tfa	3	676.982	2027.92	2.5229e-11	136.01	127.67
AADIECHLQPTVIDCMR	Unmodified	_AADIECHLQPTVIDCMR_	0	B8JL43;F1R858;Q6IMF9;E7FBJ1;B8Q685;A0A0R4IHQ0;E7F6H5;B8Q686	tfa	2	1014.97	2027.92	8.8312e-19	235.25	218.9
AADIECHLQPTVIDCMR	Unmodified	_AADIECHLQPTVIDCMR_	0	B8JL43;F1R858;Q6IMF9;E7FBJ1;B8Q685;A0A0R4IHQ0;E7F6H5;B8Q686	tfa	3	676.982	2027.92	1.3399e-11	146.3	128.38
AADIECHLQPTVIDCMR	Unmodified	_AADIECHLQPTVIDCMR_	0	B8JL43;F1R858;Q6IMF9;E7FBJ1;B8Q685;A0A0R4IHQ0;E7F6H5;B8Q686	tfa	3	676.982	2027.92	1.1281e-12	166.04	151.81
AADIECHLQPTVIDCMR	Unmodified	_AADIECHLQPTVIDCMR_	0	B8JL43;F1R858;Q6IMF9;E7FBJ1;B8Q685;A0A0R4IHQ0;E7F6H5;B8Q686	tfa	3	676.982	2027.92	8.4367e-21	207.55	192.39
AADIECHLQPTVIDCMR	Unmodified	_AADIECHLQPTVIDCMR_	0	B8JL43;F1R858;Q6IMF9;E7FBJ1;B8Q685;A0A0R4IHQ0;E7F6H5;B8Q686	tfa	2	1014.97	2027.92	5.685e-44	315.43	292.55
AADIECHLQPTVIDCMR	Unmodified	_AADIECHLQPTVIDCMR_	0	B8JL43;F1R858;Q6IMF9;E7FBJ1;B8Q685;A0A0R4IHQ0;E7F6H5;B8Q686	tfa	2	1014.97	2027.92	NaN	NaN	NaN
AADIECHLQPTVIDCMR	Unmodified	_AADIECHLQPTVIDCMR_	0	B8JL43;F1R858;Q6IMF9;E7FBJ1;B8Q685;A0A0R4IHQ0;E7F6H5;B8Q686	tfa	2	1014.97	2027.92	NaN	NaN	NaN
AADIISGPK	Unmodified	_AADIISGPK_	0	F1R9W9;Q7SY23;A0A140LG76	aldh4a1	2	436.248	870.481	0.044111	98.033	42.357
AADIISGPK	Unmodified	_AADIISGPK_	0	F1R9W9;Q7SY23;A0A140LG76	aldh4a1	2	436.248	870.481	0.014036	118.5	48.497
AADIISGPK	Unmodified	_AADIISGPK_	0	F1R9W9;Q7SY23;A0A140LG76	aldh4a1	2	436.248	870.481	0.0122	120.15	53.355
AADIISGPK	Unmodified	_AADIISGPK_	0	F1R9W9;Q7SY23;A0A140LG76	aldh4a1	2	436.248	870.481	NaN	NaN	NaN
AADIRSDGVSSAADGSELK	Unmodified	_AADIRSDGVSSAADGSELK_	1	Q4V9H6;F1QMF2	fam210b	3	616.969	1847.89	1.1555e-05	106.03	88.108
AADLGDQCHLFNTLGK	Unmodified	_AADLGDQCHLFNTLGK_	0	Q6PEH0;A0A0R4IIP1	dus3l	3	587.286	1758.84	0.0001236	93.754	82.493
AADLGDQCHLFNTLGK	Unmodified	_AADLGDQCHLFNTLGK_	0	Q6PEH0;A0A0R4IIP1	dus3l	3	587.286	1758.84	NaN	NaN	NaN
AADLLLGLGETVGLGER	Unmodified	_AADLLLGLGETVGLGER_	0	E7FA20	si:ch211-256m1.8	3	561.981	1682.92	0.00015859	94.639	63.812
AADLTIEK	Unmodified	_AADLTIEK_	0	E9QFU8	bcat2	2	430.74	859.465	0.0063629	143.01	70.463
AADLTIEK	Unmodified	_AADLTIEK_	0	E9QFU8	bcat2	3	287.496	859.465	0.03832	60.436	19.407
AADLTIEK	Unmodified	_AADLTIEK_	0	E9QFU8	bcat2	3	287.496	859.465	0.03832	60.436	20.168
AADLTIEK	Unmodified	_AADLTIEK_	0	E9QFU8	bcat2	2	430.74	859.465	0.004938	157.86	78.263
AADLTIEK	Unmodified	_AADLTIEK_	0	E9QFU8	bcat2	3	287.496	859.465	0.011101	81.548	18.068
AADLTIEK	Unmodified	_AADLTIEK_	0	E9QFU8	bcat2	2	430.74	859.465	0.0032245	173.23	79.972
AADLTIEK	Unmodified	_AADLTIEK_	0	E9QFU8	bcat2	2	430.74	859.465	0.004938	157.86	73.161
AADLTIEK	Unmodified	_AADLTIEK_	0	E9QFU8	bcat2	3	287.496	859.465	0.049961	58.676	8.863
AADLTIEK	Unmodified	_AADLTIEK_	0	E9QFU8	bcat2	2	430.74	859.465	0.004938	157.86	78.263
AADNDWFRLESNK	Unmodified	_AADNDWFRLESNK_	1	Q6DEN0	ufc1	3	522.583	1564.73	1.6489e-09	183.28	157.29
AADNDWFRLESNK	Unmodified	_AADNDWFRLESNK_	1	Q6DEN0	ufc1	3	522.583	1564.73	4.1566e-05	133.54	107.39
AADNDWFRLESNK	Unmodified	_AADNDWFRLESNK_	1	Q6DEN0	ufc1	3	522.583	1564.73	2.7174e-05	148.52	121.49
AADNDWFRLESNK	Unmodified	_AADNDWFRLESNK_	1	Q6DEN0	ufc1	3	522.583	1564.73	5.2748e-05	118.13	100.64
AADNDWFRLESNK	Unmodified	_AADNDWFRLESNK_	1	Q6DEN0	ufc1	3	522.583	1564.73	1.8376e-05	153.09	130.61
AADNDWFRLESNK	Unmodified	_AADNDWFRLESNK_	1	Q6DEN0	ufc1	3	522.583	1564.73	3.6549e-05	140.1	118.47
AADNDWFRLESNK	Unmodified	_AADNDWFRLESNK_	1	Q6DEN0	ufc1	3	522.583	1564.73	NaN	NaN	NaN
AADNDWFRLESNK	Unmodified	_AADNDWFRLESNK_	1	Q6DEN0	ufc1	3	522.583	1564.73	NaN	NaN	NaN
AADPAVRCPLGTLSK	Unmodified	_AADPAVRCPLGTLSK_	1	A4QN66	rnmt	3	519.28	1554.82	0.0045927	74.793	46.587
AADPAVRCPLGTLSK	Unmodified	_AADPAVRCPLGTLSK_	1	A4QN66	rnmt	3	519.28	1554.82	0.00015144	97.093	77.77
AADPAVRCPLGTLSK	Unmodified	_AADPAVRCPLGTLSK_	1	A4QN66	rnmt	3	519.28	1554.82	1.0293e-06	122.33	90.259
AADPAVRCPLGTLSK	Unmodified	_AADPAVRCPLGTLSK_	1	A4QN66	rnmt	3	519.28	1554.82	6.2331e-07	126.63	95.631
AADPAVRCPLGTLSK	Unmodified	_AADPAVRCPLGTLSK_	1	A4QN66	rnmt	3	519.28	1554.82	2.918e-05	103.79	78.47
AADPAVRCPLGTLSK	Unmodified	_AADPAVRCPLGTLSK_	1	A4QN66	rnmt	3	519.28	1554.82	NaN	NaN	NaN
AADPAVRCPLGTLSK	Unmodified	_AADPAVRCPLGTLSK_	1	A4QN66	rnmt	3	519.28	1554.82	NaN	NaN	NaN
AADPVDPPYEPTK	Unmodified	_AADPVDPPYEPTK_	0	A5X6X6;Q7ZZ46;G1K2X0	ttnb	3	467.23	1398.67	0.0013012	84.365	64.625
AADPVDPPYEPTK	Unmodified	_AADPVDPPYEPTK_	0	A5X6X6;Q7ZZ46;G1K2X0	ttnb	2	700.341	1398.67	0.0027922	115.18	99.286
AADPVDPPYEPTK	Unmodified	_AADPVDPPYEPTK_	0	A5X6X6;Q7ZZ46;G1K2X0	ttnb	2	700.341	1398.67	0.00060452	133.81	115.25
AADPVDPPYEPTK	Unmodified	_AADPVDPPYEPTK_	0	A5X6X6;Q7ZZ46;G1K2X0	ttnb	3	467.23	1398.67	0.00084079	90.731	77.068
AADPVDPPYEPTK	Unmodified	_AADPVDPPYEPTK_	0	A5X6X6;Q7ZZ46;G1K2X0	ttnb	3	467.23	1398.67	0.0030583	80.469	66.806
AADPVDPPYEPTK	Unmodified	_AADPVDPPYEPTK_	0	A5X6X6;Q7ZZ46;G1K2X0	ttnb	3	467.23	1398.67	0.00020951	100.19	85.311
AADPVDPPYEPTK	Unmodified	_AADPVDPPYEPTK_	0	A5X6X6;Q7ZZ46;G1K2X0	ttnb	3	467.23	1398.67	0.0025244	81.494	68.867
AADPVDPPYEPTK	Unmodified	_AADPVDPPYEPTK_	0	A5X6X6;Q7ZZ46;G1K2X0	ttnb	2	700.341	1398.67	0.0014387	120.09	103.52
AADPVDPPYEPTK	Unmodified	_AADPVDPPYEPTK_	0	A5X6X6;Q7ZZ46;G1K2X0	ttnb	2	700.341	1398.67	NaN	NaN	NaN
AADPVFKPGPPNNPK	Unmodified	_AADPVFKPGPPNNPK_	1	A5X6X5;Q801W8;F1R7N8	ttna;dZ258D18.1-001	4	387.96	1547.81	0.026824	59.709	43.215
AADPVFKPGPPNNPK	Unmodified	_AADPVFKPGPPNNPK_	1	A5X6X5;Q801W8;F1R7N8	ttna;dZ258D18.1-001	3	516.944	1547.81	9.2955e-07	123.38	105.02
AADPVFKPGPPNNPK	Unmodified	_AADPVFKPGPPNNPK_	1	A5X6X5;Q801W8;F1R7N8	ttna;dZ258D18.1-001	3	516.944	1547.81	2.8298e-07	130.24	111.4
AADPVFKPGPPNNPK	Unmodified	_AADPVFKPGPPNNPK_	1	A5X6X5;Q801W8;F1R7N8	ttna;dZ258D18.1-001	4	387.96	1547.81	2.8946e-07	128.76	109.44
AADPVFKPGPPNNPK	Unmodified	_AADPVFKPGPPNNPK_	1	A5X6X5;Q801W8;F1R7N8	ttna;dZ258D18.1-001	3	516.944	1547.81	NaN	NaN	NaN
AADRGLIESSQLQR	Unmodified	_AADRGLIESSQLQR_	1	F1Q4X8;E9QCB1;Q58EJ3	evpla	3	515.278	1542.81	5.4199e-11	176	146.94
AADRGLIESSQLQR	Unmodified	_AADRGLIESSQLQR_	1	F1Q4X8;E9QCB1;Q58EJ3	evpla	3	515.278	1542.81	8.928e-07	136.14	111.28
AADRGLIESSQLQR	Unmodified	_AADRGLIESSQLQR_	1	F1Q4X8;E9QCB1;Q58EJ3	evpla	3	515.278	1542.81	4.7832e-25	150.12	127.55
AADRGLIESSQLQR	Unmodified	_AADRGLIESSQLQR_	1	F1Q4X8;E9QCB1;Q58EJ3	evpla	3	515.278	1542.81	4.2366e-19	128.71	98.902
AADRYVPTSK	Unmodified	_AADRYVPTSK_	1	E7F5V3	fasn	3	369.865	1106.57	0.085393	49.081	23.422
AADRYVPTSK	Unmodified	_AADRYVPTSK_	1	E7F5V3	fasn	3	369.865	1106.57	0.070836	55.754	37.89
AADRYVPTSK	Unmodified	_AADRYVPTSK_	1	E7F5V3	fasn	3	369.865	1106.57	0.041349	57.164	31.045
AADRYVPTSK	Unmodified	_AADRYVPTSK_	1	E7F5V3	fasn	3	369.865	1106.57	NaN	NaN	NaN
AADRYVPTSK	Unmodified	_AADRYVPTSK_	1	E7F5V3	fasn	3	369.865	1106.57	NaN	NaN	NaN
AADSFDHK	Unmodified	_AADSFDHK_	0	Q1LWD7;Q804W2;Q1LWE4	pvalb7	3	297.472	889.393	0.030879	63.565	40.735
AADSFDHK	Unmodified	_AADSFDHK_	0	Q1LWD7;Q804W2;Q1LWE4	pvalb7	3	297.472	889.393	0.014552	76.064	53.234
AADSFDHK	Unmodified	_AADSFDHK_	0	Q1LWD7;Q804W2;Q1LWE4	pvalb7	3	297.472	889.393	0.0032568	101.33	71.951
AADSFDHK	Unmodified	_AADSFDHK_	0	Q1LWD7;Q804W2;Q1LWE4	pvalb7	3	297.472	889.393	0.0039135	98.904	67.531
AADSFDHK	Unmodified	_AADSFDHK_	0	Q1LWD7;Q804W2;Q1LWE4	pvalb7	3	297.472	889.393	0.031736	63.48	40.65
AADSFDHK	Unmodified	_AADSFDHK_	0	Q1LWD7;Q804W2;Q1LWE4	pvalb7	3	297.472	889.393	0.034188	62.2	39.37
AADSFDHK	Unmodified	_AADSFDHK_	0	Q1LWD7;Q804W2;Q1LWE4	pvalb7	3	297.472	889.393	0.010996	80.438	56.239
AADSFDHK	Unmodified	_AADSFDHK_	0	Q1LWD7;Q804W2;Q1LWE4	pvalb7	3	297.472	889.393	0.082153	45.972	27.937
AADSFDHK	Unmodified	_AADSFDHK_	0	Q1LWD7;Q804W2;Q1LWE4	pvalb7	3	297.472	889.393	0.030879	63.565	40.735
AADSFDHK	Unmodified	_AADSFDHK_	0	Q1LWD7;Q804W2;Q1LWE4	pvalb7	3	297.472	889.393	0.029814	62.464	39.635
AADSFDHK	Unmodified	_AADSFDHK_	0	Q1LWD7;Q804W2;Q1LWE4	pvalb7	3	297.472	889.393	0.0061122	88.37	44.235
AADSFDHK	Unmodified	_AADSFDHK_	0	Q1LWD7;Q804W2;Q1LWE4	pvalb7	3	297.472	889.393	0.033532	61.962	39.133
AADSFDHK	Unmodified	_AADSFDHK_	0	Q1LWD7;Q804W2;Q1LWE4	pvalb7	3	297.472	889.393	0.0022595	104.44	72.216
AADSFDHK	Unmodified	_AADSFDHK_	0	Q1LWD7;Q804W2;Q1LWE4	pvalb7	3	297.472	889.393	NaN	NaN	NaN
AADSFDHK	Unmodified	_AADSFDHK_	0	Q1LWD7;Q804W2;Q1LWE4	pvalb7	3	297.472	889.393	NaN	NaN	NaN
AADSFDHK	Unmodified	_AADSFDHK_	0	Q1LWD7;Q804W2;Q1LWE4	pvalb7	3	297.472	889.393	NaN	NaN	NaN
AADSFDHK	Unmodified	_AADSFDHK_	0	Q1LWD7;Q804W2;Q1LWE4	pvalb7	3	297.472	889.393	NaN	NaN	NaN
AADSFDHK	Unmodified	_AADSFDHK_	0	Q1LWD7;Q804W2;Q1LWE4	pvalb7	3	297.472	889.393	NaN	NaN	NaN
AADSFDHK	Unmodified	_AADSFDHK_	0	Q1LWD7;Q804W2;Q1LWE4	pvalb7	3	297.472	889.393	NaN	NaN	NaN
AADSFDHKK	Unmodified	_AADSFDHKK_	1	Q1LWD7;Q804W2;Q1LWE4	pvalb7	4	255.379	1017.49	0.007687	80.455	62.723
AADSFDHKK	Unmodified	_AADSFDHKK_	1	Q1LWD7;Q804W2;Q1LWE4	pvalb7	3	340.17	1017.49	0.019493	70.028	41.86
AADSFDHKK	Unmodified	_AADSFDHKK_	1	Q1LWD7;Q804W2;Q1LWE4	pvalb7	4	255.379	1017.49	0.00077149	110.87	93.14
AADSFDHKK	Unmodified	_AADSFDHKK_	1	Q1LWD7;Q804W2;Q1LWE4	pvalb7	4	255.379	1017.49	0.00014964	145.17	115.36
AADSFDHKK	Unmodified	_AADSFDHKK_	1	Q1LWD7;Q804W2;Q1LWE4	pvalb7	4	255.379	1017.49	NaN	NaN	NaN
AADSFDHKK	Unmodified	_AADSFDHKK_	1	Q1LWD7;Q804W2;Q1LWE4	pvalb7	4	255.379	1017.49	NaN	NaN	NaN
AADSFDHKK	Unmodified	_AADSFDHKK_	1	Q1LWD7;Q804W2;Q1LWE4	pvalb7	4	255.379	1017.49	NaN	NaN	NaN
AADSFNHK	Unmodified	_AADSFNHK_	0	Q6IMW7;Q804V8	pvalb4	3	297.144	888.409	0.073953	56.177	40.679
AADSFNHK	Unmodified	_AADSFNHK_	0	Q6IMW7;Q804V8	pvalb4	3	297.144	888.409	0.0038498	107.9	76.606
AADSFNHK	Unmodified	_AADSFNHK_	0	Q6IMW7;Q804V8	pvalb4	3	297.144	888.409	0.013826	83.753	59.121
AADSFNHK	Unmodified	_AADSFNHK_	0	Q6IMW7;Q804V8	pvalb4	3	297.144	888.409	0.02447	75.738	48.776
AADSFNHK	Unmodified	_AADSFNHK_	0	Q6IMW7;Q804V8	pvalb4	3	297.144	888.409	0.076076	55.531	40.755
AADSFNHK	Unmodified	_AADSFNHK_	0	Q6IMW7;Q804V8	pvalb4	3	297.144	888.409	0.053315	62.464	42.761
AADSFNHK	Unmodified	_AADSFNHK_	0	Q6IMW7;Q804V8	pvalb4	3	297.144	888.409	0.065294	58.815	41.851
AADSFNHK	Unmodified	_AADSFNHK_	0	Q6IMW7;Q804V8	pvalb4	3	297.144	888.409	0.025306	75.109	44.924
AADSFNHK	Unmodified	_AADSFNHK_	0	Q6IMW7;Q804V8	pvalb4	3	297.144	888.409	0.025306	75.109	53.338
AADSFNHK	Unmodified	_AADSFNHK_	0	Q6IMW7;Q804V8	pvalb4	2	445.212	888.409	0.0059396	128.61	82.182
AADSFNHK	Unmodified	_AADSFNHK_	0	Q6IMW7;Q804V8	pvalb4	3	297.144	888.409	0.065294	58.815	41.851
AADSSLEFLK	Acetyl (Protein N-term)	_(ac)AADSSLEFLK_	0	A5PLK2	lhpp	2	561.788	1121.56	0.00033301	81.594	58.765
AADSSLEFLK	Acetyl (Protein N-term)	_(ac)AADSSLEFLK_	0	A5PLK2	lhpp	2	561.788	1121.56	0.0042857	66.621	43.792
AADSSLEFLK	Acetyl (Protein N-term)	_(ac)AADSSLEFLK_	0	A5PLK2	lhpp	2	561.788	1121.56	0.0013605	71.223	48.393
AADSSLEFLK	Acetyl (Protein N-term)	_(ac)AADSSLEFLK_	0	A5PLK2	lhpp	2	561.788	1121.56	1.5491e-05	81.594	56.037
AADSSLEFLK	Acetyl (Protein N-term)	_(ac)AADSSLEFLK_	0	A5PLK2	lhpp	2	561.788	1121.56	0.0061717	68.735	29.713
AADSSLEFLK	Acetyl (Protein N-term)	_(ac)AADSSLEFLK_	0	A5PLK2	lhpp	2	561.788	1121.56	NaN	NaN	NaN
AADSSLEFLK	Acetyl (Protein N-term)	_(ac)AADSSLEFLK_	0	A5PLK2	lhpp	2	561.788	1121.56	NaN	NaN	NaN
AADSTATAAVNK	Unmodified	_AADSTATAAVNK_	0	O42269;B7ZDE9;A0A0R4IG01	htt	4	280.646	1118.56	0.020348	53.211	18.825
AADSTATAAVNK	Unmodified	_AADSTATAAVNK_	0	O42269;B7ZDE9;A0A0R4IG01	htt	4	280.646	1118.56	NaN	NaN	NaN
AADSTATAAVNK	Unmodified	_AADSTATAAVNK_	0	O42269;B7ZDE9;A0A0R4IG01	htt	4	280.646	1118.56	NaN	NaN	NaN
AADSTATAAVNK	Unmodified	_AADSTATAAVNK_	0	O42269;B7ZDE9;A0A0R4IG01	htt	4	280.646	1118.56	NaN	NaN	NaN
AADTAVVK	Unmodified	_AADTAVVK_	0	Q7SZV7;X1WE18	kank2	2	387.721	773.428	0.057609	94.114	35.133
AADTAVVK	Unmodified	_AADTAVVK_	0	Q7SZV7;X1WE18	kank2	2	387.721	773.428	0.013641	121.62	54.125
AADTAVVK	Unmodified	_AADTAVVK_	0	Q7SZV7;X1WE18	kank2	2	387.721	773.428	0.010499	129.55	61.133
AADTAVVK	Unmodified	_AADTAVVK_	0	Q7SZV7;X1WE18	kank2	2	387.721	773.428	0.013641	121.62	64.06
AADTAVVK	Unmodified	_AADTAVVK_	0	Q7SZV7;X1WE18	kank2	2	387.721	773.428	NaN	NaN	NaN
AADTAVVK	Unmodified	_AADTAVVK_	0	Q7SZV7;X1WE18	kank2	2	387.721	773.428	NaN	NaN	NaN
AADTSGVEEEAAGEQEQTDEPQAGK	Unmodified	_AADTSGVEEEAAGEQEQTDEPQAGK_	0	X1WH50	si:ch211-137a8.4	3	849.704	2546.09	9.0575e-42	191.65	183.81
AADTSGVEEEAAGEQEQTDEPQAGK	Unmodified	_AADTSGVEEEAAGEQEQTDEPQAGK_	0	X1WH50	si:ch211-137a8.4	4	637.53	2546.09	3.9829e-08	109.75	102.3
AADTSGVEEEAAGEQEQTDEPQAGK	Unmodified	_AADTSGVEEEAAGEQEQTDEPQAGK_	0	X1WH50	si:ch211-137a8.4	4	637.53	2546.09	1.3117e-13	130.37	118.07
AADTSGVEEEAAGEQEQTDEPQAGK	Unmodified	_AADTSGVEEEAAGEQEQTDEPQAGK_	0	X1WH50	si:ch211-137a8.4	3	849.704	2546.09	1.4343e-81	255.98	243.92
AADTSGVEEEAAGEQEQTDEPQAGK	Unmodified	_AADTSGVEEEAAGEQEQTDEPQAGK_	0	X1WH50	si:ch211-137a8.4	3	849.704	2546.09	3.5733e-49	196.43	184.37
AADTSGVEEEAAGEQEQTDEPQAGK	Unmodified	_AADTSGVEEEAAGEQEQTDEPQAGK_	0	X1WH50	si:ch211-137a8.4	4	637.53	2546.09	1.7764e-31	170.14	162.38
AADTSGVEEEAAGEQEQTDEPQAGK	Unmodified	_AADTSGVEEEAAGEQEQTDEPQAGK_	0	X1WH50	si:ch211-137a8.4	4	637.53	2546.09	2.8338e-11	118.32	110.87
AADTSGVEEEAAGEQEQTDEPQAGK	Unmodified	_AADTSGVEEEAAGEQEQTDEPQAGK_	0	X1WH50	si:ch211-137a8.4	3	849.704	2546.09	7.8549e-33	176.67	168.49
AADTVIQLAQTHK	Unmodified	_AADTVIQLAQTHK_	0	Q6PC10;Q5RHB8;A5PML5;A5PML4	bcat1	3	465.925	1394.75	0.00021244	99.941	83.564
AADVEDVMDKDQILLEK	Oxidation (M)	_AADVEDVM(ox)DKDQILLEK_	1	A0A0R4IFI9		3	649.991	1946.95	8.5642e-06	111.33	96.865
AADVEDVMDKDQILLEK	Oxidation (M)	_AADVEDVM(ox)DKDQILLEK_	1	A0A0R4IFI9		3	649.991	1946.95	0.00046691	87.157	68.373
AADVEDVMDKDQILLEK	Oxidation (M)	_AADVEDVM(ox)DKDQILLEK_	1	A0A0R4IFI9		3	649.991	1946.95	0.0017792	78.441	63.513
AADVEDVMDKDQILLEK	Oxidation (M)	_AADVEDVM(ox)DKDQILLEK_	1	A0A0R4IFI9		3	649.991	1946.95	NaN	NaN	NaN
AADVEDVMDKDQILLEK	Unmodified	_AADVEDVMDKDQILLEK_	1	A0A0R4IFI9		3	644.659	1930.96	3.7773e-15	183.56	152.33
AADVEDVMDKDQILLEK	Unmodified	_AADVEDVMDKDQILLEK_	1	A0A0R4IFI9		3	644.659	1930.96	3.122e-33	227.1	198.52
AADVHAVRK	Unmodified	_AADVHAVRK_	1	A0A0R4IHV1;Q6DG54	pkmb	3	322.854	965.541	0.02253	68.224	19.94
AADVHAVRK	Unmodified	_AADVHAVRK_	1	A0A0R4IHV1;Q6DG54	pkmb	3	322.854	965.541	0.0038315	85.676	42.593
AADVHAVRK	Unmodified	_AADVHAVRK_	1	A0A0R4IHV1;Q6DG54	pkmb	3	322.854	965.541	0.003324	99.139	39.339
AADVHAVRK	Unmodified	_AADVHAVRK_	1	A0A0R4IHV1;Q6DG54	pkmb	3	322.854	965.541	0.0038315	96.948	48.665
AADVHAVRK	Unmodified	_AADVHAVRK_	1	A0A0R4IHV1;Q6DG54	pkmb	3	322.854	965.541	NaN	NaN	NaN
AADVHAVRK	Unmodified	_AADVHAVRK_	1	A0A0R4IHV1;Q6DG54	pkmb	3	322.854	965.541	NaN	NaN	NaN
AADVHAVRK	Unmodified	_AADVHAVRK_	1	A0A0R4IHV1;Q6DG54	pkmb	3	322.854	965.541	NaN	NaN	NaN
AADVHAVRK	Unmodified	_AADVHAVRK_	1	A0A0R4IHV1;Q6DG54	pkmb	3	322.854	965.541	NaN	NaN	NaN
AADVQAVR	Unmodified	_AADVQAVR_	0	A0A0R4IGP6;Q6NXD1;Q7ZVT2	pkma	2	415.23	828.445	0.0048187	160.54	73.254
AADVQAVR	Unmodified	_AADVQAVR_	0	A0A0R4IGP6;Q6NXD1;Q7ZVT2	pkma	2	415.23	828.445	0.046885	97.093	43.93
AADVQAVR	Unmodified	_AADVQAVR_	0	A0A0R4IGP6;Q6NXD1;Q7ZVT2	pkma	2	415.23	828.445	NaN	NaN	NaN
AADVQAVR	Unmodified	_AADVQAVR_	0	A0A0R4IGP6;Q6NXD1;Q7ZVT2	pkma	2	415.23	828.445	NaN	NaN	NaN
AADVQAVR	Unmodified	_AADVQAVR_	0	A0A0R4IGP6;Q6NXD1;Q7ZVT2	pkma	2	415.23	828.445	NaN	NaN	NaN
AADVQAVRK	Unmodified	_AADVQAVRK_	1	A0A0R4IGP6;Q6NXD1;Q7ZVT2	pkma	3	319.854	956.54	0.00058505	135.71	100.22
AADVQAVRK	Unmodified	_AADVQAVRK_	1	A0A0R4IGP6;Q6NXD1;Q7ZVT2	pkma	2	479.277	956.54	0.00080749	193.41	126.42
AADVQAVRK	Unmodified	_AADVQAVRK_	1	A0A0R4IGP6;Q6NXD1;Q7ZVT2	pkma	3	319.854	956.54	0.0031036	103.19	64.417
AADVQAVRK	Unmodified	_AADVQAVRK_	1	A0A0R4IGP6;Q6NXD1;Q7ZVT2	pkma	3	319.854	956.54	0.0023989	108.15	75.491
AADVQAVRK	Unmodified	_AADVQAVRK_	1	A0A0R4IGP6;Q6NXD1;Q7ZVT2	pkma	2	479.277	956.54	0.00041194	178.94	106.92
AADVQAVRK	Unmodified	_AADVQAVRK_	1	A0A0R4IGP6;Q6NXD1;Q7ZVT2	pkma	3	319.854	956.54	0.065962	62.104	27.932
AADVQAVRK	Unmodified	_AADVQAVRK_	1	A0A0R4IGP6;Q6NXD1;Q7ZVT2	pkma	3	319.854	956.54	0.00076015	129.63	90.603
AADVQAVRK	Unmodified	_AADVQAVRK_	1	A0A0R4IGP6;Q6NXD1;Q7ZVT2	pkma	2	479.277	956.54	0.00074313	150.36	106.55
AADVQAVRK	Unmodified	_AADVQAVRK_	1	A0A0R4IGP6;Q6NXD1;Q7ZVT2	pkma	3	319.854	956.54	0.0026814	106.16	79.372
AADVQAVRK	Unmodified	_AADVQAVRK_	1	A0A0R4IGP6;Q6NXD1;Q7ZVT2	pkma	2	479.277	956.54	0.00093004	198.65	131.65
AADVQAVRK	Unmodified	_AADVQAVRK_	1	A0A0R4IGP6;Q6NXD1;Q7ZVT2	pkma	3	319.854	956.54	NaN	NaN	NaN
AADVQAVRK	Unmodified	_AADVQAVRK_	1	A0A0R4IGP6;Q6NXD1;Q7ZVT2	pkma	3	319.854	956.54	NaN	NaN	NaN
AADVQAVRK	Unmodified	_AADVQAVRK_	1	A0A0R4IGP6;Q6NXD1;Q7ZVT2	pkma	3	319.854	956.54	NaN	NaN	NaN
AADVQAVRK	Unmodified	_AADVQAVRK_	1	A0A0R4IGP6;Q6NXD1;Q7ZVT2	pkma	3	319.854	956.54	NaN	NaN	NaN
AADVQAVRK	Unmodified	_AADVQAVRK_	1	A0A0R4IGP6;Q6NXD1;Q7ZVT2	pkma	3	319.854	956.54	NaN	NaN	NaN
AADWKLDAPDWMGR	Unmodified	_AADWKLDAPDWMGR_	1	Q6PC36	necap1	3	544.593	1630.76	0.00011052	99.796	77.076
AADWKLDAPDWMGR	Unmodified	_AADWKLDAPDWMGR_	1	Q6PC36	necap1	3	544.593	1630.76	5.638e-05	107.97	85.773
AADWKLDAPDWMGR	Oxidation (M)	_AADWKLDAPDWM(ox)GR_	1	Q6PC36	necap1	3	549.924	1646.75	0.032095	61.641	50.854
AADWKLDAPDWMGR	Oxidation (M)	_AADWKLDAPDWM(ox)GR_	1	Q6PC36	necap1	3	549.924	1646.75	NaN	NaN	NaN
AADWKLDEPAWSGR	Unmodified	_AADWKLDEPAWSGR_	1	Q6DBU3;F1RAQ5;Q503K8	necap2	3	534.595	1600.76	0.0069765	74.732	45.391
AADWKLDEPAWSGR	Unmodified	_AADWKLDEPAWSGR_	1	Q6DBU3;F1RAQ5;Q503K8	necap2	3	534.595	1600.76	0.0012454	85.982	48.427
AADWKLDEPAWSGR	Unmodified	_AADWKLDEPAWSGR_	1	Q6DBU3;F1RAQ5;Q503K8	necap2	3	534.595	1600.76	0.00033859	96.666	69.637
AADWKLDEPAWSGR	Unmodified	_AADWKLDEPAWSGR_	1	Q6DBU3;F1RAQ5;Q503K8	necap2	3	534.595	1600.76	0.0007807	91.457	67.625
AADWKLDEPAWSGR	Unmodified	_AADWKLDEPAWSGR_	1	Q6DBU3;F1RAQ5;Q503K8	necap2	3	534.595	1600.76	NaN	NaN	NaN
AADWLFTADVNK	Unmodified	_AADWLFTADVNK_	0	F1Q5K3;E7EZU7;F1Q4Q8;Q7ZTU7	sardh	3	450.894	1349.66	0.00014289	111.63	91.301
AADWLFTADVNK	Unmodified	_AADWLFTADVNK_	0	F1Q5K3;E7EZU7;F1Q4Q8;Q7ZTU7	sardh	2	675.838	1349.66	3.3545e-22	315.91	250.69
AADWLFTADVNK	Unmodified	_AADWLFTADVNK_	0	F1Q5K3;E7EZU7;F1Q4Q8;Q7ZTU7	sardh	3	450.894	1349.66	0.000293	103.43	84.162
AADWLFTADVNK	Unmodified	_AADWLFTADVNK_	0	F1Q5K3;E7EZU7;F1Q4Q8;Q7ZTU7	sardh	2	675.838	1349.66	4.0278e-17	295.32	245.28
AADWLFTADVNK	Unmodified	_AADWLFTADVNK_	0	F1Q5K3;E7EZU7;F1Q4Q8;Q7ZTU7	sardh	3	450.894	1349.66	5.9747e-05	127.87	104.12
AADWLFTADVNK	Unmodified	_AADWLFTADVNK_	0	F1Q5K3;E7EZU7;F1Q4Q8;Q7ZTU7	sardh	2	675.838	1349.66	4.7784e-17	282.39	218.35
AADWLFTADVNK	Unmodified	_AADWLFTADVNK_	0	F1Q5K3;E7EZU7;F1Q4Q8;Q7ZTU7	sardh	3	450.894	1349.66	6.9204e-05	122.7	98.544
AADWLFTADVNK	Unmodified	_AADWLFTADVNK_	0	F1Q5K3;E7EZU7;F1Q4Q8;Q7ZTU7	sardh	2	675.838	1349.66	1.6683e-15	273.44	226.26
AADWLFTADVNK	Unmodified	_AADWLFTADVNK_	0	F1Q5K3;E7EZU7;F1Q4Q8;Q7ZTU7	sardh	3	450.894	1349.66	4.1668e-05	138.99	114.84
AADWLFTADVNK	Unmodified	_AADWLFTADVNK_	0	F1Q5K3;E7EZU7;F1Q4Q8;Q7ZTU7	sardh	2	675.838	1349.66	4.7784e-17	282.39	239.8
AAEAEQIIEYLK	Unmodified	_AAEAEQIIEYLK_	0	Q0P3U2;B0V1K1	aimp1	3	459.914	1376.72	5.8271e-05	128.67	104.95
AAEAEQIIEYLK	Unmodified	_AAEAEQIIEYLK_	0	Q0P3U2;B0V1K1	aimp1	2	689.367	1376.72	7.1728e-09	198.81	161.09
AAEAEQIIEYLK	Unmodified	_AAEAEQIIEYLK_	0	Q0P3U2;B0V1K1	aimp1	3	459.914	1376.72	8.1441e-05	116.01	101.75
AAEAEQIIEYLK	Unmodified	_AAEAEQIIEYLK_	0	Q0P3U2;B0V1K1	aimp1	3	459.914	1376.72	NaN	NaN	NaN
AAEAEQIIEYLK	Unmodified	_AAEAEQIIEYLK_	0	Q0P3U2;B0V1K1	aimp1	3	459.914	1376.72	NaN	NaN	NaN
AAEAERLRK	Unmodified	_AAEAERLRK_	2	E7F4T0;E9QCV2;A0A0R4IJ71	plecb	4	261.654	1042.59	0.04553	59.245	20.952
AAEAERLRK	Unmodified	_AAEAERLRK_	2	E7F4T0;E9QCV2;A0A0R4IJ71	plecb	4	261.654	1042.59	0.00029742	138.4	84.239
AAEAERLRK	Unmodified	_AAEAERLRK_	2	E7F4T0;E9QCV2;A0A0R4IJ71	plecb	3	348.537	1042.59	0.077052	68.383	27.194
AAEAERLRK	Unmodified	_AAEAERLRK_	2	E7F4T0;E9QCV2;A0A0R4IJ71	plecb	4	261.654	1042.59	0.0011617	110.87	77.609
AAEAERLRK	Unmodified	_AAEAERLRK_	2	E7F4T0;E9QCV2;A0A0R4IJ71	plecb	4	261.654	1042.59	0.051243	57.047	15.859
AAEAERLRK	Unmodified	_AAEAERLRK_	2	E7F4T0;E9QCV2;A0A0R4IJ71	plecb	4	261.654	1042.59	0.00092876	113.71	69.899
AAEAERLRK	Unmodified	_AAEAERLRK_	2	E7F4T0;E9QCV2;A0A0R4IJ71	plecb	3	348.537	1042.59	NaN	NaN	NaN
AAEAERLRK	Unmodified	_AAEAERLRK_	2	E7F4T0;E9QCV2;A0A0R4IJ71	plecb	3	348.537	1042.59	NaN	NaN	NaN
AAEAERLRK	Unmodified	_AAEAERLRK_	2	E7F4T0;E9QCV2;A0A0R4IJ71	plecb	4	261.654	1042.59	NaN	NaN	NaN
AAEALQNQLNEK	Unmodified	_AAEALQNQLNEK_	0	X1WBM9;F1R6L2;C9K4U5	hip1	3	443.565	1327.67	0.00029305	103.43	83.852
AAEAVWREK	Unmodified	_AAEAVWREK_	1	A0A0G2KL94;E7F1Q8	FP102272.1	3	353.858	1058.55	0.0038207	101.82	64.09
AAEAVWREK	Unmodified	_AAEAVWREK_	1	A0A0G2KL94;E7F1Q8	FP102272.1	3	353.858	1058.55	0.01219	86.898	50.58
AAEAVWREK	Unmodified	_AAEAVWREK_	1	A0A0G2KL94;E7F1Q8	FP102272.1	3	353.858	1058.55	0.012201	86.882	58.483
AAEAVWREK	Unmodified	_AAEAVWREK_	1	A0A0G2KL94;E7F1Q8	FP102272.1	3	353.858	1058.55	0.040009	70.552	47.634
AAEAVWREK	Unmodified	_AAEAVWREK_	1	A0A0G2KL94;E7F1Q8	FP102272.1	3	353.858	1058.55	0.0020845	112.36	68.008
AAEAVWREK	Unmodified	_AAEAVWREK_	1	A0A0G2KL94;E7F1Q8	FP102272.1	3	353.858	1058.55	0.00054848	139.98	96.344
AAEDDDDDEDDVDPK	Unmodified	_AAEDDDDDEDDVDPK_	0	F1QUD0;Q6NV32;A1L241	ptmaa	3	555.208	1662.6	1.4949e-07	136.99	117.91
AAEDDDDDEDDVDPK	Unmodified	_AAEDDDDDEDDVDPK_	0	F1QUD0;Q6NV32;A1L241	ptmaa	3	555.208	1662.6	1.2779e-07	145.71	126.63
AAEDDDDDEDDVDPK	Unmodified	_AAEDDDDDEDDVDPK_	0	F1QUD0;Q6NV32;A1L241	ptmaa	2	832.308	1662.6	9.3025e-09	210.87	168.12
AAEDDDDDEDDVDPK	Unmodified	_AAEDDDDDEDDVDPK_	0	F1QUD0;Q6NV32;A1L241	ptmaa	3	555.208	1662.6	9.1766e-07	117.7	98.629
AAEDDDDDEDDVDPK	Unmodified	_AAEDDDDDEDDVDPK_	0	F1QUD0;Q6NV32;A1L241	ptmaa	3	555.208	1662.6	6.2609e-07	122.64	110.08
AAEDDDDDEDDVDPK	Unmodified	_AAEDDDDDEDDVDPK_	0	F1QUD0;Q6NV32;A1L241	ptmaa	3	555.208	1662.6	6.707e-09	167.98	140.02
AAEDDDDDEDDVDPK	Unmodified	_AAEDDDDDEDDVDPK_	0	F1QUD0;Q6NV32;A1L241	ptmaa	2	832.308	1662.6	0.00075906	120.09	72.152
AAEDDDDDEDDVDPK	Unmodified	_AAEDDDDDEDDVDPK_	0	F1QUD0;Q6NV32;A1L241	ptmaa	3	555.208	1662.6	5.5076e-09	169.62	150.54
AAEDDDDDEDDVDPK	Unmodified	_AAEDDDDDEDDVDPK_	0	F1QUD0;Q6NV32;A1L241	ptmaa	2	832.308	1662.6	2.1116e-15	234.17	191.77
AAEDDDDDEDDVDPK	Unmodified	_AAEDDDDDEDDVDPK_	0	F1QUD0;Q6NV32;A1L241	ptmaa	3	555.208	1662.6	1.2779e-07	145.71	126.63
AAEDDDDDEDDVDPK	Unmodified	_AAEDDDDDEDDVDPK_	0	F1QUD0;Q6NV32;A1L241	ptmaa	3	555.208	1662.6	1.3559e-07	142.57	123
AAEDDDDDEDDVDPK	Unmodified	_AAEDDDDDEDDVDPK_	0	F1QUD0;Q6NV32;A1L241	ptmaa	3	555.208	1662.6	5.5076e-09	169.62	150.54
AAEDDDDDEDDVDPK	Unmodified	_AAEDDDDDEDDVDPK_	0	F1QUD0;Q6NV32;A1L241	ptmaa	2	832.308	1662.6	NaN	NaN	NaN
AAEDDDDDEDDVDPK	Unmodified	_AAEDDDDDEDDVDPK_	0	F1QUD0;Q6NV32;A1L241	ptmaa	2	832.308	1662.6	NaN	NaN	NaN
AAEDDDDDEDDVDPK	Unmodified	_AAEDDDDDEDDVDPK_	0	F1QUD0;Q6NV32;A1L241	ptmaa	2	832.308	1662.6	NaN	NaN	NaN
AAEDDDDDEDDVDPK	Unmodified	_AAEDDDDDEDDVDPK_	0	F1QUD0;Q6NV32;A1L241	ptmaa	2	832.308	1662.6	NaN	NaN	NaN
AAEDDDDDEDDVDPKK	Unmodified	_AAEDDDDDEDDVDPKK_	1	F1QUD0;Q6NV32;A1L241	ptmaa	3	597.906	1790.7	1.0545e-10	140.74	135.85
AAEDDDDDEDDVDPKK	Unmodified	_AAEDDDDDEDDVDPKK_	1	F1QUD0;Q6NV32;A1L241	ptmaa	3	597.906	1790.7	8.4625e-11	144.68	136.72
AAEDDDDDEDDVDPKK	Unmodified	_AAEDDDDDEDDVDPKK_	1	F1QUD0;Q6NV32;A1L241	ptmaa	4	448.681	1790.7	0.00092833	80.706	75.815
AAEDDDDDEDDVDPKK	Unmodified	_AAEDDDDDEDDVDPKK_	1	F1QUD0;Q6NV32;A1L241	ptmaa	3	597.906	1790.7	1.0615e-32	227.67	213.21
AAEDDDDDEDDVDPKK	Unmodified	_AAEDDDDDEDDVDPKK_	1	F1QUD0;Q6NV32;A1L241	ptmaa	4	448.681	1790.7	4.9696e-25	212.87	207.87
AAEDDDDDEDDVDPKK	Unmodified	_AAEDDDDDEDDVDPKK_	1	F1QUD0;Q6NV32;A1L241	ptmaa	4	448.681	1790.7	6.4885e-12	162.37	159.23
AAEDDDDDEDDVDPKK	Unmodified	_AAEDDDDDEDDVDPKK_	1	F1QUD0;Q6NV32;A1L241	ptmaa	3	597.906	1790.7	1.1161e-14	185.12	180.23
AAEDDDDDEDDVDPKK	Unmodified	_AAEDDDDDEDDVDPKK_	1	F1QUD0;Q6NV32;A1L241	ptmaa	4	448.681	1790.7	6.3723e-11	144.8	141.08
AAEDDDDDEDDVDPKK	Unmodified	_AAEDDDDDEDDVDPKK_	1	F1QUD0;Q6NV32;A1L241	ptmaa	3	597.906	1790.7	3.2863e-12	171.46	159.49
AAEDDDDDEDDVDPKK	Unmodified	_AAEDDDDDEDDVDPKK_	1	F1QUD0;Q6NV32;A1L241	ptmaa	4	448.681	1790.7	0.001439	78.069	72.965
AAEDDDDDEDDVDPKK	Unmodified	_AAEDDDDDEDDVDPKK_	1	F1QUD0;Q6NV32;A1L241	ptmaa	4	448.681	1790.7	2.4997e-08	121.31	118.07
AAEDDDDDEDDVDPKK	Unmodified	_AAEDDDDDEDDVDPKK_	1	F1QUD0;Q6NV32;A1L241	ptmaa	3	597.906	1790.7	9.7778e-13	175.45	170.56
AAEDDDDDEDDVDPKK	Unmodified	_AAEDDDDDEDDVDPKK_	1	F1QUD0;Q6NV32;A1L241	ptmaa	4	448.681	1790.7	0.0022654	73.802	65.201
AAEDDDDDEDDVDPKK	Unmodified	_AAEDDDDDEDDVDPKK_	1	F1QUD0;Q6NV32;A1L241	ptmaa	3	597.906	1790.7	6.4432e-15	188.31	179.26
AAEDDDDDEDDVDPKK	Unmodified	_AAEDDDDDEDDVDPKK_	1	F1QUD0;Q6NV32;A1L241	ptmaa	3	597.906	1790.7	1.8299e-19	205.68	196.86
AAEDDDDDEDDVDPKK	Unmodified	_AAEDDDDDEDDVDPKK_	1	F1QUD0;Q6NV32;A1L241	ptmaa	4	448.681	1790.7	2.1544e-19	204.28	201.14
AAEDDDDDEDDVDPKK	Unmodified	_AAEDDDDDEDDVDPKK_	1	F1QUD0;Q6NV32;A1L241	ptmaa	4	448.681	1790.7	6.4223e-11	144.68	143.1
AAEDDDDDEDDVDPKK	Unmodified	_AAEDDDDDEDDVDPKK_	1	F1QUD0;Q6NV32;A1L241	ptmaa	3	597.906	1790.7	3.8509e-12	170.49	165.6
AAEDDDDDEDDVDPKK	Unmodified	_AAEDDDDDEDDVDPKK_	1	F1QUD0;Q6NV32;A1L241	ptmaa	4	448.681	1790.7	7.5561e-11	141.85	137.4
AAEDDDDDEDDVDPKK	Unmodified	_AAEDDDDDEDDVDPKK_	1	F1QUD0;Q6NV32;A1L241	ptmaa	3	597.906	1790.7	1.4597e-12	174.62	169.73
AAEDDDDDEDDVDPKK	Unmodified	_AAEDDDDDEDDVDPKK_	1	F1QUD0;Q6NV32;A1L241	ptmaa	3	597.906	1790.7	5.3118e-11	151.56	146.67
AAEDDDDDEDDVDPKK	Unmodified	_AAEDDDDDEDDVDPKK_	1	F1QUD0;Q6NV32;A1L241	ptmaa	3	597.906	1790.7	9.9592e-11	141.85	136.96
AAEDDDDDEDDVDPKK	Unmodified	_AAEDDDDDEDDVDPKK_	1	F1QUD0;Q6NV32;A1L241	ptmaa	3	597.906	1790.7	3.6686e-11	155.28	150.39
AAEDDDDDEDDVDPKK	Unmodified	_AAEDDDDDEDDVDPKK_	1	F1QUD0;Q6NV32;A1L241	ptmaa	3	597.906	1790.7	1.0755e-12	175.28	170.39
AAEDDDDDEDDVDPKK	Unmodified	_AAEDDDDDEDDVDPKK_	1	F1QUD0;Q6NV32;A1L241	ptmaa	3	597.906	1790.7	1.9124e-25	220.59	211.77
AAEDDDDDEDDVDPKK	Unmodified	_AAEDDDDDEDDVDPKK_	1	F1QUD0;Q6NV32;A1L241	ptmaa	4	448.681	1790.7	4.9503e-15	188.25	184.47
AAEDDDDDEDDVDPKK	Unmodified	_AAEDDDDDEDDVDPKK_	1	F1QUD0;Q6NV32;A1L241	ptmaa	4	448.681	1790.7	9.5213e-33	225.55	222.41
AAEDDDDDEDDVDPKK	Unmodified	_AAEDDDDDEDDVDPKK_	1	F1QUD0;Q6NV32;A1L241	ptmaa	3	597.906	1790.7	6.2705e-25	213.34	208.72
AAEDDDDDEDDVDPKK	Unmodified	_AAEDDDDDEDDVDPKK_	1	F1QUD0;Q6NV32;A1L241	ptmaa	3	597.906	1790.7	2.6401e-15	190.87	185.98
AAEDDDDDEDDVDPKK	Unmodified	_AAEDDDDDEDDVDPKK_	1	F1QUD0;Q6NV32;A1L241	ptmaa	4	448.681	1790.7	4.4933e-06	109.83	106.64
AAEDDDDDEDDVDPKK	Unmodified	_AAEDDDDDEDDVDPKK_	1	F1QUD0;Q6NV32;A1L241	ptmaa	3	597.906	1790.7	8.4518e-15	186.95	182.06
AAEDDDDDEDDVDPKK	Unmodified	_AAEDDDDDEDDVDPKK_	1	F1QUD0;Q6NV32;A1L241	ptmaa	3	597.906	1790.7	2.5089e-22	160.27	153.32
AAEDDDDDEDDVDPKK	Unmodified	_AAEDDDDDEDDVDPKK_	1	F1QUD0;Q6NV32;A1L241	ptmaa	3	597.906	1790.7	1.8865e-11	159.31	154.42
AAEDDDDDEDDVDPKK	Unmodified	_AAEDDDDDEDDVDPKK_	1	F1QUD0;Q6NV32;A1L241	ptmaa	3	597.906	1790.7	1.8675e-08	125.28	121.17
AAEDDDDDEDDVDPKK	Unmodified	_AAEDDDDDEDDVDPKK_	1	F1QUD0;Q6NV32;A1L241	ptmaa	3	597.906	1790.7	3.8458e-25	217.37	208.55
AAEDDDDDEDDVDPKK	Unmodified	_AAEDDDDDEDDVDPKK_	1	F1QUD0;Q6NV32;A1L241	ptmaa	4	448.681	1790.7	6.5508e-25	209.41	206.27
AAEDDDDDEDDVDPKK	Unmodified	_AAEDDDDDEDDVDPKK_	1	F1QUD0;Q6NV32;A1L241	ptmaa	4	448.681	1790.7	3.5886e-13	176.32	172.88
AAEDDDDDEDDVDPKK	Unmodified	_AAEDDDDDEDDVDPKK_	1	F1QUD0;Q6NV32;A1L241	ptmaa	3	597.906	1790.7	1.5645e-14	182.1	176.67
AAEDDDDDEDDVDPKK	Unmodified	_AAEDDDDDEDDVDPKK_	1	F1QUD0;Q6NV32;A1L241	ptmaa	3	597.906	1790.7	1.5546e-19	206.06	201.17
AAEDDDDDEDDVDPKK	Unmodified	_AAEDDDDDEDDVDPKK_	1	F1QUD0;Q6NV32;A1L241	ptmaa	3	597.906	1790.7	8.5783e-19	196.33	190.07
AAEDDDDDEDDVDPKK	Unmodified	_AAEDDDDDEDDVDPKK_	1	F1QUD0;Q6NV32;A1L241	ptmaa	3	597.906	1790.7	7.0126e-05	97.417	92.415
AAEDDDDDEDDVDPKK	Unmodified	_AAEDDDDDEDDVDPKK_	1	F1QUD0;Q6NV32;A1L241	ptmaa	4	448.681	1790.7	NaN	NaN	NaN
AAEDDDDDEDDVDPKK	Unmodified	_AAEDDDDDEDDVDPKK_	1	F1QUD0;Q6NV32;A1L241	ptmaa	3	597.906	1790.7	NaN	NaN	NaN
AAEDDDDDEDDVDPKK	Unmodified	_AAEDDDDDEDDVDPKK_	1	F1QUD0;Q6NV32;A1L241	ptmaa	4	448.681	1790.7	NaN	NaN	NaN
AAEDDDDDEDDVDPKK	Unmodified	_AAEDDDDDEDDVDPKK_	1	F1QUD0;Q6NV32;A1L241	ptmaa	3	597.906	1790.7	NaN	NaN	NaN
AAEDDDDDEDDVDPKK	Unmodified	_AAEDDDDDEDDVDPKK_	1	F1QUD0;Q6NV32;A1L241	ptmaa	4	448.681	1790.7	NaN	NaN	NaN
AAEDDDDDEDDVDPKK	Unmodified	_AAEDDDDDEDDVDPKK_	1	F1QUD0;Q6NV32;A1L241	ptmaa	4	448.681	1790.7	NaN	NaN	NaN
AAEDDDDDEDDVDPKK	Unmodified	_AAEDDDDDEDDVDPKK_	1	F1QUD0;Q6NV32;A1L241	ptmaa	3	597.906	1790.7	NaN	NaN	NaN
AAEDDDDDEDDVDPKK	Unmodified	_AAEDDDDDEDDVDPKK_	1	F1QUD0;Q6NV32;A1L241	ptmaa	4	448.681	1790.7	NaN	NaN	NaN
AAEDDDDDEDDVDPKK	Unmodified	_AAEDDDDDEDDVDPKK_	1	F1QUD0;Q6NV32;A1L241	ptmaa	3	597.906	1790.7	NaN	NaN	NaN
AAEDEEETVVLVK	Unmodified	_AAEDEEETVVLVK_	0	E7F2R9;T1TF52	ptk7a	2	716.364	1430.71	2.7901e-13	222.74	185.63
AAEDEEETVVLVK	Unmodified	_AAEDEEETVVLVK_	0	E7F2R9;T1TF52	ptk7a	3	477.912	1430.71	0.0002177	99.5	82.474
AAEDEEETVVLVK	Unmodified	_AAEDEEETVVLVK_	0	E7F2R9;T1TF52	ptk7a	3	477.912	1430.71	0.002943	80.69	65.303
AAEDEEETVVLVK	Unmodified	_AAEDEEETVVLVK_	0	E7F2R9;T1TF52	ptk7a	2	716.364	1430.71	5.339e-09	215.89	170.76
AAEDEEETVVLVK	Unmodified	_AAEDEEETVVLVK_	0	E7F2R9;T1TF52	ptk7a	3	477.912	1430.71	0.002943	80.69	59.133
AAEDEEETVVLVK	Unmodified	_AAEDEEETVVLVK_	0	E7F2R9;T1TF52	ptk7a	2	716.364	1430.71	5.4536e-06	186.74	152.78
AAEDEEETVVLVK	Unmodified	_AAEDEEETVVLVK_	0	E7F2R9;T1TF52	ptk7a	2	716.364	1430.71	7.9938e-09	214.58	177.47
AAEDEEETVVLVK	Unmodified	_AAEDEEETVVLVK_	0	E7F2R9;T1TF52	ptk7a	3	477.912	1430.71	0.00010967	108.56	87.006
AAEDEEETVVLVK	Unmodified	_AAEDEEETVVLVK_	0	E7F2R9;T1TF52	ptk7a	2	716.364	1430.71	NaN	NaN	NaN
AAEDEEETVVLVK	Unmodified	_AAEDEEETVVLVK_	0	E7F2R9;T1TF52	ptk7a	3	477.912	1430.71	NaN	NaN	NaN
AAEDEEETVVLVK	Unmodified	_AAEDEEETVVLVK_	0	E7F2R9;T1TF52	ptk7a	3	477.912	1430.71	NaN	NaN	NaN
AAEDEEETVVLVK	Unmodified	_AAEDEEETVVLVK_	0	E7F2R9;T1TF52	ptk7a	3	477.912	1430.71	NaN	NaN	NaN
AAEDFISQMGYPK	Oxidation (M)	_AAEDFISQM(ox)GYPK_	0	F1QQQ5;A0A0R4III1;A4IGC2	gsnb	3	491.562	1471.67	0.00065118	86.772	73.11
AAEDFISQMGYPK	Oxidation (M)	_AAEDFISQM(ox)GYPK_	0	F1QQQ5;A0A0R4III1;A4IGC2	gsnb	2	736.84	1471.67	0.0022754	93.096	75.66
AAEDFISQMGYPK	Oxidation (M)	_AAEDFISQM(ox)GYPK_	0	F1QQQ5;A0A0R4III1;A4IGC2	gsnb	3	491.562	1471.67	1.9631e-05	116.01	102.35
AAEDFISQMGYPK	Oxidation (M)	_AAEDFISQM(ox)GYPK_	0	F1QQQ5;A0A0R4III1;A4IGC2	gsnb	2	736.84	1471.67	9.8096e-05	127.4	101.74
AAEDFISQMGYPK	Oxidation (M)	_AAEDFISQM(ox)GYPK_	0	F1QQQ5;A0A0R4III1;A4IGC2	gsnb	3	491.562	1471.67	9.3107e-05	104.24	90.581
AAEDFISQMGYPK	Oxidation (M)	_AAEDFISQM(ox)GYPK_	0	F1QQQ5;A0A0R4III1;A4IGC2	gsnb	2	736.84	1471.67	8.0814e-05	138.22	122.33
AAEDFISQMGYPK	Oxidation (M)	_AAEDFISQM(ox)GYPK_	0	F1QQQ5;A0A0R4III1;A4IGC2	gsnb	3	491.562	1471.67	1.8892e-05	118.87	105.2
AAEDFISQMGYPK	Oxidation (M)	_AAEDFISQM(ox)GYPK_	0	F1QQQ5;A0A0R4III1;A4IGC2	gsnb	3	491.562	1471.67	0.0006116	87.719	74.057
AAEDFISQMGYPK	Oxidation (M)	_AAEDFISQM(ox)GYPK_	0	F1QQQ5;A0A0R4III1;A4IGC2	gsnb	2	736.84	1471.67	0.00010225	124.67	107.73
AAEDFISQMGYPK	Oxidation (M)	_AAEDFISQM(ox)GYPK_	0	F1QQQ5;A0A0R4III1;A4IGC2	gsnb	3	491.562	1471.67	0.00018571	97.911	84.249
AAEDFISQMGYPK	Oxidation (M)	_AAEDFISQM(ox)GYPK_	0	F1QQQ5;A0A0R4III1;A4IGC2	gsnb	3	491.562	1471.67	0.00028993	95.417	81.755
AAEDFISQMGYPK	Oxidation (M)	_AAEDFISQM(ox)GYPK_	0	F1QQQ5;A0A0R4III1;A4IGC2	gsnb	2	736.84	1471.67	0.00010819	120.77	95.112
AAEDFISQMGYPK	Oxidation (M)	_AAEDFISQM(ox)GYPK_	0	F1QQQ5;A0A0R4III1;A4IGC2	gsnb	3	491.562	1471.67	1.734e-05	124.86	111.19
AAEDFISQMGYPK	Oxidation (M)	_AAEDFISQM(ox)GYPK_	0	F1QQQ5;A0A0R4III1;A4IGC2	gsnb	2	736.84	1471.67	0.00011198	118.28	100.84
AAEDFISQMGYPK	Oxidation (M)	_AAEDFISQM(ox)GYPK_	0	F1QQQ5;A0A0R4III1;A4IGC2	gsnb	3	491.562	1471.67	0.046645	49.483	35.82
AAEDFISQMGYPK	Oxidation (M)	_AAEDFISQM(ox)GYPK_	0	F1QQQ5;A0A0R4III1;A4IGC2	gsnb	2	736.84	1471.67	NaN	NaN	NaN
AAEDFISQMGYPK	Unmodified	_AAEDFISQMGYPK_	0	F1QQQ5;A0A0R4III1;A4IGC2	gsnb	3	486.231	1455.67	2.409e-05	137.59	121.36
AAEDFISQMGYPK	Unmodified	_AAEDFISQMGYPK_	0	F1QQQ5;A0A0R4III1;A4IGC2	gsnb	2	728.842	1455.67	8.044e-09	210.87	180.3
AAEDFISQMGYPK	Unmodified	_AAEDFISQMGYPK_	0	F1QQQ5;A0A0R4III1;A4IGC2	gsnb	3	486.231	1455.67	5.3942e-05	113.24	97.668
AAEDFISQMGYPK	Unmodified	_AAEDFISQMGYPK_	0	F1QQQ5;A0A0R4III1;A4IGC2	gsnb	3	486.231	1455.67	NaN	NaN	NaN
AAEDFISQMGYPK	Unmodified	_AAEDFISQMGYPK_	0	F1QQQ5;A0A0R4III1;A4IGC2	gsnb	3	486.231	1455.67	NaN	NaN	NaN
AAEDRACNCLLLK	Unmodified	_AAEDRACNCLLLK_	1	Q6GQM9;Q801M0	eno2	2	767.379	1532.74	4.224e-14	226.4	183.09
AAEDRACNCLLLK	Unmodified	_AAEDRACNCLLLK_	1	Q6GQM9;Q801M0	eno2	3	511.922	1532.74	3.3367e-05	144.27	112.63
AAEDRACNCLLLK	Unmodified	_AAEDRACNCLLLK_	1	Q6GQM9;Q801M0	eno2	3	511.922	1532.74	2.8472e-14	201.48	161.36
AAEDRACNCLLLK	Unmodified	_AAEDRACNCLLLK_	1	Q6GQM9;Q801M0	eno2	2	767.379	1532.74	0.00019449	162.38	126.05
AAEDRACNCLLLK	Unmodified	_AAEDRACNCLLLK_	1	Q6GQM9;Q801M0	eno2	3	511.922	1532.74	0.00010681	112.15	80.515
AAEDRACNCLLLK	Unmodified	_AAEDRACNCLLLK_	1	Q6GQM9;Q801M0	eno2	3	511.922	1532.74	2.6808e-09	177.41	161.8
AAEDRACNCLLLK	Unmodified	_AAEDRACNCLLLK_	1	Q6GQM9;Q801M0	eno2	2	767.379	1532.74	0.00020748	162.36	121.63
AAEDRACNCLLLK	Unmodified	_AAEDRACNCLLLK_	1	Q6GQM9;Q801M0	eno2	3	511.922	1532.74	2.0925e-06	161.63	126.43
AAEDRACNCLLLK	Unmodified	_AAEDRACNCLLLK_	1	Q6GQM9;Q801M0	eno2	2	767.379	1532.74	0.00022302	154.24	119.02
AAEDRACNCLLLK	Unmodified	_AAEDRACNCLLLK_	1	Q6GQM9;Q801M0	eno2	3	511.922	1532.74	1.6626e-06	164.81	133.17
AAEDRACNCLLLK	Unmodified	_AAEDRACNCLLLK_	1	Q6GQM9;Q801M0	eno2	3	511.922	1532.74	NaN	NaN	NaN
AAEDRACNCLLLK	Unmodified	_AAEDRACNCLLLK_	1	Q6GQM9;Q801M0	eno2	2	767.379	1532.74	NaN	NaN	NaN
AAEDSHFVLIAGEPINEPVVQHGPFVMNTQEEIDK	Unmodified	_AAEDSHFVLIAGEPINEPVVQHGPFVMNTQEEIDK_	0	Q6DGT6;F1QLW3	pir	4	965.975	3859.87	3.909e-54	190.25	181.03
AAEDSHFVLIAGEPINEPVVQHGPFVMNTQEEIDK	Unmodified	_AAEDSHFVLIAGEPINEPVVQHGPFVMNTQEEIDK_	0	Q6DGT6;F1QLW3	pir	5	772.982	3859.87	2.8819e-07	82.207	72.745
AAEDSHFVLIAGEPINEPVVQHGPFVMNTQEEIDK	Unmodified	_AAEDSHFVLIAGEPINEPVVQHGPFVMNTQEEIDK_	0	Q6DGT6;F1QLW3	pir	4	965.975	3859.87	9.2441e-94	224.57	214.17
AAEDSHFVLIAGEPINEPVVQHGPFVMNTQEEIDK	Unmodified	_AAEDSHFVLIAGEPINEPVVQHGPFVMNTQEEIDK_	0	Q6DGT6;F1QLW3	pir	5	772.982	3859.87	5.9863e-07	80.506	71.96
AAEDSHFVLIAGEPINEPVVQHGPFVMNTQEEIDK	Oxidation (M)	_AAEDSHFVLIAGEPINEPVVQHGPFVM(ox)NTQEEIDK_	0	Q6DGT6;F1QLW3	pir	4	969.974	3875.87	3.3193e-10	90.858	77.217
AAEDSHFVLIAGEPINEPVVQHGPFVMNTQEEIDK	Oxidation (M)	_AAEDSHFVLIAGEPINEPVVQHGPFVM(ox)NTQEEIDK_	0	Q6DGT6;F1QLW3	pir	4	969.974	3875.87	2.9436e-14	105.98	97.579
AAEDSHFVLIAGEPINEPVVQHGPFVMNTQEEIDK	Oxidation (M)	_AAEDSHFVLIAGEPINEPVVQHGPFVM(ox)NTQEEIDK_	0	Q6DGT6;F1QLW3	pir	5	776.181	3875.87	2.4425e-08	92.343	78.078
AAEEAEEQANSNLGK	Unmodified	_AAEEAEEQANSNLGK_	0	A0A0R4INI3;A0A0R4IVW7;A0MQ61;Q7T1B6;Q508P8;B3DK50	smyhc1	3	520.909	1559.71	2.8662e-06	113.72	100.59
AAEEAEEQANSNLGK	Unmodified	_AAEEAEEQANSNLGK_	0	A0A0R4INI3;A0A0R4IVW7;A0MQ61;Q7T1B6;Q508P8;B3DK50	smyhc1	3	520.909	1559.71	0.00020806	93.478	80.342
AAEEAEEQANSNLGK	Unmodified	_AAEEAEEQANSNLGK_	0	A0A0R4INI3;A0A0R4IVW7;A0MQ61;Q7T1B6;Q508P8;B3DK50	smyhc1	3	520.909	1559.71	NaN	NaN	NaN
AAEEALEQINAERQEGYILTLNR	Unmodified	_AAEEALEQINAERQEGYILTLNR_	1	A5D6T5;F1QLQ5;Q1MT21	si:ch211-284e20.8	3	877.784	2630.33	6.8482e-45	211.92	194.77
AAEEALEQINAERQEGYILTLNR	Unmodified	_AAEEALEQINAERQEGYILTLNR_	1	A5D6T5;F1QLQ5;Q1MT21	si:ch211-284e20.8	4	658.59	2630.33	1.279e-07	111.88	103.79
AAEEALEQINAERQEGYILTLNR	Unmodified	_AAEEALEQINAERQEGYILTLNR_	1	A5D6T5;F1QLQ5;Q1MT21	si:ch211-284e20.8	3	877.784	2630.33	1.4243e-126	341.99	306
AAEEALEQINAERQEGYILTLNR	Unmodified	_AAEEALEQINAERQEGYILTLNR_	1	A5D6T5;F1QLQ5;Q1MT21	si:ch211-284e20.8	4	658.59	2630.33	1.7577e-35	180.68	171.15
AAEEALEQINAERQEGYILTLNR	Unmodified	_AAEEALEQINAERQEGYILTLNR_	1	A5D6T5;F1QLQ5;Q1MT21	si:ch211-284e20.8	3	877.784	2630.33	1.2097e-52	233.91	218.97
AAEEALEQINAERQEGYILTLNR	Unmodified	_AAEEALEQINAERQEGYILTLNR_	1	A5D6T5;F1QLQ5;Q1MT21	si:ch211-284e20.8	3	877.784	2630.33	8.9208e-99	299.19	275.74
AAEEALEQINAERQEGYILTLNR	Unmodified	_AAEEALEQINAERQEGYILTLNR_	1	A5D6T5;F1QLQ5;Q1MT21	si:ch211-284e20.8	4	658.59	2630.33	3.3574e-05	91.503	83.805
AAEEALEQINAERQEGYILTLNR	Unmodified	_AAEEALEQINAERQEGYILTLNR_	1	A5D6T5;F1QLQ5;Q1MT21	si:ch211-284e20.8	3	877.784	2630.33	2.9477e-72	255.83	235.2
AAEEALEQINAERQEGYILTLNR	Unmodified	_AAEEALEQINAERQEGYILTLNR_	1	A5D6T5;F1QLQ5;Q1MT21	si:ch211-284e20.8	4	658.59	2630.33	4.7593e-07	103.71	92.874
AAEEEERYRK	Unmodified	_AAEEEERYRK_	2	Q29RC0	ush1c	4	320.911	1279.62	0.00015089	129.85	106.48
AAEEEERYRK	Unmodified	_AAEEEERYRK_	2	Q29RC0	ush1c	4	320.911	1279.62	0.0010228	99.815	76.439
AAEEEERYRK	Unmodified	_AAEEEERYRK_	2	Q29RC0	ush1c	4	320.911	1279.62	4.0142e-06	166.19	142.81
AAEEEERYRK	Unmodified	_AAEEEERYRK_	2	Q29RC0	ush1c	4	320.911	1279.62	0.0003412	117.71	94.788
AAEEEERYRK	Unmodified	_AAEEEERYRK_	2	Q29RC0	ush1c	4	320.911	1279.62	NaN	NaN	NaN
AAEEEERYRK	Unmodified	_AAEEEERYRK_	2	Q29RC0	ush1c	4	320.911	1279.62	NaN	NaN	NaN
AAEEEERYRK	Unmodified	_AAEEEERYRK_	2	Q29RC0	ush1c	4	320.911	1279.62	NaN	NaN	NaN
AAEELELYVR	Unmodified	_AAEELELYVR_	0	G8IHT9;G8IHU0	lama2	2	596.814	1191.61	0.0032893	115.13	41.202
AAEELELYVR	Unmodified	_AAEELELYVR_	0	G8IHT9;G8IHU0	lama2	2	596.814	1191.61	0.0024105	121.64	60.666
AAEELELYVR	Unmodified	_AAEELELYVR_	0	G8IHT9;G8IHU0	lama2	2	596.814	1191.61	0.0010609	133.13	68.87
AAEELELYVR	Unmodified	_AAEELELYVR_	0	G8IHT9;G8IHU0	lama2	2	596.814	1191.61	NaN	NaN	NaN
AAEERSK	Unmodified	_AAEERSK_	1	I3ISQ1;A5WW36;Q5SPK6;P13104;A0A1D5NSX9;A0A1D5NSG3;A0A1I7Q3W7;A0A1D5NSE7;A0A1D5NS40;A0A1L6UW60;A0A1D5NSY1	tpm3;tpma	3	264.14	789.398	0.010344	111.01	52.026
AAEERSK	Unmodified	_AAEERSK_	1	I3ISQ1;A5WW36;Q5SPK6;P13104;A0A1D5NSX9;A0A1D5NSG3;A0A1I7Q3W7;A0A1D5NSE7;A0A1D5NS40;A0A1L6UW60;A0A1D5NSY1	tpm3;tpma	3	264.14	789.398	0.010344	111.01	53.727
AAEERSK	Unmodified	_AAEERSK_	1	I3ISQ1;A5WW36;Q5SPK6;P13104;A0A1D5NSX9;A0A1D5NSG3;A0A1I7Q3W7;A0A1D5NSE7;A0A1D5NS40;A0A1L6UW60;A0A1D5NSY1	tpm3;tpma	3	264.14	789.398	0.01864	111.82	60.029
AAEFNITGVTYR	Unmodified	_AAEFNITGVTYR_	0	B2GSP4;Q7ZVX6	uba3	2	671.344	1340.67	5.0119e-21	196.16	129.36
AAEFNITGVTYR	Unmodified	_AAEFNITGVTYR_	0	B2GSP4;Q7ZVX6	uba3	2	671.344	1340.67	0.00049788	145.23	92.823
AAEFNITGVTYR	Unmodified	_AAEFNITGVTYR_	0	B2GSP4;Q7ZVX6	uba3	2	671.344	1340.67	NaN	NaN	NaN
AAEGLGIMAVQVK	Oxidation (M)	_AAEGLGIM(ox)AVQVK_	0	F1R264;A0A0R4ISR7;Q5PRC6	ephx2	3	434.908	1301.7	0.00012551	99.539	73.527
AAEGLGIMAVQVK	Oxidation (M)	_AAEGLGIM(ox)AVQVK_	0	F1R264;A0A0R4ISR7;Q5PRC6	ephx2	3	434.908	1301.7	7.6421e-05	106.67	87.026
AAEGLGIMAVQVK	Oxidation (M)	_AAEGLGIM(ox)AVQVK_	0	F1R264;A0A0R4ISR7;Q5PRC6	ephx2	2	651.858	1301.7	0.00011287	117.7	85.378
AAEGLGIMAVQVK	Oxidation (M)	_AAEGLGIM(ox)AVQVK_	0	F1R264;A0A0R4ISR7;Q5PRC6	ephx2	3	434.908	1301.7	1.7052e-05	125.97	95.42
AAEGLGIMAVQVK	Oxidation (M)	_AAEGLGIM(ox)AVQVK_	0	F1R264;A0A0R4ISR7;Q5PRC6	ephx2	2	651.858	1301.7	0.00057575	103.55	68.251
AAEGLGIMAVQVK	Oxidation (M)	_AAEGLGIM(ox)AVQVK_	0	F1R264;A0A0R4ISR7;Q5PRC6	ephx2	3	434.908	1301.7	1.7052e-05	125.97	86.823
AAEGLGIMAVQVK	Oxidation (M)	_AAEGLGIM(ox)AVQVK_	0	F1R264;A0A0R4ISR7;Q5PRC6	ephx2	2	651.858	1301.7	3.103e-05	155.06	118.5
AAEGLGIMAVQVK	Oxidation (M)	_AAEGLGIM(ox)AVQVK_	0	F1R264;A0A0R4ISR7;Q5PRC6	ephx2	3	434.908	1301.7	1.9417e-05	116.84	94.116
AAEGLGIMAVQVK	Oxidation (M)	_AAEGLGIM(ox)AVQVK_	0	F1R264;A0A0R4ISR7;Q5PRC6	ephx2	2	651.858	1301.7	0.00010672	121.73	89.413
AAEGLGIMAVQVK	Oxidation (M)	_AAEGLGIM(ox)AVQVK_	0	F1R264;A0A0R4ISR7;Q5PRC6	ephx2	3	434.908	1301.7	0.00049066	90.614	65.14
AAEGLGIMAVQVK	Oxidation (M)	_AAEGLGIM(ox)AVQVK_	0	F1R264;A0A0R4ISR7;Q5PRC6	ephx2	2	651.858	1301.7	NaN	NaN	NaN
AAEGLGIMAVQVK	Oxidation (M)	_AAEGLGIM(ox)AVQVK_	0	F1R264;A0A0R4ISR7;Q5PRC6	ephx2	3	434.908	1301.7	NaN	NaN	NaN
AAEGLGIMAVQVK	Oxidation (M)	_AAEGLGIM(ox)AVQVK_	0	F1R264;A0A0R4ISR7;Q5PRC6	ephx2	3	434.908	1301.7	NaN	NaN	NaN
AAEGLGIMAVQVK	Oxidation (M)	_AAEGLGIM(ox)AVQVK_	0	F1R264;A0A0R4ISR7;Q5PRC6	ephx2	2	651.858	1301.7	NaN	NaN	NaN
AAEGLGIMAVQVK	Unmodified	_AAEGLGIMAVQVK_	0	F1R264;A0A0R4ISR7;Q5PRC6	ephx2	3	429.576	1285.71	2.7781e-05	129.84	94.95
AAEGLGIMAVQVK	Unmodified	_AAEGLGIMAVQVK_	0	F1R264;A0A0R4ISR7;Q5PRC6	ephx2	2	643.86	1285.71	6.7796e-14	227.94	162.59
AAEGLGIMAVQVK	Unmodified	_AAEGLGIMAVQVK_	0	F1R264;A0A0R4ISR7;Q5PRC6	ephx2	3	429.576	1285.71	0.00013437	106.49	82.11
AAEGLGIMAVQVK	Unmodified	_AAEGLGIMAVQVK_	0	F1R264;A0A0R4ISR7;Q5PRC6	ephx2	3	429.576	1285.71	0.00013437	106.49	82.11
AAEGLGIMAVQVK	Unmodified	_AAEGLGIMAVQVK_	0	F1R264;A0A0R4ISR7;Q5PRC6	ephx2	2	643.86	1285.71	NaN	NaN	NaN
AAEGPVFSGVCK	Unmodified	_AAEGPVFSGVCK_	0	Q6PHF1	carhsp1	2	611.3	1220.59	5.7324e-15	247.08	199.89
AAEGPVFSGVCK	Unmodified	_AAEGPVFSGVCK_	0	Q6PHF1	carhsp1	3	407.869	1220.59	1.4946e-06	162.26	137.41
AAEGPVFSGVCK	Unmodified	_AAEGPVFSGVCK_	0	Q6PHF1	carhsp1	2	611.3	1220.59	1.4911e-13	232.88	176.15
AAEGPVFSGVCK	Unmodified	_AAEGPVFSGVCK_	0	Q6PHF1	carhsp1	3	407.869	1220.59	5.9747e-05	127.87	106.5
AAEGPVFSGVCK	Unmodified	_AAEGPVFSGVCK_	0	Q6PHF1	carhsp1	3	407.869	1220.59	3.5026e-05	143.24	121.87
AAEGPVFSGVCK	Unmodified	_AAEGPVFSGVCK_	0	Q6PHF1	carhsp1	2	611.3	1220.59	4.4586e-09	219.03	171.83
AAEGPVFSGVCK	Unmodified	_AAEGPVFSGVCK_	0	Q6PHF1	carhsp1	3	407.869	1220.59	3.1839e-05	145.28	120.42
AAEGPVFSGVCK	Unmodified	_AAEGPVFSGVCK_	0	Q6PHF1	carhsp1	2	611.3	1220.59	2.5058e-09	225.01	183.56
AAEGPVFSGVCK	Unmodified	_AAEGPVFSGVCK_	0	Q6PHF1	carhsp1	2	611.3	1220.59	1.4911e-13	232.88	193.86
AAEGPVFSGVCK	Unmodified	_AAEGPVFSGVCK_	0	Q6PHF1	carhsp1	3	407.869	1220.59	0.00017134	110.08	85.222
AAEHRQTVLESIR	Unmodified	_AAEHRQTVLESIR_	1	Q6NZU8;F1QRF8	atad3b	4	378.209	1508.81	2.9856e-05	115.57	94.911
AAEHRQTVLESIR	Unmodified	_AAEHRQTVLESIR_	1	Q6NZU8;F1QRF8	atad3b	4	378.209	1508.81	0.00073377	74.987	54.324
AAEHRQTVLESIR	Unmodified	_AAEHRQTVLESIR_	1	Q6NZU8;F1QRF8	atad3b	3	503.943	1508.81	0.0088171	59.68	47.183
AAEHRQTVLESIR	Unmodified	_AAEHRQTVLESIR_	1	Q6NZU8;F1QRF8	atad3b	4	378.209	1508.81	0.0061476	56.286	44.28
AAEHRQTVLESIR	Unmodified	_AAEHRQTVLESIR_	1	Q6NZU8;F1QRF8	atad3b	4	378.209	1508.81	NaN	NaN	NaN
AAEIHPRPQTR	Acetyl (Protein N-term)	_(ac)AAEIHPRPQTR_	1	Q6TLF1;Q568X4	wdfy2	3	439.906	1316.69	0.023141	61.435	45.232
AAEILSDRLYK	Unmodified	_AAEILSDRLYK_	1	B0UY61;Q1MSY0	neb	3	426.907	1277.7	0.00013096	132.76	84.761
AAEILSDRLYK	Unmodified	_AAEILSDRLYK_	1	B0UY61;Q1MSY0	neb	3	426.907	1277.7	NaN	NaN	NaN
AAEIMRFPDRTTK	Oxidation (M)	_AAEIM(ox)RFPDRTTK_	2	Q3B752;A0A0R4IZM6	dtymk	4	388.704	1550.79	0.04847	53.001	41.561
AAEIMRFPDRTTK	Oxidation (M)	_AAEIM(ox)RFPDRTTK_	2	Q3B752;A0A0R4IZM6	dtymk	4	388.704	1550.79	NaN	NaN	NaN
AAEIMRFPDRTTK	Oxidation (M)	_AAEIM(ox)RFPDRTTK_	2	Q3B752;A0A0R4IZM6	dtymk	4	388.704	1550.79	NaN	NaN	NaN
AAEIMRFPDRTTK	Oxidation (M)	_AAEIM(ox)RFPDRTTK_	2	Q3B752;A0A0R4IZM6	dtymk	4	388.704	1550.79	NaN	NaN	NaN
AAEIMRFPDRTTK	Oxidation (M)	_AAEIM(ox)RFPDRTTK_	2	Q3B752;A0A0R4IZM6	dtymk	4	388.704	1550.79	NaN	NaN	NaN
AAEIMRFPDRTTK	Oxidation (M)	_AAEIM(ox)RFPDRTTK_	2	Q3B752;A0A0R4IZM6	dtymk	4	388.704	1550.79	NaN	NaN	NaN
AAEIPYDVQYADIDYMER	Unmodified	_AAEIPYDVQYADIDYMER_	0	A0A0G2L1N0		3	721.33	2160.97	1.5324e-05	105.5	96.704
AAEIPYDVQYADIDYMER	Unmodified	_AAEIPYDVQYADIDYMER_	0	A0A0G2L1N0		3	721.33	2160.97	0.00036503	86.479	75.625
AAEIPYDVQYADIDYMER	Unmodified	_AAEIPYDVQYADIDYMER_	0	A0A0G2L1N0		3	721.33	2160.97	NaN	NaN	NaN
AAEIPYDVQYADIDYMER	Oxidation (M)	_AAEIPYDVQYADIDYM(ox)ER_	0	A0A0G2L1N0		3	726.661	2176.96	0.0056639	64.705	53.062
AAEIPYDVQYADIDYMER	Oxidation (M)	_AAEIPYDVQYADIDYM(ox)ER_	0	A0A0G2L1N0		3	726.661	2176.96	0.0004368	82.01	65.891
AAEIPYDVQYADIDYMER	Oxidation (M)	_AAEIPYDVQYADIDYM(ox)ER_	0	A0A0G2L1N0		3	726.661	2176.96	NaN	NaN	NaN
AAEIPYDVQYADIDYMER	Oxidation (M)	_AAEIPYDVQYADIDYM(ox)ER_	0	A0A0G2L1N0		3	726.661	2176.96	NaN	NaN	NaN
AAEIPYDVQYADIDYMERQMDFTLDK	2 Oxidation (M)	_AAEIPYDVQYADIDYM(ox)ERQM(ox)DFTLDK_	1	A0A0G2L1N0		4	793.859	3171.41	0.00017315	68.895	62.531
AAEIPYDVQYADIDYMERQMDFTLDK	2 Oxidation (M)	_AAEIPYDVQYADIDYM(ox)ERQM(ox)DFTLDK_	1	A0A0G2L1N0		4	793.859	3171.41	NaN	NaN	NaN
AAELERREQELQSR	Unmodified	_AAELERREQELQSR_	2	Q6NYJ0;F8W3F9;Q7ZV08	scamp2	4	429.476	1713.88	0.0037641	73.802	52.945
AAELERREQELQSR	Unmodified	_AAELERREQELQSR_	2	Q6NYJ0;F8W3F9;Q7ZV08	scamp2	4	429.476	1713.88	4.6392e-06	119.77	103.35
AAELERREQELQSR	Unmodified	_AAELERREQELQSR_	2	Q6NYJ0;F8W3F9;Q7ZV08	scamp2	4	429.476	1713.88	0.0045137	71.354	52.989
AAELERREQELQSR	Unmodified	_AAELERREQELQSR_	2	Q6NYJ0;F8W3F9;Q7ZV08	scamp2	3	572.299	1713.88	0.0011832	92.65	77.014
AAELERREQELQSR	Unmodified	_AAELERREQELQSR_	2	Q6NYJ0;F8W3F9;Q7ZV08	scamp2	3	572.299	1713.88	1.4722e-05	122.78	107.03
AAELERREQELQSR	Unmodified	_AAELERREQELQSR_	2	Q6NYJ0;F8W3F9;Q7ZV08	scamp2	4	429.476	1713.88	4.9858e-06	117.31	104.16
AAELERREQELQSR	Unmodified	_AAELERREQELQSR_	2	Q6NYJ0;F8W3F9;Q7ZV08	scamp2	3	572.299	1713.88	1.7768e-05	116.58	95.623
AAELERREQELQSR	Unmodified	_AAELERREQELQSR_	2	Q6NYJ0;F8W3F9;Q7ZV08	scamp2	4	429.476	1713.88	NaN	NaN	NaN
AAELERREQELQSR	Unmodified	_AAELERREQELQSR_	2	Q6NYJ0;F8W3F9;Q7ZV08	scamp2	4	429.476	1713.88	NaN	NaN	NaN
AAELGATTAVIESHR	Unmodified	_AAELGATTAVIESHR_	0	E7FGA5;F1QS99;Q503Y5;E9QJ27;A0A140LGJ0;F8W316	gsr	3	509.27	1524.79	6.9823e-07	121.42	109.44
AAELGATTAVIESHR	Unmodified	_AAELGATTAVIESHR_	0	E7FGA5;F1QS99;Q503Y5;E9QJ27;A0A140LGJ0;F8W316	gsr	3	509.27	1524.79	1.4456e-07	138.97	120.83
AAELGATTAVIESHR	Unmodified	_AAELGATTAVIESHR_	0	E7FGA5;F1QS99;Q503Y5;E9QJ27;A0A140LGJ0;F8W316	gsr	3	509.27	1524.79	9.0527e-08	150.9	139.04
AAELGATTAVIESHRLGGTCVNVGCVPK	Unmodified	_AAELGATTAVIESHRLGGTCVNVGCVPK_	1	E7FGA5;F1QS99;Q503Y5;E9QJ27;A0A140LGJ0;F8W316	gsr	4	717.618	2866.44	0.0014114	65.741	59.948
AAELGSNVDEVESLIK	Unmodified	_AAELGSNVDEVESLIK_	0	A0A0R4IDG5;F1QXB0;A0A0R4IB07	sptbn2	3	558.625	1672.85	5.8139e-11	145.52	112.25
AAELPHMDIEALK	Oxidation (M)	_AAELPHM(ox)DIEALK_	0	Q6PC69	rpl10a	3	485.25	1452.73	0.00039694	92.856	80.089
AAELPHMDIEALK	Oxidation (M)	_AAELPHM(ox)DIEALK_	0	Q6PC69	rpl10a	2	727.371	1452.73	0.017892	76.228	60.337
AAELPHMDIEALK	Oxidation (M)	_AAELPHM(ox)DIEALK_	0	Q6PC69	rpl10a	3	485.25	1452.73	0.0005768	88.552	69.724
AAELPHMDIEALK	Oxidation (M)	_AAELPHM(ox)DIEALK_	0	Q6PC69	rpl10a	3	485.25	1452.73	0.00075178	84.365	62.734
AAELPHMDIEALK	Oxidation (M)	_AAELPHM(ox)DIEALK_	0	Q6PC69	rpl10a	3	485.25	1452.73	0.00018786	97.86	80.918
AAELPHMDIEALK	Oxidation (M)	_AAELPHM(ox)DIEALK_	0	Q6PC69	rpl10a	3	485.25	1452.73	7.9817e-05	106.17	86.57
AAELPHMDIEALK	Oxidation (M)	_AAELPHM(ox)DIEALK_	0	Q6PC69	rpl10a	3	485.25	1452.73	0.00011178	101.53	71.725
AAELPHMDIEALK	Oxidation (M)	_AAELPHM(ox)DIEALK_	0	Q6PC69	rpl10a	2	727.371	1452.73	0.0069438	82.417	56.298
AAELPHMDIEALK	Oxidation (M)	_AAELPHM(ox)DIEALK_	0	Q6PC69	rpl10a	3	485.25	1452.73	0.0033857	75.088	62.32
AAELPHMDIEALK	Oxidation (M)	_AAELPHM(ox)DIEALK_	0	Q6PC69	rpl10a	3	485.25	1452.73	6.0378e-05	109	85.771
AAELPHMDIEALK	Oxidation (M)	_AAELPHM(ox)DIEALK_	0	Q6PC69	rpl10a	3	485.25	1452.73	NaN	NaN	NaN
AAELPHMDIEALK	Oxidation (M)	_AAELPHM(ox)DIEALK_	0	Q6PC69	rpl10a	3	485.25	1452.73	NaN	NaN	NaN
AAELPHMDIEALK	Oxidation (M)	_AAELPHM(ox)DIEALK_	0	Q6PC69	rpl10a	2	727.371	1452.73	NaN	NaN	NaN
AAELPHMDIEALK	Unmodified	_AAELPHMDIEALK_	0	Q6PC69	rpl10a	3	479.918	1436.73	2.2274e-05	141.38	110.51
AAELPHMDIEALK	Unmodified	_AAELPHMDIEALK_	0	Q6PC69	rpl10a	3	479.918	1436.73	1.3085e-05	151.78	120.91
AAELPHMDIEALK	Unmodified	_AAELPHMDIEALK_	0	Q6PC69	rpl10a	3	479.918	1436.73	2.3691e-05	138.42	110.22
AAELPHMDIEALK	Unmodified	_AAELPHMDIEALK_	0	Q6PC69	rpl10a	3	479.918	1436.73	NaN	NaN	NaN
AAELPHMDIEALK	Unmodified	_AAELPHMDIEALK_	0	Q6PC69	rpl10a	3	479.918	1436.73	NaN	NaN	NaN
AAELPHMDIEALKK	Oxidation (M)	_AAELPHM(ox)DIEALKK_	1	Q6PC69	rpl10a	4	396.213	1580.82	0.00049227	84.566	71.139
AAELPHMDIEALKK	Oxidation (M)	_AAELPHM(ox)DIEALKK_	1	Q6PC69	rpl10a	4	396.213	1580.82	0.00021911	93.494	80.066
AAELPHMDIEALKK	Oxidation (M)	_AAELPHM(ox)DIEALKK_	1	Q6PC69	rpl10a	4	396.213	1580.82	3.8263e-06	115.12	101.21
AAELPHMDIEALKK	Oxidation (M)	_AAELPHM(ox)DIEALKK_	1	Q6PC69	rpl10a	3	527.948	1580.82	0.036486	51.009	35.617
AAELPHMDIEALKK	Oxidation (M)	_AAELPHM(ox)DIEALKK_	1	Q6PC69	rpl10a	4	396.213	1580.82	0.00016493	95.264	82.904
AAELPHMDIEALKK	Oxidation (M)	_AAELPHM(ox)DIEALKK_	1	Q6PC69	rpl10a	3	527.948	1580.82	0.00045069	89.013	75.585
AAELPHMDIEALKK	Oxidation (M)	_AAELPHM(ox)DIEALKK_	1	Q6PC69	rpl10a	4	396.213	1580.82	0.0012825	80.3	66.872
AAELPHMDIEALKK	Unmodified	_AAELPHMDIEALKK_	1	Q6PC69	rpl10a	4	392.214	1564.83	1.8685e-07	162.93	142.28
AAELPHMDIEALKK	Unmodified	_AAELPHMDIEALKK_	1	Q6PC69	rpl10a	3	522.617	1564.83	8.3382e-06	118.52	95.639
AAELPHMDIEALKK	Unmodified	_AAELPHMDIEALKK_	1	Q6PC69	rpl10a	4	392.214	1564.83	4.6215e-06	127.76	110.27
AAEPEPAQPVQNK	Unmodified	_AAEPEPAQPVQNK_	0	Q6DRC4;A0A0R4I9F9	eif3g	3	460.237	1377.69	0.00041598	96.604	73.378
AAEPEPAQPVQNK	Unmodified	_AAEPEPAQPVQNK_	0	Q6DRC4;A0A0R4I9F9	eif3g	2	689.852	1377.69	1.0465e-19	234.72	179.17
AAEPEPAQPVQNK	Unmodified	_AAEPEPAQPVQNK_	0	Q6DRC4;A0A0R4I9F9	eif3g	3	460.237	1377.69	3.2306e-05	119.74	103.61
AAEPEPAQPVQNK	Unmodified	_AAEPEPAQPVQNK_	0	Q6DRC4;A0A0R4I9F9	eif3g	2	689.852	1377.69	0.00016835	166.19	136.71
AAEPEPAQPVQNK	Unmodified	_AAEPEPAQPVQNK_	0	Q6DRC4;A0A0R4I9F9	eif3g	3	460.237	1377.69	0.00030373	98.156	74.93
AAEPEPAQPVQNK	Unmodified	_AAEPEPAQPVQNK_	0	Q6DRC4;A0A0R4I9F9	eif3g	2	689.852	1377.69	0.00015669	171.56	140.49
AAEPEPAQPVQNK	Unmodified	_AAEPEPAQPVQNK_	0	Q6DRC4;A0A0R4I9F9	eif3g	3	460.237	1377.69	0.00021724	99.539	75.934
AAEPEPAQPVQNK	Unmodified	_AAEPEPAQPVQNK_	0	Q6DRC4;A0A0R4I9F9	eif3g	2	689.852	1377.69	7.959e-27	285.83	240.67
AAEPEPAQPVQNK	Unmodified	_AAEPEPAQPVQNK_	0	Q6DRC4;A0A0R4I9F9	eif3g	3	460.237	1377.69	0.0010139	88.338	66.292
AAEPEPAQPVQNK	Unmodified	_AAEPEPAQPVQNK_	0	Q6DRC4;A0A0R4I9F9	eif3g	3	460.237	1377.69	NaN	NaN	NaN
AAEPEPAQPVQNK	Unmodified	_AAEPEPAQPVQNK_	0	Q6DRC4;A0A0R4I9F9	eif3g	3	460.237	1377.69	NaN	NaN	NaN
AAEPEPAQPVQNK	Unmodified	_AAEPEPAQPVQNK_	0	Q6DRC4;A0A0R4I9F9	eif3g	2	689.852	1377.69	NaN	NaN	NaN
AAEPEPAQPVQNK	Unmodified	_AAEPEPAQPVQNK_	0	Q6DRC4;A0A0R4I9F9	eif3g	2	689.852	1377.69	NaN	NaN	NaN
AAEPIEGHTDAVLDLSWNR	Unmodified	_AAEPIEGHTDAVLDLSWNR_	0	Q7ZWE1	pwp1	3	698.68	2093.02	1.6384e-38	230.29	210.97
AAEPPSAAILAVYLDK	Unmodified	_AAEPPSAAILAVYLDK_	0	F1QVP9;F6NZP4	esyt1b	3	543.635	1627.88	1.526e-08	124.62	100.77
AAEPPSAAILAVYLDK	Unmodified	_AAEPPSAAILAVYLDK_	0	F1QVP9;F6NZP4	esyt1b	3	543.635	1627.88	8.3994e-06	104.95	81.104
AAEPPSAAILAVYLDK	Unmodified	_AAEPPSAAILAVYLDK_	0	F1QVP9;F6NZP4	esyt1b	3	543.635	1627.88	1.9299e-07	114.69	90.84
AAEPPSAAILAVYLDK	Unmodified	_AAEPPSAAILAVYLDK_	0	F1QVP9;F6NZP4	esyt1b	3	543.635	1627.88	NaN	NaN	NaN
AAEPPSAAILAVYLDK	Unmodified	_AAEPPSAAILAVYLDK_	0	F1QVP9;F6NZP4	esyt1b	3	543.635	1627.88	NaN	NaN	NaN
AAEQAVFK	Unmodified	_AAEQAVFK_	0	Q1JPV5;F1QNZ9;A0A0R4IF08;Q0IJ38;A0A0R4IE19;A0A0R4IQ28;A0A0R4IGP9	mybpc2a	2	432.235	862.455	0.0081722	137	81.287
AAEQAVFK	Unmodified	_AAEQAVFK_	0	Q1JPV5;F1QNZ9;A0A0R4IF08;Q0IJ38;A0A0R4IE19;A0A0R4IQ28;A0A0R4IGP9	mybpc2a	2	432.235	862.455	0.0063629	143.01	87.293
AAEQAVFK	Unmodified	_AAEQAVFK_	0	Q1JPV5;F1QNZ9;A0A0R4IF08;Q0IJ38;A0A0R4IE19;A0A0R4IQ28;A0A0R4IGP9	mybpc2a	2	432.235	862.455	NaN	NaN	NaN
AAEQAVFK	Unmodified	_AAEQAVFK_	0	Q1JPV5;F1QNZ9;A0A0R4IF08;Q0IJ38;A0A0R4IE19;A0A0R4IQ28;A0A0R4IGP9	mybpc2a	2	432.235	862.455	NaN	NaN	NaN
AAEQTMR	Unmodified	_AAEQTMR_	0	Q6P0J5;Q8AX99	actn3b	2	403.695	805.375	0.070838	107.32	53.608
AAEQTMRAMQQK	Oxidation (M)	_AAEQTMRAM(ox)QQK_	1	Q6P0J5;Q8AX99	actn3b	3	470.227	1407.66	0.011293	74.962	59.071
AAEQTMRAMQQK	Oxidation (M)	_AAEQTM(ox)RAMQQK_	1	Q6P0J5;Q8AX99	actn3b	3	470.227	1407.66	0.0088126	77.64	61.416
AAEQTMRAMQQK	Unmodified	_AAEQTMRAMQQK_	1	Q6P0J5;Q8AX99	actn3b	3	464.896	1391.66	0.00018112	113.24	93.473
AAERGLIDSSQLHK	Unmodified	_AAERGLIDSSQLHK_	1	A0A0R4ID71		4	381.959	1523.81	0.00051489	91.812	63.006
AAERGLIDSSQLHK	Unmodified	_AAERGLIDSSQLHK_	1	A0A0R4ID71		4	381.959	1523.81	7.4385e-05	100.11	55.347
AAERGLIDSSQLHK	Unmodified	_AAERGLIDSSQLHK_	1	A0A0R4ID71		4	381.959	1523.81	6.0636e-06	121.42	87.239
AAERGLIDSSQLHK	Unmodified	_AAERGLIDSSQLHK_	1	A0A0R4ID71		4	381.959	1523.81	6.9428e-05	101.2	62.416
AAERGLIDSSQLHK	Unmodified	_AAERGLIDSSQLHK_	1	A0A0R4ID71		4	381.959	1523.81	NaN	NaN	NaN
AAERGLIDSSQLHK	Unmodified	_AAERGLIDSSQLHK_	1	A0A0R4ID71		4	381.959	1523.81	NaN	NaN	NaN
AAERGLIDSSQLHK	Unmodified	_AAERGLIDSSQLHK_	1	A0A0R4ID71		4	381.959	1523.81	NaN	NaN	NaN
AAESKDEPEKEEEHTHEIPPSAEPEK	Unmodified	_AAESKDEPEKEEEHTHEIPPSAEPEK_	2	F1R184;Q6PFL9	txndc5	6	491.398	2942.34	2.1223e-05	80.83	69.927
AAESKDEPEKEEEHTHEIPPSAEPEK	Unmodified	_AAESKDEPEKEEEHTHEIPPSAEPEK_	2	F1R184;Q6PFL9	txndc5	6	491.398	2942.34	0.0094436	51.398	38.306
AAESKDEPEKEEEHTHEIPPSAEPEK	Unmodified	_AAESKDEPEKEEEHTHEIPPSAEPEK_	2	F1R184;Q6PFL9	txndc5	5	589.476	2942.34	3.817e-07	89.979	79.463
AAESKDEPEKEEEHTHEIPPSAEPEK	Unmodified	_AAESKDEPEKEEEHTHEIPPSAEPEK_	2	F1R184;Q6PFL9	txndc5	5	589.476	2942.34	5.299e-10	103.63	92.921
AAESKDEPEKEEEHTHEIPPSAEPEK	Unmodified	_AAESKDEPEKEEEHTHEIPPSAEPEK_	2	F1R184;Q6PFL9	txndc5	5	589.476	2942.34	NaN	NaN	NaN
AAESKDEPEKEEEHTHEIPPSAEPEK	Unmodified	_AAESKDEPEKEEEHTHEIPPSAEPEK_	2	F1R184;Q6PFL9	txndc5	6	491.398	2942.34	NaN	NaN	NaN
AAESKDEPEKEEEHTHEIPPSAEPEK	Unmodified	_AAESKDEPEKEEEHTHEIPPSAEPEK_	2	F1R184;Q6PFL9	txndc5	6	491.398	2942.34	NaN	NaN	NaN
AAESKDEPEKEEEHTHEIPPSAEPEK	Unmodified	_AAESKDEPEKEEEHTHEIPPSAEPEK_	2	F1R184;Q6PFL9	txndc5	6	491.398	2942.34	NaN	NaN	NaN
AAETTDVILDHEK	Unmodified	_AAETTDVILDHEK_	0	Q7ZVF4;B2GT10;Q5XJ11;F1QLT9	rars	3	481.244	1440.71	3.1815e-05	120.84	86.154
AAETTDVILDHEK	Unmodified	_AAETTDVILDHEK_	0	Q7ZVF4;B2GT10;Q5XJ11;F1QLT9	rars	3	481.244	1440.71	2.5513e-05	134.61	99.93
AAEVEEMDK	Oxidation (M)	_AAEVEEM(ox)DK_	0	Q6AXJ6;A9C3R5	ndufaf2	2	519.226	1036.44	0.012854	96.492	60.612
AAEVEEMDK	Oxidation (M)	_AAEVEEM(ox)DK_	0	Q6AXJ6;A9C3R5	ndufaf2	3	346.487	1036.44	0.023984	64.04	48.15
AAEVEEMDK	Oxidation (M)	_AAEVEEM(ox)DK_	0	Q6AXJ6;A9C3R5	ndufaf2	2	519.226	1036.44	0.070248	74.127	48.391
AAEVELKEEPEETVVEETTEK	Unmodified	_AAEVELKEEPEETVVEETTEK_	1	A9JT46;Q6P6X6;A7MBR5	nop58	4	598.043	2388.14	8.4128e-05	94.358	79.43
AAEVVDDQEMREAQRDYLDFLDDDQDQGIYQSK	Acetyl (Protein N-term),Oxidation (M)	_(ac)AAEVVDDQEM(ox)REAQRDYLDFLDDDQDQGIYQSK_	2	Q6PH47;Q5RIC5;A0A0E4AY38	mcm3	4	991.692	3962.74	NaN	NaN	NaN
AAEYLAR	Unmodified	_AAEYLAR_	0	Q6P271;Q9DEY2	atp1a3a	2	397.214	792.413	0.04532	115.78	66.371
AAEYLAR	Unmodified	_AAEYLAR_	0	Q6P271;Q9DEY2	atp1a3a	2	397.214	792.413	0.031313	128.48	68.126
AAEYLAR	Unmodified	_AAEYLAR_	0	Q6P271;Q9DEY2	atp1a3a	2	397.214	792.413	NaN	NaN	NaN
AAEYLAR	Unmodified	_AAEYLAR_	0	Q6P271;Q9DEY2	atp1a3a	2	397.214	792.413	NaN	NaN	NaN
AAFAPFGK	Unmodified	_AAFAPFGK_	0	Q7SXQ1;E9QJJ0;Q7ZVM6;Q6TGT2	tial1;tia1l	2	404.721	807.428	0.0151	132.94	75.382
AAFAPFGK	Unmodified	_AAFAPFGK_	0	Q7SXQ1;E9QJJ0;Q7ZVM6;Q6TGT2	tial1;tia1l	2	404.721	807.428	0.074041	99.919	41.342
AAFAPFGK	Unmodified	_AAFAPFGK_	0	Q7SXQ1;E9QJJ0;Q7ZVM6;Q6TGT2	tial1;tia1l	2	404.721	807.428	0.029263	117.7	60.14
AAFAPFGK	Unmodified	_AAFAPFGK_	0	Q7SXQ1;E9QJJ0;Q7ZVM6;Q6TGT2	tial1;tia1l	2	404.721	807.428	0.015403	129.16	68.199
AAFAPFGR	Unmodified	_AAFAPFGR_	0	Q7ZVY0	tia1	2	418.724	835.434	0.033821	102.81	70.741
AAFAPFGR	Unmodified	_AAFAPFGR_	0	Q7ZVY0	tia1	2	418.724	835.434	0.023046	110.23	63.429
AAFAPFGR	Unmodified	_AAFAPFGR_	0	Q7ZVY0	tia1	2	418.724	835.434	0.011298	127.54	102.86
AAFAPFGR	Unmodified	_AAFAPFGR_	0	Q7ZVY0	tia1	2	418.724	835.434	NaN	NaN	NaN
AAFAPFGRISDAR	Unmodified	_AAFAPFGRISDAR_	1	Q7ZVY0	tia1	3	460.246	1377.72	4.9288e-05	94.402	80.316
AAFAPFGRISDAR	Unmodified	_AAFAPFGRISDAR_	1	Q7ZVY0	tia1	3	460.246	1377.72	0.0015335	68.676	45.758
AAFAPFGRISDAR	Unmodified	_AAFAPFGRISDAR_	1	Q7ZVY0	tia1	3	460.246	1377.72	0.00078921	81.709	60.337
AAFAPFGRISDAR	Unmodified	_AAFAPFGRISDAR_	1	Q7ZVY0	tia1	3	460.246	1377.72	NaN	NaN	NaN
AAFAPFGRISDAR	Unmodified	_AAFAPFGRISDAR_	1	Q7ZVY0	tia1	3	460.246	1377.72	NaN	NaN	NaN
AAFCHAFEK	Unmodified	_AAFCHAFEK_	0	Q502P6	ndufs5	3	360.836	1079.49	0.0030583	87.308	73.15
AAFCHAFEK	Unmodified	_AAFCHAFEK_	0	Q502P6	ndufs5	3	360.836	1079.49	0.0023	89.355	65.75
AAFCHAFEK	Unmodified	_AAFCHAFEK_	0	Q502P6	ndufs5	3	360.836	1079.49	0.0014445	97.431	79.566
AAFCHAFEK	Unmodified	_AAFCHAFEK_	0	Q502P6	ndufs5	3	360.836	1079.49	0.0013245	99.802	83.549
AAFCHAFEK	Unmodified	_AAFCHAFEK_	0	Q502P6	ndufs5	3	360.836	1079.49	NaN	NaN	NaN
AAFCHAFEK	Unmodified	_AAFCHAFEK_	0	Q502P6	ndufs5	3	360.836	1079.49	NaN	NaN	NaN
AAFDDAIAELDTLSEDSYK	Unmodified	_AAFDDAIAELDTLSEDSYK_	0	Q5CZQ1	ywhae2	3	691.988	2072.94	2.9285e-25	204.13	194.6
AAFDDAIAELDTLSEDSYK	Unmodified	_AAFDDAIAELDTLSEDSYK_	0	Q5CZQ1	ywhae2	3	691.988	2072.94	7.5451e-31	214.82	203.38
AAFDDAIAELDTLSEDSYK	Unmodified	_AAFDDAIAELDTLSEDSYK_	0	Q5CZQ1	ywhae2	3	691.988	2072.94	3.5543e-21	189.42	179.08
AAFDDAIAELDTLSEDSYK	Unmodified	_AAFDDAIAELDTLSEDSYK_	0	Q5CZQ1	ywhae2	3	691.988	2072.94	1.5215e-38	230.93	219.49
AAFDDAIAELDTLSEDSYK	Unmodified	_AAFDDAIAELDTLSEDSYK_	0	Q5CZQ1	ywhae2	2	1037.48	2072.94	2.9669e-227	553.69	524.74
AAFDDAIAELDTLSEDSYK	Unmodified	_AAFDDAIAELDTLSEDSYK_	0	Q5CZQ1	ywhae2	3	691.988	2072.94	4.5283e-48	248.25	236.81
AAFDDAIAELDTLSEDSYK	Unmodified	_AAFDDAIAELDTLSEDSYK_	0	Q5CZQ1	ywhae2	2	1037.48	2072.94	3.0743e-161	476.79	449.69
AAFDDAIAELDTLSEDSYK	Unmodified	_AAFDDAIAELDTLSEDSYK_	0	Q5CZQ1	ywhae2	3	691.988	2072.94	4.5283e-48	248.25	236.81
AAFDDAIAELDTLSEDSYK	Unmodified	_AAFDDAIAELDTLSEDSYK_	0	Q5CZQ1	ywhae2	2	1037.48	2072.94	4.747e-161	481.78	455.66
AAFDDAIAELDTLSEDSYK	Unmodified	_AAFDDAIAELDTLSEDSYK_	0	Q5CZQ1	ywhae2	4	519.243	2072.94	1.4877e-13	144.97	134.92
AAFDDAIAELDTLSEDSYK	Unmodified	_AAFDDAIAELDTLSEDSYK_	0	Q5CZQ1	ywhae2	4	519.243	2072.94	NaN	NaN	NaN
AAFDDAIAELDTLSEDSYK	Unmodified	_AAFDDAIAELDTLSEDSYK_	0	Q5CZQ1	ywhae2	3	691.988	2072.94	NaN	NaN	NaN
AAFDDAIAELDTLSEDSYK	Unmodified	_AAFDDAIAELDTLSEDSYK_	0	Q5CZQ1	ywhae2	3	691.988	2072.94	NaN	NaN	NaN
AAFDDAIAELDTLSEDSYK	Unmodified	_AAFDDAIAELDTLSEDSYK_	0	Q5CZQ1	ywhae2	4	519.243	2072.94	NaN	NaN	NaN
AAFDDAIAELDTLSEDSYK	Unmodified	_AAFDDAIAELDTLSEDSYK_	0	Q5CZQ1	ywhae2	3	691.988	2072.94	NaN	NaN	NaN
AAFDDAIAELDTLSEDSYK	Unmodified	_AAFDDAIAELDTLSEDSYK_	0	Q5CZQ1	ywhae2	3	691.988	2072.94	NaN	NaN	NaN
AAFDDAIAELDTLSEESYK	Unmodified	_AAFDDAIAELDTLSEESYK_	0	Q7ZW20;F1QFK2	ywhae1	3	696.66	2086.96	2.8348e-18	168.05	154.62
AAFDDAIAELDTLSEESYK	Unmodified	_AAFDDAIAELDTLSEESYK_	0	Q7ZW20;F1QFK2	ywhae1	2	1044.49	2086.96	3.5233e-69	351.52	323.56
AAFDDAIAELDTLSEESYK	Unmodified	_AAFDDAIAELDTLSEESYK_	0	Q7ZW20;F1QFK2	ywhae1	4	522.747	2086.96	6.3441e-18	162.41	146.82
AAFDDAIAELDTLSEESYK	Unmodified	_AAFDDAIAELDTLSEESYK_	0	Q7ZW20;F1QFK2	ywhae1	2	1044.49	2086.96	2.9794e-252	561.2	517.52
AAFDDAIAELDTLSEESYK	Unmodified	_AAFDDAIAELDTLSEESYK_	0	Q7ZW20;F1QFK2	ywhae1	4	522.747	2086.96	2.5126e-25	205.68	190.42
AAFDDAIAELDTLSEESYK	Unmodified	_AAFDDAIAELDTLSEESYK_	0	Q7ZW20;F1QFK2	ywhae1	3	696.66	2086.96	1.1537e-20	182.15	171.37
AAFDDAIAELDTLSEESYK	Unmodified	_AAFDDAIAELDTLSEESYK_	0	Q7ZW20;F1QFK2	ywhae1	3	696.66	2086.96	3.804e-59	264.52	242.08
AAFDDAIAELDTLSEESYK	Unmodified	_AAFDDAIAELDTLSEESYK_	0	Q7ZW20;F1QFK2	ywhae1	2	1044.49	2086.96	2.9794e-252	561.2	527.24
AAFDDAIAELDTLSEESYK	Unmodified	_AAFDDAIAELDTLSEESYK_	0	Q7ZW20;F1QFK2	ywhae1	4	522.747	2086.96	6.2575e-22	192.24	176.99
AAFDDAIAELDTLSEESYK	Unmodified	_AAFDDAIAELDTLSEESYK_	0	Q7ZW20;F1QFK2	ywhae1	3	696.66	2086.96	2.2314e-17	152.37	138.95
AAFDDAIAELDTLSEESYK	Unmodified	_AAFDDAIAELDTLSEESYK_	0	Q7ZW20;F1QFK2	ywhae1	3	696.66	2086.96	1.4074e-21	191.37	177.21
AAFDDAIAELDTLSEESYK	Unmodified	_AAFDDAIAELDTLSEESYK_	0	Q7ZW20;F1QFK2	ywhae1	2	1044.49	2086.96	5.3112e-253	558.23	507.88
AAFDDAIAELDTLSEESYK	Unmodified	_AAFDDAIAELDTLSEESYK_	0	Q7ZW20;F1QFK2	ywhae1	4	522.747	2086.96	9.3012e-31	215.79	200.53
AAFDDAIAELDTLSEESYK	Unmodified	_AAFDDAIAELDTLSEESYK_	0	Q7ZW20;F1QFK2	ywhae1	3	696.66	2086.96	5.1172e-19	175.51	161.05
AAFDDAIAELDTLSEESYK	Unmodified	_AAFDDAIAELDTLSEESYK_	0	Q7ZW20;F1QFK2	ywhae1	3	696.66	2086.96	2.6357e-18	168.69	153.43
AAFDDAIAELDTLSEESYK	Unmodified	_AAFDDAIAELDTLSEESYK_	0	Q7ZW20;F1QFK2	ywhae1	4	522.747	2086.96	NaN	NaN	NaN
AAFDDAIAELDTLSEESYK	Unmodified	_AAFDDAIAELDTLSEESYK_	0	Q7ZW20;F1QFK2	ywhae1	2	1044.49	2086.96	NaN	NaN	NaN
AAFDDAIAELDTLSEESYK	Unmodified	_AAFDDAIAELDTLSEESYK_	0	Q7ZW20;F1QFK2	ywhae1	4	522.747	2086.96	NaN	NaN	NaN
AAFDDAIAELDTLSEESYK	Unmodified	_AAFDDAIAELDTLSEESYK_	0	Q7ZW20;F1QFK2	ywhae1	3	696.66	2086.96	NaN	NaN	NaN
AAFDIFVQDAEDGCISTK	Unmodified	_AAFDIFVQDAEDGCISTK_	0	Q6IQ64;Q800V7;Q5XJB2	tnnc1b;tnnc1a	4	497.483	1985.9	3.4534e-05	99.569	88.935
AAFDIFVQDAEDGCISTK	Unmodified	_AAFDIFVQDAEDGCISTK_	0	Q6IQ64;Q800V7;Q5XJB2	tnnc1b;tnnc1a	3	662.975	1985.9	2.9798e-08	123.19	105.61
AAFDIFVQDAEDGCISTK	Unmodified	_AAFDIFVQDAEDGCISTK_	0	Q6IQ64;Q800V7;Q5XJB2	tnnc1b;tnnc1a	3	662.975	1985.9	1.3585e-16	153.21	135.64
AAFDIFVQDAEDGCISTK	Unmodified	_AAFDIFVQDAEDGCISTK_	0	Q6IQ64;Q800V7;Q5XJB2	tnnc1b;tnnc1a	3	662.975	1985.9	NaN	NaN	NaN
AAFDLFENK	Unmodified	_AAFDLFENK_	0	A0A0R4ISA3;Q90474	hsp90a.1	2	527.764	1053.51	0.0026218	154.49	115.7
AAFDLFENK	Unmodified	_AAFDLFENK_	0	A0A0R4ISA3;Q90474	hsp90a.1	2	527.764	1053.51	0.0037331	144.09	101.06
AAFDLFENK	Unmodified	_AAFDLFENK_	0	A0A0R4ISA3;Q90474	hsp90a.1	2	527.764	1053.51	0.0014124	164.57	121.54
AAFDLFENK	Unmodified	_AAFDLFENK_	0	A0A0R4ISA3;Q90474	hsp90a.1	2	527.764	1053.51	0.0026218	154.49	108.77
AAFDLFENK	Unmodified	_AAFDLFENK_	0	A0A0R4ISA3;Q90474	hsp90a.1	2	527.764	1053.51	NaN	NaN	NaN
AAFDLFENKK	Unmodified	_AAFDLFENKK_	1	A0A0R4ISA3;Q90474	hsp90a.1	3	394.877	1181.61	0.022523	73.781	51.248
AAFDLFENKK	Unmodified	_AAFDLFENKK_	1	A0A0R4ISA3;Q90474	hsp90a.1	3	394.877	1181.61	NaN	NaN	NaN
AAFDMFDTDGGGDISTK	Unmodified	_AAFDMFDTDGGGDISTK_	0	Q9I8U8;E9QBF1;E9QFE7	tnnc2;si:rp71-17i16.4	3	583.254	1746.74	3.2872e-12	159.34	132.56
AAFDMFDTDGGGDISTK	Unmodified	_AAFDMFDTDGGGDISTK_	0	Q9I8U8;E9QBF1;E9QFE7	tnnc2;si:rp71-17i16.4	3	583.254	1746.74	0.00021949	92.439	83.156
AAFDMFDTDGGGDISTK	Unmodified	_AAFDMFDTDGGGDISTK_	0	Q9I8U8;E9QBF1;E9QFE7	tnnc2;si:rp71-17i16.4	2	874.378	1746.74	3.4587e-07	147.18	123.5
AAFDMFDTDGGGDISTK	Unmodified	_AAFDMFDTDGGGDISTK_	0	Q9I8U8;E9QBF1;E9QFE7	tnnc2;si:rp71-17i16.4	2	874.378	1746.74	1.6224e-115	461.32	405.97
AAFDMFDTDGGGDISTK	Unmodified	_AAFDMFDTDGGGDISTK_	0	Q9I8U8;E9QBF1;E9QFE7	tnnc2;si:rp71-17i16.4	4	437.692	1746.74	8.173e-08	118.47	102.83
AAFDMFDTDGGGDISTK	Unmodified	_AAFDMFDTDGGGDISTK_	0	Q9I8U8;E9QBF1;E9QFE7	tnnc2;si:rp71-17i16.4	2	874.378	1746.74	1.3342e-10	171.29	141.48
AAFDMFDTDGGGDISTK	Unmodified	_AAFDMFDTDGGGDISTK_	0	Q9I8U8;E9QBF1;E9QFE7	tnnc2;si:rp71-17i16.4	3	583.254	1746.74	2.6918e-06	113.47	96.395
AAFDMFDTDGGGDISTK	Unmodified	_AAFDMFDTDGGGDISTK_	0	Q9I8U8;E9QBF1;E9QFE7	tnnc2;si:rp71-17i16.4	3	583.254	1746.74	1.2669e-11	147.24	130.16
AAFDMFDTDGGGDISTK	Unmodified	_AAFDMFDTDGGGDISTK_	0	Q9I8U8;E9QBF1;E9QFE7	tnnc2;si:rp71-17i16.4	3	583.254	1746.74	4.8465e-08	120.63	104.32
AAFDMFDTDGGGDISTK	Unmodified	_AAFDMFDTDGGGDISTK_	0	Q9I8U8;E9QBF1;E9QFE7	tnnc2;si:rp71-17i16.4	3	583.254	1746.74	0.00039759	86.005	75.37
AAFDMFDTDGGGDISTK	Unmodified	_AAFDMFDTDGGGDISTK_	0	Q9I8U8;E9QBF1;E9QFE7	tnnc2;si:rp71-17i16.4	2	874.378	1746.74	6.3269e-19	239.39	200.12
AAFDMFDTDGGGDISTK	Unmodified	_AAFDMFDTDGGGDISTK_	0	Q9I8U8;E9QBF1;E9QFE7	tnnc2;si:rp71-17i16.4	3	583.254	1746.74	4.8141e-06	112.34	90.497
AAFDMFDTDGGGDISTK	Unmodified	_AAFDMFDTDGGGDISTK_	0	Q9I8U8;E9QBF1;E9QFE7	tnnc2;si:rp71-17i16.4	2	874.378	1746.74	1.8241e-12	214.81	175.55
AAFDMFDTDGGGDISTK	Unmodified	_AAFDMFDTDGGGDISTK_	0	Q9I8U8;E9QBF1;E9QFE7	tnnc2;si:rp71-17i16.4	2	874.378	1746.74	5.5834e-76	401.62	345.08
AAFDMFDTDGGGDISTK	Unmodified	_AAFDMFDTDGGGDISTK_	0	Q9I8U8;E9QBF1;E9QFE7	tnnc2;si:rp71-17i16.4	4	437.692	1746.74	8.173e-08	118.47	101.39
AAFDMFDTDGGGDISTK	Unmodified	_AAFDMFDTDGGGDISTK_	0	Q9I8U8;E9QBF1;E9QFE7	tnnc2;si:rp71-17i16.4	3	583.254	1746.74	3.4951e-08	123.36	107.58
AAFDMFDTDGGGDISTK	Unmodified	_AAFDMFDTDGGGDISTK_	0	Q9I8U8;E9QBF1;E9QFE7	tnnc2;si:rp71-17i16.4	3	583.254	1746.74	0.00024227	91.616	79.886
AAFDMFDTDGGGDISTK	Unmodified	_AAFDMFDTDGGGDISTK_	0	Q9I8U8;E9QBF1;E9QFE7	tnnc2;si:rp71-17i16.4	3	583.254	1746.74	6.9018e-06	111.22	94.537
AAFDMFDTDGGGDISTK	Unmodified	_AAFDMFDTDGGGDISTK_	0	Q9I8U8;E9QBF1;E9QFE7	tnnc2;si:rp71-17i16.4	3	583.254	1746.74	2.269e-05	102.78	85.897
AAFDMFDTDGGGDISTK	Unmodified	_AAFDMFDTDGGGDISTK_	0	Q9I8U8;E9QBF1;E9QFE7	tnnc2;si:rp71-17i16.4	3	583.254	1746.74	2.6801e-05	100.58	81.982
AAFDMFDTDGGGDISTK	Unmodified	_AAFDMFDTDGGGDISTK_	0	Q9I8U8;E9QBF1;E9QFE7	tnnc2;si:rp71-17i16.4	2	874.378	1746.74	1.3327e-57	361.51	319.82
AAFDMFDTDGGGDISTK	Unmodified	_AAFDMFDTDGGGDISTK_	0	Q9I8U8;E9QBF1;E9QFE7	tnnc2;si:rp71-17i16.4	3	583.254	1746.74	1.4556e-12	162.81	137.36
AAFDMFDTDGGGDISTK	Unmodified	_AAFDMFDTDGGGDISTK_	0	Q9I8U8;E9QBF1;E9QFE7	tnnc2;si:rp71-17i16.4	2	874.378	1746.74	1.705e-42	292.51	253.63
AAFDMFDTDGGGDISTK	Unmodified	_AAFDMFDTDGGGDISTK_	0	Q9I8U8;E9QBF1;E9QFE7	tnnc2;si:rp71-17i16.4	3	583.254	1746.74	0.081586	46.663	38.559
AAFDMFDTDGGGDISTK	Unmodified	_AAFDMFDTDGGGDISTK_	0	Q9I8U8;E9QBF1;E9QFE7	tnnc2;si:rp71-17i16.4	3	583.254	1746.74	0.0023808	72.819	68.35
AAFDMFDTDGGGDISTK	Unmodified	_AAFDMFDTDGGGDISTK_	0	Q9I8U8;E9QBF1;E9QFE7	tnnc2;si:rp71-17i16.4	3	583.254	1746.74	4.6399e-13	172.57	150.73
AAFDMFDTDGGGDISTK	Unmodified	_AAFDMFDTDGGGDISTK_	0	Q9I8U8;E9QBF1;E9QFE7	tnnc2;si:rp71-17i16.4	2	874.378	1746.74	2.1157e-14	220.31	170.81
AAFDMFDTDGGGDISTK	Unmodified	_AAFDMFDTDGGGDISTK_	0	Q9I8U8;E9QBF1;E9QFE7	tnnc2;si:rp71-17i16.4	2	874.378	1746.74	7.236e-75	390.95	343.06
AAFDMFDTDGGGDISTK	Unmodified	_AAFDMFDTDGGGDISTK_	0	Q9I8U8;E9QBF1;E9QFE7	tnnc2;si:rp71-17i16.4	3	583.254	1746.74	7.1559e-12	126.63	115.99
AAFDMFDTDGGGDISTK	Unmodified	_AAFDMFDTDGGGDISTK_	0	Q9I8U8;E9QBF1;E9QFE7	tnnc2;si:rp71-17i16.4	2	874.378	1746.74	1.8244e-86	409.73	350.71
AAFDMFDTDGGGDISTK	Unmodified	_AAFDMFDTDGGGDISTK_	0	Q9I8U8;E9QBF1;E9QFE7	tnnc2;si:rp71-17i16.4	4	437.692	1746.74	7.9899e-05	98.281	87.419
AAFDMFDTDGGGDISTK	Unmodified	_AAFDMFDTDGGGDISTK_	0	Q9I8U8;E9QBF1;E9QFE7	tnnc2;si:rp71-17i16.4	3	583.254	1746.74	4.2595e-08	121.82	105.13
AAFDMFDTDGGGDISTK	Unmodified	_AAFDMFDTDGGGDISTK_	0	Q9I8U8;E9QBF1;E9QFE7	tnnc2;si:rp71-17i16.4	3	583.254	1746.74	3.1844e-07	101.15	85.994
AAFDMFDTDGGGDISTK	Unmodified	_AAFDMFDTDGGGDISTK_	0	Q9I8U8;E9QBF1;E9QFE7	tnnc2;si:rp71-17i16.4	3	583.254	1746.74	6.551e-20	203.04	182.31
AAFDMFDTDGGGDISTK	Unmodified	_AAFDMFDTDGGGDISTK_	0	Q9I8U8;E9QBF1;E9QFE7	tnnc2;si:rp71-17i16.4	3	583.254	1746.74	2.2444e-08	125.89	109.01
AAFDMFDTDGGGDISTK	Unmodified	_AAFDMFDTDGGGDISTK_	0	Q9I8U8;E9QBF1;E9QFE7	tnnc2;si:rp71-17i16.4	3	583.254	1746.74	0.0012931	79.013	66.033
AAFDMFDTDGGGDISTK	Unmodified	_AAFDMFDTDGGGDISTK_	0	Q9I8U8;E9QBF1;E9QFE7	tnnc2;si:rp71-17i16.4	3	583.254	1746.74	2.2026e-05	103.13	87.977
AAFDMFDTDGGGDISTK	Unmodified	_AAFDMFDTDGGGDISTK_	0	Q9I8U8;E9QBF1;E9QFE7	tnnc2;si:rp71-17i16.4	3	583.254	1746.74	NaN	NaN	NaN
AAFDMFDTDGGGDISTK	Unmodified	_AAFDMFDTDGGGDISTK_	0	Q9I8U8;E9QBF1;E9QFE7	tnnc2;si:rp71-17i16.4	3	583.254	1746.74	NaN	NaN	NaN
AAFDMFDTDGGGDISTK	Unmodified	_AAFDMFDTDGGGDISTK_	0	Q9I8U8;E9QBF1;E9QFE7	tnnc2;si:rp71-17i16.4	3	583.254	1746.74	NaN	NaN	NaN
AAFDMFDTDGGGDISTK	Unmodified	_AAFDMFDTDGGGDISTK_	0	Q9I8U8;E9QBF1;E9QFE7	tnnc2;si:rp71-17i16.4	4	437.692	1746.74	NaN	NaN	NaN
AAFDMFDTDGGGDISTK	Unmodified	_AAFDMFDTDGGGDISTK_	0	Q9I8U8;E9QBF1;E9QFE7	tnnc2;si:rp71-17i16.4	3	583.254	1746.74	NaN	NaN	NaN
AAFDMFDTDGGGDISTK	Unmodified	_AAFDMFDTDGGGDISTK_	0	Q9I8U8;E9QBF1;E9QFE7	tnnc2;si:rp71-17i16.4	2	874.378	1746.74	NaN	NaN	NaN
AAFDMFDTDGGGDISTK	Unmodified	_AAFDMFDTDGGGDISTK_	0	Q9I8U8;E9QBF1;E9QFE7	tnnc2;si:rp71-17i16.4	3	583.254	1746.74	NaN	NaN	NaN
AAFDMFDTDGGGDISTK	Unmodified	_AAFDMFDTDGGGDISTK_	0	Q9I8U8;E9QBF1;E9QFE7	tnnc2;si:rp71-17i16.4	2	874.378	1746.74	NaN	NaN	NaN
AAFDMFDTDGGGDISTK	Oxidation (M)	_AAFDM(ox)FDTDGGGDISTK_	0	Q9I8U8;E9QBF1;E9QFE7	tnnc2;si:rp71-17i16.4	3	588.586	1762.74	0.00031708	83.252	73.194
AAFDMFDTDGGGDISTK	Oxidation (M)	_AAFDM(ox)FDTDGGGDISTK_	0	Q9I8U8;E9QBF1;E9QFE7	tnnc2;si:rp71-17i16.4	3	588.586	1762.74	1.0708e-05	105	96.499
AAFDMFDTDGGGDISTK	Oxidation (M)	_AAFDM(ox)FDTDGGGDISTK_	0	Q9I8U8;E9QBF1;E9QFE7	tnnc2;si:rp71-17i16.4	3	588.586	1762.74	0.00017683	89.311	81.357
AAFDMFDTDGGGDISTK	Oxidation (M)	_AAFDM(ox)FDTDGGGDISTK_	0	Q9I8U8;E9QBF1;E9QFE7	tnnc2;si:rp71-17i16.4	3	588.586	1762.74	4.7649e-12	152.94	145.62
AAFDMFDTDGGGDISTK	Oxidation (M)	_AAFDM(ox)FDTDGGGDISTK_	0	Q9I8U8;E9QBF1;E9QFE7	tnnc2;si:rp71-17i16.4	2	882.375	1762.74	4.1624e-19	198.55	187.94
AAFDMFDTDGGGDISTK	Oxidation (M)	_AAFDM(ox)FDTDGGGDISTK_	0	Q9I8U8;E9QBF1;E9QFE7	tnnc2;si:rp71-17i16.4	3	588.586	1762.74	3.8546e-06	111.34	102.98
AAFDMFDTDGGGDISTK	Oxidation (M)	_AAFDM(ox)FDTDGGGDISTK_	0	Q9I8U8;E9QBF1;E9QFE7	tnnc2;si:rp71-17i16.4	2	882.375	1762.74	9.0722e-34	237.65	224.78
AAFDMFDTDGGGDISTK	Oxidation (M)	_AAFDM(ox)FDTDGGGDISTK_	0	Q9I8U8;E9QBF1;E9QFE7	tnnc2;si:rp71-17i16.4	4	441.691	1762.74	0.035103	49.463	44.915
AAFDMFDTDGGGDISTK	Oxidation (M)	_AAFDM(ox)FDTDGGGDISTK_	0	Q9I8U8;E9QBF1;E9QFE7	tnnc2;si:rp71-17i16.4	3	588.586	1762.74	0.0004852	81.594	76.385
AAFDMFDTDGGGDISTK	Oxidation (M)	_AAFDM(ox)FDTDGGGDISTK_	0	Q9I8U8;E9QBF1;E9QFE7	tnnc2;si:rp71-17i16.4	3	588.586	1762.74	0.0013994	72.583	68.035
AAFDMFDTDGGGDISTK	Oxidation (M)	_AAFDM(ox)FDTDGGGDISTK_	0	Q9I8U8;E9QBF1;E9QFE7	tnnc2;si:rp71-17i16.4	3	588.586	1762.74	0.016523	55.094	50.546
AAFDMFDTDGGGDISTK	Oxidation (M)	_AAFDM(ox)FDTDGGGDISTK_	0	Q9I8U8;E9QBF1;E9QFE7	tnnc2;si:rp71-17i16.4	3	588.586	1762.74	2.3157e-13	173.19	164.35
AAFDMFDTDGGGDISTK	Oxidation (M)	_AAFDM(ox)FDTDGGGDISTK_	0	Q9I8U8;E9QBF1;E9QFE7	tnnc2;si:rp71-17i16.4	2	882.375	1762.74	2.9274e-11	152.47	143.87
AAFDMFDTDGGGDISTK	Oxidation (M)	_AAFDM(ox)FDTDGGGDISTK_	0	Q9I8U8;E9QBF1;E9QFE7	tnnc2;si:rp71-17i16.4	3	588.586	1762.74	0.0062419	64.275	58.371
AAFDMFDTDGGGDISTK	Oxidation (M)	_AAFDM(ox)FDTDGGGDISTK_	0	Q9I8U8;E9QBF1;E9QFE7	tnnc2;si:rp71-17i16.4	3	588.586	1762.74	0.004234	66.068	54.628
AAFDMFDTDGGGDISTK	Oxidation (M)	_AAFDM(ox)FDTDGGGDISTK_	0	Q9I8U8;E9QBF1;E9QFE7	tnnc2;si:rp71-17i16.4	2	882.375	1762.74	5.8133e-33	228.62	216.92
AAFDMFDTDGGGDISTK	Oxidation (M)	_AAFDM(ox)FDTDGGGDISTK_	0	Q9I8U8;E9QBF1;E9QFE7	tnnc2;si:rp71-17i16.4	4	441.691	1762.74	0.078129	40.493	35.945
AAFDMFDTDGGGDISTK	Oxidation (M)	_AAFDM(ox)FDTDGGGDISTK_	0	Q9I8U8;E9QBF1;E9QFE7	tnnc2;si:rp71-17i16.4	3	588.586	1762.74	4.0417e-07	114.54	106.06
AAFDMFDTDGGGDISTK	Oxidation (M)	_AAFDM(ox)FDTDGGGDISTK_	0	Q9I8U8;E9QBF1;E9QFE7	tnnc2;si:rp71-17i16.4	3	588.586	1762.74	5.922e-05	96.666	91.573
AAFDMFDTDGGGDISTK	Oxidation (M)	_AAFDM(ox)FDTDGGGDISTK_	0	Q9I8U8;E9QBF1;E9QFE7	tnnc2;si:rp71-17i16.4	3	588.586	1762.74	0.00084191	78.078	73.234
AAFDMFDTDGGGDISTK	Oxidation (M)	_AAFDM(ox)FDTDGGGDISTK_	0	Q9I8U8;E9QBF1;E9QFE7	tnnc2;si:rp71-17i16.4	3	588.586	1762.74	2.8025e-07	103.13	97.351
AAFDMFDTDGGGDISTK	Oxidation (M)	_AAFDM(ox)FDTDGGGDISTK_	0	Q9I8U8;E9QBF1;E9QFE7	tnnc2;si:rp71-17i16.4	3	588.586	1762.74	5.75e-05	96.773	88.273
AAFDMFDTDGGGDISTK	Oxidation (M)	_AAFDM(ox)FDTDGGGDISTK_	0	Q9I8U8;E9QBF1;E9QFE7	tnnc2;si:rp71-17i16.4	3	588.586	1762.74	0.0085625	62.203	51.349
AAFDMFDTDGGGDISTK	Oxidation (M)	_AAFDM(ox)FDTDGGGDISTK_	0	Q9I8U8;E9QBF1;E9QFE7	tnnc2;si:rp71-17i16.4	2	882.375	1762.74	2.9274e-11	152.47	139.49
AAFDMFDTDGGGDISTK	Oxidation (M)	_AAFDM(ox)FDTDGGGDISTK_	0	Q9I8U8;E9QBF1;E9QFE7	tnnc2;si:rp71-17i16.4	3	588.586	1762.74	1.528e-11	134.97	127.01
AAFDMFDTDGGGDISTK	Oxidation (M)	_AAFDM(ox)FDTDGGGDISTK_	0	Q9I8U8;E9QBF1;E9QFE7	tnnc2;si:rp71-17i16.4	2	882.375	1762.74	2.8323e-51	277.24	267.95
AAFDMFDTDGGGDISTK	Oxidation (M)	_AAFDM(ox)FDTDGGGDISTK_	0	Q9I8U8;E9QBF1;E9QFE7	tnnc2;si:rp71-17i16.4	4	441.691	1762.74	0.00084952	78.244	71.762
AAFDMFDTDGGGDISTK	Oxidation (M)	_AAFDM(ox)FDTDGGGDISTK_	0	Q9I8U8;E9QBF1;E9QFE7	tnnc2;si:rp71-17i16.4	3	588.586	1762.74	1.5758e-15	182.17	169.54
AAFDMFDTDGGGDISTK	Oxidation (M)	_AAFDM(ox)FDTDGGGDISTK_	0	Q9I8U8;E9QBF1;E9QFE7	tnnc2;si:rp71-17i16.4	2	882.375	1762.74	4.9253e-43	251.85	240.84
AAFDMFDTDGGGDISTK	Oxidation (M)	_AAFDM(ox)FDTDGGGDISTK_	0	Q9I8U8;E9QBF1;E9QFE7	tnnc2;si:rp71-17i16.4	3	588.586	1762.74	0.00020759	87.388	77.049
AAFDMFDTDGGGDISTK	Oxidation (M)	_AAFDM(ox)FDTDGGGDISTK_	0	Q9I8U8;E9QBF1;E9QFE7	tnnc2;si:rp71-17i16.4	3	588.586	1762.74	0.015374	56.121	47.944
AAFDMFDTDGGGDISTK	Oxidation (M)	_AAFDM(ox)FDTDGGGDISTK_	0	Q9I8U8;E9QBF1;E9QFE7	tnnc2;si:rp71-17i16.4	2	882.375	1762.74	1.5106e-51	281.32	265.36
AAFDMFDTDGGGDISTK	Oxidation (M)	_AAFDM(ox)FDTDGGGDISTK_	0	Q9I8U8;E9QBF1;E9QFE7	tnnc2;si:rp71-17i16.4	4	441.691	1762.74	0.071573	41.86	37.312
AAFDMFDTDGGGDISTK	Oxidation (M)	_AAFDM(ox)FDTDGGGDISTK_	0	Q9I8U8;E9QBF1;E9QFE7	tnnc2;si:rp71-17i16.4	3	588.586	1762.74	6.2671e-13	166.46	158.65
AAFDMFDTDGGGDISTK	Oxidation (M)	_AAFDM(ox)FDTDGGGDISTK_	0	Q9I8U8;E9QBF1;E9QFE7	tnnc2;si:rp71-17i16.4	2	882.375	1762.74	4.8998e-11	145.31	136.71
AAFDMFDTDGGGDISTK	Oxidation (M)	_AAFDM(ox)FDTDGGGDISTK_	0	Q9I8U8;E9QBF1;E9QFE7	tnnc2;si:rp71-17i16.4	3	588.586	1762.74	1.2858e-05	103.01	92.91
AAFDMFDTDGGGDISTK	Oxidation (M)	_AAFDM(ox)FDTDGGGDISTK_	0	Q9I8U8;E9QBF1;E9QFE7	tnnc2;si:rp71-17i16.4	3	588.586	1762.74	6.6388e-06	108.77	104.22
AAFDMFDTDGGGDISTK	Oxidation (M)	_AAFDM(ox)FDTDGGGDISTK_	0	Q9I8U8;E9QBF1;E9QFE7	tnnc2;si:rp71-17i16.4	3	588.586	1762.74	0.0013066	73.498	62.863
AAFDMFDTDGGGDISTK	Oxidation (M)	_AAFDM(ox)FDTDGGGDISTK_	0	Q9I8U8;E9QBF1;E9QFE7	tnnc2;si:rp71-17i16.4	3	588.586	1762.74	1.0287e-05	105.39	96.889
AAFDMFDTDGGGDISTK	Oxidation (M)	_AAFDM(ox)FDTDGGGDISTK_	0	Q9I8U8;E9QBF1;E9QFE7	tnnc2;si:rp71-17i16.4	3	588.586	1762.74	6.7101e-07	114.29	105.01
AAFDMFDTDGGGDISTK	Oxidation (M)	_AAFDM(ox)FDTDGGGDISTK_	0	Q9I8U8;E9QBF1;E9QFE7	tnnc2;si:rp71-17i16.4	3	588.586	1762.74	0.00010992	93.495	88.44
AAFDMFDTDGGGDISTK	Oxidation (M)	_AAFDM(ox)FDTDGGGDISTK_	0	Q9I8U8;E9QBF1;E9QFE7	tnnc2;si:rp71-17i16.4	2	882.375	1762.74	6.2572e-15	185.57	172.59
AAFDMFDTDGGGDISTK	Oxidation (M)	_AAFDM(ox)FDTDGGGDISTK_	0	Q9I8U8;E9QBF1;E9QFE7	tnnc2;si:rp71-17i16.4	3	588.586	1762.74	8.9597e-09	127.3	118.98
AAFDMFDTDGGGDISTK	Oxidation (M)	_AAFDM(ox)FDTDGGGDISTK_	0	Q9I8U8;E9QBF1;E9QFE7	tnnc2;si:rp71-17i16.4	2	882.375	1762.74	3.5967e-25	213.73	200.07
AAFDMFDTDGGGDISTK	Oxidation (M)	_AAFDM(ox)FDTDGGGDISTK_	0	Q9I8U8;E9QBF1;E9QFE7	tnnc2;si:rp71-17i16.4	3	588.586	1762.74	1.6443e-08	124.68	116.59
AAFDMFDTDGGGDISTK	Oxidation (M)	_AAFDM(ox)FDTDGGGDISTK_	0	Q9I8U8;E9QBF1;E9QFE7	tnnc2;si:rp71-17i16.4	2	882.375	1762.74	2.4878e-25	216.83	203.5
AAFDMFDTDGGGDISTK	Oxidation (M)	_AAFDM(ox)FDTDGGGDISTK_	0	Q9I8U8;E9QBF1;E9QFE7	tnnc2;si:rp71-17i16.4	4	441.691	1762.74	0.0029402	67.299	58.476
AAFDMFDTDGGGDISTK	Oxidation (M)	_AAFDM(ox)FDTDGGGDISTK_	0	Q9I8U8;E9QBF1;E9QFE7	tnnc2;si:rp71-17i16.4	3	588.586	1762.74	1.5421e-11	134.76	129.85
AAFDMFDTDGGGDISTK	Oxidation (M)	_AAFDM(ox)FDTDGGGDISTK_	0	Q9I8U8;E9QBF1;E9QFE7	tnnc2;si:rp71-17i16.4	3	588.586	1762.74	3.3367e-08	118.75	114.2
AAFDMFDTDGGGDISTK	Oxidation (M)	_AAFDM(ox)FDTDGGGDISTK_	0	Q9I8U8;E9QBF1;E9QFE7	tnnc2;si:rp71-17i16.4	2	882.375	1762.74	5.6449e-11	143.42	135.56
AAFDMFDTDGGGDISTK	Oxidation (M)	_AAFDM(ox)FDTDGGGDISTK_	0	Q9I8U8;E9QBF1;E9QFE7	tnnc2;si:rp71-17i16.4	3	588.586	1762.74	0.00080509	78.441	71.86
AAFDMFDTDGGGDISTK	Oxidation (M)	_AAFDM(ox)FDTDGGGDISTK_	0	Q9I8U8;E9QBF1;E9QFE7	tnnc2;si:rp71-17i16.4	3	588.586	1762.74	0.0014991	71.601	62.317
AAFDMFDTDGGGDISTK	Oxidation (M)	_AAFDM(ox)FDTDGGGDISTK_	0	Q9I8U8;E9QBF1;E9QFE7	tnnc2;si:rp71-17i16.4	3	588.586	1762.74	6.8701e-12	148.24	140.67
AAFDMFDTDGGGDISTK	Oxidation (M)	_AAFDM(ox)FDTDGGGDISTK_	0	Q9I8U8;E9QBF1;E9QFE7	tnnc2;si:rp71-17i16.4	2	882.375	1762.74	6.1422e-33	228.02	217.87
AAFDMFDTDGGGDISTK	Oxidation (M)	_AAFDM(ox)FDTDGGGDISTK_	0	Q9I8U8;E9QBF1;E9QFE7	tnnc2;si:rp71-17i16.4	2	882.375	1762.74	3.1475e-47	267.93	259.18
AAFDMFDTDGGGDISTK	Oxidation (M)	_AAFDM(ox)FDTDGGGDISTK_	0	Q9I8U8;E9QBF1;E9QFE7	tnnc2;si:rp71-17i16.4	3	588.586	1762.74	1.2118e-15	184.59	178.69
AAFDMFDTDGGGDISTK	Oxidation (M)	_AAFDM(ox)FDTDGGGDISTK_	0	Q9I8U8;E9QBF1;E9QFE7	tnnc2;si:rp71-17i16.4	3	588.586	1762.74	0.0012408	74.147	64.09
AAFDMFDTDGGGDISTK	Oxidation (M)	_AAFDM(ox)FDTDGGGDISTK_	0	Q9I8U8;E9QBF1;E9QFE7	tnnc2;si:rp71-17i16.4	3	588.586	1762.74	3.9966e-10	130.29	125.2
AAFDMFDTDGGGDISTK	Oxidation (M)	_AAFDM(ox)FDTDGGGDISTK_	0	Q9I8U8;E9QBF1;E9QFE7	tnnc2;si:rp71-17i16.4	3	588.586	1762.74	8.7287e-12	144.72	135.49
AAFDMFDTDGGGDISTK	Oxidation (M)	_AAFDM(ox)FDTDGGGDISTK_	0	Q9I8U8;E9QBF1;E9QFE7	tnnc2;si:rp71-17i16.4	3	588.586	1762.74	8.2702e-05	95.197	91.294
AAFDMFDTDGGGDISTK	Oxidation (M)	_AAFDM(ox)FDTDGGGDISTK_	0	Q9I8U8;E9QBF1;E9QFE7	tnnc2;si:rp71-17i16.4	3	588.586	1762.74	2.1161e-08	123.02	118.47
AAFDMFDTDGGGDISTK	Oxidation (M)	_AAFDM(ox)FDTDGGGDISTK_	0	Q9I8U8;E9QBF1;E9QFE7	tnnc2;si:rp71-17i16.4	3	588.586	1762.74	0.00079905	78.501	70.727
AAFDMFDTDGGGDISTK	Oxidation (M)	_AAFDM(ox)FDTDGGGDISTK_	0	Q9I8U8;E9QBF1;E9QFE7	tnnc2;si:rp71-17i16.4	3	588.586	1762.74	6.7101e-07	114.29	104.73
AAFDMFDTDGGGDISTK	Oxidation (M)	_AAFDM(ox)FDTDGGGDISTK_	0	Q9I8U8;E9QBF1;E9QFE7	tnnc2;si:rp71-17i16.4	3	588.586	1762.74	4.24e-08	115.58	107.63
AAFDMFDTDGGGDISTK	Oxidation (M)	_AAFDM(ox)FDTDGGGDISTK_	0	Q9I8U8;E9QBF1;E9QFE7	tnnc2;si:rp71-17i16.4	3	588.586	1762.74	2.4852e-13	172.9	164.24
AAFDMFDTDGGGDISTK	Oxidation (M)	_AAFDM(ox)FDTDGGGDISTK_	0	Q9I8U8;E9QBF1;E9QFE7	tnnc2;si:rp71-17i16.4	2	882.375	1762.74	1.8095e-19	204.01	194.88
AAFDMFDTDGGGDISTK	Oxidation (M)	_AAFDM(ox)FDTDGGGDISTK_	0	Q9I8U8;E9QBF1;E9QFE7	tnnc2;si:rp71-17i16.4	3	588.586	1762.74	5.6817e-05	91.457	83.503
AAFDMFDTDGGGDISTK	Oxidation (M)	_AAFDM(ox)FDTDGGGDISTK_	0	Q9I8U8;E9QBF1;E9QFE7	tnnc2;si:rp71-17i16.4	2	882.375	1762.74	1.2445e-46	260.5	249.58
AAFDMFDTDGGGDISTK	Oxidation (M)	_AAFDM(ox)FDTDGGGDISTK_	0	Q9I8U8;E9QBF1;E9QFE7	tnnc2;si:rp71-17i16.4	3	588.586	1762.74	0.00025532	84.403	79.599
AAFDMFDTDGGGDISTK	Oxidation (M)	_AAFDM(ox)FDTDGGGDISTK_	0	Q9I8U8;E9QBF1;E9QFE7	tnnc2;si:rp71-17i16.4	3	588.586	1762.74	0.012499	58.688	52.251
AAFDMFDTDGGGDISTK	Oxidation (M)	_AAFDM(ox)FDTDGGGDISTK_	0	Q9I8U8;E9QBF1;E9QFE7	tnnc2;si:rp71-17i16.4	2	882.375	1762.74	3.558e-33	232.78	220.79
AAFDMFDTDGGGDISTK	Oxidation (M)	_AAFDM(ox)FDTDGGGDISTK_	0	Q9I8U8;E9QBF1;E9QFE7	tnnc2;si:rp71-17i16.4	4	441.691	1762.74	0.014863	56.959	51.629
AAFDMFDTDGGGDISTK	Oxidation (M)	_AAFDM(ox)FDTDGGGDISTK_	0	Q9I8U8;E9QBF1;E9QFE7	tnnc2;si:rp71-17i16.4	4	441.691	1762.74	0.014216	57.52	52.971
AAFDMFDTDGGGDISTK	Oxidation (M)	_AAFDM(ox)FDTDGGGDISTK_	0	Q9I8U8;E9QBF1;E9QFE7	tnnc2;si:rp71-17i16.4	3	588.586	1762.74	2.7603e-08	120.77	111.02
AAFDMFDTDGGGDISTK	Oxidation (M)	_AAFDM(ox)FDTDGGGDISTK_	0	Q9I8U8;E9QBF1;E9QFE7	tnnc2;si:rp71-17i16.4	3	588.586	1762.74	7.8047e-13	163.84	153.47
AAFDMFDTDGGGDISTK	Oxidation (M)	_AAFDM(ox)FDTDGGGDISTK_	0	Q9I8U8;E9QBF1;E9QFE7	tnnc2;si:rp71-17i16.4	2	882.375	1762.74	2.4142e-19	202.61	191.35
AAFDMFDTDGGGDISTK	Oxidation (M)	_AAFDM(ox)FDTDGGGDISTK_	0	Q9I8U8;E9QBF1;E9QFE7	tnnc2;si:rp71-17i16.4	3	588.586	1762.74	0.00013492	91.932	81.298
AAFDMFDTDGGGDISTK	Oxidation (M)	_AAFDM(ox)FDTDGGGDISTK_	0	Q9I8U8;E9QBF1;E9QFE7	tnnc2;si:rp71-17i16.4	3	588.586	1762.74	0.00017683	89.311	84.611
AAFDMFDTDGGGDISTK	Oxidation (M)	_AAFDM(ox)FDTDGGGDISTK_	0	Q9I8U8;E9QBF1;E9QFE7	tnnc2;si:rp71-17i16.4	3	588.586	1762.74	7.3596e-05	95.767	90.674
AAFDMFDTDGGGDISTK	Oxidation (M)	_AAFDM(ox)FDTDGGGDISTK_	0	Q9I8U8;E9QBF1;E9QFE7	tnnc2;si:rp71-17i16.4	3	588.586	1762.74	8.2702e-05	95.197	85.448
AAFDMFDTDGGGDISTK	Oxidation (M)	_AAFDM(ox)FDTDGGGDISTK_	0	Q9I8U8;E9QBF1;E9QFE7	tnnc2;si:rp71-17i16.4	3	588.586	1762.74	4.3176e-08	115.31	109.5
AAFDMFDTDGGGDISTK	Oxidation (M)	_AAFDM(ox)FDTDGGGDISTK_	0	Q9I8U8;E9QBF1;E9QFE7	tnnc2;si:rp71-17i16.4	3	588.586	1762.74	0.00020919	87.287	82.285
AAFDMFDTDGGGDISTK	Oxidation (M)	_AAFDM(ox)FDTDGGGDISTK_	0	Q9I8U8;E9QBF1;E9QFE7	tnnc2;si:rp71-17i16.4	2	882.375	1762.74	NaN	NaN	NaN
AAFDMFDTDGGGDISTK	Oxidation (M)	_AAFDM(ox)FDTDGGGDISTK_	0	Q9I8U8;E9QBF1;E9QFE7	tnnc2;si:rp71-17i16.4	3	588.586	1762.74	NaN	NaN	NaN
AAFDMFDTDGGGDISTK	Oxidation (M)	_AAFDM(ox)FDTDGGGDISTK_	0	Q9I8U8;E9QBF1;E9QFE7	tnnc2;si:rp71-17i16.4	3	588.586	1762.74	NaN	NaN	NaN
AAFDMFDTDGGGDISTK	Oxidation (M)	_AAFDM(ox)FDTDGGGDISTK_	0	Q9I8U8;E9QBF1;E9QFE7	tnnc2;si:rp71-17i16.4	3	588.586	1762.74	NaN	NaN	NaN
AAFDMFDTDGGGDISTK	Oxidation (M)	_AAFDM(ox)FDTDGGGDISTK_	0	Q9I8U8;E9QBF1;E9QFE7	tnnc2;si:rp71-17i16.4	3	588.586	1762.74	NaN	NaN	NaN
AAFDMFDTDGGGDISTK	Oxidation (M)	_AAFDM(ox)FDTDGGGDISTK_	0	Q9I8U8;E9QBF1;E9QFE7	tnnc2;si:rp71-17i16.4	3	588.586	1762.74	NaN	NaN	NaN
AAFDMFDTDGGGDISTK	Oxidation (M)	_AAFDM(ox)FDTDGGGDISTK_	0	Q9I8U8;E9QBF1;E9QFE7	tnnc2;si:rp71-17i16.4	3	588.586	1762.74	NaN	NaN	NaN
AAFDMFDTDGGGDISTK	Oxidation (M)	_AAFDM(ox)FDTDGGGDISTK_	0	Q9I8U8;E9QBF1;E9QFE7	tnnc2;si:rp71-17i16.4	2	882.375	1762.74	NaN	NaN	NaN
AAFDMFDTDGGGDISTK	Oxidation (M)	_AAFDM(ox)FDTDGGGDISTK_	0	Q9I8U8;E9QBF1;E9QFE7	tnnc2;si:rp71-17i16.4	3	588.586	1762.74	NaN	NaN	NaN
AAFDMFDTDGGGDISTK	Oxidation (M)	_AAFDM(ox)FDTDGGGDISTK_	0	Q9I8U8;E9QBF1;E9QFE7	tnnc2;si:rp71-17i16.4	3	588.586	1762.74	NaN	NaN	NaN
AAFDMFDTDGGGDISTK	Oxidation (M)	_AAFDM(ox)FDTDGGGDISTK_	0	Q9I8U8;E9QBF1;E9QFE7	tnnc2;si:rp71-17i16.4	3	588.586	1762.74	NaN	NaN	NaN
AAFDMFDTDGGGDISTK	Oxidation (M)	_AAFDM(ox)FDTDGGGDISTK_	0	Q9I8U8;E9QBF1;E9QFE7	tnnc2;si:rp71-17i16.4	2	882.375	1762.74	NaN	NaN	NaN
AAFDMFDTDGGGDISTK	Oxidation (M)	_AAFDM(ox)FDTDGGGDISTK_	0	Q9I8U8;E9QBF1;E9QFE7	tnnc2;si:rp71-17i16.4	4	441.691	1762.74	NaN	NaN	NaN
AAFDMFDTDGGGDISTK	Oxidation (M)	_AAFDM(ox)FDTDGGGDISTK_	0	Q9I8U8;E9QBF1;E9QFE7	tnnc2;si:rp71-17i16.4	2	882.375	1762.74	NaN	NaN	NaN
AAFDMFDTDGGGDISTK	Oxidation (M)	_AAFDM(ox)FDTDGGGDISTK_	0	Q9I8U8;E9QBF1;E9QFE7	tnnc2;si:rp71-17i16.4	3	588.586	1762.74	NaN	NaN	NaN
AAFDMFDTDGGGDISTK	Oxidation (M)	_AAFDM(ox)FDTDGGGDISTK_	0	Q9I8U8;E9QBF1;E9QFE7	tnnc2;si:rp71-17i16.4	4	441.691	1762.74	NaN	NaN	NaN
AAFDMFDTDGGGDISTK	Oxidation (M)	_AAFDM(ox)FDTDGGGDISTK_	0	Q9I8U8;E9QBF1;E9QFE7	tnnc2;si:rp71-17i16.4	3	588.586	1762.74	NaN	NaN	NaN
AAFDMFDTDGGGDISTK	Oxidation (M)	_AAFDM(ox)FDTDGGGDISTK_	0	Q9I8U8;E9QBF1;E9QFE7	tnnc2;si:rp71-17i16.4	2	882.375	1762.74	NaN	NaN	NaN
AAFDMFDTDGGGDISTK	Oxidation (M)	_AAFDM(ox)FDTDGGGDISTK_	0	Q9I8U8;E9QBF1;E9QFE7	tnnc2;si:rp71-17i16.4	2	882.375	1762.74	NaN	NaN	NaN
AAFDMFDTDGGGDISTK	Oxidation (M)	_AAFDM(ox)FDTDGGGDISTK_	0	Q9I8U8;E9QBF1;E9QFE7	tnnc2;si:rp71-17i16.4	3	588.586	1762.74	NaN	NaN	NaN
AAFDNALK	Unmodified	_AAFDNALK_	0	Q6DGI6	txn	2	425.227	848.439	0.0034696	171.38	103.63
AAFDNALK	Unmodified	_AAFDNALK_	0	Q6DGI6	txn	3	283.82	848.439	0.0071334	82.716	33.275
AAFDNALK	Unmodified	_AAFDNALK_	0	Q6DGI6	txn	2	425.227	848.439	0.0034696	171.38	101.3
AAFDNALK	Unmodified	_AAFDNALK_	0	Q6DGI6	txn	3	283.82	848.439	0.012189	77.282	39.555
AAFDNALK	Unmodified	_AAFDNALK_	0	Q6DGI6	txn	2	425.227	848.439	0.015456	117.04	49.279
AAFDNALK	Unmodified	_AAFDNALK_	0	Q6DGI6	txn	2	425.227	848.439	0.0048095	160.75	92.325
AAFDNALK	Unmodified	_AAFDNALK_	0	Q6DGI6	txn	3	283.82	848.439	0.0031349	100.45	46.294
AAFDNALK	Unmodified	_AAFDNALK_	0	Q6DGI6	txn	3	283.82	848.439	0.0092532	81.191	26.579
AAFDNALK	Unmodified	_AAFDNALK_	0	Q6DGI6	txn	2	425.227	848.439	0.0081161	193.96	126.21
AAFDNALK	Unmodified	_AAFDNALK_	0	Q6DGI6	txn	3	283.82	848.439	0.033186	61.962	29.122
AAFFVTLDDDEQGMMGDDPAGNLDRYAK	2 Oxidation (M)	_AAFFVTLDDDEQGM(ox)M(ox)GDDPAGNLDRYAK_	1	E7F427	CABZ01055343.2	4	774.341	3093.33	2.2768e-19	138.93	132.28
AAFFVTLDDDEQGMMGDDPAGNLDRYAK	2 Oxidation (M)	_AAFFVTLDDDEQGM(ox)M(ox)GDDPAGNLDRYAK_	1	E7F427	CABZ01055343.2	4	774.341	3093.33	NaN	NaN	NaN
AAFFVTLDDTEQRFDQK	Unmodified	_AAFFVTLDDTEQRFDQK_	1	Q1MTA9;A0A1L1U0X8	cpt1a	3	677.665	2029.97	2.9704e-19	193.54	153.36
AAFFVTLDDTEQRFDQK	Unmodified	_AAFFVTLDDTEQRFDQK_	1	Q1MTA9;A0A1L1U0X8	cpt1a	3	677.665	2029.97	1.5299e-12	167.71	138.84
AAFFVTLDDTEQRFDQK	Unmodified	_AAFFVTLDDTEQRFDQK_	1	Q1MTA9;A0A1L1U0X8	cpt1a	3	677.665	2029.97	2.3908e-12	162.4	144.27
AAFFVTLDDTEQRFDQK	Unmodified	_AAFFVTLDDTEQRFDQK_	1	Q1MTA9;A0A1L1U0X8	cpt1a	3	677.665	2029.97	1.7993e-33	232.28	192.62
AAFGAMGQFCR	Oxidation (M)	_AAFGAM(ox)GQFCR_	0	F1QIP3	ipo4	2	616.271	1230.53	0.00065928	117.18	111.4
AAFGAMGQFCR	Oxidation (M)	_AAFGAM(ox)GQFCR_	0	F1QIP3	ipo4	2	616.271	1230.53	0.0010806	111.29	105.51
AAFGAMGQFCR	Oxidation (M)	_AAFGAM(ox)GQFCR_	0	F1QIP3	ipo4	2	616.271	1230.53	0.0062596	93.195	87.369
AAFGAMGQFCR	Oxidation (M)	_AAFGAM(ox)GQFCR_	0	F1QIP3	ipo4	2	616.271	1230.53	NaN	NaN	NaN
AAFGAMGQFCR	Oxidation (M)	_AAFGAM(ox)GQFCR_	0	F1QIP3	ipo4	2	616.271	1230.53	NaN	NaN	NaN
AAFGAMGQFCRAQHK	Oxidation (M)	_AAFGAM(ox)GQFCRAQHK_	1	F1QIP3	ipo4	4	424.702	1694.78	0.00011576	95.417	84.783
AAFGAMGQFCRAQHK	Oxidation (M)	_AAFGAM(ox)GQFCRAQHK_	1	F1QIP3	ipo4	4	424.702	1694.78	0.020125	59.227	48.283
AAFGAMGQFCRAQHK	Oxidation (M)	_AAFGAM(ox)GQFCRAQHK_	1	F1QIP3	ipo4	4	424.702	1694.78	0.026243	55.899	47.723
AAFGAMGQFCRAQHK	Oxidation (M)	_AAFGAM(ox)GQFCRAQHK_	1	F1QIP3	ipo4	4	424.702	1694.78	0.024024	57.106	46.472
AAFGAMGQFCRAQHK	Oxidation (M)	_AAFGAM(ox)GQFCRAQHK_	1	F1QIP3	ipo4	4	424.702	1694.78	NaN	NaN	NaN
AAFGAMGQFCRAQHK	Oxidation (M)	_AAFGAM(ox)GQFCRAQHK_	1	F1QIP3	ipo4	4	424.702	1694.78	NaN	NaN	NaN
AAFGAMGQFCRAQHK	Oxidation (M)	_AAFGAM(ox)GQFCRAQHK_	1	F1QIP3	ipo4	4	424.702	1694.78	NaN	NaN	NaN
AAFGGSGGR	Unmodified	_AAFGGSGGR_	0	CON__P35908		2	390.193	778.372	0.012625	107.19	78.105
AAFGGSGGR	Unmodified	_AAFGGSGGR_	0	CON__P35908		2	390.193	778.372	0.00069316	168.66	99.554
AAFGGSGGR	Unmodified	_AAFGGSGGR_	0	CON__P35908		2	390.193	778.372	0.0024677	139.14	79.065
AAFGGSGGR	Unmodified	_AAFGGSGGR_	0	CON__P35908		2	390.193	778.372	0.0010078	187.8	107.99
AAFGGSGGR	Unmodified	_AAFGGSGGR_	0	CON__P35908		2	390.193	778.372	0.00069316	168.66	99.554
AAFGGSGGR	Unmodified	_AAFGGSGGR_	0	CON__P35908		2	390.193	778.372	NaN	NaN	NaN
AAFGGSGGRGSSSGGGYSSGSSSYGSGGR	Unmodified	_AAFGGSGGRGSSSGGGYSSGSSSYGSGGR_	1	CON__P35908		3	834.361	2500.06	8.3916e-95	247.51	247.15
AAFGGSGGRGSSSGGGYSSGSSSYGSGGR	Unmodified	_AAFGGSGGRGSSSGGGYSSGSSSYGSGGR_	1	CON__P35908		4	626.022	2500.06	1.3433e-22	142.25	138.39
AAFGGSGGRGSSSGGGYSSGSSSYGSGGR	Unmodified	_AAFGGSGGRGSSSGGGYSSGSSSYGSGGR_	1	CON__P35908		3	834.361	2500.06	2.5264e-59	202.03	196.7
AAFGGSGGRGSSSGGGYSSGSSSYGSGGR	Unmodified	_AAFGGSGGRGSSSGGGYSSGSSSYGSGGR_	1	CON__P35908		3	834.361	2500.06	1.2674e-94	243.75	236.12
AAFGGSGGRGSSSGGGYSSGSSSYGSGGR	Unmodified	_AAFGGSGGRGSSSGGGYSSGSSSYGSGGR_	1	CON__P35908		3	834.361	2500.06	1.3462e-59	204.92	193.67
AAFGGSGGRGSSSGGGYSSGSSSYGSGGR	Unmodified	_AAFGGSGGRGSSSGGGYSSGSSSYGSGGR_	1	CON__P35908		3	834.361	2500.06	5.5651e-86	229.7	210.44
AAFGGSGGRGSSSGGGYSSGSSSYGSGGR	Unmodified	_AAFGGSGGRGSSSGGGYSSGSSSYGSGGR_	1	CON__P35908		3	834.361	2500.06	5.694e-59	194.27	183.02
AAFGGSGGRGSSSGGGYSSGSSSYGSGGR	Unmodified	_AAFGGSGGRGSSSGGGYSSGSSSYGSGGR_	1	CON__P35908		4	626.022	2500.06	2.435e-05	81.406	76.879
AAFGGSGGRGSSSGGGYSSGSSSYGSGGR	Unmodified	_AAFGGSGGRGSSSGGGYSSGSSSYGSGGR_	1	CON__P35908		3	834.361	2500.06	5.5188e-37	163.32	155.52
AAFGGSGGRGSSSGGGYSSGSSSYGSGGR	Unmodified	_AAFGGSGGRGSSSGGGYSSGSSSYGSGGR_	1	CON__P35908		3	834.361	2500.06	7.2836e-17	121.26	118.07
AAFGGSGGRGSSSGGGYSSGSSSYGSGGR	Unmodified	_AAFGGSGGRGSSSGGGYSSGSSSYGSGGR_	1	CON__P35908		3	834.361	2500.06	1.2049e-72	212.66	203.61
AAFGGSGGRGSSSGGGYSSGSSSYGSGGR	Unmodified	_AAFGGSGGRGSSSGGGYSSGSSSYGSGGR_	1	CON__P35908		4	626.022	2500.06	NaN	NaN	NaN
AAFGGSGGRGSSSGGGYSSGSSSYGSGGR	Unmodified	_AAFGGSGGRGSSSGGGYSSGSSSYGSGGR_	1	CON__P35908		3	834.361	2500.06	NaN	NaN	NaN
AAFGGSGGRGSSSGGGYSSGSSSYGSGGR	Unmodified	_AAFGGSGGRGSSSGGGYSSGSSSYGSGGR_	1	CON__P35908		4	626.022	2500.06	NaN	NaN	NaN
AAFGGSGGRGSSSGGGYSSGSSSYGSGGR	Unmodified	_AAFGGSGGRGSSSGGGYSSGSSSYGSGGR_	1	CON__P35908		3	834.361	2500.06	NaN	NaN	NaN
AAFGGSGGRGSSSGGGYSSGSSSYGSGGR	Unmodified	_AAFGGSGGRGSSSGGGYSSGSSSYGSGGR_	1	CON__P35908		3	834.361	2500.06	NaN	NaN	NaN
AAFGGSGGRGSSSGGGYSSGSSSYGSGGR	Unmodified	_AAFGGSGGRGSSSGGGYSSGSSSYGSGGR_	1	CON__P35908		3	834.361	2500.06	NaN	NaN	NaN
AAFGLSEAGFNTACVTK	Unmodified	_AAFGLSEAGFNTACVTK_	0	B2GQ13;Q7ZVF3;A0A0R4IYI4;G8JL21;A0A0R4ITN5;Q6TNQ9	sdha	3	581.951	1742.83	1.6936e-33	228.73	200.77
AAFGLSEAGFNTACVTK	Unmodified	_AAFGLSEAGFNTACVTK_	0	B2GQ13;Q7ZVF3;A0A0R4IYI4;G8JL21;A0A0R4ITN5;Q6TNQ9	sdha	3	581.951	1742.83	1.8157e-11	142.1	121.99
AAFGLSEAGFNTACVTK	Unmodified	_AAFGLSEAGFNTACVTK_	0	B2GQ13;Q7ZVF3;A0A0R4IYI4;G8JL21;A0A0R4ITN5;Q6TNQ9	sdha	2	872.422	1742.83	5.1259e-11	187.44	158.48
AAFGLSEAGFNTACVTK	Unmodified	_AAFGLSEAGFNTACVTK_	0	B2GQ13;Q7ZVF3;A0A0R4IYI4;G8JL21;A0A0R4ITN5;Q6TNQ9	sdha	3	581.951	1742.83	3.3862e-12	159.22	146.38
AAFGLSEAGFNTACVTK	Unmodified	_AAFGLSEAGFNTACVTK_	0	B2GQ13;Q7ZVF3;A0A0R4IYI4;G8JL21;A0A0R4ITN5;Q6TNQ9	sdha	2	872.422	1742.83	2.4814e-12	209.64	182.97
AAFGLSEAGFNTACVTK	Unmodified	_AAFGLSEAGFNTACVTK_	0	B2GQ13;Q7ZVF3;A0A0R4IYI4;G8JL21;A0A0R4ITN5;Q6TNQ9	sdha	3	581.951	1742.83	2.7643e-05	100.13	89.492
AAFGLSEAGFNTACVTK	Unmodified	_AAFGLSEAGFNTACVTK_	0	B2GQ13;Q7ZVF3;A0A0R4IYI4;G8JL21;A0A0R4ITN5;Q6TNQ9	sdha	3	581.951	1742.83	9.3696e-13	167.92	146.14
AAFGLSEAGFNTACVTK	Unmodified	_AAFGLSEAGFNTACVTK_	0	B2GQ13;Q7ZVF3;A0A0R4IYI4;G8JL21;A0A0R4ITN5;Q6TNQ9	sdha	2	872.422	1742.83	NaN	NaN	NaN
AAFILPEFAR	Unmodified	_AAFILPEFAR_	0	F1R3G8;Q7SY20	srm	2	567.819	1133.62	0.0010553	154.49	120.75
AAFILPEFAR	Unmodified	_AAFILPEFAR_	0	F1R3G8;Q7SY20	srm	2	567.819	1133.62	3.4173e-05	194.9	129.65
AAFILPEFAR	Unmodified	_AAFILPEFAR_	0	F1R3G8;Q7SY20	srm	2	567.819	1133.62	0.0041132	134.48	94.411
AAFILPEFAR	Unmodified	_AAFILPEFAR_	0	F1R3G8;Q7SY20	srm	2	567.819	1133.62	0.0027367	140.35	87.871
AAFILPEFAR	Unmodified	_AAFILPEFAR_	0	F1R3G8;Q7SY20	srm	2	567.819	1133.62	0.0010553	154.49	109.18
AAFILPEFARK	Unmodified	_AAFILPEFARK_	1	F1R3G8;Q7SY20	srm	3	421.58	1261.72	1.762e-05	152.7	123.74
AAFILPEFARK	Unmodified	_AAFILPEFARK_	1	F1R3G8;Q7SY20	srm	3	421.58	1261.72	3.8681e-06	160.18	126.95
AAFILPEFARK	Unmodified	_AAFILPEFARK_	1	F1R3G8;Q7SY20	srm	3	421.58	1261.72	1.098e-06	164.65	135.7
AAFILPEFARK	Unmodified	_AAFILPEFARK_	1	F1R3G8;Q7SY20	srm	3	421.58	1261.72	0.00013347	129.89	106.04
AAFILPEFARK	Unmodified	_AAFILPEFARK_	1	F1R3G8;Q7SY20	srm	3	421.58	1261.72	7.1322e-06	158.41	132.36
AAFILPEFARK	Unmodified	_AAFILPEFARK_	1	F1R3G8;Q7SY20	srm	3	421.58	1261.72	NaN	NaN	NaN
AAFLEISDDSK	Acetyl (Protein N-term)	_(ac)AAFLEISDDSK_	0	F1R483;Q6IQR8;E7F9B9	hprt1l	2	619.301	1236.59	1.7239e-05	102.61	79.085
AAFLEISDDSK	Acetyl (Protein N-term)	_(ac)AAFLEISDDSK_	0	F1R483;Q6IQR8;E7F9B9	hprt1l	2	619.301	1236.59	1.5254e-09	89.247	67.099
AAFLEISDDSK	Acetyl (Protein N-term)	_(ac)AAFLEISDDSK_	0	F1R483;Q6IQR8;E7F9B9	hprt1l	2	619.301	1236.59	0.014913	51.445	44.385
AAFLEISDDSK	Acetyl (Protein N-term)	_(ac)AAFLEISDDSK_	0	F1R483;Q6IQR8;E7F9B9	hprt1l	2	619.301	1236.59	1.5012e-06	118.18	81.157
AAFLEISDDSK	Acetyl (Protein N-term)	_(ac)AAFLEISDDSK_	0	F1R483;Q6IQR8;E7F9B9	hprt1l	2	619.301	1236.59	2.083e-06	108.98	82.015
AAFLEISDDSK	Acetyl (Protein N-term)	_(ac)AAFLEISDDSK_	0	F1R483;Q6IQR8;E7F9B9	hprt1l	2	619.301	1236.59	NaN	NaN	NaN
AAFLSAK	Unmodified	_AAFLSAK_	0	F1QEJ6;A1L1N3;Q7ZYZ0;K7DYN0	rab3gap2	2	354.208	706.401	0.039241	121.29	80.372
AAFLSAK	Unmodified	_AAFLSAK_	0	F1QEJ6;A1L1N3;Q7ZYZ0;K7DYN0	rab3gap2	2	354.208	706.401	0.04079	119.89	83.331
AAFLSAK	Unmodified	_AAFLSAK_	0	F1QEJ6;A1L1N3;Q7ZYZ0;K7DYN0	rab3gap2	2	354.208	706.401	NaN	NaN	NaN
AAFPCFDEPAFK	Unmodified	_AAFPCFDEPAFK_	0	F1QFR6;A2BGR0;A2BGQ9;E9QIR0	erap1b;erap1a	3	467.217	1398.63	0.012477	57.836	43.93
AAFPCFDEPAFK	Unmodified	_AAFPCFDEPAFK_	0	F1QFR6;A2BGR0;A2BGQ9;E9QIR0	erap1b;erap1a	3	467.217	1398.63	NaN	NaN	NaN
AAFPCFDEPAFK	Unmodified	_AAFPCFDEPAFK_	0	F1QFR6;A2BGR0;A2BGQ9;E9QIR0	erap1b;erap1a	3	467.217	1398.63	NaN	NaN	NaN
AAFTECCQAADK	Unmodified	_AAFTECCQAADK_	0	CON__P02768-1		2	686.287	1370.56	7.6412e-09	220.82	193.7
AAFTECCQAADK	Unmodified	_AAFTECCQAADK_	0	CON__P02768-1		3	457.86	1370.56	0.0069336	77.597	65.036
AAFTECCQAADK	Unmodified	_AAFTECCQAADK_	0	CON__P02768-1		2	686.287	1370.56	0.00027653	160.36	141.58
AAFTECCQAADK	Unmodified	_AAFTECCQAADK_	0	CON__P02768-1		3	457.86	1370.56	0.026775	64.121	56.397
AAFTECCQAADK	Unmodified	_AAFTECCQAADK_	0	CON__P02768-1		3	457.86	1370.56	0.00029288	103.44	95.715
AAFTECCQAADK	Unmodified	_AAFTECCQAADK_	0	CON__P02768-1		3	457.86	1370.56	0.0082809	75.739	63.763
AAFTECCQAADK	Unmodified	_AAFTECCQAADK_	0	CON__P02768-1		2	686.287	1370.56	3.9358e-15	257.8	218.25
AAFTECCQAADK	Unmodified	_AAFTECCQAADK_	0	CON__P02768-1		2	686.287	1370.56	NaN	NaN	NaN
AAFTECCQAADK	Unmodified	_AAFTECCQAADK_	0	CON__P02768-1		2	686.287	1370.56	NaN	NaN	NaN
AAFYLMRDLEAVITDK	Oxidation (M)	_AAFYLM(ox)RDLEAVITDK_	1	B0R0B3	pgm5	3	624.657	1870.95	0.0056224	67.605	50.116
AAFYLMRDLEAVITDK	Oxidation (M)	_AAFYLM(ox)RDLEAVITDK_	1	B0R0B3	pgm5	3	624.657	1870.95	0.0035958	70.281	53.202
AAFYLMRDLEAVITDK	Oxidation (M)	_AAFYLM(ox)RDLEAVITDK_	1	B0R0B3	pgm5	3	624.657	1870.95	0.002647	74.296	57.218
AAFYLMRDLEAVITDK	Oxidation (M)	_AAFYLM(ox)RDLEAVITDK_	1	B0R0B3	pgm5	3	624.657	1870.95	0.00070173	82.529	65.451
AAFYLMRDLEAVITDK	Oxidation (M)	_AAFYLM(ox)RDLEAVITDK_	1	B0R0B3	pgm5	3	624.657	1870.95	NaN	NaN	NaN
AAGCGYENVVK	Unmodified	_AAGCGYENVVK_	0	Q6DGX0;Q3B7E4;Q6AXL2	hrsp12	2	584.277	1166.54	1.3532e-09	216.42	174.43
AAGCGYENVVK	Unmodified	_AAGCGYENVVK_	0	Q6DGX0;Q3B7E4;Q6AXL2	hrsp12	3	389.854	1166.54	0.00014289	123.86	98.647
AAGCGYENVVK	Unmodified	_AAGCGYENVVK_	0	Q6DGX0;Q3B7E4;Q6AXL2	hrsp12	2	584.277	1166.54	0.00063208	153.97	109.01
AAGCGYENVVK	Unmodified	_AAGCGYENVVK_	0	Q6DGX0;Q3B7E4;Q6AXL2	hrsp12	2	584.277	1166.54	1.1556e-09	214.54	161.96
AAGCGYENVVK	Unmodified	_AAGCGYENVVK_	0	Q6DGX0;Q3B7E4;Q6AXL2	hrsp12	3	389.854	1166.54	9.7075e-05	129.85	103.25
AAGCGYENVVK	Unmodified	_AAGCGYENVVK_	0	Q6DGX0;Q3B7E4;Q6AXL2	hrsp12	3	389.854	1166.54	0.00027582	112.71	87.494
AAGCGYENVVK	Unmodified	_AAGCGYENVVK_	0	Q6DGX0;Q3B7E4;Q6AXL2	hrsp12	2	584.277	1166.54	3.9526e-10	244.98	192.4
AAGCGYENVVK	Unmodified	_AAGCGYENVVK_	0	Q6DGX0;Q3B7E4;Q6AXL2	hrsp12	3	389.854	1166.54	NaN	NaN	NaN
AAGDCLDEK	Unmodified	_AAGDCLDEK_	0	F1R8Q3;Q6NWG1	lrrc59	2	489.713	977.412	0.044348	102.62	56.493
AAGDCLDEK	Unmodified	_AAGDCLDEK_	0	F1R8Q3;Q6NWG1	lrrc59	2	489.713	977.412	0.0023344	155.07	94.631
AAGEANAVLAK	Unmodified	_AAGEANAVLAK_	0	Q7SY50	stoml2	2	507.783	1013.55	1.0186e-08	182.71	118.62
AAGEANAVLAK	Unmodified	_AAGEANAVLAK_	0	Q7SY50	stoml2	3	338.857	1013.55	0.0032792	70.942	46.087
AAGEANAVLAK	Unmodified	_AAGEANAVLAK_	0	Q7SY50	stoml2	2	507.783	1013.55	2.8356e-09	190.96	126.87
AAGEANAVLAK	Unmodified	_AAGEANAVLAK_	0	Q7SY50	stoml2	2	507.783	1013.55	2.8356e-09	190.96	126.87
AAGEANAVLAK	Unmodified	_AAGEANAVLAK_	0	Q7SY50	stoml2	2	507.783	1013.55	2.3128e-06	171.85	107.76
AAGEISIEIPTK	Unmodified	_AAGEISIEIPTK_	0	E9QIE6;B6VCA1	pcsk1	3	410.231	1227.67	0.00065853	97.163	54.607
AAGEISIEIPTK	Unmodified	_AAGEISIEIPTK_	0	E9QIE6;B6VCA1	pcsk1	3	410.231	1227.67	0.00028428	103.91	61.354
AAGEISIEIPTK	Unmodified	_AAGEISIEIPTK_	0	E9QIE6;B6VCA1	pcsk1	3	410.231	1227.67	0.00086671	95.618	57.597
AAGEISIEIPTK	Unmodified	_AAGEISIEIPTK_	0	E9QIE6;B6VCA1	pcsk1	3	410.231	1227.67	0.0014469	91.313	60.085
AAGEQIVEGDNDYFTCITK	Unmodified	_AAGEQIVEGDNDYFTCITK_	0	Q6NWJ4	dnajc2	3	710.993	2129.96	3.0177e-17	148.24	122.92
AAGEVAGLVTLR	Unmodified	_AAGEVAGLVTLR_	0	Q5MPX4;B3DHD1	tfr1a	2	578.838	1155.66	0.001292	113.44	73.903
AAGEVAGLVTLR	Unmodified	_AAGEVAGLVTLR_	0	Q5MPX4;B3DHD1	tfr1a	2	578.838	1155.66	0.00040741	129.88	69.726
AAGEVAGLVTLR	Unmodified	_AAGEVAGLVTLR_	0	Q5MPX4;B3DHD1	tfr1a	2	578.838	1155.66	0.011669	94.363	51.116
AAGEVAGLVTLR	Unmodified	_AAGEVAGLVTLR_	0	Q5MPX4;B3DHD1	tfr1a	2	578.838	1155.66	NaN	NaN	NaN
AAGEYRTAGWEAYLK	Unmodified	_AAGEYRTAGWEAYLK_	1	B8JLL1	umps	3	562.614	1684.82	0.049434	56.943	40.004
AAGEYRTAGWEAYLK	Unmodified	_AAGEYRTAGWEAYLK_	1	B8JLL1	umps	3	562.614	1684.82	1.9413e-05	107.73	72.431
AAGEYRTAGWEAYLK	Unmodified	_AAGEYRTAGWEAYLK_	1	B8JLL1	umps	3	562.614	1684.82	NaN	NaN	NaN
AAGEYRTAGWEAYLK	Unmodified	_AAGEYRTAGWEAYLK_	1	B8JLL1	umps	3	562.614	1684.82	NaN	NaN	NaN
AAGEYRTAGWEAYLK	Unmodified	_AAGEYRTAGWEAYLK_	1	B8JLL1	umps	3	562.614	1684.82	NaN	NaN	NaN
AAGFLMK	Unmodified	_AAGFLMK_	0	Q6P003;Q7ZV29;F1QXV8;E9QF19	pgk1	2	369.204	736.394	0.034001	126.05	39.702
AAGFLMK	Unmodified	_AAGFLMK_	0	Q6P003;Q7ZV29;F1QXV8;E9QF19	pgk1	2	369.204	736.394	0.034001	126.05	54.051
AAGFLMK	Unmodified	_AAGFLMK_	0	Q6P003;Q7ZV29;F1QXV8;E9QF19	pgk1	2	369.204	736.394	0.023235	140.79	59.118
AAGFLMK	Unmodified	_AAGFLMK_	0	Q6P003;Q7ZV29;F1QXV8;E9QF19	pgk1	2	369.204	736.394	NaN	NaN	NaN
AAGFLMK	Unmodified	_AAGFLMK_	0	Q6P003;Q7ZV29;F1QXV8;E9QF19	pgk1	2	369.204	736.394	NaN	NaN	NaN
AAGFLMKK	Oxidation (M)	_AAGFLM(ox)KK_	1	Q6P003;Q7ZV29;F1QXV8;E9QF19	pgk1	3	294.502	880.484	0.083131	47.067	27.454
AAGFLMKK	Oxidation (M)	_AAGFLM(ox)KK_	1	Q6P003;Q7ZV29;F1QXV8;E9QF19	pgk1	3	294.502	880.484	0.083131	47.067	23.51
AAGFLMKK	Oxidation (M)	_AAGFLM(ox)KK_	1	Q6P003;Q7ZV29;F1QXV8;E9QF19	pgk1	3	294.502	880.484	0.06858	50.966	31.353
AAGFLMKK	Oxidation (M)	_AAGFLM(ox)KK_	1	Q6P003;Q7ZV29;F1QXV8;E9QF19	pgk1	3	294.502	880.484	0.060138	53.554	21.423
AAGFLMKK	Oxidation (M)	_AAGFLM(ox)KK_	1	Q6P003;Q7ZV29;F1QXV8;E9QF19	pgk1	3	294.502	880.484	NaN	NaN	NaN
AAGFLMKK	Oxidation (M)	_AAGFLM(ox)KK_	1	Q6P003;Q7ZV29;F1QXV8;E9QF19	pgk1	3	294.502	880.484	NaN	NaN	NaN
AAGFLMKK	Oxidation (M)	_AAGFLM(ox)KK_	1	Q6P003;Q7ZV29;F1QXV8;E9QF19	pgk1	3	294.502	880.484	NaN	NaN	NaN
AAGFLMKK	Oxidation (M)	_AAGFLM(ox)KK_	1	Q6P003;Q7ZV29;F1QXV8;E9QF19	pgk1	3	294.502	880.484	NaN	NaN	NaN
AAGFLMKK	Oxidation (M)	_AAGFLM(ox)KK_	1	Q6P003;Q7ZV29;F1QXV8;E9QF19	pgk1	3	294.502	880.484	NaN	NaN	NaN
AAGFLMKK	Oxidation (M)	_AAGFLM(ox)KK_	1	Q6P003;Q7ZV29;F1QXV8;E9QF19	pgk1	3	294.502	880.484	NaN	NaN	NaN
AAGFLMKK	Oxidation (M)	_AAGFLM(ox)KK_	1	Q6P003;Q7ZV29;F1QXV8;E9QF19	pgk1	3	294.502	880.484	NaN	NaN	NaN
AAGFLMKK	Unmodified	_AAGFLMKK_	1	Q6P003;Q7ZV29;F1QXV8;E9QF19	pgk1	3	289.17	864.489	0.0035232	101.64	70.271
AAGFLMKK	Unmodified	_AAGFLMKK_	1	Q6P003;Q7ZV29;F1QXV8;E9QF19	pgk1	3	289.17	864.489	0.0067413	107.43	83.094
AAGFLMKK	Unmodified	_AAGFLMKK_	1	Q6P003;Q7ZV29;F1QXV8;E9QF19	pgk1	3	289.17	864.489	0.0075903	89.142	65.156
AAGFLMKK	Unmodified	_AAGFLMKK_	1	Q6P003;Q7ZV29;F1QXV8;E9QF19	pgk1	3	289.17	864.489	0.0064117	91.9	61.242
AAGFLMKK	Unmodified	_AAGFLMKK_	1	Q6P003;Q7ZV29;F1QXV8;E9QF19	pgk1	3	289.17	864.489	NaN	NaN	NaN
AAGFLMKK	Unmodified	_AAGFLMKK_	1	Q6P003;Q7ZV29;F1QXV8;E9QF19	pgk1	3	289.17	864.489	NaN	NaN	NaN
AAGFPLNDQLFQLIVR	Unmodified	_AAGFPLNDQLFQLIVR_	0	A7MBX1;B3DFQ1;X1WFZ2	capns1b	3	601.337	1800.99	1.5031e-14	178.67	152.95
AAGFPLNDQLFQLIVR	Unmodified	_AAGFPLNDQLFQLIVR_	0	A7MBX1;B3DFQ1;X1WFZ2	capns1b	3	601.337	1800.99	1.0611e-11	160.27	129.31
AAGFPLNDQLFQLIVR	Unmodified	_AAGFPLNDQLFQLIVR_	0	A7MBX1;B3DFQ1;X1WFZ2	capns1b	3	601.337	1800.99	4.12e-12	167.32	136.36
AAGFPLNDQLFQLIVR	Unmodified	_AAGFPLNDQLFQLIVR_	0	A7MBX1;B3DFQ1;X1WFZ2	capns1b	2	901.502	1800.99	1.0199e-07	147.24	124.5
AAGFPLNDQLFQLIVR	Unmodified	_AAGFPLNDQLFQLIVR_	0	A7MBX1;B3DFQ1;X1WFZ2	capns1b	3	601.337	1800.99	NaN	NaN	NaN
AAGFPLNDQLFQLIVR	Unmodified	_AAGFPLNDQLFQLIVR_	0	A7MBX1;B3DFQ1;X1WFZ2	capns1b	2	901.502	1800.99	NaN	NaN	NaN
AAGFPLNDQLFQLIVR	Unmodified	_AAGFPLNDQLFQLIVR_	0	A7MBX1;B3DFQ1;X1WFZ2	capns1b	3	601.337	1800.99	NaN	NaN	NaN
AAGFPLNDQLFQLIVRR	Unmodified	_AAGFPLNDQLFQLIVRR_	1	A7MBX1;B3DFQ1;X1WFZ2	capns1b	3	653.371	1957.09	0.039499	65.421	51.515
AAGFPLNDQLFQLIVRR	Unmodified	_AAGFPLNDQLFQLIVRR_	1	A7MBX1;B3DFQ1;X1WFZ2	capns1b	3	653.371	1957.09	4.865e-23	154.19	126.78
AAGFPLNDQLFQLIVRR	Unmodified	_AAGFPLNDQLFQLIVRR_	1	A7MBX1;B3DFQ1;X1WFZ2	capns1b	3	653.371	1957.09	1.1477e-53	207.79	179.21
AAGFPLNDQLFQLIVRR	Unmodified	_AAGFPLNDQLFQLIVRR_	1	A7MBX1;B3DFQ1;X1WFZ2	capns1b	3	653.371	1957.09	1.128e-33	234.21	207.77
AAGFTDPILVSGTDGVGTK	Unmodified	_AAGFTDPILVSGTDGVGTK_	0	Q7ZUW1;A0A0G2KHK0;A0A0G2KKC3;A0A0G2KGL2;Q9I9E6	gart	3	602.648	1804.92	3.2373e-17	147.09	125.69
AAGFTDPILVSGTDGVGTK	Unmodified	_AAGFTDPILVSGTDGVGTK_	0	Q7ZUW1;A0A0G2KHK0;A0A0G2KKC3;A0A0G2KGL2;Q9I9E6	gart	3	602.648	1804.92	0.00022356	89.344	71.427
AAGFTDPILVSGTDGVGTK	Unmodified	_AAGFTDPILVSGTDGVGTK_	0	Q7ZUW1;A0A0G2KHK0;A0A0G2KKC3;A0A0G2KGL2;Q9I9E6	gart	3	602.648	1804.92	8.3765e-18	159.69	135.21
AAGFTDPILVSGTDGVGTK	Unmodified	_AAGFTDPILVSGTDGVGTK_	0	Q7ZUW1;A0A0G2KHK0;A0A0G2KKC3;A0A0G2KGL2;Q9I9E6	gart	3	602.648	1804.92	8.0219e-06	105.06	87.571
AAGFTDPILVSGTDGVGTK	Unmodified	_AAGFTDPILVSGTDGVGTK_	0	Q7ZUW1;A0A0G2KHK0;A0A0G2KKC3;A0A0G2KGL2;Q9I9E6	gart	3	602.648	1804.92	1.2852e-06	113.33	95.413
AAGGEGSSNVFSMFEQSQIQEYK	Oxidation (M)	_AAGGEGSSNVFSM(ox)FEQSQIQEYK_	0	O93409	mylpfa	3	837.376	2509.11	3.6025e-40	204.47	195.31
AAGGEGSSNVFSMFEQSQIQEYK	Oxidation (M)	_AAGGEGSSNVFSM(ox)FEQSQIQEYK_	0	O93409	mylpfa	3	837.376	2509.11	1.0412e-52	226.45	217.29
AAGGEGSSNVFSMFEQSQIQEYK	Oxidation (M)	_AAGGEGSSNVFSM(ox)FEQSQIQEYK_	0	O93409	mylpfa	3	837.376	2509.11	7.1876e-16	142.23	133.06
AAGGEGSSNVFSMFEQSQIQEYK	Oxidation (M)	_AAGGEGSSNVFSM(ox)FEQSQIQEYK_	0	O93409	mylpfa	4	628.284	2509.11	2.5151e-15	133.21	124.04
AAGGEGSSNVFSMFEQSQIQEYK	Oxidation (M)	_AAGGEGSSNVFSM(ox)FEQSQIQEYK_	0	O93409	mylpfa	3	837.376	2509.11	1.4194e-40	206.74	197.57
AAGGEGSSNVFSMFEQSQIQEYK	Oxidation (M)	_AAGGEGSSNVFSM(ox)FEQSQIQEYK_	0	O93409	mylpfa	4	628.284	2509.11	4.3525e-06	97.57	83.26
AAGGEGSSNVFSMFEQSQIQEYK	Oxidation (M)	_AAGGEGSSNVFSM(ox)FEQSQIQEYK_	0	O93409	mylpfa	3	837.376	2509.11	4.6465e-62	247	237.83
AAGGEGSSNVFSMFEQSQIQEYK	Oxidation (M)	_AAGGEGSSNVFSM(ox)FEQSQIQEYK_	0	O93409	mylpfa	3	837.376	2509.11	1.0223e-45	218.88	209.72
AAGGEGSSNVFSMFEQSQIQEYK	Oxidation (M)	_AAGGEGSSNVFSM(ox)FEQSQIQEYK_	0	O93409	mylpfa	3	837.376	2509.11	4.844e-47	223.54	214.37
AAGGEGSSNVFSMFEQSQIQEYK	Oxidation (M)	_AAGGEGSSNVFSM(ox)FEQSQIQEYK_	0	O93409	mylpfa	3	837.376	2509.11	2.4377e-40	205.68	196.52
AAGGEGSSNVFSMFEQSQIQEYK	Oxidation (M)	_AAGGEGSSNVFSM(ox)FEQSQIQEYK_	0	O93409	mylpfa	3	837.376	2509.11	4.5784e-36	186.74	177.58
AAGGEGSSNVFSMFEQSQIQEYK	Oxidation (M)	_AAGGEGSSNVFSM(ox)FEQSQIQEYK_	0	O93409	mylpfa	3	837.376	2509.11	3.1987e-45	208.47	199.31
AAGGEGSSNVFSMFEQSQIQEYK	Oxidation (M)	_AAGGEGSSNVFSM(ox)FEQSQIQEYK_	0	O93409	mylpfa	3	837.376	2509.11	NaN	NaN	NaN
AAGGEGSSNVFSMFEQSQIQEYK	Unmodified	_AAGGEGSSNVFSMFEQSQIQEYK_	0	O93409	mylpfa	3	832.045	2493.11	2.8195e-45	215.98	207.49
AAGGEGSSNVFSMFEQSQIQEYK	Unmodified	_AAGGEGSSNVFSMFEQSQIQEYK_	0	O93409	mylpfa	4	624.285	2493.11	4.355e-15	136.46	126.34
AAGGEGSSNVFSMFEQSQIQEYK	Unmodified	_AAGGEGSSNVFSMFEQSQIQEYK_	0	O93409	mylpfa	3	832.045	2493.11	4.2194e-40	205.68	197.19
AAGGEGSSNVFSMFEQSQIQEYK	Unmodified	_AAGGEGSSNVFSMFEQSQIQEYK_	0	O93409	mylpfa	3	832.045	2493.11	3.3275e-53	236.95	228.35
AAGGEGSSNVFSMFEQSQIQEYK	Unmodified	_AAGGEGSSNVFSMFEQSQIQEYK_	0	O93409	mylpfa	3	832.045	2493.11	1.717e-52	227.06	218.56
AAGGEGSSNVFSMFEQSQIQEYK	Unmodified	_AAGGEGSSNVFSMFEQSQIQEYK_	0	O93409	mylpfa	3	832.045	2493.11	2.5778e-45	216.65	204.33
AAGGEGSSNVFSMFEQSQIQEYK	Unmodified	_AAGGEGSSNVFSMFEQSQIQEYK_	0	O93409	mylpfa	3	832.045	2493.11	NaN	NaN	NaN
AAGGEGSSNVFSMFEQSQIQEYK	Unmodified	_AAGGEGSSNVFSMFEQSQIQEYK_	0	O93409	mylpfa	4	624.285	2493.11	NaN	NaN	NaN
AAGGEGSSNVFSMFEQSQIQEYK	Unmodified	_AAGGEGSSNVFSMFEQSQIQEYK_	0	O93409	mylpfa	4	624.285	2493.11	NaN	NaN	NaN
AAGGEGSSNVFSMFEQSQIQEYK	Unmodified	_AAGGEGSSNVFSMFEQSQIQEYK_	0	O93409	mylpfa	3	832.045	2493.11	NaN	NaN	NaN
AAGGIELFVGGIGPDGHIAFNEPGSSLVSR	Unmodified	_AAGGIELFVGGIGPDGHIAFNEPGSSLVSR_	0	Q567X3;E9QB29	gnpda1	3	975.502	2923.48	1.4122e-22	139.19	117.32
AAGGIELFVGGIGPDGHIAFNEPGSSLVSR	Unmodified	_AAGGIELFVGGIGPDGHIAFNEPGSSLVSR_	0	Q567X3;E9QB29	gnpda1	4	731.878	2923.48	0.00012438	68.834	56.279
AAGGIELFVGGIGPDGHIAFNEPGSSLVSR	Unmodified	_AAGGIELFVGGIGPDGHIAFNEPGSSLVSR_	0	Q567X3;E9QB29	gnpda1	4	731.878	2923.48	6.734e-18	128.91	108.47
AAGGIELFVGGIGPDGHIAFNEPGSSLVSR	Unmodified	_AAGGIELFVGGIGPDGHIAFNEPGSSLVSR_	0	Q567X3;E9QB29	gnpda1	3	975.502	2923.48	2.1683e-59	194.81	178.4
AAGGIELFVGGIGPDGHIAFNEPGSSLVSR	Unmodified	_AAGGIELFVGGIGPDGHIAFNEPGSSLVSR_	0	Q567X3;E9QB29	gnpda1	3	975.502	2923.48	1.2141e-131	291.13	266.05
AAGGIELFVGGIGPDGHIAFNEPGSSLVSR	Unmodified	_AAGGIELFVGGIGPDGHIAFNEPGSSLVSR_	0	Q567X3;E9QB29	gnpda1	4	731.878	2923.48	3.4582e-23	144.78	125.47
AAGGIELFVGGIGPDGHIAFNEPGSSLVSR	Unmodified	_AAGGIELFVGGIGPDGHIAFNEPGSSLVSR_	0	Q567X3;E9QB29	gnpda1	4	731.878	2923.48	7.7039e-73	210.79	186.57
AAGGIELFVGGIGPDGHIAFNEPGSSLVSR	Unmodified	_AAGGIELFVGGIGPDGHIAFNEPGSSLVSR_	0	Q567X3;E9QB29	gnpda1	3	975.502	2923.48	2.0762e-59	195.38	173.48
AAGGIELFVGGIGPDGHIAFNEPGSSLVSR	Unmodified	_AAGGIELFVGGIGPDGHIAFNEPGSSLVSR_	0	Q567X3;E9QB29	gnpda1	3	975.502	2923.48	1.9876e-37	164.57	139.49
AAGGIELFVGGIGPDGHIAFNEPGSSLVSR	Unmodified	_AAGGIELFVGGIGPDGHIAFNEPGSSLVSR_	0	Q567X3;E9QB29	gnpda1	4	731.878	2923.48	3.3878e-59	193.06	165.93
AAGGIIVRK	Unmodified	_AAGGIIVRK_	1	Q68EG6;F1QXI2;A0A0R4IBN8	xrcc1	3	295.527	883.56	0.00064019	133.6	80.046
AAGGIIVRK	Unmodified	_AAGGIIVRK_	1	Q68EG6;F1QXI2;A0A0R4IBN8	xrcc1	3	295.527	883.56	0.0038315	98.997	54.304
AAGGIIVRK	Unmodified	_AAGGIIVRK_	1	Q68EG6;F1QXI2;A0A0R4IBN8	xrcc1	3	295.527	883.56	0.0040935	98.523	53.831
AAGGIIVRK	Unmodified	_AAGGIIVRK_	1	Q68EG6;F1QXI2;A0A0R4IBN8	xrcc1	3	295.527	883.56	0.00070109	131.27	81.909
AAGGSFGRREAAEEER	Unmodified	_AAGGSFGRREAAEEER_	2	A3KNL5	atpif1	4	423.957	1691.8	1.6244e-06	112.5	85.351
AAGGSFGRREAAEEER	Unmodified	_AAGGSFGRREAAEEER_	2	A3KNL5	atpif1	4	423.957	1691.8	0.021588	56.339	40.953
AAGGSFGRREAAEEER	Unmodified	_AAGGSFGRREAAEEER_	2	A3KNL5	atpif1	4	423.957	1691.8	3.924e-06	109.07	85.003
AAGGSFGRREAAEEER	Unmodified	_AAGGSFGRREAAEEER_	2	A3KNL5	atpif1	4	423.957	1691.8	1.6244e-06	112.5	83.695
AAGGSFGRREAAEEER	Unmodified	_AAGGSFGRREAAEEER_	2	A3KNL5	atpif1	4	423.957	1691.8	5.0049e-09	128.06	90.883
AAGHTGPLYK	Unmodified	_AAGHTGPLYK_	0	Q5U380;E7F9E5	ace2	3	338.85	1013.53	0.0033754	91.867	70.965
AAGHTGPLYK	Unmodified	_AAGHTGPLYK_	0	Q5U380;E7F9E5	ace2	3	338.85	1013.53	0.019417	70.908	51.122
AAGHTGPLYK	Unmodified	_AAGHTGPLYK_	0	Q5U380;E7F9E5	ace2	3	338.85	1013.53	0.0011646	102.07	73.899
AAGHTGPLYK	Unmodified	_AAGHTGPLYK_	0	Q5U380;E7F9E5	ace2	3	338.85	1013.53	0.0033754	91.867	62.057
AAGHTGPLYK	Unmodified	_AAGHTGPLYK_	0	Q5U380;E7F9E5	ace2	3	338.85	1013.53	NaN	NaN	NaN
AAGHTGPLYK	Unmodified	_AAGHTGPLYK_	0	Q5U380;E7F9E5	ace2	3	338.85	1013.53	NaN	NaN	NaN
AAGIFYR	Unmodified	_AAGIFYR_	0	Q6NY42	ggh	2	399.219	796.423	0.02529	137.2	124.77
AAGIFYR	Unmodified	_AAGIFYR_	0	Q6NY42	ggh	2	399.219	796.423	0.070924	107.29	93.305
AAGIFYR	Unmodified	_AAGIFYR_	0	Q6NY42	ggh	2	399.219	796.423	NaN	NaN	NaN
AAGIRVIMITGDNK	Unmodified	_AAGIRVIMITGDNK_	1	A0JMP4;Q5U3A4;Q642Z0	atp2a1l;atp2a1	3	486.941	1457.8	0.030875	63.727	36.629
AAGIRVIMITGDNK	Unmodified	_AAGIRVIMITGDNK_	1	A0JMP4;Q5U3A4;Q642Z0	atp2a1l;atp2a1	3	486.941	1457.8	0.0054368	77.24	48.434
AAGIRVIMITGDNK	Unmodified	_AAGIRVIMITGDNK_	1	A0JMP4;Q5U3A4;Q642Z0	atp2a1l;atp2a1	3	486.941	1457.8	0.0056545	78.615	38.026
AAGIRVIMITGDNK	Unmodified	_AAGIRVIMITGDNK_	1	A0JMP4;Q5U3A4;Q642Z0	atp2a1l;atp2a1	3	486.941	1457.8	8.065e-06	124.16	97.565
AAGIRVIMITGDNK	Unmodified	_AAGIRVIMITGDNK_	1	A0JMP4;Q5U3A4;Q642Z0	atp2a1l;atp2a1	3	486.941	1457.8	8.9783e-06	120.92	90.591
AAGIRVIMITGDNK	Unmodified	_AAGIRVIMITGDNK_	1	A0JMP4;Q5U3A4;Q642Z0	atp2a1l;atp2a1	3	486.941	1457.8	NaN	NaN	NaN
AAGIRVIMITGDNK	Oxidation (M)	_AAGIRVIM(ox)ITGDNK_	1	A0JMP4;Q5U3A4;Q642Z0	atp2a1l;atp2a1	3	492.273	1473.8	0.043895	58.32	40.953
AAGIRVIMITGDNK	Oxidation (M)	_AAGIRVIM(ox)ITGDNK_	1	A0JMP4;Q5U3A4;Q642Z0	atp2a1l;atp2a1	4	369.457	1473.8	2.3074e-06	145.29	102.9
AAGIRVIMITGDNK	Oxidation (M)	_AAGIRVIM(ox)ITGDNK_	1	A0JMP4;Q5U3A4;Q642Z0	atp2a1l;atp2a1	2	737.906	1473.8	0.0039667	101.66	69.73
AAGIRVIMITGDNK	Oxidation (M)	_AAGIRVIM(ox)ITGDNK_	1	A0JMP4;Q5U3A4;Q642Z0	atp2a1l;atp2a1	4	369.457	1473.8	0.018097	62.398	38.054
AAGIRVIMITGDNK	Oxidation (M)	_AAGIRVIM(ox)ITGDNK_	1	A0JMP4;Q5U3A4;Q642Z0	atp2a1l;atp2a1	3	492.273	1473.8	0.0010439	85.271	66.647
AAGIRVIMITGDNK	Oxidation (M)	_AAGIRVIM(ox)ITGDNK_	1	A0JMP4;Q5U3A4;Q642Z0	atp2a1l;atp2a1	3	492.273	1473.8	0.00047541	93.649	76.482
AAGIRVIMITGDNK	Oxidation (M)	_AAGIRVIM(ox)ITGDNK_	1	A0JMP4;Q5U3A4;Q642Z0	atp2a1l;atp2a1	3	492.273	1473.8	0.0027616	80.469	57.233
AAGIRVIMITGDNK	Oxidation (M)	_AAGIRVIM(ox)ITGDNK_	1	A0JMP4;Q5U3A4;Q642Z0	atp2a1l;atp2a1	3	492.273	1473.8	0.0062382	73.386	50.912
AAGIRVIMITGDNK	Oxidation (M)	_AAGIRVIM(ox)ITGDNK_	1	A0JMP4;Q5U3A4;Q642Z0	atp2a1l;atp2a1	3	492.273	1473.8	0.048463	57.034	33.798
AAGIRVIMITGDNK	Oxidation (M)	_AAGIRVIM(ox)ITGDNK_	1	A0JMP4;Q5U3A4;Q642Z0	atp2a1l;atp2a1	3	492.273	1473.8	0.00056727	92.295	68.546
AAGIRVIMITGDNK	Oxidation (M)	_AAGIRVIM(ox)ITGDNK_	1	A0JMP4;Q5U3A4;Q642Z0	atp2a1l;atp2a1	3	492.273	1473.8	0.00035542	95.417	66.118
AAGIRVIMITGDNK	Oxidation (M)	_AAGIRVIM(ox)ITGDNK_	1	A0JMP4;Q5U3A4;Q642Z0	atp2a1l;atp2a1	4	369.457	1473.8	3.0658e-06	131.06	102.1
AAGIRVIMITGDNK	Oxidation (M)	_AAGIRVIM(ox)ITGDNK_	1	A0JMP4;Q5U3A4;Q642Z0	atp2a1l;atp2a1	4	369.457	1473.8	3.3859e-06	128.36	102.98
AAGIRVIMITGDNK	Oxidation (M)	_AAGIRVIM(ox)ITGDNK_	1	A0JMP4;Q5U3A4;Q642Z0	atp2a1l;atp2a1	3	492.273	1473.8	8.9039e-05	99.668	76.948
AAGIRVIMITGDNK	Oxidation (M)	_AAGIRVIM(ox)ITGDNK_	1	A0JMP4;Q5U3A4;Q642Z0	atp2a1l;atp2a1	3	492.273	1473.8	0.0049504	76.01	53.289
AAGIRVIMITGDNK	Oxidation (M)	_AAGIRVIM(ox)ITGDNK_	1	A0JMP4;Q5U3A4;Q642Z0	atp2a1l;atp2a1	4	369.457	1473.8	0.031462	56.286	29.188
AAGIRVIMITGDNK	Oxidation (M)	_AAGIRVIM(ox)ITGDNK_	1	A0JMP4;Q5U3A4;Q642Z0	atp2a1l;atp2a1	3	492.273	1473.8	0.011869	76.728	53.352
AAGIRVIMITGDNK	Oxidation (M)	_AAGIRVIM(ox)ITGDNK_	1	A0JMP4;Q5U3A4;Q642Z0	atp2a1l;atp2a1	3	492.273	1473.8	0.016979	65.895	44.644
AAGIRVIMITGDNK	Oxidation (M)	_AAGIRVIM(ox)ITGDNK_	1	A0JMP4;Q5U3A4;Q642Z0	atp2a1l;atp2a1	4	369.457	1473.8	8.1388e-06	113.99	96.62
AAGIRVIMITGDNK	Oxidation (M)	_AAGIRVIM(ox)ITGDNK_	1	A0JMP4;Q5U3A4;Q642Z0	atp2a1l;atp2a1	3	492.273	1473.8	0.0021133	81.789	64.622
AAGIRVIMITGDNK	Oxidation (M)	_AAGIRVIM(ox)ITGDNK_	1	A0JMP4;Q5U3A4;Q642Z0	atp2a1l;atp2a1	3	492.273	1473.8	0.047042	57.434	36.646
AAGIRVIMITGDNK	Oxidation (M)	_AAGIRVIM(ox)ITGDNK_	1	A0JMP4;Q5U3A4;Q642Z0	atp2a1l;atp2a1	3	492.273	1473.8	7.9933e-05	101.39	77.639
AAGIRVIMITGDNK	Oxidation (M)	_AAGIRVIM(ox)ITGDNK_	1	A0JMP4;Q5U3A4;Q642Z0	atp2a1l;atp2a1	4	369.457	1473.8	5.2991e-05	100.22	82.855
AAGIRVIMITGDNK	Oxidation (M)	_AAGIRVIM(ox)ITGDNK_	1	A0JMP4;Q5U3A4;Q642Z0	atp2a1l;atp2a1	3	492.273	1473.8	NaN	NaN	NaN
AAGIRVIMITGDNK	Oxidation (M)	_AAGIRVIM(ox)ITGDNK_	1	A0JMP4;Q5U3A4;Q642Z0	atp2a1l;atp2a1	4	369.457	1473.8	NaN	NaN	NaN
AAGIRVIMITGDNK	Oxidation (M)	_AAGIRVIM(ox)ITGDNK_	1	A0JMP4;Q5U3A4;Q642Z0	atp2a1l;atp2a1	3	492.273	1473.8	NaN	NaN	NaN
AAGIRVIMITGDNK	Oxidation (M)	_AAGIRVIM(ox)ITGDNK_	1	A0JMP4;Q5U3A4;Q642Z0	atp2a1l;atp2a1	4	369.457	1473.8	NaN	NaN	NaN
AAGIRVIMITGDNK	Oxidation (M)	_AAGIRVIM(ox)ITGDNK_	1	A0JMP4;Q5U3A4;Q642Z0	atp2a1l;atp2a1	2	737.906	1473.8	NaN	NaN	NaN
AAGIRVIMITGDNK	Oxidation (M)	_AAGIRVIM(ox)ITGDNK_	1	A0JMP4;Q5U3A4;Q642Z0	atp2a1l;atp2a1	3	492.273	1473.8	NaN	NaN	NaN
AAGIRVIMITGDNK	Oxidation (M)	_AAGIRVIM(ox)ITGDNK_	1	A0JMP4;Q5U3A4;Q642Z0	atp2a1l;atp2a1	3	492.273	1473.8	NaN	NaN	NaN
AAGIRVIMITGDNK	Oxidation (M)	_AAGIRVIM(ox)ITGDNK_	1	A0JMP4;Q5U3A4;Q642Z0	atp2a1l;atp2a1	4	369.457	1473.8	NaN	NaN	NaN
AAGIRVIMITGDNK	Oxidation (M)	_AAGIRVIM(ox)ITGDNK_	1	A0JMP4;Q5U3A4;Q642Z0	atp2a1l;atp2a1	3	492.273	1473.8	NaN	NaN	NaN
AAGIRVIMITGDNK	Oxidation (M)	_AAGIRVIM(ox)ITGDNK_	1	A0JMP4;Q5U3A4;Q642Z0	atp2a1l;atp2a1	3	492.273	1473.8	NaN	NaN	NaN
AAGLVQK	Unmodified	_AAGLVQK_	0	E7F8R4	LOC100148378	2	343.713	685.412	0.074185	106.29	59.935
AAGLVQK	Unmodified	_AAGLVQK_	0	E7F8R4	LOC100148378	2	343.713	685.412	NaN	NaN	NaN
AAGLVQK	Unmodified	_AAGLVQK_	0	E7F8R4	LOC100148378	2	343.713	685.412	NaN	NaN	NaN
AAGNAHIGK	Acetyl (Protein N-term)	_(ac)AAGNAHIGK_	0	Q5BJJ3;A2AWE1;A0A0R4IYJ8;A7MCD6	prdx1	2	440.735	879.456	0.0055484	40.268	35.413
AAGNAHIGK	Acetyl (Protein N-term)	_(ac)AAGNAHIGK_	0	Q5BJJ3;A2AWE1;A0A0R4IYJ8;A7MCD6	prdx1	2	440.735	879.456	0.0059723	46.426	40.946
AAGNAHIGK	Acetyl (Protein N-term)	_(ac)AAGNAHIGK_	0	Q5BJJ3;A2AWE1;A0A0R4IYJ8;A7MCD6	prdx1	2	440.735	879.456	0.015814	44.395	39.54
AAGNAHIGK	Acetyl (Protein N-term)	_(ac)AAGNAHIGK_	0	Q5BJJ3;A2AWE1;A0A0R4IYJ8;A7MCD6	prdx1	2	440.735	879.456	0.0016161	60.76	55.905
AAGNAHIGK	Acetyl (Protein N-term)	_(ac)AAGNAHIGK_	0	Q5BJJ3;A2AWE1;A0A0R4IYJ8;A7MCD6	prdx1	2	440.735	879.456	0.0014837	54.549	50.873
AAGNAHIGK	Acetyl (Protein N-term)	_(ac)AAGNAHIGK_	0	Q5BJJ3;A2AWE1;A0A0R4IYJ8;A7MCD6	prdx1	2	440.735	879.456	NaN	NaN	NaN
AAGNAHIGKPAPDFTAK	Acetyl (Protein N-term)	_(ac)AAGNAHIGKPAPDFTAK_	1	Q5BJJ3;A2AWE1;A0A0R4IYJ8;A7MCD6	prdx1	3	569.965	1706.87	0.0030619	59.872	40.033
AAGNAHIGKPAPDFTAK	Acetyl (Protein N-term)	_(ac)AAGNAHIGKPAPDFTAK_	1	Q5BJJ3;A2AWE1;A0A0R4IYJ8;A7MCD6	prdx1	3	569.965	1706.87	3.5071e-12	82.007	61.9
AAGNAHIGKPAPDFTAK	Acetyl (Protein N-term)	_(ac)AAGNAHIGKPAPDFTAK_	1	Q5BJJ3;A2AWE1;A0A0R4IYJ8;A7MCD6	prdx1	2	854.444	1706.87	3.47e-08	71.241	46.386
AAGNAHIGKPAPDFTAK	Acetyl (Protein N-term)	_(ac)AAGNAHIGKPAPDFTAK_	1	Q5BJJ3;A2AWE1;A0A0R4IYJ8;A7MCD6	prdx1	3	569.965	1706.87	5.5285e-15	79.97	59.543
AAGNAHIGKPAPDFTAK	Acetyl (Protein N-term)	_(ac)AAGNAHIGKPAPDFTAK_	1	Q5BJJ3;A2AWE1;A0A0R4IYJ8;A7MCD6	prdx1	3	569.965	1706.87	1.4298e-07	72.819	47.172
AAGNAHIGKPAPDFTAK	Acetyl (Protein N-term)	_(ac)AAGNAHIGKPAPDFTAK_	1	Q5BJJ3;A2AWE1;A0A0R4IYJ8;A7MCD6	prdx1	3	569.965	1706.87	2.3761e-12	99.569	79.463
AAGNAHIGKPAPDFTAK	Acetyl (Protein N-term)	_(ac)AAGNAHIGKPAPDFTAK_	1	Q5BJJ3;A2AWE1;A0A0R4IYJ8;A7MCD6	prdx1	3	569.965	1706.87	2.3761e-12	89.261	69.938
AAGNAHIGKPAPDFTAK	Acetyl (Protein N-term)	_(ac)AAGNAHIGKPAPDFTAK_	1	Q5BJJ3;A2AWE1;A0A0R4IYJ8;A7MCD6	prdx1	3	569.965	1706.87	1.6934e-12	82.007	62.168
AAGNAHIGKPAPDFTAK	Acetyl (Protein N-term)	_(ac)AAGNAHIGKPAPDFTAK_	1	Q5BJJ3;A2AWE1;A0A0R4IYJ8;A7MCD6	prdx1	2	854.444	1706.87	NaN	NaN	NaN
AAGNAHIGKPAPDFTAK	Acetyl (Protein N-term)	_(ac)AAGNAHIGKPAPDFTAK_	1	Q5BJJ3;A2AWE1;A0A0R4IYJ8;A7MCD6	prdx1	4	427.726	1706.87	NaN	NaN	NaN
AAGNAHIGKPAPDFTAK	Unmodified	_AAGNAHIGKPAPDFTAK_	1	Q5BJJ3;A2AWE1;A0A0R4IYJ8;A7MCD6	prdx1	4	417.223	1664.86	2.8817e-11	135.09	84.945
AAGNAHIGKPAPDFTAK	Unmodified	_AAGNAHIGKPAPDFTAK_	1	Q5BJJ3;A2AWE1;A0A0R4IYJ8;A7MCD6	prdx1	4	417.223	1664.86	1.6231e-11	144.97	94.829
AAGNAHIGKPAPDFTAK	Unmodified	_AAGNAHIGKPAPDFTAK_	1	Q5BJJ3;A2AWE1;A0A0R4IYJ8;A7MCD6	prdx1	4	417.223	1664.86	2.716e-11	136.39	97.604
AAGNAHIGKPAPDFTAK	Unmodified	_AAGNAHIGKPAPDFTAK_	1	Q5BJJ3;A2AWE1;A0A0R4IYJ8;A7MCD6	prdx1	4	417.223	1664.86	0.00048416	84.403	55.427
AAGNLETK	Unmodified	_AAGNLETK_	0	B0R197;B0R198	vdac3	2	402.217	802.418	0.030062	112.84	69.034
AAGNLETK	Unmodified	_AAGNLETK_	0	B0R197;B0R198	vdac3	2	402.217	802.418	0.015004	126.41	74.557
AAGNLETK	Unmodified	_AAGNLETK_	0	B0R197;B0R198	vdac3	2	402.217	802.418	0.015004	126.41	75.066
AAGNLETK	Unmodified	_AAGNLETK_	0	B0R197;B0R198	vdac3	2	402.217	802.418	NaN	NaN	NaN
AAGNQDEIMVIRK	Oxidation (M)	_AAGNQDEIM(ox)VIRK_	1	E9QF63;E7FC95;A0A0R4IG45;A0A0R4ICZ1;F8W429;F8W3A5;E4VNZ2	dnm1b;dnm1a	3	487.589	1459.75	0.00041141	94.547	80.583
AAGNQDEIMVIRK	Oxidation (M)	_AAGNQDEIM(ox)VIRK_	1	E9QF63;E7FC95;A0A0R4IG45;A0A0R4ICZ1;F8W429;F8W3A5;E4VNZ2	dnm1b;dnm1a	3	487.589	1459.75	9.5324e-05	106.79	93.805
AAGNQDEIMVIRK	Oxidation (M)	_AAGNQDEIM(ox)VIRK_	1	E9QF63;E7FC95;A0A0R4IG45;A0A0R4ICZ1;F8W429;F8W3A5;E4VNZ2	dnm1b;dnm1a	3	487.589	1459.75	0.00077108	87.719	74.739
AAGNQDEIMVIRK	Oxidation (M)	_AAGNQDEIM(ox)VIRK_	1	E9QF63;E7FC95;A0A0R4IG45;A0A0R4ICZ1;F8W429;F8W3A5;E4VNZ2	dnm1b;dnm1a	3	487.589	1459.75	0.00058761	91.202	78.222
AAGNQDEIMVIRK	Oxidation (M)	_AAGNQDEIM(ox)VIRK_	1	E9QF63;E7FC95;A0A0R4IG45;A0A0R4ICZ1;F8W429;F8W3A5;E4VNZ2	dnm1b;dnm1a	3	487.589	1459.75	0.00015558	99.844	82.371
AAGNQDEIMVIRK	Oxidation (M)	_AAGNQDEIM(ox)VIRK_	1	E9QF63;E7FC95;A0A0R4IG45;A0A0R4ICZ1;F8W429;F8W3A5;E4VNZ2	dnm1b;dnm1a	3	487.589	1459.75	0.00069368	89.189	76.628
AAGPGLEK	Unmodified	_AAGPGLEK_	0	X1WH26	flnbl	2	371.708	741.402	0.012667	124.08	55.658
AAGPGLEK	Unmodified	_AAGPGLEK_	0	X1WH26	flnbl	2	371.708	741.402	0.02221	110.81	43.814
AAGPGLEK	Unmodified	_AAGPGLEK_	0	X1WH26	flnbl	2	371.708	741.402	0.010448	129.68	52.836
AAGPGLEK	Unmodified	_AAGPGLEK_	0	X1WH26	flnbl	2	371.708	741.402	NaN	NaN	NaN
AAGPISERNQDATVYVGGLDEK	Acetyl (Protein N-term)	_(ac)AAGPISERNQDATVYVGGLDEK_	1	Q6NWB3	sf3b4	3	778.052	2331.13	1.3255e-20	62.19	32.85
AAGPISERNQDATVYVGGLDEK	Acetyl (Protein N-term)	_(ac)AAGPISERNQDATVYVGGLDEK_	1	Q6NWB3	sf3b4	3	778.052	2331.13	4.8537e-10	47.392	22.194
AAGRPGTDRV	Unmodified	_AAGRPGTDRV_	2	Q90XQ8;A0A0R4IN96;F1R6Z2	cldn1	3	333.849	998.526	0.061536	54.539	24.73
AAGRPGTDRV	Unmodified	_AAGRPGTDRV_	2	Q90XQ8;A0A0R4IN96;F1R6Z2	cldn1	3	333.849	998.526	0.010279	74.533	57.901
AAGSLETK	Unmodified	_AAGSLETK_	0	Q7ZV39	zgc:56235	2	388.711	775.408	0.009962	131.06	75.667
AAGSLETK	Unmodified	_AAGSLETK_	0	Q7ZV39	zgc:56235	2	388.711	775.408	0.015456	117.04	68.794
AAGSLETK	Unmodified	_AAGSLETK_	0	Q7ZV39	zgc:56235	2	388.711	775.408	0.061036	93.162	56.575
AAGSLETK	Unmodified	_AAGSLETK_	0	Q7ZV39	zgc:56235	2	388.711	775.408	0.016856	114.5	69.416
AAGSLETK	Unmodified	_AAGSLETK_	0	Q7ZV39	zgc:56235	2	388.711	775.408	NaN	NaN	NaN
AAGSSLLNK	Unmodified	_AAGSSLLNK_	0	F1Q668;Q803A7	sepsecs	2	430.745	859.476	0.0050273	124.23	75.727
AAGSSLLNK	Unmodified	_AAGSSLLNK_	0	F1Q668;Q803A7	sepsecs	2	430.745	859.476	0.0059658	120.15	56.868
AAGSSLLNK	Unmodified	_AAGSSLLNK_	0	F1Q668;Q803A7	sepsecs	2	430.745	859.476	7.9455e-09	160.88	136.91
AAGSSLLNK	Unmodified	_AAGSSLLNK_	0	F1Q668;Q803A7	sepsecs	2	430.745	859.476	NaN	NaN	NaN
AAGTLYTYPENWR	Acetyl (Protein N-term)	_(ac)AAGTLYTYPENWR_	0	A0A0R4IP07;Q6PE25;A0A140LFQ3	eef1g	2	792.378	1582.74	4.9938e-06	102.06	97.121
AAGTLYTYPENWR	Acetyl (Protein N-term)	_(ac)AAGTLYTYPENWR_	0	A0A0R4IP07;Q6PE25;A0A140LFQ3	eef1g	2	792.378	1582.74	0.013517	49.35	33.735
AAGTLYTYPENWR	Acetyl (Protein N-term)	_(ac)AAGTLYTYPENWR_	0	A0A0R4IP07;Q6PE25;A0A140LFQ3	eef1g	2	792.378	1582.74	0.00010154	90.142	81.922
AAGTLYTYPENWR	Acetyl (Protein N-term)	_(ac)AAGTLYTYPENWR_	0	A0A0R4IP07;Q6PE25;A0A140LFQ3	eef1g	2	792.378	1582.74	9.9424e-05	96.171	87.951
AAGTLYTYPENWRAFK	Acetyl (Protein N-term)	_(ac)AAGTLYTYPENWRAFK_	1	A0A0R4IP07;Q6PE25;A0A140LFQ3	eef1g	3	643.988	1928.94	7.6362e-08	72.898	60.065
AAGTLYTYPENWRAFK	Acetyl (Protein N-term)	_(ac)AAGTLYTYPENWRAFK_	1	A0A0R4IP07;Q6PE25;A0A140LFQ3	eef1g	2	965.478	1928.94	9.301e-14	141.95	119.91
AAGTLYTYPENWRAFK	Acetyl (Protein N-term)	_(ac)AAGTLYTYPENWRAFK_	1	A0A0R4IP07;Q6PE25;A0A140LFQ3	eef1g	3	643.988	1928.94	2.651e-10	91.441	78.608
AAGTLYTYPENWRAFK	Acetyl (Protein N-term)	_(ac)AAGTLYTYPENWRAFK_	1	A0A0R4IP07;Q6PE25;A0A140LFQ3	eef1g	2	965.478	1928.94	8.6497e-12	109.24	84.893
AAGTLYTYPENWRAFK	Acetyl (Protein N-term)	_(ac)AAGTLYTYPENWRAFK_	1	A0A0R4IP07;Q6PE25;A0A140LFQ3	eef1g	3	643.988	1928.94	7.6362e-08	89.466	71.054
AAGTLYTYPENWRAFK	Acetyl (Protein N-term)	_(ac)AAGTLYTYPENWRAFK_	1	A0A0R4IP07;Q6PE25;A0A140LFQ3	eef1g	2	965.478	1928.94	NaN	NaN	NaN
AAGTLYTYPENWRAFK	Acetyl (Protein N-term)	_(ac)AAGTLYTYPENWRAFK_	1	A0A0R4IP07;Q6PE25;A0A140LFQ3	eef1g	2	965.478	1928.94	NaN	NaN	NaN
AAGTLYTYPENWRAFK	Acetyl (Protein N-term)	_(ac)AAGTLYTYPENWRAFK_	1	A0A0R4IP07;Q6PE25;A0A140LFQ3	eef1g	3	643.988	1928.94	NaN	NaN	NaN
AAGTWKGER	Unmodified	_AAGTWKGER_	1	F6P2R4;Q6NWC4;Q7SZN4	gcat	3	325.838	974.493	0.025337	80.896	57.467
AAGTWKGER	Unmodified	_AAGTWKGER_	1	F6P2R4;Q6NWC4;Q7SZN4	gcat	3	325.838	974.493	0.012977	75.387	45.578
AAGTWKGER	Unmodified	_AAGTWKGER_	1	F6P2R4;Q6NWC4;Q7SZN4	gcat	3	325.838	974.493	NaN	NaN	NaN
AAGVEMGDEEDLSTPNEK	Oxidation (M)	_AAGVEM(ox)GDEEDLSTPNEK_	0	A0AUR8;F1R246	dars	3	636.611	1906.81	1.2844e-16	146.2	136.67
AAGVEMGDEEDLSTPNEK	Oxidation (M)	_AAGVEM(ox)GDEEDLSTPNEK_	0	A0AUR8;F1R246	dars	3	636.611	1906.81	1.2219e-12	136.63	127.1
AAGVEMGDEEDLSTPNEK	Oxidation (M)	_AAGVEM(ox)GDEEDLSTPNEK_	0	A0AUR8;F1R246	dars	3	636.611	1906.81	7.4729e-09	127.29	117.33
AAGVEMGDEEDLSTPNEK	Oxidation (M)	_AAGVEM(ox)GDEEDLSTPNEK_	0	A0AUR8;F1R246	dars	3	636.611	1906.81	1.7611e-08	123.02	113.74
AAGVEMGDEEDLSTPNEK	Oxidation (M)	_AAGVEM(ox)GDEEDLSTPNEK_	0	A0AUR8;F1R246	dars	3	636.611	1906.81	NaN	NaN	NaN
AAGVEMGDEEDLSTPNEK	Oxidation (M)	_AAGVEM(ox)GDEEDLSTPNEK_	0	A0AUR8;F1R246	dars	3	636.611	1906.81	NaN	NaN	NaN
AAGVFDARQK	Unmodified	_AAGVFDARQK_	1	F1REL9;F1QEB6;Q1LYI7	lamb1b	3	354.861	1061.56	0.023343	65.347	38.249
AAGVFDARQK	Unmodified	_AAGVFDARQK_	1	F1REL9;F1QEB6;Q1LYI7	lamb1b	3	354.861	1061.56	0.051121	52.725	27.871
AAGVFDARQK	Unmodified	_AAGVFDARQK_	1	F1REL9;F1QEB6;Q1LYI7	lamb1b	3	354.861	1061.56	0.00022337	120.31	94.19
AAGVFDARQK	Unmodified	_AAGVFDARQK_	1	F1REL9;F1QEB6;Q1LYI7	lamb1b	3	354.861	1061.56	0.0017066	84.054	60.068
AAGVFDARQK	Unmodified	_AAGVFDARQK_	1	F1REL9;F1QEB6;Q1LYI7	lamb1b	3	354.861	1061.56	NaN	NaN	NaN
AAGVFDARQK	Unmodified	_AAGVFDARQK_	1	F1REL9;F1QEB6;Q1LYI7	lamb1b	3	354.861	1061.56	NaN	NaN	NaN
AAGVFDARQK	Unmodified	_AAGVFDARQK_	1	F1REL9;F1QEB6;Q1LYI7	lamb1b	3	354.861	1061.56	NaN	NaN	NaN
AAGVTIEPFWPGLFAK	Unmodified	_AAGVTIEPFWPGLFAK_	0	Q6P5K5;A0A0R4IVH8;E9QHS9	rplp1	2	852.461	1702.91	3.9983e-11	201.75	168.52
AAGVTIEPFWPGLFAK	Unmodified	_AAGVTIEPFWPGLFAK_	0	Q6P5K5;A0A0R4IVH8;E9QHS9	rplp1	2	852.461	1702.91	2.6483e-10	192.38	149.64
AAGVTIEPFWPGLFAK	Unmodified	_AAGVTIEPFWPGLFAK_	0	Q6P5K5;A0A0R4IVH8;E9QHS9	rplp1	3	568.643	1702.91	3.8245e-08	115.8	97.888
AAGVTIEPFWPGLFAK	Unmodified	_AAGVTIEPFWPGLFAK_	0	Q6P5K5;A0A0R4IVH8;E9QHS9	rplp1	3	568.643	1702.91	1.5535e-08	124.51	110.36
AAGVTIEPFWPGLFAK	Unmodified	_AAGVTIEPFWPGLFAK_	0	Q6P5K5;A0A0R4IVH8;E9QHS9	rplp1	2	852.461	1702.91	NaN	NaN	NaN
AAGVTIEPFWPGLFAK	Unmodified	_AAGVTIEPFWPGLFAK_	0	Q6P5K5;A0A0R4IVH8;E9QHS9	rplp1	2	852.461	1702.91	NaN	NaN	NaN
AAGYDLYSAYDYSIGPMDK	Unmodified	_AAGYDLYSAYDYSIGPMDK_	0	Q5XJ23	dut	3	700.647	2098.92	5.5073e-13	140.81	130.75
AAHEAGYFNAEIAPIEVK	Unmodified	_AAHEAGYFNAEIAPIEVK_	0	B0S5C5;Q7ZVG1	acaa2	3	643.995	1928.96	5.8394e-06	111.33	89.171
AAHEAGYFNAEIAPIEVK	Unmodified	_AAHEAGYFNAEIAPIEVK_	0	B0S5C5;Q7ZVG1	acaa2	4	483.248	1928.96	2.2127e-12	138.91	118.24
AAHEAGYFNAEIAPIEVK	Unmodified	_AAHEAGYFNAEIAPIEVK_	0	B0S5C5;Q7ZVG1	acaa2	4	483.248	1928.96	2.1433e-05	105.39	75.657
AAHEAGYFNAEIAPIEVK	Unmodified	_AAHEAGYFNAEIAPIEVK_	0	B0S5C5;Q7ZVG1	acaa2	4	483.248	1928.96	0.00022208	94.203	78.811
AAHEAGYFNAEIAPIEVK	Unmodified	_AAHEAGYFNAEIAPIEVK_	0	B0S5C5;Q7ZVG1	acaa2	3	643.995	1928.96	2.1436e-17	167.05	144.9
AAHEAGYFNAEIAPIEVK	Unmodified	_AAHEAGYFNAEIAPIEVK_	0	B0S5C5;Q7ZVG1	acaa2	3	643.995	1928.96	1.249e-12	140.46	110.73
AAHEAGYFNAEIAPIEVK	Unmodified	_AAHEAGYFNAEIAPIEVK_	0	B0S5C5;Q7ZVG1	acaa2	4	483.248	1928.96	1.7045e-05	107.34	77.606
AAHEAGYFNAEIAPIEVK	Unmodified	_AAHEAGYFNAEIAPIEVK_	0	B0S5C5;Q7ZVG1	acaa2	3	643.995	1928.96	9.6831e-06	108.96	92.471
AAHEAGYFNAEIAPIEVK	Unmodified	_AAHEAGYFNAEIAPIEVK_	0	B0S5C5;Q7ZVG1	acaa2	4	483.248	1928.96	1.7045e-05	107.34	85.184
AAHEAGYFNAEIAPIEVK	Unmodified	_AAHEAGYFNAEIAPIEVK_	0	B0S5C5;Q7ZVG1	acaa2	3	643.995	1928.96	3.4655e-08	122.01	99.855
AAHEAGYFNAEIAPIEVK	Unmodified	_AAHEAGYFNAEIAPIEVK_	0	B0S5C5;Q7ZVG1	acaa2	4	483.248	1928.96	1.7045e-05	107.34	85.184
AAHEAGYFNAEIAPIEVK	Unmodified	_AAHEAGYFNAEIAPIEVK_	0	B0S5C5;Q7ZVG1	acaa2	3	643.995	1928.96	0.00033829	87.49	67.384
AAHEAGYFNAEIAPIEVK	Unmodified	_AAHEAGYFNAEIAPIEVK_	0	B0S5C5;Q7ZVG1	acaa2	3	643.995	1928.96	NaN	NaN	NaN
AAHEAGYFNAEIAPIEVK	Unmodified	_AAHEAGYFNAEIAPIEVK_	0	B0S5C5;Q7ZVG1	acaa2	4	483.248	1928.96	NaN	NaN	NaN
AAHEAGYFNAEIAPIEVK	Unmodified	_AAHEAGYFNAEIAPIEVK_	0	B0S5C5;Q7ZVG1	acaa2	4	483.248	1928.96	NaN	NaN	NaN
AAHEAGYFNAEIAPIEVK	Unmodified	_AAHEAGYFNAEIAPIEVK_	0	B0S5C5;Q7ZVG1	acaa2	3	643.995	1928.96	NaN	NaN	NaN
AAHEAGYFNAEIAPIEVK	Unmodified	_AAHEAGYFNAEIAPIEVK_	0	B0S5C5;Q7ZVG1	acaa2	4	483.248	1928.96	NaN	NaN	NaN
AAHGPMK	Oxidation (M)	_AAHGPM(ox)K_	0	F1R3D3;Q5MJ86	gapdhs;gapdh-2	3	243.123	726.348	0.033687	66.994	66.994
AAHGPMK	Oxidation (M)	_AAHGPM(ox)K_	0	F1R3D3;Q5MJ86	gapdhs;gapdh-2	3	243.123	726.348	0.055041	54.525	54.525
AAHGPMK	Oxidation (M)	_AAHGPM(ox)K_	0	F1R3D3;Q5MJ86	gapdhs;gapdh-2	3	243.123	726.348	0.033687	66.994	66.994
AAHGPMK	Oxidation (M)	_AAHGPM(ox)K_	0	F1R3D3;Q5MJ86	gapdhs;gapdh-2	3	243.123	726.348	NaN	NaN	NaN
AAHGPMK	Oxidation (M)	_AAHGPM(ox)K_	0	F1R3D3;Q5MJ86	gapdhs;gapdh-2	3	243.123	726.348	NaN	NaN	NaN
AAHGPMK	Oxidation (M)	_AAHGPM(ox)K_	0	F1R3D3;Q5MJ86	gapdhs;gapdh-2	3	243.123	726.348	NaN	NaN	NaN
AAHGPMK	Unmodified	_AAHGPMK_	0	F1R3D3;Q5MJ86	gapdhs;gapdh-2	3	237.792	710.353	0.032448	76.592	68.371
AAHGPMK	Unmodified	_AAHGPMK_	0	F1R3D3;Q5MJ86	gapdhs;gapdh-2	3	237.792	710.353	0.032448	76.592	68.371
AAHGPMK	Unmodified	_AAHGPMK_	0	F1R3D3;Q5MJ86	gapdhs;gapdh-2	3	237.792	710.353	NaN	NaN	NaN
AAHLCAEAALR	Unmodified	_AAHLCAEAALR_	0	Q8AW82;A0A0R4IQ97;Q6PHD8;E9QCR3	pa2g4a;pa2g4b	3	394.873	1181.6	0.00016037	100.79	76.632
AAHLCAEAALR	Unmodified	_AAHLCAEAALR_	0	Q8AW82;A0A0R4IQ97;Q6PHD8;E9QCR3	pa2g4a;pa2g4b	3	394.873	1181.6	0.0029353	72.2	38.938
AAHLCAEAALR	Unmodified	_AAHLCAEAALR_	0	Q8AW82;A0A0R4IQ97;Q6PHD8;E9QCR3	pa2g4a;pa2g4b	3	394.873	1181.6	2.1657e-05	121.9	94.417
AAHLCAEAALR	Unmodified	_AAHLCAEAALR_	0	Q8AW82;A0A0R4IQ97;Q6PHD8;E9QCR3	pa2g4a;pa2g4b	2	591.806	1181.6	0.00038679	138.4	111.09
AAHLCAEAALR	Unmodified	_AAHLCAEAALR_	0	Q8AW82;A0A0R4IQ97;Q6PHD8;E9QCR3	pa2g4a;pa2g4b	3	394.873	1181.6	1.745e-05	124.33	107.7
AAHLCAEAALR	Unmodified	_AAHLCAEAALR_	0	Q8AW82;A0A0R4IQ97;Q6PHD8;E9QCR3	pa2g4a;pa2g4b	2	591.806	1181.6	5.059e-05	115.13	92.304
AAHLCAEAALR	Unmodified	_AAHLCAEAALR_	0	Q8AW82;A0A0R4IQ97;Q6PHD8;E9QCR3	pa2g4a;pa2g4b	3	394.873	1181.6	4.6934e-06	100.88	72.704
AAHLCAEAALR	Unmodified	_AAHLCAEAALR_	0	Q8AW82;A0A0R4IQ97;Q6PHD8;E9QCR3	pa2g4a;pa2g4b	3	394.873	1181.6	9.3559e-05	101.48	83.673
AAHLCAEAALR	Unmodified	_AAHLCAEAALR_	0	Q8AW82;A0A0R4IQ97;Q6PHD8;E9QCR3	pa2g4a;pa2g4b	3	394.873	1181.6	0.0010601	80.24	56.085
AAHLCAEAALR	Unmodified	_AAHLCAEAALR_	0	Q8AW82;A0A0R4IQ97;Q6PHD8;E9QCR3	pa2g4a;pa2g4b	3	394.873	1181.6	NaN	NaN	NaN
AAHLCAEAALR	Unmodified	_AAHLCAEAALR_	0	Q8AW82;A0A0R4IQ97;Q6PHD8;E9QCR3	pa2g4a;pa2g4b	3	394.873	1181.6	NaN	NaN	NaN
AAHLCAEAALR	Unmodified	_AAHLCAEAALR_	0	Q8AW82;A0A0R4IQ97;Q6PHD8;E9QCR3	pa2g4a;pa2g4b	3	394.873	1181.6	NaN	NaN	NaN
AAHLCAEAALR	Unmodified	_AAHLCAEAALR_	0	Q8AW82;A0A0R4IQ97;Q6PHD8;E9QCR3	pa2g4a;pa2g4b	3	394.873	1181.6	NaN	NaN	NaN
AAHLCAEAALR	Unmodified	_AAHLCAEAALR_	0	Q8AW82;A0A0R4IQ97;Q6PHD8;E9QCR3	pa2g4a;pa2g4b	3	394.873	1181.6	NaN	NaN	NaN
AAHLCAEAALR	Unmodified	_AAHLCAEAALR_	0	Q8AW82;A0A0R4IQ97;Q6PHD8;E9QCR3	pa2g4a;pa2g4b	3	394.873	1181.6	NaN	NaN	NaN
AAHNAILNFNK	Unmodified	_AAHNAILNFNK_	0	A5WUQ7	apobb.2	3	404.888	1211.64	0.0033406	85.355	60.973
AAHNAILNFNK	Unmodified	_AAHNAILNFNK_	0	A5WUQ7	apobb.2	3	404.888	1211.64	NaN	NaN	NaN
AAHNIGLAMDTSQGLLVPNVK	Oxidation (M)	_AAHNIGLAM(ox)DTSQGLLVPNVK_	0	Q5BKV3;A0A0R4INZ8	dbt	3	722.384	2164.13	6.2547e-20	153.14	127.28
AAHNIGLAMDTSQGLLVPNVK	Oxidation (M)	_AAHNIGLAM(ox)DTSQGLLVPNVK_	0	Q5BKV3;A0A0R4INZ8	dbt	3	722.384	2164.13	NaN	NaN	NaN
AAHNIGLAMDTSQGLLVPNVK	Unmodified	_AAHNIGLAMDTSQGLLVPNVK_	0	Q5BKV3;A0A0R4INZ8	dbt	3	717.053	2148.14	2.0086e-05	98.165	82.042
AAHNIGLAMDTSQGLLVPNVK	Unmodified	_AAHNIGLAMDTSQGLLVPNVK_	0	Q5BKV3;A0A0R4INZ8	dbt	3	717.053	2148.14	NaN	NaN	NaN
AAHNLIQR	Unmodified	_AAHNLIQR_	0	E7FDP2;A0A0R4ITA8;F1R2A3	pfkpa	3	308.179	921.514	0.0015055	116.54	88.03
AAHNLIQR	Unmodified	_AAHNLIQR_	0	E7FDP2;A0A0R4ITA8;F1R2A3	pfkpa	3	308.179	921.514	0.025038	67.032	38.52
AAHNLIQR	Unmodified	_AAHNLIQR_	0	E7FDP2;A0A0R4ITA8;F1R2A3	pfkpa	3	308.179	921.514	0.012584	77.674	49.162
AAHNLIQR	Unmodified	_AAHNLIQR_	0	E7FDP2;A0A0R4ITA8;F1R2A3	pfkpa	3	308.179	921.514	0.0056484	86.472	57.96
AAHNLIQR	Unmodified	_AAHNLIQR_	0	E7FDP2;A0A0R4ITA8;F1R2A3	pfkpa	2	461.765	921.514	0.014076	120.52	75.91
AAHNLIQR	Unmodified	_AAHNLIQR_	0	E7FDP2;A0A0R4ITA8;F1R2A3	pfkpa	2	461.765	921.514	0.022073	110.9	77.164
AAHNLIQR	Unmodified	_AAHNLIQR_	0	E7FDP2;A0A0R4ITA8;F1R2A3	pfkpa	3	308.179	921.514	0.001256	129.39	95.539
AAHNLIQR	Unmodified	_AAHNLIQR_	0	E7FDP2;A0A0R4ITA8;F1R2A3	pfkpa	2	461.765	921.514	0.030929	104.8	70.946
AAHNLIQR	Unmodified	_AAHNLIQR_	0	E7FDP2;A0A0R4ITA8;F1R2A3	pfkpa	3	308.179	921.514	NaN	NaN	NaN
AAHNLIQR	Unmodified	_AAHNLIQR_	0	E7FDP2;A0A0R4ITA8;F1R2A3	pfkpa	2	461.765	921.514	NaN	NaN	NaN
AAHNLIQR	Unmodified	_AAHNLIQR_	0	E7FDP2;A0A0R4ITA8;F1R2A3	pfkpa	3	308.179	921.514	NaN	NaN	NaN
AAHNLIQR	Unmodified	_AAHNLIQR_	0	E7FDP2;A0A0R4ITA8;F1R2A3	pfkpa	2	461.765	921.514	NaN	NaN	NaN
AAHNLIQR	Unmodified	_AAHNLIQR_	0	E7FDP2;A0A0R4ITA8;F1R2A3	pfkpa	2	461.765	921.514	NaN	NaN	NaN
AAHSNIAEIQK	Unmodified	_AAHSNIAEIQK_	0	Q6TH08;Q6PBU2;Q6P3K6	vps37a	3	394.547	1180.62	7.1547e-06	136.48	100.14
AAHVFFTDTCPDGLFAEIGR	Unmodified	_AAHVFFTDTCPDGLFAEIGR_	0	Q6NUX6;F1RAE9	stxbp2	3	742.021	2223.04	7.2543e-13	131.71	114.01
AAHVFFTDTCPDGLFAEIGR	Unmodified	_AAHVFFTDTCPDGLFAEIGR_	0	Q6NUX6;F1RAE9	stxbp2	3	742.021	2223.04	NaN	NaN	NaN
AAHYFGMK	Oxidation (M)	_AAHYFGM(ox)K_	0	A4QNU7;F1R912	sgpl1	3	314.15	939.427	0.01784	70.912	59.065
AAHYFGMK	Oxidation (M)	_AAHYFGM(ox)K_	0	A4QNU7;F1R912	sgpl1	3	314.15	939.427	0.063624	47.849	33.846
AAHYFGMK	Oxidation (M)	_AAHYFGM(ox)K_	0	A4QNU7;F1R912	sgpl1	3	314.15	939.427	0.01784	70.912	55.271
AAHYFGMK	Oxidation (M)	_AAHYFGM(ox)K_	0	A4QNU7;F1R912	sgpl1	3	314.15	939.427	0.019752	68.422	56.466
AAHYFGMK	Oxidation (M)	_AAHYFGM(ox)K_	0	A4QNU7;F1R912	sgpl1	3	314.15	939.427	NaN	NaN	NaN
AAHYFGMK	Oxidation (M)	_AAHYFGM(ox)K_	0	A4QNU7;F1R912	sgpl1	3	314.15	939.427	NaN	NaN	NaN
AAHYFGMK	Oxidation (M)	_AAHYFGM(ox)K_	0	A4QNU7;F1R912	sgpl1	3	314.15	939.427	NaN	NaN	NaN
AAHYFGMK	Oxidation (M)	_AAHYFGM(ox)K_	0	A4QNU7;F1R912	sgpl1	3	314.15	939.427	NaN	NaN	NaN
AAHYFGMK	Unmodified	_AAHYFGMK_	0	A4QNU7;F1R912	sgpl1	3	308.818	923.432	0.0020971	107.66	92.507
AAHYFGMK	Unmodified	_AAHYFGMK_	0	A4QNU7;F1R912	sgpl1	3	308.818	923.432	0.0047338	93.262	75.227
AAHYFGMK	Unmodified	_AAHYFGMK_	0	A4QNU7;F1R912	sgpl1	3	308.818	923.432	NaN	NaN	NaN
AAIAADR	Unmodified	_AAIAADR_	0	Q6NYV3	h1f0	2	344.193	686.371	0.05325	110.63	67.633
AAIAADR	Unmodified	_AAIAADR_	0	Q6NYV3	h1f0	2	344.193	686.371	0.057982	111.28	64.908
AAIAADR	Unmodified	_AAIAADR_	0	Q6NYV3	h1f0	2	344.193	686.371	0.060076	110.63	67.567
AAIAADR	Unmodified	_AAIAADR_	0	Q6NYV3	h1f0	2	344.193	686.371	0.043289	117.62	74.555
AAIAADR	Unmodified	_AAIAADR_	0	Q6NYV3	h1f0	2	344.193	686.371	NaN	NaN	NaN
AAIAADR	Unmodified	_AAIAADR_	0	Q6NYV3	h1f0	2	344.193	686.371	NaN	NaN	NaN
AAIAADR	Unmodified	_AAIAADR_	0	Q6NYV3	h1f0	2	344.193	686.371	NaN	NaN	NaN
AAIAADR	Unmodified	_AAIAADR_	0	Q6NYV3	h1f0	2	344.193	686.371	NaN	NaN	NaN
AAIAADRSR	Unmodified	_AAIAADRSR_	1	Q6NYV3	h1f0	3	310.842	929.504	0.00027461	221.16	166.45
AAIAADRSR	Unmodified	_AAIAADRSR_	1	Q6NYV3	h1f0	2	465.759	929.504	0.0067435	120.49	71.733
AAIAADRSR	Unmodified	_AAIAADRSR_	1	Q6NYV3	h1f0	3	310.842	929.504	0.00018754	160.69	114.32
AAIAADRSR	Unmodified	_AAIAADRSR_	1	Q6NYV3	h1f0	2	465.759	929.504	0.0066293	120.92	62.205
AAIAADRSR	Unmodified	_AAIAADRSR_	1	Q6NYV3	h1f0	3	310.842	929.504	0.00018754	164.71	114.88
AAIAADRSR	Unmodified	_AAIAADRSR_	1	Q6NYV3	h1f0	2	465.759	929.504	0.00058659	173.68	109.11
AAIAADRSR	Unmodified	_AAIAADRSR_	1	Q6NYV3	h1f0	3	310.842	929.504	0.00018754	191.78	144.21
AAIAADRSR	Unmodified	_AAIAADRSR_	1	Q6NYV3	h1f0	2	465.759	929.504	0.0043193	129.68	65.475
AAIAADRSR	Unmodified	_AAIAADRSR_	1	Q6NYV3	h1f0	3	310.842	929.504	NaN	NaN	NaN
AAIAADRSR	Unmodified	_AAIAADRSR_	1	Q6NYV3	h1f0	3	310.842	929.504	NaN	NaN	NaN
AAIAADRSRGGASR	Unmodified	_AAIAADRSRGGASR_	2	Q6NYV3	h1f0	4	340.437	1357.72	3.0664e-06	116.51	74.51
AAIAADRSRGGASR	Unmodified	_AAIAADRSRGGASR_	2	Q6NYV3	h1f0	3	453.58	1357.72	0.0033085	78.763	55.014
AAIAADRSRGGASR	Unmodified	_AAIAADRSRGGASR_	2	Q6NYV3	h1f0	4	340.437	1357.72	1.63e-06	126.1	84.1
AAIAADRSRGGASR	Unmodified	_AAIAADRSRGGASR_	2	Q6NYV3	h1f0	3	453.58	1357.72	0.017147	67.519	40.091
AAIAADRSRGGASR	Unmodified	_AAIAADRSRGGASR_	2	Q6NYV3	h1f0	4	340.437	1357.72	2.6084e-06	126.95	76.664
AAIAADRSRGGASR	Unmodified	_AAIAADRSRGGASR_	2	Q6NYV3	h1f0	3	453.58	1357.72	0.0065439	62.891	48.927
AAIAADRSRGGASR	Unmodified	_AAIAADRSRGGASR_	2	Q6NYV3	h1f0	4	340.437	1357.72	4.0743e-06	109	69.849
AAIAADRSRGGASR	Unmodified	_AAIAADRSRGGASR_	2	Q6NYV3	h1f0	3	453.58	1357.72	0.0019962	89.189	59.655
AAIAADRSRGGASR	Unmodified	_AAIAADRSRGGASR_	2	Q6NYV3	h1f0	4	340.437	1357.72	2.8483e-06	109.22	58.129
AAIAADRSRGGASR	Unmodified	_AAIAADRSRGGASR_	2	Q6NYV3	h1f0	3	453.58	1357.72	0.00035563	82.85	59.933
AAIAADRSRGGASR	Unmodified	_AAIAADRSRGGASR_	2	Q6NYV3	h1f0	4	340.437	1357.72	4.3502e-06	99.011	58.422
AAIAADRSRGGASR	Unmodified	_AAIAADRSRGGASR_	2	Q6NYV3	h1f0	3	453.58	1357.72	0.022985	57.106	32.815
AAIAADRSRGGASR	Unmodified	_AAIAADRSRGGASR_	2	Q6NYV3	h1f0	3	453.58	1357.72	NaN	NaN	NaN
AAIAADRSRGGASR	Unmodified	_AAIAADRSRGGASR_	2	Q6NYV3	h1f0	4	340.437	1357.72	NaN	NaN	NaN
AAIAADRSRGGASR	Unmodified	_AAIAADRSRGGASR_	2	Q6NYV3	h1f0	4	340.437	1357.72	NaN	NaN	NaN
AAIAAGYR	Unmodified	_AAIAAGYR_	0	Q1JPZ2;Q6AZC3;Q5RH67;Q502L9	si:dkey-180p18.9	2	396.722	791.429	0.0059211	219.61	145.17
AAIAAGYR	Unmodified	_AAIAAGYR_	0	Q1JPZ2;Q6AZC3;Q5RH67;Q502L9	si:dkey-180p18.9	2	396.722	791.429	0.031729	104.25	66.64
AAIAAGYR	Unmodified	_AAIAAGYR_	0	Q1JPZ2;Q6AZC3;Q5RH67;Q502L9	si:dkey-180p18.9	2	396.722	791.429	0.083455	86.935	53.419
AAIAAGYR	Unmodified	_AAIAAGYR_	0	Q1JPZ2;Q6AZC3;Q5RH67;Q502L9	si:dkey-180p18.9	2	396.722	791.429	0.0041537	166.22	102.94
AAIAAGYR	Unmodified	_AAIAAGYR_	0	Q1JPZ2;Q6AZC3;Q5RH67;Q502L9	si:dkey-180p18.9	2	396.722	791.429	0.0098314	201.31	132.21
AAIDADVTVVGSGPGGYVAAIK	Unmodified	_AAIDADVTVVGSGPGGYVAAIK_	0	Q6TNU6;Q803L1	dldh	3	677.697	2030.07	1.4795e-10	126.4	106.03
AAIDADVTVVGSGPGGYVAAIK	Unmodified	_AAIDADVTVVGSGPGGYVAAIK_	0	Q6TNU6;Q803L1	dldh	3	677.697	2030.07	1.5415e-20	147.06	129.78
AAIDADVTVVGSGPGGYVAAIK	Unmodified	_AAIDADVTVVGSGPGGYVAAIK_	0	Q6TNU6;Q803L1	dldh	3	677.697	2030.07	4.3053e-15	141.6	124.94
AAIDADVTVVGSGPGGYVAAIK	Unmodified	_AAIDADVTVVGSGPGGYVAAIK_	0	Q6TNU6;Q803L1	dldh	3	677.697	2030.07	2.3325e-10	124.08	106.59
AAIDADVTVVGSGPGGYVAAIK	Unmodified	_AAIDADVTVVGSGPGGYVAAIK_	0	Q6TNU6;Q803L1	dldh	3	677.697	2030.07	1.5372e-20	147.1	130.36
AAIDADVTVVGSGPGGYVAAIK	Unmodified	_AAIDADVTVVGSGPGGYVAAIK_	0	Q6TNU6;Q803L1	dldh	3	677.697	2030.07	0.00059619	78.674	65.573
AAIDADVTVVGSGPGGYVAAIK	Unmodified	_AAIDADVTVVGSGPGGYVAAIK_	0	Q6TNU6;Q803L1	dldh	3	677.697	2030.07	5.1249e-21	156.73	148.02
AAIDADVTVVGSGPGGYVAAIK	Unmodified	_AAIDADVTVVGSGPGGYVAAIK_	0	Q6TNU6;Q803L1	dldh	3	677.697	2030.07	1.3018e-14	132.74	109.64
AAIDADVTVVGSGPGGYVAAIK	Unmodified	_AAIDADVTVVGSGPGGYVAAIK_	0	Q6TNU6;Q803L1	dldh	3	677.697	2030.07	NaN	NaN	NaN
AAIDFAK	Unmodified	_AAIDFAK_	0	Q6NYM8;F1QMS7;F1QPU3	adhfe1	2	368.205	734.396	0.077091	105.39	12.924
AAIDFAK	Unmodified	_AAIDFAK_	0	Q6NYM8;F1QMS7;F1QPU3	adhfe1	2	368.205	734.396	0.04079	119.89	68.921
AAIDFAK	Unmodified	_AAIDFAK_	0	Q6NYM8;F1QMS7;F1QPU3	adhfe1	2	368.205	734.396	NaN	NaN	NaN
AAIDFAK	Unmodified	_AAIDFAK_	0	Q6NYM8;F1QMS7;F1QPU3	adhfe1	2	368.205	734.396	NaN	NaN	NaN
AAIDFAK	Unmodified	_AAIDFAK_	0	Q6NYM8;F1QMS7;F1QPU3	adhfe1	2	368.205	734.396	NaN	NaN	NaN
AAIDFLMDAPLSQVR	Oxidation (M)	_AAIDFLM(ox)DAPLSQVR_	0	E7FCV2;A5D6S4	c5	3	554.956	1661.84	0.00059395	81.803	69.827
AAIDFLMDAPLSQVR	Oxidation (M)	_AAIDFLM(ox)DAPLSQVR_	0	E7FCV2;A5D6S4	c5	3	554.956	1661.84	0.00014422	92.151	78.472
AAIDFLMDAPLSQVR	Oxidation (M)	_AAIDFLM(ox)DAPLSQVR_	0	E7FCV2;A5D6S4	c5	3	554.956	1661.84	6.1427e-07	115.24	101.56
AAIDFLMDAPLSQVR	Oxidation (M)	_AAIDFLM(ox)DAPLSQVR_	0	E7FCV2;A5D6S4	c5	3	554.956	1661.84	NaN	NaN	NaN
AAIDFLMDAPLSQVR	Oxidation (M)	_AAIDFLM(ox)DAPLSQVR_	0	E7FCV2;A5D6S4	c5	3	554.956	1661.84	NaN	NaN	NaN
AAIDFLMDAPLSQVR	Oxidation (M)	_AAIDFLM(ox)DAPLSQVR_	0	E7FCV2;A5D6S4	c5	3	554.956	1661.84	NaN	NaN	NaN
AAIDFLMDAPLSQVR	Oxidation (M)	_AAIDFLM(ox)DAPLSQVR_	0	E7FCV2;A5D6S4	c5	3	554.956	1661.84	NaN	NaN	NaN
AAIDIISK	Unmodified	_AAIDIISK_	0	Q7SXA8;Q1LYI0	ubxn6	2	415.753	829.491	0.0099917	139.19	72.929
AAIDIISK	Unmodified	_AAIDIISK_	0	Q7SXA8;Q1LYI0	ubxn6	2	415.753	829.491	0.0099917	139.19	72.929
AAIDIISK	Unmodified	_AAIDIISK_	0	Q7SXA8;Q1LYI0	ubxn6	2	415.753	829.491	NaN	NaN	NaN
AAIDIISK	Unmodified	_AAIDIISK_	0	Q7SXA8;Q1LYI0	ubxn6	2	415.753	829.491	NaN	NaN	NaN
AAIDLEEMASGLNK	Unmodified	_AAIDLEEMASGLNK_	0	Q7ZVN5	srp54	3	487.913	1460.72	0.018285	64.104	49.131
AAIDLEEMASGLNK	Unmodified	_AAIDLEEMASGLNK_	0	Q7ZVN5	srp54	3	487.913	1460.72	0.0026935	79.089	58.425
AAIDLEEMASGLNK	Unmodified	_AAIDLEEMASGLNK_	0	Q7ZVN5	srp54	3	487.913	1460.72	0.00012154	98.368	83.396
AAIDLEEMASGLNK	Unmodified	_AAIDLEEMASGLNK_	0	Q7ZVN5	srp54	3	487.913	1460.72	5.8933e-06	119.39	99.279
AAIDLEEMASGLNK	Oxidation (M)	_AAIDLEEM(ox)ASGLNK_	0	Q7ZVN5	srp54	3	493.245	1476.71	0.00064213	83.204	71.038
AAIDLEEMASGLNK	Oxidation (M)	_AAIDLEEM(ox)ASGLNK_	0	Q7ZVN5	srp54	3	493.245	1476.71	NaN	NaN	NaN
AAIDLEEMASGLNK	Oxidation (M)	_AAIDLEEM(ox)ASGLNK_	0	Q7ZVN5	srp54	3	493.245	1476.71	NaN	NaN	NaN
AAIDRIK	Unmodified	_AAIDRIK_	1	F1Q6P3;A0A0R4IDY3	col6a1	3	262.833	785.476	0.044004	85.265	37.522
AAIDRIK	Unmodified	_AAIDRIK_	1	F1Q6P3;A0A0R4IDY3	col6a1	3	262.833	785.476	0.070986	74.415	23.449
AAIDRIK	Unmodified	_AAIDRIK_	1	F1Q6P3;A0A0R4IDY3	col6a1	3	262.833	785.476	0.033846	91.906	32.701
AAIDRIK	Unmodified	_AAIDRIK_	1	F1Q6P3;A0A0R4IDY3	col6a1	2	393.745	785.476	0.031197	129.39	58.251
AAIDRIK	Unmodified	_AAIDRIK_	1	F1Q6P3;A0A0R4IDY3	col6a1	3	262.833	785.476	0.041555	86.866	27.661
AAIDRIK	Unmodified	_AAIDRIK_	1	F1Q6P3;A0A0R4IDY3	col6a1	2	393.745	785.476	NaN	NaN	NaN
AAIDRIK	Unmodified	_AAIDRIK_	1	F1Q6P3;A0A0R4IDY3	col6a1	3	262.833	785.476	NaN	NaN	NaN
AAIDRIK	Unmodified	_AAIDRIK_	1	F1Q6P3;A0A0R4IDY3	col6a1	2	393.745	785.476	NaN	NaN	NaN
AAIDRIK	Unmodified	_AAIDRIK_	1	F1Q6P3;A0A0R4IDY3	col6a1	2	393.745	785.476	NaN	NaN	NaN
AAIDRIK	Unmodified	_AAIDRIK_	1	F1Q6P3;A0A0R4IDY3	col6a1	3	262.833	785.476	NaN	NaN	NaN
AAIDRIK	Unmodified	_AAIDRIK_	1	F1Q6P3;A0A0R4IDY3	col6a1	2	393.745	785.476	NaN	NaN	NaN
AAIDRIK	Unmodified	_AAIDRIK_	1	F1Q6P3;A0A0R4IDY3	col6a1	3	262.833	785.476	NaN	NaN	NaN
AAIDWFDGK	Unmodified	_AAIDWFDGK_	0	Q7ZUE3;F1R0M4;X1WHY2;A1A5X7	fus;taf15	2	511.751	1021.49	0.00067755	169.09	42.47
AAIDWFDGK	Unmodified	_AAIDWFDGK_	0	Q7ZUE3;F1R0M4;X1WHY2;A1A5X7	fus;taf15	3	341.503	1021.49	0.0056237	79.474	11.25
AAIDWFDGK	Unmodified	_AAIDWFDGK_	0	Q7ZUE3;F1R0M4;X1WHY2;A1A5X7	fus;taf15	2	511.751	1021.49	0.00071451	182.73	43.945
AAIDWFDGK	Unmodified	_AAIDWFDGK_	0	Q7ZUE3;F1R0M4;X1WHY2;A1A5X7	fus;taf15	3	341.503	1021.49	0.0056237	79.474	11.25
AAIDWFDGK	Unmodified	_AAIDWFDGK_	0	Q7ZUE3;F1R0M4;X1WHY2;A1A5X7	fus;taf15	2	511.751	1021.49	0.0055098	122.13	22.333
AAIDWFDGK	Unmodified	_AAIDWFDGK_	0	Q7ZUE3;F1R0M4;X1WHY2;A1A5X7	fus;taf15	2	511.751	1021.49	0.0035588	130.75	21.033
AAIDWFDGK	Unmodified	_AAIDWFDGK_	0	Q7ZUE3;F1R0M4;X1WHY2;A1A5X7	fus;taf15	2	511.751	1021.49	0.0035307	130.96	25.179
AAIDWFDGK	Unmodified	_AAIDWFDGK_	0	Q7ZUE3;F1R0M4;X1WHY2;A1A5X7	fus;taf15	2	511.751	1021.49	0.00087282	185.47	43.536
AAIDWFDGK	Unmodified	_AAIDWFDGK_	0	Q7ZUE3;F1R0M4;X1WHY2;A1A5X7	fus;taf15	3	341.503	1021.49	0.0025606	87.476	11.412
AAIDWFDGK	Unmodified	_AAIDWFDGK_	0	Q7ZUE3;F1R0M4;X1WHY2;A1A5X7	fus;taf15	2	511.751	1021.49	0.002903	135.79	22.949
AAIDWFDGK	Unmodified	_AAIDWFDGK_	0	Q7ZUE3;F1R0M4;X1WHY2;A1A5X7	fus;taf15	2	511.751	1021.49	0.00055837	180.03	45.551
AAIDWFDGK	Unmodified	_AAIDWFDGK_	0	Q7ZUE3;F1R0M4;X1WHY2;A1A5X7	fus;taf15	3	341.503	1021.49	0.01131	69.954	10.604
AAIDWFDGK	Unmodified	_AAIDWFDGK_	0	Q7ZUE3;F1R0M4;X1WHY2;A1A5X7	fus;taf15	2	511.751	1021.49	0.00056497	172.21	36.383
AAIDWFDGK	Unmodified	_AAIDWFDGK_	0	Q7ZUE3;F1R0M4;X1WHY2;A1A5X7	fus;taf15	3	341.503	1021.49	0.0023	89.355	11.623
AAIDWFDGK	Unmodified	_AAIDWFDGK_	0	Q7ZUE3;F1R0M4;X1WHY2;A1A5X7	fus;taf15	2	511.751	1021.49	NaN	NaN	NaN
AAIEEKTEDANEEKPK	Unmodified	_AAIEEKTEDANEEKPK_	2	A0A0R4IUR9;F1QRV6;Q5U3U9;E9QB27	nap1l4b	5	361.182	1800.87	9.0404e-07	113.59	95.43
AAIEEKTEDANEEKPK	Unmodified	_AAIEEKTEDANEEKPK_	2	A0A0R4IUR9;F1QRV6;Q5U3U9;E9QB27	nap1l4b	4	451.226	1800.87	3.0507e-11	151.62	126.57
AAIEEKTEDANEEKPK	Unmodified	_AAIEEKTEDANEEKPK_	2	A0A0R4IUR9;F1QRV6;Q5U3U9;E9QB27	nap1l4b	5	361.182	1800.87	1.1635e-08	124.92	99.099
AAIEEKTEDANEEKPK	Unmodified	_AAIEEKTEDANEEKPK_	2	A0A0R4IUR9;F1QRV6;Q5U3U9;E9QB27	nap1l4b	4	451.226	1800.87	2.2686e-11	154.69	136.99
AAIEEKTEDANEEKPK	Unmodified	_AAIEEKTEDANEEKPK_	2	A0A0R4IUR9;F1QRV6;Q5U3U9;E9QB27	nap1l4b	4	451.226	1800.87	2.024e-12	171.09	150.72
AAIEEKTEDANEEKPK	Unmodified	_AAIEEKTEDANEEKPK_	2	A0A0R4IUR9;F1QRV6;Q5U3U9;E9QB27	nap1l4b	5	361.182	1800.87	NaN	NaN	NaN
AAIEGVGNLR	Unmodified	_AAIEGVGNLR_	0	F1QD27;A0A0R4IBG8;Q9DDT5;E7FBU9	supt5h	2	500.283	998.551	0.0037529	113.7	75.724
AAIEGVGNLR	Unmodified	_AAIEGVGNLR_	0	F1QD27;A0A0R4IBG8;Q9DDT5;E7FBU9	supt5h	2	500.283	998.551	0.00022464	150.24	126.22
AAIEGVGNLR	Unmodified	_AAIEGVGNLR_	0	F1QD27;A0A0R4IBG8;Q9DDT5;E7FBU9	supt5h	2	500.283	998.551	0.0009492	135	107.12
AAIEGVGNLR	Unmodified	_AAIEGVGNLR_	0	F1QD27;A0A0R4IBG8;Q9DDT5;E7FBU9	supt5h	2	500.283	998.551	NaN	NaN	NaN
AAIEGVGNLR	Unmodified	_AAIEGVGNLR_	0	F1QD27;A0A0R4IBG8;Q9DDT5;E7FBU9	supt5h	2	500.283	998.551	NaN	NaN	NaN
AAIFLRKPEK	Unmodified	_AAIFLRKPEK_	2	Q6IQX1;A5D6S9;Q1JPZ0;A0JMC2	myhz2	3	391.577	1171.71	0.00077494	105.2	66.839
AAIHCLEER	Unmodified	_AAIHCLEER_	0	F1Q8Q6;Q08CB4	tkfc	3	366.85	1097.53	0.0032594	85.676	63.683
AAIHCLEER	Unmodified	_AAIHCLEER_	0	F1Q8Q6;Q08CB4	tkfc	3	366.85	1097.53	0.0022124	93.111	67.725
AAIHCLEER	Unmodified	_AAIHCLEER_	0	F1Q8Q6;Q08CB4	tkfc	3	366.85	1097.53	NaN	NaN	NaN
AAIHCLEERGVLVAR	Unmodified	_AAIHCLEERGVLVAR_	1	F1Q8Q6;Q08CB4	tkfc	4	424.235	1692.91	1.7019e-09	175.01	159.58
AAIHEAWTDGK	Unmodified	_AAIHEAWTDGK_	0	D1GJ54;B8JHU4	actn1	3	400.2	1197.58	0.00020022	93.561	85.151
AAIHEAWTDGK	Unmodified	_AAIHEAWTDGK_	0	D1GJ54;B8JHU4	actn1	3	400.2	1197.58	0.013248	59.418	46.217
AAIHEAWTDGK	Unmodified	_AAIHEAWTDGK_	0	D1GJ54;B8JHU4	actn1	3	400.2	1197.58	0.00012603	107.06	84.581
AAIHEAWTDGK	Unmodified	_AAIHEAWTDGK_	0	D1GJ54;B8JHU4	actn1	3	400.2	1197.58	0.00091827	83.397	69.734
AAIHEAWTDGK	Unmodified	_AAIHEAWTDGK_	0	D1GJ54;B8JHU4	actn1	3	400.2	1197.58	0.00033039	94.616	81.188
AAIHEAWTDGK	Unmodified	_AAIHEAWTDGK_	0	D1GJ54;B8JHU4	actn1	3	400.2	1197.58	NaN	NaN	NaN
AAIHEAWTDGK	Unmodified	_AAIHEAWTDGK_	0	D1GJ54;B8JHU4	actn1	3	400.2	1197.58	NaN	NaN	NaN
AAIHEAWTDGKEEMLQHK	Oxidation (M)	_AAIHEAWTDGKEEM(ox)LQHK_	1	D1GJ54;B8JHU4	actn1	4	528.256	2108.99	1.2008e-05	105.53	94.838
AAIHEAWTDGKEEMLQHK	Oxidation (M)	_AAIHEAWTDGKEEM(ox)LQHK_	1	D1GJ54;B8JHU4	actn1	5	422.806	2108.99	0.00019075	90.259	79.278
AAIHEAWTDGKEEMLQHK	Oxidation (M)	_AAIHEAWTDGKEEM(ox)LQHK_	1	D1GJ54;B8JHU4	actn1	4	528.256	2108.99	0.024043	53.565	42.509
AAIHEAWTDGKEEMLQHK	Oxidation (M)	_AAIHEAWTDGKEEM(ox)LQHK_	1	D1GJ54;B8JHU4	actn1	4	528.256	2108.99	4.0116e-06	111.78	92.74
AAIHEAWTDGKEEMLQHK	Oxidation (M)	_AAIHEAWTDGKEEM(ox)LQHK_	1	D1GJ54;B8JHU4	actn1	5	422.806	2108.99	4.3332e-08	115.8	100.65
AAIHEAWTDGKEEMLQHK	Oxidation (M)	_AAIHEAWTDGKEEM(ox)LQHK_	1	D1GJ54;B8JHU4	actn1	5	422.806	2108.99	NaN	NaN	NaN
AAIHEAWTDGKEEMLQHK	Unmodified	_AAIHEAWTDGKEEMLQHK_	1	D1GJ54;B8JHU4	actn1	5	419.607	2093	1.1541e-16	159.88	140.84
AAIHEGWTDGK	Unmodified	_AAIHEGWTDGK_	0	Q7SYE2;H9GX78	actn4	3	395.528	1183.56	5.4653e-05	138.76	122.87
AAIHEGWTDGK	Unmodified	_AAIHEGWTDGK_	0	Q7SYE2;H9GX78	actn4	2	592.788	1183.56	0.017627	108.43	84.876
AAIHEGWTDGK	Unmodified	_AAIHEGWTDGK_	0	Q7SYE2;H9GX78	actn4	2	592.788	1183.56	0.00051491	159.79	135.02
AAIHEGWTDGK	Unmodified	_AAIHEGWTDGK_	0	Q7SYE2;H9GX78	actn4	3	395.528	1183.56	8.6319e-05	131.82	115.95
AAIHEGWTDGK	Unmodified	_AAIHEGWTDGK_	0	Q7SYE2;H9GX78	actn4	3	395.528	1183.56	1.263e-07	175.15	151.78
AAIHEGWTDGK	Unmodified	_AAIHEGWTDGK_	0	Q7SYE2;H9GX78	actn4	2	592.788	1183.56	1.3735e-09	231.23	199.81
AAIHEGWTDGK	Unmodified	_AAIHEGWTDGK_	0	Q7SYE2;H9GX78	actn4	3	395.528	1183.56	0.00014344	123.79	108.65
AAIHEGWTDGK	Unmodified	_AAIHEGWTDGK_	0	Q7SYE2;H9GX78	actn4	3	395.528	1183.56	0.00014557	123.51	102.74
AAIHEGWTDGK	Unmodified	_AAIHEGWTDGK_	0	Q7SYE2;H9GX78	actn4	2	592.788	1183.56	1.3444e-09	216.45	183.18
AAIHEGWTDGK	Unmodified	_AAIHEGWTDGK_	0	Q7SYE2;H9GX78	actn4	3	395.528	1183.56	1.3613e-05	152.07	131.29
AAIHEGWTDGK	Unmodified	_AAIHEGWTDGK_	0	Q7SYE2;H9GX78	actn4	2	592.788	1183.56	0.003803	120.12	93.735
AAIHEGWTDGK	Unmodified	_AAIHEGWTDGK_	0	Q7SYE2;H9GX78	actn4	2	592.788	1183.56	NaN	NaN	NaN
AAILPTSIFLTNK	Unmodified	_AAILPTSIFLTNK_	0	Q503E3;B0R026	prmt5	3	463.61	1387.81	2.3528e-05	138.76	125.1
AAILPTSIFLTNK	Unmodified	_AAILPTSIFLTNK_	0	Q503E3;B0R026	prmt5	2	694.911	1387.81	0.01528	100.88	79.977
AAILPTSIFLTNK	Unmodified	_AAILPTSIFLTNK_	0	Q503E3;B0R026	prmt5	2	694.911	1387.81	8.9531e-22	196.88	179.02
AAILPTSIFLTNK	Unmodified	_AAILPTSIFLTNK_	0	Q503E3;B0R026	prmt5	2	694.911	1387.81	1.0415e-38	237.36	213.93
AAILQTEVDALR	Unmodified	_AAILQTEVDALR_	0	A0A0R4IGY4;A0A0R4IL25;A0A0R4IFV4;Q5BQP2;F8W2K0;F1QE67;B7ZVS4;F1QFN1	erc1a;erc1b	2	650.367	1298.72	2.8231e-05	189.57	149.51
AAILQTEVDALR	Unmodified	_AAILQTEVDALR_	0	A0A0R4IGY4;A0A0R4IL25;A0A0R4IFV4;Q5BQP2;F8W2K0;F1QE67;B7ZVS4;F1QFN1	erc1a;erc1b	2	650.367	1298.72	NaN	NaN	NaN
AAILQTEVDALR	Unmodified	_AAILQTEVDALR_	0	A0A0R4IGY4;A0A0R4IL25;A0A0R4IFV4;Q5BQP2;F8W2K0;F1QE67;B7ZVS4;F1QFN1	erc1a;erc1b	2	650.367	1298.72	NaN	NaN	NaN
AAIPTEQQK	Unmodified	_AAIPTEQQK_	0	F1QCU4;F1R0W4;Q6DHT9;F6P5Q3	entpd8	2	493.269	984.524	0.0037331	135.79	106.87
AAIPTEQQK	Unmodified	_AAIPTEQQK_	0	F1QCU4;F1R0W4;Q6DHT9;F6P5Q3	entpd8	3	329.182	984.524	0.0016295	109.21	88.313
AAIPTEQQK	Unmodified	_AAIPTEQQK_	0	F1QCU4;F1R0W4;Q6DHT9;F6P5Q3	entpd8	2	493.269	984.524	0.00089144	168.27	130.54
AAIPTEQQK	Unmodified	_AAIPTEQQK_	0	F1QCU4;F1R0W4;Q6DHT9;F6P5Q3	entpd8	3	329.182	984.524	0.028923	67.897	51.519
AAIPTEQQK	Unmodified	_AAIPTEQQK_	0	F1QCU4;F1R0W4;Q6DHT9;F6P5Q3	entpd8	2	493.269	984.524	0.0015202	153.08	116.69
AAIPTEQQK	Unmodified	_AAIPTEQQK_	0	F1QCU4;F1R0W4;Q6DHT9;F6P5Q3	entpd8	2	493.269	984.524	0.0026218	144.09	108.73
AAIPTEQQK	Unmodified	_AAIPTEQQK_	0	F1QCU4;F1R0W4;Q6DHT9;F6P5Q3	entpd8	3	329.182	984.524	NaN	NaN	NaN
AAIPTEQQK	Unmodified	_AAIPTEQQK_	0	F1QCU4;F1R0W4;Q6DHT9;F6P5Q3	entpd8	3	329.182	984.524	NaN	NaN	NaN
AAIQAFR	Unmodified	_AAIQAFR_	0	E7FBD3	apoba	2	388.724	775.434	0.027152	133.95	87.15
AAIQAFR	Unmodified	_AAIQAFR_	0	E7FBD3	apoba	2	388.724	775.434	0.027056	134.12	89.588
AAIQAFR	Unmodified	_AAIQAFR_	0	E7FBD3	apoba	2	388.724	775.434	0.041524	119.22	72.419
AAIQAFR	Unmodified	_AAIQAFR_	0	E7FBD3	apoba	2	388.724	775.434	0.069451	107.74	67.296
AAIQAFR	Unmodified	_AAIQAFR_	0	E7FBD3	apoba	2	388.724	775.434	0.020547	150.07	95.304
AAIQAFRLMEMDSDVR	2 Oxidation (M)	_AAIQAFRLM(ox)EM(ox)DSDVR_	1	E7FBD3	apoba	3	628.97	1883.89	0.0020381	72.662	57.46
AAIQAFRLMEMDSDVR	2 Oxidation (M)	_AAIQAFRLM(ox)EM(ox)DSDVR_	1	E7FBD3	apoba	3	628.97	1883.89	0.0022473	71.344	56.142
AAIQNIFAK	Unmodified	_AAIQNIFAK_	0	Q5BLF6;Q7T1B1	hbbe3	2	488.285	974.555	0.00084073	186.11	117.68
AAIQNIFAK	Unmodified	_AAIQNIFAK_	0	Q5BLF6;Q7T1B1	hbbe3	3	325.859	974.555	0.0098151	83.005	42.96
AAIQNIFAK	Unmodified	_AAIQNIFAK_	0	Q5BLF6;Q7T1B1	hbbe3	2	488.285	974.555	0.00084073	183.24	112.32
AAIQNIFAK	Unmodified	_AAIQNIFAK_	0	Q5BLF6;Q7T1B1	hbbe3	2	488.285	974.555	0.0010963	178.08	109.66
AAIQNIFAK	Unmodified	_AAIQNIFAK_	0	Q5BLF6;Q7T1B1	hbbe3	2	488.285	974.555	0.00056497	194.27	114.81
AAIQNIFAK	Unmodified	_AAIQNIFAK_	0	Q5BLF6;Q7T1B1	hbbe3	2	488.285	974.555	0.00053798	200.1	118.47
AAIQNIFAK	Unmodified	_AAIQNIFAK_	0	Q5BLF6;Q7T1B1	hbbe3	3	325.859	974.555	NaN	NaN	NaN
AAIQNIFAK	Unmodified	_AAIQNIFAK_	0	Q5BLF6;Q7T1B1	hbbe3	3	325.859	974.555	NaN	NaN	NaN
AAIQNIFAK	Unmodified	_AAIQNIFAK_	0	Q5BLF6;Q7T1B1	hbbe3	3	325.859	974.555	NaN	NaN	NaN
AAIQNIFAK	Unmodified	_AAIQNIFAK_	0	Q5BLF6;Q7T1B1	hbbe3	2	488.285	974.555	NaN	NaN	NaN
AAIRLVK	Unmodified	_AAIRLVK_	1	F1RBW3;A0A0R4ILT4;Q802Z2;E9QBB3	prkcsh	3	257.513	769.517	0.050259	82.263	39.262
AAIRLVK	Unmodified	_AAIRLVK_	1	F1RBW3;A0A0R4ILT4;Q802Z2;E9QBB3	prkcsh	3	257.513	769.517	0.057679	79.454	30.95
AAIRLVK	Unmodified	_AAIRLVK_	1	F1RBW3;A0A0R4ILT4;Q802Z2;E9QBB3	prkcsh	3	257.513	769.517	0.022058	99.919	37.205
AAIRLVK	Unmodified	_AAIRLVK_	1	F1RBW3;A0A0R4ILT4;Q802Z2;E9QBB3	prkcsh	3	257.513	769.517	0.07519	72.823	26.257
AAIRLVK	Unmodified	_AAIRLVK_	1	F1RBW3;A0A0R4ILT4;Q802Z2;E9QBB3	prkcsh	3	257.513	769.517	0.070188	74.717	28.151
AAIRLVK	Unmodified	_AAIRLVK_	1	F1RBW3;A0A0R4ILT4;Q802Z2;E9QBB3	prkcsh	3	257.513	769.517	0.054769	80.555	39.053
AAIRLVK	Unmodified	_AAIRLVK_	1	F1RBW3;A0A0R4ILT4;Q802Z2;E9QBB3	prkcsh	3	257.513	769.517	NaN	NaN	NaN
AAITATNPSQLLPLELVDK	Acetyl (Protein N-term)	_(ac)AAITATNPSQLLPLELVDK_	0	A7E2L8	lsm5	3	679.381	2035.12	1.403e-05	69.605	46.467
AAITATNPSQLLPLELVDK	Acetyl (Protein N-term)	_(ac)AAITATNPSQLLPLELVDK_	0	A7E2L8	lsm5	3	679.381	2035.12	4.1818e-06	69.605	46.467
AAITATNPSQLLPLELVDK	Acetyl (Protein N-term)	_(ac)AAITATNPSQLLPLELVDK_	0	A7E2L8	lsm5	3	679.381	2035.12	4.6585e-05	69.605	49.766
AAITATNPSQLLPLELVDK	Acetyl (Protein N-term)	_(ac)AAITATNPSQLLPLELVDK_	0	A7E2L8	lsm5	3	679.381	2035.12	2.3832e-05	69.605	49.766
AAITATNPSQLLPLELVDK	Acetyl (Protein N-term)	_(ac)AAITATNPSQLLPLELVDK_	0	A7E2L8	lsm5	3	679.381	2035.12	NaN	NaN	NaN
AAIVHLINYQDDAELATR	Unmodified	_AAIVHLINYQDDAELATR_	0	Q9PVF7;F1QTT3;B7ZGY7;Q7ZWH9	jupa	3	671.685	2012.03	2.1564e-05	101.67	90.398
AAIVHLINYQDDAELATR	Unmodified	_AAIVHLINYQDDAELATR_	0	Q9PVF7;F1QTT3;B7ZGY7;Q7ZWH9	jupa	3	671.685	2012.03	1.9939e-12	137.17	125.9
AAIVHLINYQDDAELATR	Unmodified	_AAIVHLINYQDDAELATR_	0	Q9PVF7;F1QTT3;B7ZGY7;Q7ZWH9	jupa	3	671.685	2012.03	0.00038735	85.636	72.769
AAIVHNVDSDDLISMGSEDLDILK	Unmodified	_AAIVHNVDSDDLISMGSEDLDILK_	0	A0A0R4IZ61;Q803J9;Q6P0H4	rnf13	3	857.427	2569.26	3.9559e-31	166.69	150.19
AAIVHNVDSDDLISMGSEDLDILK	Oxidation (M)	_AAIVHNVDSDDLISM(ox)GSEDLDILK_	0	A0A0R4IZ61;Q803J9;Q6P0H4	rnf13	3	862.758	2585.25	1.1405e-16	137.42	128.26
AAIVHNVDSDDLISMGSEDLDILK	Oxidation (M)	_AAIVHNVDSDDLISM(ox)GSEDLDILK_	0	A0A0R4IZ61;Q803J9;Q6P0H4	rnf13	3	862.758	2585.25	NaN	NaN	NaN
AAKHEAAEAALK	Unmodified	_AAKHEAAEAALK_	1	F1Q8C8;B0V3F9;B0V3F8	prkra	4	303.17	1208.65	0.0017852	89.959	46.875
AAKHEAAEAALK	Unmodified	_AAKHEAAEAALK_	1	F1Q8C8;B0V3F9;B0V3F8	prkra	4	303.17	1208.65	0.0017852	89.959	60.66
AAKHEAAEAALK	Unmodified	_AAKHEAAEAALK_	1	F1Q8C8;B0V3F9;B0V3F8	prkra	4	303.17	1208.65	NaN	NaN	NaN
AALAEASR	Unmodified	_AALAEASR_	0	E7FH67;R4GDQ0	si:ch73-244f7.4	2	394.717	787.419	0.029465	105.81	49.906
AALAEASR	Unmodified	_AALAEASR_	0	E7FH67;R4GDQ0	si:ch73-244f7.4	2	394.717	787.419	0.033027	103.35	63.396
AALAEASR	Unmodified	_AALAEASR_	0	E7FH67;R4GDQ0	si:ch73-244f7.4	2	394.717	787.419	0.01009	130.64	64.861
AALAEASR	Unmodified	_AALAEASR_	0	E7FH67;R4GDQ0	si:ch73-244f7.4	2	394.717	787.419	0.011682	126.57	70.296
AALAEASR	Unmodified	_AALAEASR_	0	E7FH67;R4GDQ0	si:ch73-244f7.4	2	394.717	787.419	NaN	NaN	NaN
AALAEASRRTEEFDQTHTNPSQMEK	Oxidation (M)	_AALAEASRRTEEFDQTHTNPSQM(ox)EK_	2	E7FH67;R4GDQ0	si:ch73-244f7.4	5	573.471	2862.32	1.8505e-23	150.36	138.17
AALAEASRRTEEFDQTHTNPSQMEK	Oxidation (M)	_AALAEASRRTEEFDQTHTNPSQM(ox)EK_	2	E7FH67;R4GDQ0	si:ch73-244f7.4	4	716.587	2862.32	1.2819e-08	112.23	102.38
AALAEASRRTEEFDQTHTNPSQMEK	Oxidation (M)	_AALAEASRRTEEFDQTHTNPSQM(ox)EK_	2	E7FH67;R4GDQ0	si:ch73-244f7.4	5	573.471	2862.32	1.3806e-11	121.33	107.92
AALAEVYNDLTPEEVRR	Unmodified	_AALAEVYNDLTPEEVRR_	1	A0A0R4ISJ3		3	649.337	1944.99	1.8224e-66	253.25	222.26
AALAEVYNDLTPEEVRR	Unmodified	_AALAEVYNDLTPEEVRR_	1	A0A0R4ISJ3		4	487.255	1944.99	8.7197e-13	139.65	114.32
AALAEVYNDLTPEEVRR	Unmodified	_AALAEVYNDLTPEEVRR_	1	A0A0R4ISJ3		3	649.337	1944.99	2.7047e-33	189.59	161.3
AALAEVYNDLTPEEVRR	Unmodified	_AALAEVYNDLTPEEVRR_	1	A0A0R4ISJ3		3	649.337	1944.99	2.6945e-43	211.17	190.23
AALAEVYNDLTPEEVRR	Unmodified	_AALAEVYNDLTPEEVRR_	1	A0A0R4ISJ3		3	649.337	1944.99	4.2312e-11	115.87	106.6
AALAEVYNDLTPEEVRR	Unmodified	_AALAEVYNDLTPEEVRR_	1	A0A0R4ISJ3		3	649.337	1944.99	1.8219e-33	200.69	176.65
AALAEVYNDLTPEEVRR	Unmodified	_AALAEVYNDLTPEEVRR_	1	A0A0R4ISJ3		3	649.337	1944.99	NaN	NaN	NaN
AALAGGTTMIIDHVTPQPGDGLLEAFEK	Oxidation (M)	_AALAGGTTM(ox)IIDHVTPQPGDGLLEAFEK_	0	F1QR62;Q52PJ6	crmp1	4	717.867	2867.44	2.4131e-19	137.38	124.2
AALAGGTTMIIDHVTPQPGDGLLEAFEK	Oxidation (M)	_AALAGGTTM(ox)IIDHVTPQPGDGLLEAFEK_	0	F1QR62;Q52PJ6	crmp1	4	717.867	2867.44	4.7674e-20	144.29	127.99
AALAGGTTMIIDHVTPQPGDGLLEAFEK	Oxidation (M)	_AALAGGTTM(ox)IIDHVTPQPGDGLLEAFEK_	0	F1QR62;Q52PJ6	crmp1	3	956.82	2867.44	1.4662e-26	157.9	135.15
AALAGGTTMIIDHVTPQPGDGLLEAFEK	Oxidation (M)	_AALAGGTTM(ox)IIDHVTPQPGDGLLEAFEK_	0	F1QR62;Q52PJ6	crmp1	3	956.82	2867.44	NaN	NaN	NaN
AALAGGTTMIIDHVTPQPGDGLLEAFEK	Oxidation (M)	_AALAGGTTM(ox)IIDHVTPQPGDGLLEAFEK_	0	F1QR62;Q52PJ6	crmp1	3	956.82	2867.44	NaN	NaN	NaN
AALAGGTTMIIDHVTPQPGDGLLEAFEK	Oxidation (M)	_AALAGGTTM(ox)IIDHVTPQPGDGLLEAFEK_	0	F1QR62;Q52PJ6	crmp1	3	956.82	2867.44	NaN	NaN	NaN
AALAGGTTMIIDHVTPQPGDGLLEAFEK	Oxidation (M)	_AALAGGTTM(ox)IIDHVTPQPGDGLLEAFEK_	0	F1QR62;Q52PJ6	crmp1	4	717.867	2867.44	NaN	NaN	NaN
AALAGGTTMIVDHVVPEPGTSLISAFNQWREWADSK	Oxidation (M)	_AALAGGTTM(ox)IVDHVVPEPGTSLISAFNQWREWADSK_	1	A8DZ95	dpysl2b	4	968.483	3869.9	8.3148e-71	198.7	185.17
AALAGGTTMVIGHVLPEK	Oxidation (M)	_AALAGGTTM(ox)VIGHVLPEK_	0	Q52PJ7;F1Q5V8	dpysl5a	4	445.996	1779.96	7.4338e-18	171.26	152.85
AALAGGTTMVIGHVLPEK	Oxidation (M)	_AALAGGTTM(ox)VIGHVLPEK_	0	Q52PJ7;F1Q5V8	dpysl5a	3	594.326	1779.96	5.8458e-20	179.14	162.07
AALAGGTTMVIGHVLPEK	Oxidation (M)	_AALAGGTTM(ox)VIGHVLPEK_	0	Q52PJ7;F1Q5V8	dpysl5a	3	594.326	1779.96	1.072e-17	168.41	151.53
AALAGGTTMVIGHVLPEK	Oxidation (M)	_AALAGGTTM(ox)VIGHVLPEK_	0	Q52PJ7;F1Q5V8	dpysl5a	4	445.996	1779.96	6.952e-06	107.73	91.799
AALAGGTTMVIGHVLPEK	Oxidation (M)	_AALAGGTTM(ox)VIGHVLPEK_	0	Q52PJ7;F1Q5V8	dpysl5a	3	594.326	1779.96	4.097e-26	154.46	138.92
AALAGGTTMVIGHVLPEK	Oxidation (M)	_AALAGGTTM(ox)VIGHVLPEK_	0	Q52PJ7;F1Q5V8	dpysl5a	3	594.326	1779.96	4.5042e-17	157.91	141.03
AALAGGTTMVIGHVLPEK	Oxidation (M)	_AALAGGTTM(ox)VIGHVLPEK_	0	Q52PJ7;F1Q5V8	dpysl5a	4	445.996	1779.96	1.384e-08	124.78	109.24
AALAGGTTMVIGHVLPEK	Oxidation (M)	_AALAGGTTM(ox)VIGHVLPEK_	0	Q52PJ7;F1Q5V8	dpysl5a	4	445.996	1779.96	7.2615e-05	95.662	77.249
AALAGIQTR	Unmodified	_AALAGIQTR_	0	Q7ZUW1;Q9I9E6	gart	2	450.767	899.519	0.015341	103.35	78.431
AALAGIQTR	Unmodified	_AALAGIQTR_	0	Q7ZUW1;Q9I9E6	gart	2	450.767	899.519	0.073503	82.279	65.806
AALAGIQTR	Unmodified	_AALAGIQTR_	0	Q7ZUW1;Q9I9E6	gart	2	450.767	899.519	NaN	NaN	NaN
AALAGIQTR	Unmodified	_AALAGIQTR_	0	Q7ZUW1;Q9I9E6	gart	2	450.767	899.519	NaN	NaN	NaN
AALAGIQTR	Unmodified	_AALAGIQTR_	0	Q7ZUW1;Q9I9E6	gart	2	450.767	899.519	NaN	NaN	NaN
AALAQDPSWIEQYISK	Unmodified	_AALAQDPSWIEQYISK_	0	Q7ZWJ6	nipsnap3a	3	607.312	1818.92	5.5982e-12	163.8	145.44
AALAQDPSWIEQYISK	Unmodified	_AALAQDPSWIEQYISK_	0	Q7ZWJ6	nipsnap3a	2	910.465	1818.92	7.7514e-10	160.15	137.23
AALAQDPSWIEQYISK	Unmodified	_AALAQDPSWIEQYISK_	0	Q7ZWJ6	nipsnap3a	3	607.312	1818.92	8.0653e-11	139.65	121.28
AALAQDPSWIEQYISK	Unmodified	_AALAQDPSWIEQYISK_	0	Q7ZWJ6	nipsnap3a	3	607.312	1818.92	8.2455e-06	105.14	86.773
AALAQDPSWIEQYISK	Unmodified	_AALAQDPSWIEQYISK_	0	Q7ZWJ6	nipsnap3a	3	607.312	1818.92	8.0653e-11	139.65	121.28
AALAQDPSWIEQYISK	Unmodified	_AALAQDPSWIEQYISK_	0	Q7ZWJ6	nipsnap3a	2	910.465	1818.92	6.6387e-10	168.02	156.8
AALAQDPSWIEQYISK	Unmodified	_AALAQDPSWIEQYISK_	0	Q7ZWJ6	nipsnap3a	3	607.312	1818.92	1.1288e-10	131.24	108.38
AALAQDPSWIEQYISK	Unmodified	_AALAQDPSWIEQYISK_	0	Q7ZWJ6	nipsnap3a	2	910.465	1818.92	NaN	NaN	NaN
AALAQDPSWIEQYISK	Unmodified	_AALAQDPSWIEQYISK_	0	Q7ZWJ6	nipsnap3a	2	910.465	1818.92	NaN	NaN	NaN
AALAQDPSWIEQYISK	Unmodified	_AALAQDPSWIEQYISK_	0	Q7ZWJ6	nipsnap3a	2	910.465	1818.92	NaN	NaN	NaN
AALCAVHVIR	Unmodified	_AALCAVHVIR_	0	A0A0R4IU05;A0A0R4IJN1;Q7ZUU8	ap1g1	3	370.546	1108.62	0.04113	49.06	40.197
AALCAVHVIR	Unmodified	_AALCAVHVIR_	0	A0A0R4IU05;A0A0R4IJN1;Q7ZUU8	ap1g1	3	370.546	1108.62	1.3148e-08	116.05	103.82
AALCAVHVIR	Unmodified	_AALCAVHVIR_	0	A0A0R4IU05;A0A0R4IJN1;Q7ZUU8	ap1g1	3	370.546	1108.62	2.3367e-05	130.75	112.68
AALCAVHVIR	Unmodified	_AALCAVHVIR_	0	A0A0R4IU05;A0A0R4IJN1;Q7ZUU8	ap1g1	3	370.546	1108.62	1.9124e-06	140.35	126.85
AALCAVHVIR	Unmodified	_AALCAVHVIR_	0	A0A0R4IU05;A0A0R4IJN1;Q7ZUU8	ap1g1	3	370.546	1108.62	1.7304e-08	117.89	102.23
AALCAVHVIRK	Unmodified	_AALCAVHVIRK_	1	A0A0R4IU05;A0A0R4IJN1;Q7ZUU8	ap1g1	4	310.185	1236.71	1.2608e-05	153.24	131.94
AALCAVHVIRK	Unmodified	_AALCAVHVIRK_	1	A0A0R4IU05;A0A0R4IJN1;Q7ZUU8	ap1g1	4	310.185	1236.71	NaN	NaN	NaN
AALCAVHVIRK	Unmodified	_AALCAVHVIRK_	1	A0A0R4IU05;A0A0R4IJN1;Q7ZUU8	ap1g1	4	310.185	1236.71	NaN	NaN	NaN
AALCHFCVDMLNAK	Oxidation (M)	_AALCHFCVDM(ox)LNAK_	0	Q7T2F5	napab	3	555.923	1664.75	0.00027012	91.858	80.244
AALCHFCVDMLNAK	Oxidation (M)	_AALCHFCVDM(ox)LNAK_	0	Q7T2F5	napab	3	555.923	1664.75	3.8593e-05	100.38	88.762
AALCHFCVDMLNAK	Oxidation (M)	_AALCHFCVDM(ox)LNAK_	0	Q7T2F5	napab	3	555.923	1664.75	0.0010357	81.431	69.74
AALCHFCVDMLNAK	Oxidation (M)	_AALCHFCVDM(ox)LNAK_	0	Q7T2F5	napab	3	555.923	1664.75	0.024695	55.314	43.7
AALCHFCVDMLNAK	Oxidation (M)	_AALCHFCVDM(ox)LNAK_	0	Q7T2F5	napab	3	555.923	1664.75	0.0025842	74.46	62.769
AALCHFCVDMLNAK	Oxidation (M)	_AALCHFCVDM(ox)LNAK_	0	Q7T2F5	napab	4	417.194	1664.75	0.027658	53.967	42.353
AALCHFCVDMLNAK	Oxidation (M)	_AALCHFCVDM(ox)LNAK_	0	Q7T2F5	napab	3	555.923	1664.75	3.2378e-05	102.97	91.357
AALCHFCVDMLNAK	Oxidation (M)	_AALCHFCVDM(ox)LNAK_	0	Q7T2F5	napab	4	417.194	1664.75	NaN	NaN	NaN
[truncated: 384,381+ more rows]
