# Supplementary material for: Thermal Proteome Profiling in Zebrafish Reveals Effects of Napabucasin on Retinoic Acid Metabolism
Source: Mol Cell Proteomics. 2021 Feb 13;20:100033. doi: 10.1074/mcp.RA120.002273 (PMC7950114; doi:10.1074/mcp.RA120.002273)
Supplement: Supplemental Table S5 [file mmc6.xlsx]

## Sheet: Info
Supplementary table 3: the results of the thermal proteome profiling experiment using pervanadate
Results
Header	Column	Description
Protein_ID	A	gene name
norm_FC_XXX_Control_1	B - K	Normalized intensity of the TMT tag XXX used in condition control 1
norm_FC_XXX_Control_2	L - U	Normalized intensity of the TMT tag XXX used in condition control 2
norm_FC_XXX_Pervanadate_1	V - AE	Normalized intensity of the TMT tag XXX used in condition pervanadate 1
norm_FC_XXX_Pervanadate_2	AF - AO	Normalized intensity of the TMT tag XXX used in condition pervanadate 2
p_NPARC	AP	p value following NPARC analysis
adjusted p_NPARC	AQ	adjusted p value following NPARC analysis, a p-value of < 0.005 was chosen as threshold
Meltpoint_Control_1	AR	melting point of the protein under the condition control 1
Slope_Control_1	AS	slope of the melting curve under the condition control 1
Plateau_Control_1	AT	plateau of the melting curve under the condition control 1
R-sq_Control_1	AU	R squared of the melting curve under the condition 1
Meltpoint_Control_2	AV	melting point of the protein under the condition control 2
Slope_Control_2	AW	slope of the melting curve under the condition control 2
Plateau_Control_2	AX	plateau of the melting curve under the condition control 2
R-sq_Control_2	AY	R squared of the melting curve under the condition control 2
Meltpoint_Pervanadate_1	AZ	melting point of the protein under the condition pervanadate 1
Slope_Pervanadate_1	BA	slope of the melting curve under the condition pervanadate 1
Plateau_Pervanadate_1	BB	plateau of the melting curve under the condition pervanadate 1
R-sq_Pervanadate_1	BC	R squared of the melting curve under the condition pervanadate 1
Meltpoint_Pervanadate_2	BD	melting point of the protein under the condition pervanadate 2
Slope_Pervanadate_2	BE	slope of the melting curve under the condition pervanadate 2
Plateau_Pervanadate_2	BF	plateau of the melting curve under the condition pervanadate 2
R-sq_Pervanadate_2	BG	R squared of the melting curve under the condition pervanadate 2
diff_meltP_Pervanadate_1_vs_Control_1	BH	The difference in melting point between pervanadate 1 and control 1
min_slope_Pervanadate_1_vs_Control_1	BI	The minimal slope of conditions pervanadate 1 and control 1
pVal_adj_Pervanadate_1_vs_Control_1	BJ	The adjusted p value of the melting points of pervanadate 1 and control 1
passed_filter_Pervanadate_1_vs_Control_1	BK	Yes if the protein passed all the filters, no if not
diff_meltP_Pervanadate_2_vs_Control_2	BL	The difference in melting point between pervanadate 2 and control 2
min_slope_Pervanadate_2_vs_Control_2	BM	The minimal slope of conditions pervanadate 2 and control 2
pVal_adj_Pervanadate_2_vs_Control_2	BN	The adjusted p value of the melting points of pervanadate 2 and control 2
passed_filter_Pervanadate_2_vs_Control_2	BO	Yes if the protein passed all the filters, no if not
diff_meltP_Control_1_vs_Control_2	BP	The difference between the melting points of the protein in control 1 and control 2
meltP_diffs_have_same_sign	BQ	The melting point differences are the same sign between both comparisons
meltP_diffs_T_vs_V_greater_V1_vs_V2	BR	The melting point difference is larger in the comparison between treatment and control than in the comparison between controls
Model_converged_		This value is yes of the melting curve could be fitted

## Sheet: TPP pervanadate
Protein_ID	norm_FC_126_Control_1	norm_FC_127L_Control_1	norm_FC_127H_Control_1	norm_FC_128L_Control_1	norm_FC_128H_Control_1	norm_FC_129L_Control_1	norm_FC_129H_Control_1	norm_FC_130L_Control_1	norm_FC_130H_Control_1	norm_FC_131_Control_1	norm_FC_126_Control_2	norm_FC_127L_Control_2	norm_FC_127H_Control_2	norm_FC_128L_Control_2	norm_FC_128H_Control_2	norm_FC_129L_Control_2	norm_FC_129H_Control_2	norm_FC_130L_Control_2	norm_FC_130H_Control_2	norm_FC_131_Control_2	norm_FC_126_Pervanadate_1	norm_FC_127L_Pervanadate_1	norm_FC_127H_Pervanadate_1	norm_FC_128L_Pervanadate_1	norm_FC_128H_Pervanadate_1	norm_FC_129L_Pervanadate_1	norm_FC_129H_Pervanadate_1	norm_FC_130L_Pervanadate_1	norm_FC_130H_Pervanadate_1	norm_FC_131_Pervanadate_1	norm_FC_126_Pervanadate_2	norm_FC_127L_Pervanadate_2	norm_FC_127H_Pervanadate_2	norm_FC_128L_Pervanadate_2	norm_FC_128H_Pervanadate_2	norm_FC_129L_Pervanadate_2	norm_FC_129H_Pervanadate_2	norm_FC_130L_Pervanadate_2	norm_FC_130H_Pervanadate_2	norm_FC_131_Pervanadate_2	p_NPARC	p_adj_NPARC	meltPoint_Control_1	slope_Control_1	plateau_Control_1	R_sq_Control_1	meltPoint_Control_2	slope_Control_2	plateau_Control_2
10-Sep	0.192536	0.328482	0.510663	0.588953	0.742017	0.763314	0.90928	0.88212	0.944881	0.99609	0.247015	0.326424	0.433741	0.546475	0.729377	0.857118	1.00253	1.01996	1.00037	0.99609	0.535399	0.56763	0.666662	0.772529	0.834361	0.926315	1.08994	1.01546	0.98914	0.99609	0.234665	0.341999	0.49235	0.686885	0.79814	0.958826	0.991045	0.994846	0.9315	0.99609	0.00067485	0.00273291	55.6976	-0.0390695	0	0.96958	54.9917	-0.0540921	0.190336
12-Sep	0.192429	0.214867	0.203359	0.218285	0.313489	0.477733	0.705919	0.776915	0.917491	0.99609																																	46.5494	-0.0581991	0.149752	0.989625
15-Sep	1.66203	1.83273	1.25831	0.953621	0.8314	0.724525	0.689136	0.793683	0.910331	0.99609	0.645975	0.834799	0.664477	0.509887	0.600196	0.575518	0.6924	0.845958	0.857493	0.99609	0.660101	0.732588	0.653311	0.704216	0.660551	0.670001	0.681368	0.792784	0.834941	0.99609	1.64307	1.64677	1.50423	1.43419	1.10453	0.916175	0.942421	0.945857	0.93131	0.99609	0.807274	0.860865		0.547466	1.5	0.722856		-0.0423764	0.638593
2-Sep	0.286605	0.378547	0.559529	0.602178	0.665104	0.800533	0.849868	1.01972	0.922084	0.99609	0.16627	0.262512	0.456876	0.556867	0.615188	0.786389	0.880495	0.992463	0.907147	0.99609	0.138577	0.217866	0.424865	0.513445	0.542771	0.832975	0.924444	0.935538	0.951315	0.99609	0.147295	0.193123	0.37395	0.494176	0.616255	0.817979	0.937104	0.970624	0.961312	0.99609	0.00782474	0.0208228	56.7331	-0.0331619	0	0.968851	54.2847	-0.04282	0
3-Sep	0.464213	0.485319	0.371091	0.3718	0.388479	0.507535	0.711416	0.865045	0.972104	0.99609	0.445933	0.507175	0.497809	0.384691	0.451761	0.609763	0.860058	0.912714	1.0454	0.99609	0.385208	0.394564	0.41985	0.410779	0.44418	0.576593	0.672606	0.889569	0.930934	0.99609	0.27772	0.333671	0.329493	0.368276	0.388714	0.527901	0.758951	0.91946	0.995827	0.99609	0.0179565	0.0408005	47.3529	-0.0730541	0.410535	0.969565	49.6241	-0.0841743	0.451793
6-Sep	0.23302	0.299147	0.415146	0.501931	0.626371	0.712769	0.850841	0.944178	0.987347	0.99609	0.235723	0.302034	0.411339	0.530005	0.653384	0.74419	0.889803	0.963325	0.967622	0.99609	0.323727	0.394102	0.534028	0.652881	0.70222	0.831094	0.951887	0.982272	1.03532	0.99609	0.247214	0.306171	0.418101	0.529395	0.617673	0.765731	0.855976	0.95645	0.923527	0.99609	0.0328885	0.067132	53.7977	-0.038072	0.0255001	0.996683	54.3614	-0.0397846	0.0149498
a1cf	0.500832	0.570399	0.658383	0.43946	0.420733	0.62373	0.726352	0.992254	0.936017	0.99609	0.619134	0.759018	0.801523	0.528219	0.449902	0.651945	0.824251	1.00613	0.925314	0.99609	0.500319	0.613861	0.631022	0.57204	0.577795	0.724955	0.997361	1.01736	0.973516	0.99609	0.381714	0.47587	0.565413	0.511563	0.573103	0.717859	0.913063	1.00266	1.04584	0.99609	0.00203489	0.00677997		-0.0894107	0.526158	0.888891		-0.127864	0.633978
a2ml	0.661144	0.773226	0.778379	0.847152	0.853001	0.89957	0.942079	0.988409	1.02431	0.99609	0.561309	0.695112	0.739878	0.755756	0.813539	0.856597	0.934643	0.971671	1.02274	0.99609	0.536048	0.647809	0.719305	0.796758	0.859957	0.935661	1.02006	1.03727	1.02361	0.99609	0.505497	0.615078	0.733554	0.798222	0.817074	0.913058	1.05924	1.04238	1.05452	0.99609	0.000184333	0.000930617		-0.0153448	0.225845	0.957247		-0.0187206	0.158734
aacs	0.888203	0.926261	0.846951	0.644333	0.55745	0.552859	0.586007	0.747807	0.787335	0.99609	1.06087	1.26207	1.05255	0.845255	0.661837	0.716286	0.743273	0.753111	0.94649	0.99609	0.647822	0.736692	0.500306	0.698491	0.6351	0.663343	0.437906	0.746061	0.818325	0.99609	0.427318	0.453615	0.443016	0.510607	0.489646	0.613416	0.648181	0.886593	0.890612	0.99609	2.33007e-06	2.39839e-05		-0.0955292	0.718369	0.296214		0.17624	1.16147
aak1b	0.176867	0.228107	0.230229	0.325145	0.504814	0.830987	0.835124	0.956761	0.963339	0.99609	0.103363	0.139122	0.193868	0.495619	0.625541	0.725249	1.01208	0.996346	1.05987	0.99609	0.132447	0.248021	0.2186	0.336049	0.41645	0.669655	0.880983	1.11993	1.13971	0.99609	0.1438	0.188855	0.23723	0.259866	0.35195	0.499183	0.742044	0.734034	0.950989	0.99609	0.0322571	0.0660977	50.8721	-0.0712738	0.157091	0.985024	52.4624	-0.0651141	0
aamp	0.545838	0.54543	0.497286	0.528939	0.545136	0.676371	0.701516	0.971075	0.895282	0.99609	0.726492	0.832468	0.808467	0.744231	0.722814	0.812181	0.91853	0.98298	0.958028	0.99609	0.408049	0.496693	0.467833	0.574618	0.551051	0.628166	0.756768	0.816289	0.882499	0.99609	0.271786	0.321615	0.334962	0.414721	0.386512	0.475758	0.688608	0.93298	1.00113	0.99609	9.25036e-05	0.000521107		-0.0482902	0.522316	0.943605		-0.0444075	0.767905
aars	0.318054	0.342665	0.329074	0.343074	0.415104	0.509286	0.627857	0.824768	0.934861	0.99609	0.249298	0.297865	0.275323	0.32542	0.438906	0.545057	0.716911	0.864892	0.959901	0.99609	0.446695	0.429134	0.378143	0.387897	0.413143	0.46965	0.575609	0.791223	0.922668	0.99609	0.326848	0.340026	0.33958	0.325284	0.334702	0.400456	0.569589	0.752334	0.934797	0.99609	0.000371602	0.00167791	47.0579	-0.0545177	0.31065	0.997855	48.3005	-0.0526659	0.232484
aarsd1	0.202862	0.202756	0.202937	0.23375	0.349513	0.658128	0.835079	0.93388	0.890261	0.99609	0.136303	0.160201	0.168694	0.188828	0.304336	0.617169	0.968211	1.00678	1.04167	0.99609	0.184483	0.207599	0.188917	0.275062	0.292421	0.533431	0.831424	0.96623	1.0092	0.99609	0.195919	0.199975	0.234319	0.238795	0.349052	0.508336	0.873156	1.01792	0.981268	0.99609	0.158873	0.238107	48.6011	-0.0821711	0.175621	0.98422	48.2397	-0.132626	0.156918
aass	0.132513	0.159295	0.170244	0.166994	0.191073	0.278524	0.560979	0.86058	0.988663	0.99609	0.114493	0.13445	0.14891	0.143245	0.167964	0.231411	0.571101	0.880531	1.06286	0.99609	0.167821	0.206897	0.229678	0.247129	0.292368	0.415807	0.615637	0.859899	0.932979	0.99609	0.161494	0.181979	0.228124	0.252303	0.276937	0.382957	0.659293	0.936862	1.0419	0.99609	1.60895e-06	1.78059e-05	44.4091	-0.109057	0.151158	0.999262	44.3536	-0.131519	0.132966
abat	0.209392	0.267555	0.365563	0.472281	0.617625	0.816599	0.860863	1.00763	0.951818	0.99609	0.204503	0.252147	0.348542	0.465274	0.523901	0.770006	0.820203	1.04013	1.00779	0.99609	0.175938	0.23572	0.307885	0.438748	0.586188	0.774145	0.84357	1.09432	0.954701	0.99609	0.136701	0.191176	0.28483	0.407702	0.606795	0.771172	0.91767	1.05515	0.996676	0.99609	0.163777	0.24394	53.3004	-0.0487191	0.105034	0.992755	52.1175	-0.0507795	0.151856
abca1a																															0.508907	0.74712	0.770884	0.941435	0.755184	0.988415	1.11076	1.04782	1.04136	0.99609
abca1b	0.524217	0.664105	0.651848	0.641956	0.587162	0.573363	0.755791	0.797488	0.954901	0.99609	0.76869	0.874381	0.737366	0.760353	0.793949	0.795993	0.762993	0.908281	0.912091	0.99609																								-0.04482	0.604758	0.90306		-0.0251591	0.782198
abcb4	0.300926	0.371545	0.410121	0.331594	0.464271	0.511579	0.496754	0.612929	0.873375	0.99609	0.378699	0.431308	0.481291	0.488687	0.554299	0.62068	0.853327	0.892534	1.08248	0.99609	0.390748	0.367264	0.539516	0.437946	0.539969	0.497092	0.680418	0.655489	0.982326	0.99609	0.540606	1.03387	0.674858	0.675019	0.626987	0.824998	0.894753	1.02474	1.01492	0.99609	0.110342	0.176695	44.5076	-0.0558644	0.366062	0.950383	52.2512	-0.0493022	0.414239
abcb7																					0.11227	0.16069	0.172326	0.199009	0.29563	0.429757	0.673042	0.928898	1.00326	0.99609	0.126158	0.203401	0.172634	0.252228	0.228046	0.322692	0.470753	0.622097	0.919213	0.99609
abcb8	0.271021	0.333023	0.306145	0.363582	0.487731	0.658493	0.86642	0.895509	1.14022	0.99609	0.46137	0.54013	0.569378	0.612461	0.612761	0.715138	0.755063	0.891116	0.974541	0.99609	0.371258	0.362258	0.36489	0.654429	0.781952	0.888164	0.970087	0.981234	1.11671	0.99609	0.349181	0.420684	0.383546	0.558685	0.665438	0.830189	0.993801	1.03029	1.09035	0.99609	0.00636327	0.0175321	50.0376	-0.0633601	0.277645	0.970047		-0.0279115	0.469688
abcc2	0.384687	0.39544	0.431163	0.448505	0.54209	0.55083	0.660436	0.847719	1.04183	0.99609	0.285365	0.576583	0.693428	0.479365	0.656701	0.501655	0.610996	0.718225	0.828172	0.99609	0.337086	0.38662	0.469643	0.492809	0.572336	0.644086	0.703816	0.909644	0.923777	0.99609	0.239625	0.30281	0.434717	0.437381	0.495295	0.604238	0.722094	0.850841	0.909551	0.99609	0.0944218	0.155871	49.2558	-0.0521941	0.408972	0.975061		-0.0419289	0.513887
abce1	0.245118	0.296814	0.331826	0.278641	0.273657	0.389313	0.703546	0.895336	0.917191	0.99609	0.142706	0.186446	0.227786	0.203059	0.225605	0.316169	0.582387	0.791051	0.947472	0.99609	0.175831	0.222183	0.256217	0.294296	0.336997	0.39533	0.60072	0.859408	0.961308	0.99609	0.11865	0.153717	0.168813	0.178801	0.222724	0.362487	0.515244	0.745721	0.949319	0.99609	0.442837	0.542142	45.7766	-0.0986848	0.274412	0.984348	44.5538	-0.0824372	0.170844
abcf1	0.775866	0.777008	0.682041	0.541911	0.551177	0.583371	0.710758	0.821929	0.933515	0.99609	0.500318	0.550501	0.514844	0.52588	0.620908	0.771511	1.0322	1.06248	0.960634	0.99609	0.871506	1.02313	1.15745	0.85714	0.731338	0.8631	0.819797	0.974304	0.890772	0.99609	0.849381	0.896585	1.25198	0.778242	0.721958	0.738052	0.792331	0.874807	0.968523	0.99609	2.71941e-06	2.73022e-05		-0.0554011	0.6542	0.713772		-0.086054	0.526165
abcf2a	0.338831	0.374884	0.406083	0.399849	0.350028	0.405013	0.524272	0.721479	0.952158	0.99609											0.268905	0.296078	0.313616	0.293685	0.33435	0.326708	0.431982	0.661134	0.947757	0.99609	0.299143	0.408402	0.510926	0.413728	0.446887	0.452973	0.520191	0.719282	0.794086	0.99609	0.852939	0.896398	44.0347	-0.0815005	0.370784	0.991833
abcg2c	0.242317	0.370033	0.308257	0.292526	0.326549	0.377866	0.517393	0.710659	1.01409	0.99609																																	43.8272	-0.0857568	0.30477	0.97935
abhd10a	0.378687	0.626901	0.899851	0.86177	0.962554	0.888058	1.1772	1.17381	1.13245	0.99609	0.27041	0.494883	0.805287	0.879102	0.759108	0.790485	0.808825	0.856402	0.881786	0.99609	0.281704	0.419532	0.65647	0.699275	0.697184	0.838131	0.937752	1.01762	1.05059	0.99609	0.180959	0.323219	0.561687	0.661604	0.811813	0.82729	0.895558	0.883779	0.8964	0.99609	0.00753281	0.0201572	62.1601	-0.0750293	0	0.817928	61.7475	-0.0261044	0
abhd10b	0.14547	0.213526	0.443993	0.500226	0.583464	0.64626	0.873726	0.901833	0.890747	0.99609	0.183618	0.288041	0.558435	0.664632	0.71322	0.765539	0.842818	0.907022	0.983258	0.99609	0.180515	0.275392	0.463923	0.609093	0.67618	0.741379	0.855234	0.931888	0.960233	0.99609	0.0998328	0.16432	0.368382	0.5696	0.685002	0.79983	0.843705	0.931781	0.909211	0.99609	0.706693	0.77943	52.6781	-0.039272	0	0.964345	55.9229	-0.0385539	0
abhd11	0.150638	0.210273	0.20244	0.211033	0.171633	0.245587	0.482577	0.73811	0.967483	0.99609	0.22807	0.27494	0.264555	0.239774	0.2175	0.241725	0.46589	0.77306	1.10219	0.99609	0.122651	0.128568	0.138932	0.157926	0.191495	0.301562	0.430672	0.767113	0.940281	0.99609	0.139389	0.135337	0.154857	0.154571	0.184389	0.289421	0.424535	0.686032	0.820006	0.99609	0.0022752	0.00747264	43.3161	-0.100015	0.178972	0.993844	43.2005	-0.128752	0.240503
abhd14a	0.458163	0.417884	0.573266	0.564734	0.553987	0.583215	0.624615	0.781409	0.941908	0.99609	0.406835	0.599066	0.970468	0.963152	0.807808	0.83397	0.807838	0.936451	0.952154	0.99609	0.302361	0.420968	0.753892	1.04798	1.05278	1.01254	0.986525	1.03517	1.09273	0.99609	0.631344	0.6665	0.991932	1.17818	1.04778	0.964427	0.852827	0.974223	0.873018	0.99609	0.000997068	0.0037353	63.6208	-0.0448059	0.496766	0.946485	61.2744	-0.158916	0.394531
abhd14b	0.374066	0.414918	0.475404	0.633439	0.641862	0.72779	0.938236	0.973294	0.978844	0.99609	0.318921	0.43133	0.431377	0.46449	0.719459	0.650818	0.804057	0.934096	0.990935	0.99609	0.245307	0.292172	0.349227	0.550115	0.669274	0.785139	0.920423	0.999523	1.01943	0.99609	0.118329	0.163906	0.234544	0.355928	0.462901	0.553868	0.854542	0.924024	1.02219	0.99609	0.00109892	0.00405386	56.317	-0.0353027	0.28847	0.976774	54.4731	-0.0335324	0.230744
abhd16a	0.247647	0.345731	0.479695	0.50777	0.48578	0.652562	0.751478	0.878183	1.06505	0.99609	0.317656	0.318898	0.370948	0.352296	0.33923	0.478966	0.656474	0.776054	0.919517	0.99609	0.350403	0.371879	0.42815	0.447505	0.506738	0.581965	0.766916	0.878046	0.890732	0.99609	0.21446	0.215748	0.29081	0.376169	0.448894	0.545367	0.731066	0.95337	1.03149	0.99609	0.748747	0.813341	52.0539	-0.037844	0.24629	0.951573	46.505	-0.0558438	0.30925
abhd17ab	0.125288	0.172715	0.0948198	0.184639	0.182059	0.251251	0.439928	0.699877	0.796714	0.99609																																	42.8162	-0.0724402	0.115432	0.986477
abhd6a	0.238047	0.299818	0.276517	0.243029	0.191836	0.301722	0.430098	0.662833	0.899344	0.99609	0.281814	0.337708	0.34961	0.355927	0.341571	0.433446	0.586308	0.847747	0.986627	0.99609	0.153932	0.169883	0.206423	0.217125	0.23455	0.295259	0.44913	0.704137	0.814501	0.99609	0.0807499	0.10861	0.143302	0.134252	0.178435	0.3041	0.497781	0.790302	0.945618	0.99609	0.000695216	0.00279404	42.5326	-0.0912171	0.246683	0.987727	45.3561	-0.0811074	0.324951
abi1a	0.298363	0.311201	0.365265	0.359972	0.412062	0.571078	0.750166	0.767822	0.953201	0.99609	0.301857	0.358296	0.425156	0.383885	0.397957	0.54084	0.838005	0.88143	0.878318	0.99609	0.151329	0.191405	0.214073	0.368256	0.438209	0.530969	0.667975	0.976317	0.997765	0.99609	0.322731	0.522488	0.633212	0.35477	0.373506	0.483572	0.562229	0.681834	0.617202	0.99609	0.622792	0.706035	48.7653	-0.0449372	0.264718	0.983095	48.7357	-0.0614226	0.336303
abi1b	0.508688	0.675973	0.953073	0.674901	0.601121	0.609649	0.704081	0.957072	0.910878	0.99609	0.549008	0.667367	0.819467	0.774007	0.720027	0.748376	1.08008	0.983903	0.961156	0.99609	0.569272	0.7658	0.758191	0.908823	0.91378	0.862018	0.996404	0.786127	0.959933	0.99609	0.596444	0.781886	0.900547	1.06701	0.988932	0.874172	0.965251	1.03625	0.970115	0.99609	0.00160181	0.00555344		-0.104979	0.670844	0.566794		-0.0180829	0.1607
ablim1b	0.993612	1.09083	0.919118	0.839306	0.726703	0.827368	0.845727	0.914871	0.957578	0.99609	0.818003	0.879007	0.779016	0.759104	0.804943	0.859543	0.946966	1.03408	0.966526	0.99609	0.632122	0.71919	0.696043	0.822869	0.852964	0.917232	0.933468	1.02411	0.982479	0.99609	0.831126	0.844927	0.858488	0.8842	0.859896	0.900207	0.963429	0.965178	0.981138	0.99609	0.0045063	0.0131324		-0.0244316	0.893241	0.118383		-0.036944	0.807968
ablim3	0.778773	0.803569	0.732529	0.656221	0.594781	0.750305	0.704555	0.858218	0.826541	0.99609	0.953445	0.832343	0.829908	0.758063	0.564717	0.625447	1.12972	1.05014	1.00254	0.99609																								-0.0324209	0.717215	0.62798		-0.328844	0.760654
abracl	1.1782	1.59538	1.86386	1.55889	1.31457	1.26702	1.14329	1.06474	0.752598	0.99609	0.778603	1.17126	1.26732	1.25035	1.40122	0.867217	1.04297	0.835772	1.05821	0.99609	0.554476	0.803505	0.964414	1.22325	1.12455	1.0896	0.964641	1.04428	0.970306	0.99609	0.579702	0.88031	1.16414	1.28069	1.25971	1.18958	0.983429	1.03182	0.874809	0.99609	0.000120706	0.00065159		0.0601518	1.5	0.647323			0
acaa1	0.64278	0.868324	0.787623	0.693736	0.67329	0.710652	0.820534	0.916691	0.935809	0.99609	0.43747	0.611332	0.708327	0.618655	0.659926	0.726057	0.85253	0.954245	0.974431	0.99609	0.457783	0.60798	0.697785	0.71522	0.696858	0.840785	0.884597	0.994812	0.997628	0.99609	0.534943	0.611603	0.684396	0.715351	0.665054	0.767628	0.824069	0.944832	0.935123	0.99609	0.223761	0.312983		-0.0364842	0.728239	0.708589		-0.0242689	0.481654
acaa2	0.504943	0.731938	0.800905	0.793789	0.926394	1.00765	1.10009	1.04178	1.01927	0.99609	0.506195	0.723965	0.822797	0.825768	0.903661	0.957893	1.05001	1.01456	0.96062	0.99609	0.436677	0.593525	0.813949	0.725026	0.745733	0.983749	1.03094	0.998513	0.939588	0.99609	0.334211	0.462453	0.592325	0.768595	0.851736	0.946019	0.953692	0.957829	0.936241	0.99609	0.00038232	0.00171898		-0.0393931	0	0.905221		-0.0376204	0
acaca	2.02097	1.52551	0.932663	0.785282	0.6461	0.719075	0.721616	0.893145	0.823345	0.99609	2.46793	1.77879	1.25593	0.936136	0.652272	0.740668	0.773196	0.873464	0.949863	0.99609	3.38938	1.82462	1.36253	1.00425	0.929727	0.839909	0.818335	0.886149	0.900212	0.99609	1.42542	1.02951	0.752719	0.6432	0.609529	0.665285	0.673225	0.77093	0.857286	0.99609	0.99967	0.99967		0.531302	1.5	0.617811		0.547424	1.5
acad8	0.318036	0.429312	0.525826	0.538059	0.603419	0.696969	0.758989	0.944654	0.984014	0.99609	0.243556	0.352687	0.472037	0.506579	0.484322	0.64919	0.801251	0.871203	0.966296	0.99609	0.248916	0.332042	0.427644	0.536648	0.594497	0.710917	0.781962	0.898328	0.926257	0.99609	0.287214	0.380324	0.529027	0.616163	0.695708	0.795904	0.884891	1.00693	1.04677	0.99609	0.064736	0.115427	55.2638	-0.0302018	0.235017	0.971515	52.6157	-0.0340198	0.167959
acad9	0.188047	0.24527	0.262354	0.265028	0.265319	0.419268	0.540174	0.816422	0.917803	0.99609	0.232329	0.266729	0.352534	0.332513	0.307909	0.420206	0.539143	0.747914	0.882326	0.99609	0.222527	0.23458	0.279601	0.306284	0.353961	0.43015	0.604336	0.786983	0.874441	0.99609	0.239348	0.257948	0.327579	0.328198	0.335169	0.421977	0.572279	0.745349	0.964768	0.99609	0.56951	0.659308	44.9702	-0.0702042	0.217966	0.992966	44.8797	-0.0596351	0.268278
acadl	0.261162	0.353841	0.493062	0.603054	0.748236	0.817671	0.870949	0.925564	0.96232	0.99609	0.248159	0.36357	0.537728	0.673051	0.868165	0.908975	0.996586	1.02345	1.0082	0.99609	0.207383	0.280323	0.430639	0.668901	0.778675	0.903024	0.883107	0.973014	0.982047	0.99609	0.193266	0.273776	0.446431	0.672634	0.845279	0.955627	1.04269	1.02997	0.981413	0.99609	0.121584	0.191308	56.3454	-0.037445	0	0.991945	57.5334	-0.0536895	0.0452636
acadm	0.142881	0.150867	0.167047	0.207695	0.26779	0.364546	0.559681	0.768165	0.9333	0.99609	0.125556	0.129911	0.156446	0.213507	0.249884	0.345081	0.613096	0.799516	0.892246	0.99609	0.120427	0.135415	0.156198	0.212586	0.27878	0.373888	0.542276	0.717238	0.864428	0.99609	0.141733	0.15855	0.181828	0.241682	0.299413	0.395133	0.584998	0.797569	0.954894	0.99609	0.736825	0.804787	44.8162	-0.0679669	0.134145	0.999407	45.1179	-0.067979	0.111485
acads	0.294133	0.304694	0.307695	0.345612	0.461308	0.622512	0.974752	1.07413	1.00411	0.99609	0.179047	0.210137	0.236716	0.302283	0.419353	0.550437	0.780438	0.946293	0.853166	0.99609	0.24698	0.312603	0.309649	0.431581	0.418322	0.70066	1.03869	1.04032	1.05709	0.99609	0.266301	0.324199	0.299001	0.400398	0.438717	0.634441	0.728067	0.864455	0.82942	0.99609	0.765933	0.82777	49.0127	-0.102875	0.312096	0.986663	48.6372	-0.0564566	0.14576
acadsb	0.195575	0.259334	0.303269	0.352753	0.493235	0.731063	0.963976	1.05898	1.01217	0.99609	0.191355	0.238547	0.293448	0.338475	0.457336	0.662898	0.858764	0.891776	1.02436	0.99609	0.152525	0.193353	0.240945	0.329477	0.517202	0.761993	1.07046	1.16086	1.06455	0.99609	0.200242	0.231847	0.290445	0.335776	0.479445	0.722092	0.925128	1.0207	0.981752	0.99609	0.0857355	0.144658	50.4778	-0.0814231	0.234541	0.991078	49.9931	-0.0585921	0.177801
acadvl	0.271676	0.311659	0.424058	0.500897	0.604408	0.750274	0.837244	0.938925	0.944328	0.99609	0.22914	0.278254	0.39988	0.519406	0.636126	0.753589	0.878351	0.96982	0.951486	0.99609	0.191266	0.238457	0.373747	0.491034	0.632464	0.758185	0.902385	0.949611	0.941079	0.99609	0.188331	0.237149	0.379693	0.491007	0.644148	0.804033	0.905238	1.00214	0.972063	0.99609	0.00371562	0.0112295	53.8967	-0.0367716	0.0848201	0.997165	54.0194	-0.0408735	0.0138064
acana	0.566758	0.631026	0.631966	0.670938	0.664767	0.762692	0.885257	0.976	0.987057	0.99609	0.621971	0.702887	0.722606	0.738564	0.653401	0.837808	0.920349	0.97774	0.999712	0.99609	0.554524	0.64366	0.648608	0.663767	0.77721	0.810172	0.918925	0.951809	0.975771	0.99609	0.583329	0.630269	0.688348	0.759743	0.777821	0.819579	0.935734	0.938743	1.01785	0.99609	0.119821	0.189151		-0.0358722	0.604463	0.985193		-0.0412416	0.681339
acanb	0.395069	0.473935	0.681524	0.500574	0.467592	0.593632	0.567994	0.897445	0.756934	0.99609	0.42676	0.531821	0.575632	0.591483	0.568666	0.668488	0.788082	0.915219	0.937942	0.99609	0.469146	0.530633	0.513142	0.541045	0.606603	0.715423	0.848992	0.929883	1.01854	0.99609	0.521923	0.549412	0.683627	0.678803	0.673544	0.788929	0.874049	0.914102	0.911795	0.99609	0.0133614	0.0323418	56.5493	-0.0358867	0.474159	0.747942	61.8875	-0.0322178	0.470448
acat1	0.211188	0.208703	0.21494	0.226541	0.452772	0.77519	1.10076	1.20033	0.920094	0.99609	0.171411	0.175979	0.182434	0.197348	0.335968	0.600996	0.854907	0.960369	0.641589	0.99609	0.198712	0.190186	0.228668	0.241111	0.301793	0.651971	0.894372	0.770876	0.805511	0.99609	0.211568	0.215304	0.230144	0.23244	0.385159	0.679592	0.555941	0.762577	0.668672	0.99609	0.0497201	0.0932978	49.7995	-0.131246	0.206114	0.957257	48.2231	-0.0838873	0.146926
acat2	0.202626	0.251723	0.328404	0.401077	0.530138	0.6804	0.819827	0.951802	0.965672	0.99609	0.196162	0.231987	0.315161	0.433854	0.541052	0.734901	0.880446	0.973812	0.966469	0.99609	0.190835	0.235231	0.330714	0.433503	0.555431	0.764944	0.814245	0.9065	0.917203	0.99609	0.182017	0.233709	0.320677	0.43846	0.563235	0.739598	0.806348	0.933904	0.896623	0.99609	0.163983	0.244006	51.256	-0.0474009	0.134231	0.998523	51.8213	-0.0523847	0.130321
acbd3	0.197114	0.179302	0.191858	0.225607	0.242909	0.520154	0.771728	0.884271	0.952442	0.99609	0.599549	0.655907	0.612009	0.550815	0.521154	0.739232	0.874697	1.00851	1.06247	0.99609											0.291103	0.328843	0.368002	0.348186	0.423858	0.593487	0.830823	0.939287	0.982421	0.99609	0.949009	0.970989	47.0146	-0.0845051	0.169075	0.991602		-0.0696124	0.589587
acbd6	0.460417	0.487981	0.538015	0.492577	0.573381	0.71387	0.782962	0.936123	0.854829	0.99609	0.49794	0.402001	0.419834	0.474124	0.425378	0.580537	0.744571	0.941143	0.912672	0.99609	0.292052	0.288598	0.316658	0.286414	0.370622	0.551191	0.577248	0.665496	0.75829	0.99609	0.657776	0.646478	0.784238	0.69126	0.709342	0.567825	0.677408	0.862838	0.918121	0.99609	0.41858	0.521111	57.3887	-0.0315059	0.424288	0.951645	49.1545	-0.0669068	0.434733
acbd7	2.03941	1.63175	1.36872	1.46783	1.34585	1.06971	0.853588	0.927278	0.90855	0.99609	1.55652	1.55834	1.37406	1.39551	1.18557	1.01224	1.0396	1.05122	1.01972	0.99609	1.79908	1.40087	1.46429	1.67669	1.62951	1.04353	0.864238	0.988841	0.939522	0.99609	0.839326	0.718269	0.8285	0.800464	0.758893	0.678574	0.734492	0.865692	0.895735	0.99609	0.0596037	0.108131		0.101126	1.5	0.724886		0.0631671	1.5
accs											0.0498441	0.0795026	0.0917484	0.192998	0.419499	0.581676	0.767076	0.946104	0.953305	0.99609	0.988283	0.866773	0.756067	0.76925	0.757153	0.862551	1.24836	1.07602	0.996932	0.99609	0.222611	0.325644	0.334991	0.32991	0.542052	0.840586	0.897088	1.01447	1.01544	0.99609	0.00168427	0.00579009					48.461	-0.068267	0
ace	0.54232	0.850007	0.900144	0.960406	0.843092	0.86007	0.948798	0.985777	1.02466	0.99609	0.50639	0.758082	0.885623	0.87697	0.795153	0.83769	0.901304	0.951289	0.990599	0.99609	0.405418	0.597784	0.700029	0.774511	0.802143	0.864979	0.981527	1.05101	1.00769	0.99609	0.448955	0.641678	0.760135	0.794018	0.835876	0.884958	1.00563	1.0132	1.01998	0.99609	1.45931e-08	3.58138e-07			0	0.704676		-0.0180374	0
ace2	0.379077	0.465694	0.597342	0.672372	0.713223	0.874485	0.817255	0.916714	0.926559	0.99609	0.295571	0.382431	0.505716	0.661358	0.646722	0.744446	0.804407	0.892453	0.908235	0.99609	0.326	0.425329	0.56452	0.668258	0.698432	0.759371	0.897217	0.949693	1.01561	0.99609	0.325138	0.4274	0.656961	0.783006	0.808254	0.828645	0.958318	0.951304	0.984988	0.99609	0.0583537	0.106227	59.6263	-0.0262054	0	0.965439	56.4507	-0.0279923	0
ache	0.259767	0.268895	0.296992	0.345129	0.401248	0.621308	0.830114	0.951203	0.973226	0.99609	0.206807	0.217051	0.247311	0.273107	0.352867	0.563723	0.808255	0.932754	0.983547	0.99609	0.371509	0.340162	0.365455	0.361021	0.382667	0.52499	0.708795	0.863368	0.924046	0.99609	0.33419	0.368269	0.36084	0.363442	0.417547	0.614621	0.813825	0.957896	1.01269	0.99609	0.000400527	0.00177315	48.9553	-0.0701288	0.257905	0.998447	48.0328	-0.0768748	0.205184
acin1a	0.977618	1.00223	0.943385	0.769912	0.779908	0.809301	0.871411	0.943029	1.04478	0.99609	0.788403	1.00964	0.954899	0.952611	0.949921	0.931148	1.03289	1.0523	0.937585	0.99609	0.874529	0.976665	1.10166	0.810775	0.807111	0.839698	0.570914	0.938829	0.858703	0.99609	1.46096	1.41445	1.43785	1.21457	0.87995	0.960319	0.799716	0.817825	0.90928	0.99609	0.0126792	0.0309734		-0.186027	0.879109	0.350798			0
acin1b	3.30943	3.21188	2.97224	1.98887	1.43319	1.21826	0.971152	0.977128	1.0468	0.99609	2.53458	2.80266	2.55908	1.8055	1.47605	1.15452	1.01358	0.97901	0.983953	0.99609	1.50061	1.61568	1.59379	1.49143	1.2734	1.13275	0.838254	0.997152	0.879092	0.99609	2.6208	3.04306	2.45583	2.24724	1.71215	1.58696	1.11059	1.17083	0.918689	0.99609	0.0146632	0.0349976		0.155031	1.5	0.0128767		0.178605	1.5
aclya	0.16895	0.182985	0.187303	0.192284	0.234711	0.345891	0.6119	0.860237	0.984921	0.99609	0.11865	0.131151	0.141752	0.150867	0.18943	0.280878	0.607054	0.892554	0.976229	0.99609	0.143333	0.174765	0.209169	0.22329	0.282662	0.386777	0.644545	0.87685	0.957017	0.99609	0.129542	0.151478	0.168293	0.197251	0.253249	0.387227	0.680462	0.911964	1.01183	0.99609	0.0197506	0.0441951	45.0611	-0.0928428	0.172496	0.999667	44.7878	-0.112514	0.130272
acmsd	0.161662	0.257458	0.598282	0.832375	0.969412	1.01219	1.05705	1.08726	0.978229	0.99609	0.176084	0.235726	0.525577	0.789914	0.835508	0.883431	0.870302	0.912804	0.953076	0.99609	0.140548	0.239217	0.641718	0.979324	0.905885	1.01344	1.01302	1.0379	1.06065	0.99609	0.188677	0.303521	0.707604	0.891066	0.950641	1.03016	1.00906	1.00056	1.01028	0.99609	0.179765	0.263096	57.8079	-0.101037	0.0754582	0.9866	57.0632	-0.0672189	0
aco1	0.134669	0.155374	0.164788	0.178162	0.279692	0.564365	0.833885	0.945182	0.977701	0.99609	0.191465	0.230367	0.217771	0.221596	0.291331	0.547753	0.8034	0.909366	1.01611	0.99609	0.121901	0.140202	0.167343	0.181102	0.235192	0.464578	0.810882	0.919607	1.01438	0.99609	0.124563	0.151671	0.171526	0.18888	0.235736	0.450366	0.765968	0.881205	1.00357	0.99609	0.0203866	0.0453692	47.6862	-0.0976602	0.134926	0.998436	47.469	-0.0887831	0.194293
aco2	0.127271	0.139068	0.144878	0.161625	0.377027	0.681654	0.873064	0.940189	0.960578	0.99609	0.148797	0.166882	0.194835	0.195973	0.405028	0.70691	0.896779	0.96494	1.02408	0.99609	0.128746	0.160059	0.167037	0.225365	0.365681	0.596843	0.754428	0.897603	0.98008	0.99609	0.123869	0.141775	0.17285	0.203753	0.401266	0.634697	0.815284	0.909309	1.00086	0.99609	0.0011113	0.00409098	48.8824	-0.0949053	0.108017	0.994874	49.238	-0.0964773	0.145651
acot13	0.480783	0.473983	0.569429	0.605245	0.740038	0.777101	0.917744	0.931404	0.920828	0.99609	0.336381	0.276234	0.412951	0.440909	0.411254	0.651944	0.772488	0.915283	0.983287	0.99609	0.510221	0.673044	0.573933	0.774877	0.768674	0.864905	0.951816	1.01989	0.941498	0.99609	0.269477	0.34776	0.46086	0.662933	0.79319	0.866203	0.906662	0.913687	0.916224	0.99609	0.015999	0.0373008	60.5414	-0.0267754	0.324068	0.978778	49.9159	-0.0522254	0.310849
acot7	0.662019	0.931053	0.886598	0.79678	0.769805	0.79929	0.950265	1.01671	1.03857	0.99609	0.593763	0.853164	0.909874	0.782577	0.844777	0.813798	0.839092	0.911079	0.976811	0.99609	0.459831	0.620927	0.790873	0.842705	0.795239	0.961451	1.02884	1.06111	1.07251	0.99609	0.460702	0.687422	0.879144	0.883725	0.87711	0.935471	1.06708	1.00075	1.01086	0.99609	4.70403e-06	4.26406e-05		-0.272799	0.807591	0.665596		-0.0088027	0
acot9.1	0.205578	0.162665	0.194067	0.246551	0.293225	0.404662	0.547258	0.68391	0.95571	0.99609	0.291457	0.184684	0.227965	0.166825	0.219238	0.322376	0.485757	0.707205	0.887466	0.99609	0.146687	0.154215	0.171829	0.184438	0.230334	0.322551	0.553982	0.67494	0.861246	0.99609											0.381268	0.483517	44.6693	-0.0616685	0.170983	0.989461	43.3558	-0.0789914	0.204979
acox1	0.347094	0.449958	0.583525	0.628979	0.672136	0.78321	0.921548	0.96711	0.979144	0.99609	0.288917	0.399671	0.542111	0.57469	0.636622	0.734991	0.832942	0.948623	0.969212	0.99609	0.396758	0.520711	0.620768	0.684961	0.75823	0.794084	0.85696	0.936845	0.945163	0.99609	0.339659	0.426254	0.574389	0.661891	0.753565	0.851043	0.960064	0.981604	0.996269	0.99609	0.00376282	0.0113568	58.2286	-0.0297401	0.0257368	0.981725	56.2274	-0.030003	0
acox3	0.190704	0.242574	0.303284	0.268967	0.390181	0.406904	0.506822	0.72653	0.88505	0.99609											0.172507	0.219938	0.302576	0.348278	0.354331	0.449076	0.57724	0.826293	0.952677	0.99609	0.120733	0.146135	0.191113	0.20752	0.259551	0.323888	0.499427	0.64532	0.918423	0.99609	0.735696	0.804274	44.8767	-0.0550583	0.224399	0.985081
acoxl	0.198381	0.252357	0.494814	0.819153	0.940062	1.13497	1.10636	1.10423	1.04083	0.99609	0.179911	0.280967	0.473888	0.671689	0.938497	1.09319	1.20803	1.24738	1.00885	0.99609	0.173988	0.218902	0.400484	0.587306	0.682026	0.837743	0.677049	0.893746	0.750539	0.99609	0.188805	0.274144	0.547118	0.777298	0.975611	1.11519	1.19916	1.17956	1.13485	0.99609	0.12377	0.193942	56.976	-0.109011	0.167064	0.962288	56.349	-0.0896012	0.164039
acp1	0.2291	0.248374	0.262552	0.24377	0.28507	0.457709	0.651878	0.813852	0.898846	0.99609	0.200179	0.215875	0.22057	0.227279	0.295214	0.48108	0.742272	0.900068	1.00179	0.99609	0.293541	0.288065	0.298459	0.289281	0.333624	0.440964	0.63902	0.845598	0.961469	0.99609	0.40977	0.368665	0.367271	0.344949	0.36846	0.475482	0.615065	0.784339	0.90767	0.99609	9.96677e-05	0.000555561	46.0121	-0.0629096	0.21028	0.991954	46.812	-0.0829527	0.196236
acp2	0.326888	0.399143	0.387596	0.403942	0.592884	0.663363	0.892357	0.978665	0.963481	0.99609	0.258818	0.288842	0.332294	0.360424	0.550845	0.712527	0.841492	0.952179	0.927583	0.99609	0.239214	0.286799	0.339578	0.340709	0.577582	0.76469	0.962434	1.05879	1.0371	0.99609	0.250062	0.291149	0.348142	0.373662	0.585233	0.708942	0.937447	0.966041	1.00857	0.99609	0.0166076	0.0383603	51.6236	-0.0548776	0.338474	0.986661	51.1992	-0.0521092	0.215512
acp6	0.186721	0.20738	0.249297	0.685721	0.872274	0.879855	0.918222	0.979967	0.968721	0.99609	0.153806	0.151998	0.21972	0.475402	0.526731	0.560679	0.626542	0.772356	0.844773	0.99609	0.363116	0.429004	0.829891	0.877511	0.848895	0.844784	0.831497	1.01962	0.980036	0.99609	0.440863	0.629625	1.13859	1.31165	1.32233	1.15163	1.07344	1.01266	1.04055	0.99609	5.49653e-07	7.14648e-06	54.9363	-0.115464	0.155545	0.97194	48.9572	-0.0363367	0
acsf2	0.29376	0.354141	0.413901	0.423672	0.478136	0.551896	0.70765	0.887176	0.985021	0.99609	0.354016	0.422923	0.510604	0.508914	0.550773	0.614553	0.752321	0.906833	0.931401	0.99609	0.220424	0.252412	0.323158	0.394824	0.508018	0.646015	0.775704	0.905859	0.929834	0.99609	0.270705	0.298551	0.369377	0.419962	0.519729	0.685251	0.817638	0.872664	0.878322	0.99609	0.000118273	0.000641088	49.2558	-0.0490418	0.329657	0.989523	53.3267	-0.0349054	0.362328
acsl1a	0.884873	0.985454	1.15614	0.981596	0.792027	0.736876	0.881651	0.943633	0.979165	0.99609	0.197324	0.232642	0.204253	0.191804	0.235318	0.294487	0.403508	0.577902	0.791509	0.99609	0.242995	0.232765	0.220732	0.290584	0.34325	0.394734	0.522091	0.67425	0.8036	0.99609	0.251771	0.271921	0.242744	0.261081	0.289236	0.383934	0.479306	0.719963	0.844124	0.99609	0.0459832	0.0871183		-0.0194381	0.918177	0.0618402	41.8303	-0.0735121	0.198518
acsl1b	0.134317	0.150541	0.154344	0.168141	0.226038	0.341519	0.511505	0.738864	0.903128	0.99609	0.148159	0.176011	0.178951	0.220246	0.254582	0.362552	0.614258	0.804033	0.944058	0.99609	0.168649	0.205686	0.230901	0.282451	0.322167	0.420288	0.600045	0.82764	0.913758	0.99609	0.211196	0.255857	0.289197	0.324393	0.371057	0.505536	0.702118	0.814331	0.952991	0.99609	2.73294e-06	2.73346e-05	44.0914	-0.0708878	0.124424	0.999352	45.1817	-0.0734623	0.152063
acsl3b	0.277425	0.280139	0.29142	0.317549	0.35345	0.443048	0.494015	0.691666	0.92047	0.99609	0.291811	0.326685	0.316032	0.311279	0.346677	0.378954	0.534162	0.683812	0.879841	0.99609	0.366418	0.3533	0.367085	0.398572	0.4581	0.551109	0.614762	0.791895	0.839349	0.99609	0.379735	0.396108	0.385293	0.420038	0.435202	0.545479	0.592347	0.752729	0.796577	0.99609	1.50435e-07	2.55596e-06	44.3423	-0.0628034	0.284993	0.992155	44.0818	-0.0639699	0.300324
acsl4a	0.525853	0.593874	0.467093	0.370421	0.449257	0.325206	0.55837	0.822621	1.24588	0.99609																					0.199816	0.298829	0.304017	0.322737	0.401397	0.465573	0.633349	0.701267	0.912145	0.99609	0.07965	0.136421	44.1582	-0.138185	0.461433	0.853394
acsl5	0.10168	0.108827	0.133886	0.149802	0.225692	0.309398	0.51898	0.578807	0.8545	0.99609	0.0507066	0.0767312	0.0813547	0.0862958	0.125731	0.193094	0.350651	0.617489	0.825771	0.99609																							43.2327	-0.0608513	0.0765372	0.98678	41.8825	-0.084333	0.057401
acsl6	0.657218	0.698466	0.613715	0.641258	0.706981	0.703729	0.704593	0.947476	0.887816	0.99609	0.310644	0.345549	0.291162	0.399121	0.377854	0.482066	0.556858	0.750248	0.843341	0.99609	0.316664	0.293404	0.284839	0.45746	0.432564	0.58227	0.563648	0.752065	0.751348	0.99609	0.323969	0.465018	0.392163	0.546415	0.530091	0.656405	0.740914	0.884833	0.776246	0.99609	0.325573	0.427935		-0.0366381	0.654917	0.879945	45.9715	-0.0486881	0.302816
acsm3	0.103003	0.139229	0.1926	0.324759	0.530844	0.668632	0.773621	0.898182	0.88852	0.99609	0.128372	0.161368	0.224636	0.371591	0.660445	0.750001	0.890666	1.00992	0.843061	0.99609	0.135377	0.145814	0.244218	0.292397	0.342788	0.704161	0.810354	0.734321	0.862818	0.99609	0.109643	0.138138	0.166831	0.200878	0.329122	0.671124	0.713625	0.892085	0.868438	0.99609	0.00293851	0.00921005	50.0527	-0.051274	0	0.988573	52.0041	-0.0608798	0.0216387
acss1	0.43646	0.418668	0.382988	0.491081	0.694424	0.899079	0.988588	1.02332	1.01442	0.99609	0.13206	0.187331	0.237498	0.40078	0.78749	0.850627	0.954889	0.981936	0.953129	0.99609	0.240173	0.283802	0.320116	0.393151	0.667701	0.857284	1.11534	1.21982	1.09384	0.99609	0.230289	0.263113	0.288215	0.408143	0.603418	0.7939	1.04988	1.00764	1.04249	0.99609	0.269933	0.366525	53.4872	-0.0819611	0.405733	0.994256	53.021	-0.088965	0.114173
acss2	0.298202	0.363363	0.327404	0.324846	0.351704	0.502354	0.739456	0.850631	1.00214	0.99609	0.236443	0.272855	0.276981	0.288199	0.347671	0.473712	0.639293	0.783341	0.88292	0.99609	0.205773	0.244468	0.282567	0.303982	0.36222	0.507278	0.714775	0.941857	1.03427	0.99609	0.22845	0.274083	0.334931	0.34947	0.414274	0.534035	0.736336	0.835209	0.945875	0.99609	0.0950412	0.15661	47.1606	-0.0703332	0.310341	0.989517	46.4148	-0.0520409	0.217433
acss3	0.28587	0.329279	0.289549	0.294025	0.376123	0.725315	0.900672	0.973344	0.988412	0.99609	0.0807608	0.117307	0.147033	0.15881	0.325928	0.632045	0.909351	0.970934	0.959295	0.99609	0.152457	0.170559	0.227522	0.234218	0.418264	0.759673	0.976114	1.22778	1.10796	0.99609	0.173011	0.180257	0.241189	0.214656	0.383199	0.662843	0.924982	0.945154	1.0633	0.99609	0.317959	0.42001	49.0717	-0.112746	0.289783	0.993433	48.4854	-0.105688	0.09835
acta1	0.782259	0.852688	0.810398	0.858027	0.791739	0.824307	0.877287	0.984493	1.01002	0.99609	0.695474	0.76088	0.832424	0.787292	0.701273	0.828582	0.891613	0.9812	0.967132	0.99609	0.67607	0.775886	0.782159	0.785949	0.777196	0.859006	0.917344	0.967668	0.996352	0.99609	0.512911	0.575194	0.681057	0.628667	0.628688	0.721099	0.818509	0.948789	0.967954	0.99609	0.0088194	0.0230872		-0.0429613	0.819055	0.926688		-0.0332128	0.755799
acta1b	0.475222	0.356517	0.563946	0.666123	0.823729	1.15146	1.38974	1.40792	1.29235	0.99609	0.547262	0.422969	0.49767	0.828742	0.613592	0.920239	1.25268	1.14982	1.25544	0.99609	0.257515	0.332599	0.783331	0.703198	0.978736	0.833056	1.36636	1.20625	1.33495	0.99609	0.428433	0.659126	0.439876	0.540746	0.727952	0.90056	1.17414	1.11105	1.22665	0.99609	0.701162	0.77483	57.0477	-0.0773624	0.432664	0.670537		-0.0514324	0.492074
acta2	0.996081	1.35062	1.20232	1.11925	0.981425	1.17125	0.918405	1.08075	1.02003	0.99609	2.00247	2.09228	1.92203	1.94732	1.20327	1.56974	1.81277	1.65291	1.54276	0.99609	0.755404	0.831802	0.844423	0.896648	0.880041	0.976379	0.957569	1.03316	0.958701	0.99609	0.76278	0.826079	0.907806	0.780072	0.808515	0.916201	0.909186	1.1281	1.03758	0.99609	4.8158e-05	0.000302471		0.213151	1.18301	0.295616		0.882562	1.5
actb1	0.620831	0.575817	0.639614	0.673555	0.677838	0.554144	0.857982	1.08813	1.13162	0.99609	0.45826	0.579704	0.505075	0.628631	0.409381	0.609766	0.732294	0.935136	0.772059	0.99609	0.305938	0.301163	0.387845	0.423001	0.475773	0.60658	0.715966	0.823113	0.806826	0.99609	0.356962	0.439876	0.497368	0.487056	0.458994	0.634195	0.732827	0.931308	0.794039	0.99609	0.0029056	0.00913156		-0.534793	0.623633	0.911999	63.1147	-0.0349384	0.486807
actb2	0.776628	0.794315	0.649259	0.518987	0.503091	0.619555	0.764032	0.830615	0.955487	0.99609	0.966443	0.926762	0.795682	0.843201	0.747984	0.768123	1.08755	1.13709	1.17279	0.99609	0.52449	0.564416	0.406637	0.553161	0.524619	0.563569	0.626511	0.868939	0.975357	0.99609	0.414361	0.414078	0.35276	0.365768	0.452392	0.504312	0.685629	0.873392	0.874025	0.99609	2.01872e-06	2.14823e-05		-0.0505127	0.647165	0.674292
actba	0.504749	0.278116	0.169304	0.187532	0.268037	0.451285	0.663101	0.913546	0.992337	0.99609	0.318163	0.161889	0.0808727	0.122231	0.170176	0.355263	0.613769	0.86108	0.736036	0.99609	0.267001	0.190138	0.153072	0.178131	0.227704	0.395852	0.528758	0.686878	0.717249	0.99609	0.305609	0.256802	0.245673	0.253795	0.323416	0.505289	0.643853	0.870248	0.905868	0.99609	0.121315	0.190963	45.7435	-0.100098	0.279514	0.920636	44.7621	-0.0795364	0.144562
actc1a	0.869006	0.971529	0.904169	0.773491	0.724977	0.826778	0.953869	1.01052	0.973238	0.99609	1.41639	1.56124	1.32573	1.32882	0.846678	0.92755	1.15943	1.07262	1.11229	0.99609	1.17828	1.19052	0.633053	1.23116	1.03495	0.850454	0.651929	0.898691	0.91241	0.99609	0.587592	0.641818	0.568718	0.707253	0.652757	0.772953	0.843764	0.98251	1.02147	0.99609	0.0963615	0.15849		-0.219942	0.844992	0.535563		0.507044	1.43445
actc1b	0.341108	0.331031	0.305401	0.330919	0.349048	0.522738	0.725566	0.892705	1.02933	0.99609	0.347459	0.336924	0.316373	0.34371	0.334784	0.493202	0.784326	0.907277	0.914391	0.99609	0.315555	0.321652	0.308632	0.326448	0.405575	0.542266	0.757287	0.878668	0.875371	0.99609	0.362384	0.369886	0.364563	0.394262	0.468658	0.637593	0.893683	1.0194	1.07297	0.99609	0.111073	0.177616	47.1599	-0.0760138	0.313941	0.993327	47.1182	-0.0872515	0.322573
actl6a	0.141264	0.154209	0.181468	0.186975	0.203186	0.475422	0.795594	0.921729	0.948383	0.99609	0.101684	0.12147	0.147233	0.171564	0.218577	0.46234	0.776718	0.924921	0.990799	0.99609	0.14684	0.184037	0.211594	0.20941	0.2643	0.41694	0.668941	0.803156	1.01165	0.99609	0.137242	0.162207	0.178228	0.178384	0.202442	0.326342	0.556462	0.724137	0.947332	0.99609	4.76848e-05	0.000300925	46.7446	-0.105958	0.147371	0.994437	46.7149	-0.0989127	0.112995
actn1	0.314802	0.351738	0.455203	0.579819	0.606945	0.733266	0.80006	0.886796	0.92871	0.99609	0.245717	0.290474	0.441876	0.563493	0.606857	0.739494	0.866911	0.971119	0.992893	0.99609	0.301013	0.338216	0.411778	0.615473	0.693691	0.811343	0.866683	0.958703	0.946877	0.99609	0.276453	0.326979	0.437391	0.597614	0.69341	0.821137	0.914401	0.969521	0.987222	0.99609	0.0163684	0.0380065	55.1409	-0.0292125	0	0.992349	54.4566	-0.03791	0.00377428
actn2b	0.226137	0.248384	0.286108	0.320695	0.418526	0.662331	0.824994	0.991584	0.968316	0.99609	0.188824	0.199933	0.218188	0.255467	0.304967	0.62205	0.784399	0.940382	1.00292	0.99609	0.156025	0.198426	0.230797	0.285431	0.448507	0.637253	0.880191	1.00244	0.986134	0.99609	0.204168	0.231346	0.301144	0.341335	0.485597	0.669034	0.964991	1.02111	1.09823	0.99609	0.0439783	0.0841317	49.3266	-0.0702182	0.226652	0.996442	48.0804	-0.0797859	0.179095
actn3a	0.187965	0.224516	0.290815	0.315356	0.457428	0.684416	0.867957	0.958867	1.00133	0.99609	0.175081	0.203881	0.286119	0.301582	0.424399	0.627161	0.809929	0.938095	0.92958	0.99609	0.17074	0.209891	0.288035	0.330569	0.458801	0.676067	0.839625	0.976037	0.966915	0.99609	0.210111	0.241347	0.323715	0.359812	0.468713	0.66049	0.91068	0.912222	1.00527	0.99609	0.709037	0.78109	49.9282	-0.0672748	0.1894	0.998105	49.3018	-0.0589916	0.155726
actn3b	0.220408	0.251154	0.306966	0.403583	0.57862	0.729105	0.859572	0.933542	0.98143	0.99609	0.186683	0.21033	0.26252	0.369541	0.536062	0.720447	0.876079	0.95747	1.00662	0.99609	0.215535	0.25393	0.295925	0.398092	0.579807	0.740778	0.867918	0.959584	0.966742	0.99609	0.217852	0.249284	0.304724	0.378676	0.552897	0.735202	0.905213	0.955638	0.985033	0.99609	0.548606	0.640423	51.808	-0.0502378	0.139539	0.998966	51.0328	-0.0595916	0.138191
actn4	0.290916	0.332685	0.412207	0.556535	0.649927	0.8094	0.918012	0.985728	0.971943	0.99609	0.24408	0.29168	0.381139	0.536963	0.627684	0.77421	0.894646	0.965269	1.01592	0.99609	0.245321	0.299684	0.371528	0.482742	0.646605	0.79668	0.933833	0.988548	0.984894	0.99609	0.228639	0.281438	0.370189	0.480779	0.64353	0.790969	0.955847	0.97701	1.02235	0.99609	0.0419512	0.0809086	54.6085	-0.0443414	0.192057	0.9973	53.9282	-0.0441226	0.108621
actr1	0.362473	0.37543	0.380217	0.380509	0.453683	0.64436	0.936306	0.99288	1.08244	0.99609	0.306245	0.312156	0.305258	0.292121	0.373627	0.548013	0.791733	0.915723	0.913785	0.99609	0.363497	0.370531	0.347948	0.331771	0.381749	0.502605	0.681065	0.827839	0.811379	0.99609	0.307693	0.317081	0.28151	0.286927	0.348929	0.542954	0.786238	0.962805	1.07825	0.99609	0.197662	0.283978	49.1215	-0.100416	0.372809	0.991217	47.8528	-0.0741211	0.286663
actr10	0.173434	0.181441	0.216536	0.297974	0.489787	0.704416	0.800273	0.913619	0.925849	0.99609	0.211101	0.282618	0.331097	0.368927	0.398274	0.591085	0.776147	0.878907	0.829994	0.99609																							50.0615	-0.0556775	0.0849439	0.991543	49.4276	-0.0423071	0.154647
actr2a	0.213908	0.243359	0.262286	0.317156	0.590728	0.811311	0.988312	0.995398	0.985552	0.99609	0.270575	0.30332	0.323488	0.375182	0.591768	0.764583	1.00433	1.03585	0.933528	0.99609	0.198595	0.239922	0.311139	0.398447	0.525402	0.790085	0.913663	0.942419	0.973002	0.99609	0.24439	0.276173	0.333119	0.444493	0.641043	0.835665	0.961664	1.04445	0.98619	0.99609	0.428815	0.529618	51.2571	-0.0898488	0.213652	0.997157	51.4643	-0.0776335	0.276618
actr2b	0.0922462	0.101759	0.133399	0.22618	0.47827	0.812944	0.889192	0.982761	0.90562	0.99609	0.109023	0.139651	0.161539	0.214465	0.447534	0.754907	1.07574	1.05243	0.963294	0.99609	0.0887615	0.119121	0.133614	0.271497	0.399523	0.684061	0.710108	0.764062	0.883747	0.99609	0.14719	0.207557	0.26015	0.342195	0.582665	0.888051	0.928713	1.19139	0.939869	0.99609	0.433676	0.533144	50.2686	-0.0971312	0.0737889	0.990209	49.869	-0.119233	0.128517
actr3	0.153831	0.18511	0.260783	0.418942	0.688102	0.901362	1.01531	1.02861	1.01058	0.99609	0.259919	0.304567	0.337288	0.42826	0.62346	0.800802	1.00883	1.0195	0.978996	0.99609	0.174984	0.20617	0.274691	0.417052	0.615899	0.793616	0.955334	0.948487	0.937191	0.99609	0.181509	0.220111	0.292397	0.447825	0.68737	0.876911	1.06719	1.13237	1.07582	0.99609	0.937245	0.962029	52.7385	-0.0879279	0.143295	0.99812	52.3156	-0.0708126	0.264495
acvr2aa	0.797567	0.980268	0.73091	0.67414	0.653951	0.658607	0.702621	0.862956	0.921708	0.99609	0.88314	1.03855	1.00594	0.747006	0.67459	0.690248	0.664906	0.897663	0.869522	0.99609																								-0.0441779	0.743989	0.468786		-0.0409239	0.823518
acy1	0.793811	0.851791	0.921688	0.890133	0.750985	0.897784	0.900529	0.991997	0.951844	0.99609	1.04346	0.982351	1.04128	0.998873	0.735226	0.920313	0.971955	1.03213	1.00431	0.99609	0.851142	0.909137	0.851398	0.85863	0.847063	0.873301	0.977212	0.980415	0.921102	0.99609	0.828593	0.866362	0.743211	0.79464	0.731354	0.837235	0.942246	1.01702	0.870332	0.99609	0.126995	0.197593		-0.0244144	0.846803	0.579616			1.5
acy3.1	0.318883	0.432632	0.524076	0.734953	0.656947	0.835705	0.763	0.898345	0.823248	0.99609	0.372812	0.679653	0.866133	0.761974	0.725584	0.935696	0.962594	0.963633	0.968742	0.99609	0.211992	0.424283	0.501536	0.650197	0.73384	0.678805	1.06637	0.736397	0.974062	0.99609	0.230871	0.261675	0.302187	0.441015	0.493303	0.521367	0.716604	0.795114	0.922034	0.99609	0.00326234	0.0100845	58.2067	-0.0248955	0	0.879008		-0.029655	0
acy3.2	0.270708	0.46326	0.687122	0.765384	0.720581	0.813483	0.872582	0.940946	0.972535	0.99609	0.253069	0.428777	0.695617	0.795653	0.657152	0.893117	0.964381	1.04596	1.09228	0.99609	0.261822	0.376847	0.556934	0.662664	0.756984	0.853773	1.01461	1.00909	0.99894	0.99609	0.212436	0.292646	0.473234	0.607757	0.733569	0.867807	0.996497	0.976706	1.04483	0.99609	0.000516648	0.00219276	59.3792	-0.0322293	0	0.911103	58.9668	-0.0420492	0
acyp1	0.0702842	0.0765676	0.121828	0.124935	0.156218	0.297328	0.467268	0.675348	0.814615	0.99609	0.213122	0.18071	0.219384	0.215199	0.215298	0.346811	0.637854	0.88357	1.08632	0.99609																							43.1615	-0.0664405	0.049547	0.99513	45.1357	-0.109735	0.199446
ada	0.332128	0.30799	0.397351	0.447787	0.642231	0.796818	0.91257	1.07	0.922991	0.99609	0.215442	0.226872	0.306171	0.541703	0.712242	0.894278	0.977914	1.04737	0.830179	0.99609	0.237288	0.272248	0.392232	0.543582	0.661941	0.980515	1.12426	0.906996	0.973489	0.99609	0.270283	0.301193	0.425358	0.610906	0.791977	0.924183	0.813382	0.831107	0.817794	0.99609	0.281757	0.379566	52.9282	-0.058641	0.296262	0.97979	53.8794	-0.0697108	0.154821
adal	0.191047	0.316541	0.624313	0.651213	0.671249	0.755415	0.796837	0.938925	0.920865	0.99609	0.255672	0.406804	0.713895	0.827229	0.793617	0.814356	0.853057	0.967966	1.00331	0.99609	0.175723	0.251873	0.478246	0.700944	0.702783	0.82481	0.842591	0.972972	0.964893	0.99609	0.23089	0.30622	0.524764	0.597892	0.625935	0.692495	0.73318	0.80852	0.802744	0.99609	0.0549165	0.101046	56.1419	-0.0331825	0	0.909355	59.2815	-0.0432513	0
adam10a	0.29547	0.380318	0.435877	0.423171	0.502989	0.62239	0.658412	0.812939	0.856935	0.99609	0.410327	0.498589	0.554031	0.577151	0.648478	0.756526	0.829002	0.954163	0.955307	0.99609	0.339743	0.415099	0.485076	0.585112	0.708458	0.83901	0.940068	0.96096	1.00078	0.99609	0.428642	0.494365	0.608235	0.653412	0.717095	0.846257	0.946151	0.973665	1.01059	0.99609	0.000113116	0.000618812	50.9778	-0.0315783	0.236191	0.980197	58.5503	-0.0284265	0.345283
adam10b	0.382851	0.536721	0.540189	0.621703	0.694203	0.758223	0.773112	0.883016	0.930855	0.99609	0.339932	0.483415	0.530756	0.551497	0.757492	0.775132	0.86553	0.935148	1.01202	0.99609	0.197153	0.254113	0.263634	0.372618	0.45996	0.578246	0.735942	0.894729	0.991394	0.99609	0.341371	0.42642	0.520296	0.67954	0.717278	0.823347	0.911327	0.973013	0.961331	0.99609	0.0388515	0.0764767	59.5307	-0.021713	0	0.974225	57.7699	-0.0297543	0.0909697
adam17a	0.443539	0.501404	0.446021	0.581572	0.560066	0.522554	0.555048	0.768831	0.859241	0.99609	0.450108	0.652264	0.904982	0.899765	0.912432	0.91819	1.00319	1.06072	1.09072	0.99609	0.341407	0.439665	0.548989	0.760342	0.769262	0.770357	0.794046	0.882136	0.947039	0.99609	0.581647	0.642472	0.735802	0.894422	0.863776	0.942094	0.901196	1.00108	1.01446	0.99609	0.823873	0.874741	54.3519	-0.0503586	0.491434	0.939791	63.0275	-0.0639882	0
adam17b	0.575505	0.637855	0.651054	0.625771	0.662583	0.716431	0.787631	0.927756	0.923258	0.99609	0.563107	0.821959	0.818622	0.666621	0.737777	0.829273	0.91107	1.15121	0.893313	0.99609																								-0.0288487	0.601002	0.97287		-0.0457928	0.717898
adam22	0.473487	0.620924	0.824626	0.799697	0.764148	0.84118	0.869031	0.95836	1.04514	0.99609	0.35315	0.52633	0.7368	0.801471	0.774212	0.842564	0.936812	0.988868	0.988444	0.99609	0.37898	0.515648	0.682335	0.815708	0.748432	0.801508	0.826333	0.86251	0.909955	0.99609	0.413754	0.569358	0.81527	0.831735	0.824577	0.8891	0.960839	0.954647	0.992912	0.99609	0.512341	0.60717		-0.0214287	0	0.855182	61.2648	-0.033767	0
adam9	1.08261	0.830353	0.771741	0.704728	0.633701	0.654107	0.642896	0.785865	0.852705	0.99609											0.300304	0.34967	0.632557	0.771311	0.804031	0.791397	0.883001	0.992042	1.10002	0.99609											2.5191e-07	3.8263e-06		-0.0680705	0.762486	0.25278
adamts13																															0.619211	0.582019	0.734205	0.835435	0.775487	0.869106	0.818587	0.906234	0.972834	0.99609
adar	0.399024	0.580277	0.52163	0.66139	0.541275	0.670618	0.858533	0.947644	0.952008	0.99609	0.440924	0.610299	0.778338	0.806666	0.723767	0.839663	0.977418	0.995052	0.993957	0.99609	0.299228	0.403365	0.420383	0.563942	0.556379	0.702629	0.915653	1.14791	1.02524	0.99609	0.265627	0.318498	0.35352	0.416378	0.462361	0.600133	0.827092	0.853978	0.965084	0.99609	8.71056e-05	0.000494376		-0.0386832	0.491467	0.91274		-0.0257718	0
adarb1b	0.256922	0.288815	0.273958	0.264702	0.259777	0.474037	0.87907	0.962511	0.956121	0.99609	0.167203	0.211678	0.195688	0.186134	0.210908	0.416513	0.848255	0.938603	0.899121	0.99609	0.241397	0.359267	0.407892	0.389634	0.322736	0.564472	0.699323	0.950836	0.974393	0.99609	0.165997	0.200966	0.223816	0.307123	0.238356	0.479371	0.817262	0.924303	0.890685	0.99609	0.214675	0.30298	46.897	-0.144429	0.263829	0.99549	46.5001	-0.14318	0.185015
adck3	0.149023	0.154111	0.148995	0.147089	0.188546	0.287271	0.491662	0.745792	1.02014	0.99609	0.121461	0.122966	0.13776	0.147611	0.171877	0.263125	0.49251	0.723689	0.977462	0.99609	0.136162	0.162433	0.22406	0.243391	0.293436	0.368876	0.545903	0.724822	0.881385	0.99609	0.120945	0.123599	0.170445	0.186671	0.228289	0.310391	0.534245	0.717441	0.945618	0.99609	0.00147076	0.00520807	43.6953	-0.0955304	0.14434	0.994491	43.5482	-0.0903288	0.120002
adcyap1r1a	0.255173	0.379574	0.436978	0.347893	0.593754	0.742859	0.946835	0.827643	1.15621	0.99609	0.128575	0.118455	0.309492	0.240051	0.341243	0.458369	0.453271	0.695695	0.941277	0.99609	0.198846	0.225908	0.416131	0.386779	0.394618	0.502289	0.754935	0.981958	0.978422	0.99609	0.146341	0	0.202441	0.229509	0.707632	0.670116	0.795683	0.636663	1.2547	0.99609	0.880629	0.919243	51.9972	-0.0561971	0.293563	0.920865	44.9031	-0.0535053	0.144911
add1	0.540826	0.580653	0.672164	0.797004	0.67004	0.775663	0.955915	0.955127	0.969869	0.99609	0.312918	0.325892	0.544869	0.87177	0.875198	0.953541	1.04784	1.10201	0.850794	0.99609	0.795579	0.878129	0.938126	0.806511	0.769797	0.881102	0.908236	0.912709	0.949659	0.99609	0.455914	0.510181	0.645891	0.687989	0.667762	0.713384	0.813946	0.84011	0.978427	0.99609	0.0286127	0.059809		-0.0202288	0.398032	0.89698	57.7173	-0.090777	0.261762
add2	0.169823	0.292553	0.356973	0.480034	0.694716	0.722123	0.893616	0.897259	1.07236	0.99609	0.186383	0.250401	0.350819	0.423947	0.553899	0.663792	0.792848	0.88866	1.01983	0.99609	0.232941	0.249347	0.541793	0.511081	0.665261	0.862695	1.00944	1.04945	1.23633	0.99609	0.228266	0.253993	0.336371	0.448204	0.608171	0.666718	0.886454	1.01195	0.939767	0.99609	0.131316	0.2036	53.6519	-0.0440866	0	0.979311	51.7038	-0.0410523	0.0445752
add3a	0.697024	0.793918	0.854596	0.789887	0.689722	0.996784	0.867632	0.888578	0.904724	0.99609	0.517511	0.623977	0.678087	0.708362	0.650844	0.713594	0.855684	0.897228	1.05147	0.99609	0.565539	0.702479	0.723582	0.724174	0.706409	0.816873	0.84963	0.912924	0.954766	0.99609	0.547325	0.657176	0.770455	0.824194	0.909864	0.938313	0.914725	0.987047	0.945151	0.99609	0.600508	0.68724		-0.00798929	0.304257	0.506179		-0.0298618	0.597156
adgrl2a																															0.45875	0.57078	1.08519	0.723267	0.575341	0.749262	2.07662	1.76615	2.1638	0.99609
adgrl3.1	0.368024	0.562928	0.709635	0.820324	0.787732	0.934087	0.824477	0.948846	0.881115	0.99609	0.442955	0.479022	0.811283	0.744244	0.506728	0.741766	0.842059	0.949158	1.03126	0.99609	0.400543	0.545155	0.587681	0.726962	0.766449	0.771869	0.912541	0.861173	0.94381	0.99609											0.964064	0.981071	62.0102	-0.0306915	0	0.855816
adh5	0.165392	0.215138	0.327359	0.463356	0.644005	0.7768	0.889274	0.933623	0.950471	0.99609	0.164903	0.195819	0.314051	0.454712	0.660917	0.751994	0.855212	0.945177	0.969973	0.99609	0.283776	0.566019	0.932574	0.554505	0.814878	0.86442	1.06573	1.19991	1.27588	0.99609	0.0559321	0.0777337	0.122095	0.175694	0.282638	0.461075	0.75277	0.973866	0.938384	0.99609	0.917156	0.948652	53.0737	-0.0488501	0	0.997449	52.831	-0.048859	0
adh8b	0.72995	0.997587	0.96671	0.88246	0.877483	0.902719	0.907499	0.9476	0.982713	0.99609	0.688067	0.87558	0.96701	0.932156	0.844624	0.908432	0.92597	0.949213	0.992293	0.99609	0.305601	0.434199	0.570575	0.693894	0.75239	0.884239	0.949198	0.968456	1.01268	0.99609	0.274287	0.397464	0.587108	0.697368	0.804014	0.872166	0.930805	0.927889	0.948182	0.99609	0	0		-0.00432999	0	0.265698			0
adhfe1	0.232973	0.195039	0.275904	0.438133	0.692151	0.914326	1.10755	0.996278	1.00127	0.99609	0.170718	0.224814	0.28671	0.404046	0.587225	0.766534	0.867996	0.980158	0.909071	0.99609	0.196938	0.247016	0.329729	0.410067	0.52809	0.733862	0.799121	0.853559	0.918548	0.99609	0.255852	0.31768	0.397364	0.499594	0.714786	0.763878	1.02483	0.878532	0.91765	0.99609	0.0746233	0.129528	52.7492	-0.0952885	0.205036	0.986511	52.0285	-0.0533925	0.0818866
adi1	0.127063	0.143427	0.146021	0.179232	0.260157	0.409841	0.630778	0.812594	0.951434	0.99609	0.132101	0.16976	0.197238	0.206316	0.309214	0.523605	0.850361	0.93585	1.04345	0.99609	0.133714	0.165377	0.180413	0.283855	0.395064	0.59062	0.816263	0.896609	1.03555	0.99609	0.162046	0.23443	0.340416	0.45121	0.541602	0.741166	0.928376	0.973993	1.00708	0.99609	0.000172994	0.00088347	45.6421	-0.0700091	0.108193	0.999309	47.619	-0.0957709	0.156411
adka	0.170168	0.174262	0.219055	0.298751	0.300062	0.470106	0.664902	0.875091	0.890722	0.99609	0.186893	0.190631	0.23258	0.282258	0.286527	0.447636	0.741288	0.95943	1.07965	0.99609	0.321574	0.328984	0.380107	0.404249	0.467521	0.564677	0.742004	0.887063	0.998041	0.99609	0.341943	0.340155	0.41241	0.44357	0.485464	0.573573	0.74856	0.850074	0.974084	0.99609	3.787e-09	1.18088e-07	46.6994	-0.0599591	0.151838	0.991671	46.5792	-0.0971456	0.212313
adkb	0.122533	0.135229	0.142052	0.138039	0.172428	0.254599	0.454864	0.70786	0.906236	0.99609	0.105628	0.124385	0.148196	0.144747	0.175044	0.23832	0.476426	0.758315	0.959679	0.99609	0.134634	0.144559	0.171822	0.193345	0.243062	0.31545	0.494078	0.68664	0.928537	0.99609	0.170447	0.205414	0.232555	0.244211	0.287272	0.365851	0.531811	0.728811	0.894692	0.99609	6.84249e-05	0.000405728	43.1372	-0.0854603	0.11972	0.999292	43.4889	-0.0970905	0.121751
adnp2b	1.90058	2.14229	2.28562	1.89747	1.66252	1.61889	1.20088	1.02582	1.07394	0.99609	2.81178	3.34628	3.27624	2.78703	2.06355	1.93733	1.44766	1.3144	0.905303	0.99609											0.667262	0.788664	0.930706	1.05648	1.00802	1.04901	0.975106	1.04331	0.964212	0.99609	2.36533e-07	3.64495e-06		0.710759	1.5	0.327398		0.392044	1.5
adob	0.200652	0.251668	0.263693	0.30949	0.4012	0.569807	0.695639	0.822397	0.895478	0.99609	0.147642	0.208171	0.283827	0.282002	0.366138	0.559807	0.691606	0.920509	0.90742	0.99609	0.190663	0.228054	0.252162	0.359572	0.441652	0.613515	0.708251	0.840741	0.955504	0.99609	0.160921	0.204715	0.265942	0.287736	0.384226	0.551728	0.658537	0.815089	0.847912	0.99609	0.916701	0.948499	48.2357	-0.0454119	0.140656	0.995754	48.0085	-0.0548394	0.143266
adpgk	0.667194	0.9587	0.931588	0.998396	0.862307	1.00294	0.923076	1.0099	1.01775	0.99609	0.326351	0.52653	0.649073	0.689263	0.702735	0.765825	0.821673	0.919687	0.983832	0.99609	0.34211	0.64973	0.69642	0.995254	0.844561	0.856761	0.826361	0.925507	0.955124	0.99609	0.309824	0.527838	0.640752	0.842002	0.775115	0.867592	0.855155	0.941843	0.925075	0.99609	0.267316	0.363717			0	0.712402	60.0526	-0.02448	0
adprh	0.250541	0.678286	0.208799	0.979826	0.359805	0.494258	0.901081	1.12349	1.03242	0.99609	0.244444	0.496503	0.307058	0.693115	0.280349	0.408506	0.711847	0.9217	0.980991	0.99609	0.195784	0.224386	0.289887	0.27209	0.289326	0.422991	0.739576	0.861792	0.965179	0.99609	0.233254	0.312726	0.298808	0.3523	0.321156	0.427296	0.639379	0.836743	0.891929	0.99609	0.078334	0.134865	44.9859	-0.714615	0.495252	0.594801	45.7925	-0.129937	0.399378
adprhl2	0.349126	0.382315	0.519551	0.471072	0.405237	0.68081	1.05567	1.13549	0.938468	0.99609	0.243014	0.254405	0.299719	0.265701	0.228292	0.520144	1.05738	1.05613	1.01499	0.99609											0.207784	0.248403	0.290027	0.305101	0.312127	0.445286	0.704036	0.950363	0.877728	0.99609	0.0767537	0.132505	47.5196	-0.761507	0.42546	0.94829	47.2229	-0.984669	0.258226
adrbk2	0.098663	0.0895557	0.113359	0.17707	0.310766	0.54229	0.730069	0.845538	0.865325	0.99609	0.126335	0.192583	0.177506	0.195286	0.226875	0.360743	0.748798	0.925718	1.00231	0.99609											0.120172	0.19037	0.198955	0.211359	0.244711	0.315941	0.628634	0.804351	0.818934	0.99609	0.0872953	0.146952	47.2675	-0.060381	0.00909721	0.988582	45.9144	-0.11771	0.167236
adrm1	0.186555	0.241303	0.220014	0.291014	0.491544	0.647724	0.854619	0.872643	1.03542	0.99609	0.151798	0.181636	0.235791	0.278313	0.534858	0.683629	0.966132	1.00127	0.997227	0.99609	0.198835	0.201319	0.244465	0.327804	0.504984	0.69081	0.902552	1.0133	1.05962	0.99609	0.131592	0.161808	0.238448	0.286167	0.464321	0.728409	1.10809	1.02441	1.01325	0.99609	0.218338	0.307169	49.7502	-0.0609843	0.1545	0.988391	50.3699	-0.0782411	0.147474
adsl	0.199736	0.287675	0.735535	0.8978	0.857047	0.894901	0.953832	1.01062	1.03194	0.99609	0.173895	0.277894	0.656725	0.771777	0.720987	0.781443	0.858635	0.93094	0.982353	0.99609	0.200494	0.390995	0.655634	0.747599	0.711666	0.826845	0.885142	0.967204	0.968445	0.99609	0.201247	0.380187	0.705478	0.85018	0.828021	0.874948	0.94012	0.978217	1.02263	0.99609	0.706702	0.77943	58.7209	-0.116941	0.117067	0.951741	57.142	-0.042901	0
adss	0.204237	0.236576	0.270925	0.317956	0.367596	0.560735	0.804214	0.959872	0.983916	0.99609	0.317015	0.364298	0.409748	0.392394	0.446594	0.521419	0.728489	0.876756	0.91052	0.99609	0.326118	0.406865	0.494163	0.545016	0.664196	0.791938	1.00782	1.20946	1.08976	0.99609	0.38058	0.485543	0.531025	0.578627	0.613366	0.700168	0.885888	0.894451	1.00464	0.99609	4.59879e-07	6.28303e-06	48.1981	-0.0743108	0.224687	0.997753	48.6571	-0.0510495	0.336037
adssl	0.119024	0.155527	0.233133	0.287292	0.335631	0.496501	0.739222	0.887731	0.995266	0.99609	0.189329	0.213994	0.277703	0.361566	0.374574	0.536259	0.755963	0.916246	1.0728	0.99609	0.165452	0.200348	0.275805	0.325123	0.401579	0.54016	0.8015	0.897028	0.930407	0.99609	0.213216	0.251314	0.347918	0.403074	0.437649	0.596021	0.835289	0.96517	1.01503	0.99609	0.0551286	0.10133	47.5409	-0.0637778	0.128973	0.994863	48.1326	-0.0648687	0.211026
adssl1	0.232597	0.241374	0.280951	0.36325	0.542421	0.692821	0.844847	0.952452	0.944101	0.99609	0.1756	0.198095	0.22116	0.362159	0.519947	0.697251	0.800778	0.904847	0.911863	0.99609	0.169728	0.207385	0.286499	0.409305	0.656889	0.821127	1.0137	1.04116	1.02503	0.99609	0.162884	0.204406	0.276079	0.392819	0.657543	0.797112	0.896266	0.913581	0.957579	0.99609	3.26351e-05	0.000217062	50.8864	-0.0542535	0.170995	0.996464	50.6525	-0.0482924	0.0381352
aebp1	1.17102	1.01546	0.851922	0.712959	0.519353	0.719606	0.690731	0.96693	1.04474	0.99609	1.04506	1.2609	1.04773	0.798176	0.853743	0.919221	1.18257	1.25581	1.1616	0.99609	0.930024	1.03462	1.02322	0.838176	0.718452	0.76794	0.781544	0.864904	0.918218	0.99609	1.07638	1.07879	1.08929	0.864615	0.628352	0.726239	0.908551	0.819229	1.06606	0.99609	0.134182	0.206734			0.825498	-0.464297		0.166927	1.15298
afg3l2	0.453738	0.489534	0.517053	0.47335	0.513223	0.52875	0.74155	0.88233	1.02817	0.99609	0.305163	0.331517	0.329089	0.324544	0.447969	0.546287	0.703398	0.87471	0.816465	0.99609	0.270594	0.296825	0.354265	0.360702	0.457283	0.583694	0.742181	0.858069	0.962498	0.99609	0.344642	0.426994	0.464393	0.469612	0.535049	0.641665	0.764535	0.838704	0.944947	0.99609	0.604445	0.690552	50.8027	-0.0674264	0.479773	0.986378	48.6103	-0.0434852	0.252984
afmid	0.177043	0.22931	0.22127	0.258063	0.479441	0.568202	0.768549	0.914963	0.983019	0.99609	0.190275	0.208106	0.24921	0.358072	0.622363	0.668365	0.878282	0.940465	0.990739	0.99609	0.152755	0.199382	0.226382	0.286564	0.459487	0.617557	0.702177	0.926935	1.02172	0.99609	0.16584	0.216831	0.242305	0.302508	0.526577	0.653187	0.832242	0.907939	0.895334	0.99609	0.77273	0.833246	48.8249	-0.0581542	0.147439	0.992589	51.3394	-0.0543673	0.0986291
afp4	1.35571	1.48106	1.64102	0.92625	0.749108	0.819943	0.937044	0.890643	0.857092	0.99609	1.31151	1.21631	1.21739	1.30709	0.849728	0.740672	0.956984	0.910567	0.994492	0.99609	1.02335	1.06962	1.10512	1.12157	0.969821	0.915476	0.825303	0.873428	0.832537	0.99609	0.944337	1.08736	1.13762	1.19965	1.07481	1.02352	0.803917	1.02918	0.78968	0.99609	0.000522471	0.00220863		0.556499	1.49263	0.793585		0.1538	1.26451
agap1	0.288238	0.299395	0.445052	0.495491	0.620108	0.79192	0.878399	0.965788	0.945298	0.99609	0.144758	0.168467	0.301361	0.418805	0.51658	0.757247	0.906274	0.884532	1.01116	0.99609	0.199131	0.190285	0.255767	0.377969	0.573255	0.706079	0.848079	0.971821	0.92536	0.99609	0.463398	0.623646	0.861846	0.686729	0.659979	0.851708	0.783951	0.913651	0.895066	0.99609	0.213023	0.300905	54.0532	-0.0415768	0.166586	0.992493	51.7377	-0.0528122	0.0326593
agfg1a	0.317321	0.56722	1.12265	1.34384	1.22803	1.26848	0.945352	0.944724	0.925969	0.99609	0.116736	0.237254	0.435926	0.55851	0.588241	0.54666	0.595427	0.622432	0.850619	0.99609	0.460078	0.751649	1.10821	1.38758	1.28393	1.19666	0.878309	1.03283	0.902117	0.99609	0.49198	0.618027	1.17351	1.58965	1.45579	1.43313	1.1045	1.19141	1.00154	0.99609	0.000821007	0.00319542	60.5115	-0.70489	0.31732	0.70473	50.0137	-0.0278978	0
agfg1b	0.239004	0.279273	0.383579	0.598658	0.760823	0.92151	0.966881	1.13867	1.04728	0.99609	0.253456	0.312182	0.378213	0.54794	0.859805	0.952753	1.05631	1.03779	1.00996	0.99609	0.375358	0.373844	0.45415	0.553577	0.774845	0.88786	0.881474	0.971208	1.05354	0.99609											0.00738912	0.0198615	55.0079	-0.0653713	0.180739	0.976304	54.6092	-0.0914108	0.266407
aglb	0.137935	0.137085	0.144291	0.15149	0.202068	0.301762	0.527604	0.810915	0.978477	0.99609	0.100279	0.110256	0.121335	0.120514	0.170972	0.228372	0.464922	0.761234	0.973159	0.99609	0.1348	0.156747	0.186439	0.185339	0.226552	0.305885	0.523337	0.816545	0.995427	0.99609	0.145241	0.165252	0.188617	0.185159	0.193769	0.271325	0.473333	0.765038	0.990044	0.99609	0.122502	0.192638	44.2374	-0.0929843	0.133887	0.999631	43.4357	-0.100882	0.107777
agmat	0.682675	1.07836	0.793171	0.913874	0.686416	0.792698	0.788219	0.878465	0.86861	0.99609	0.628162	1.01627	0.784668	0.976034	0.716286	0.819401	0.886663	0.939489	0.94242	0.99609	0.528823	0.684342	0.783116	0.768009	0.784697	0.849405	0.919021	0.964022	0.952881	0.99609	0.568542	0.740993	0.913855	0.902371	0.87502	0.99227	1.06468	1.07219	1.1203	0.99609	0.00876972	0.0229787		-0.0396078	0.824968	0.182284		-0.0166248	0.819601
ago2	0.698622	0.88104	0.85458	0.775343	0.706304	0.771561	0.820206	0.909136	0.940883	0.99609	0.550449	0.733722	0.772491	0.728123	0.664929	0.834426	0.90046	0.971756	1.07186	0.99609	0.479545	0.654116	0.826155	0.717114	0.738722	0.82216	0.886892	0.975215	0.93121	0.99609	0.468849	0.648212	0.864346	0.86326	0.805026	0.857665	0.98834	0.99362	1.01258	0.99609	0.0119057	0.0294229		-0.0282029	0.780075	0.660638		-0.0335287	0.67652
ago3a	0.5069	0.695945	0.764414	0.706081	0.685022	0.762111	0.894612	1.03921	0.993514	0.99609	0.51543	0.667519	0.703729	0.728089	0.607037	0.79623	0.894936	0.928431	1.01315	0.99609	0.462781	0.632749	0.764595	0.702192	0.754394	0.786668	0.854264	1.01705	0.904417	0.99609	0.447472	0.70282	0.944229	0.999031	0.96036	0.96419	1.14568	1.07078	1.10885	0.99609	0.0206836	0.0458952		-0.0467979	0.663562	0.848984		-0.0281988	0.604733
ago3b																															0.446368	0.634629	0.663524	0.753399	0.87792	0.944057	0.915949	0.763682	0.814403	0.99609
ago4	0.59343	0.733396	0.725877	0.717493	0.731842	0.783303	0.901261	0.980207	0.99828	0.99609	0.634227	0.827731	0.860811	0.745689	0.744494	0.777649	0.845975	0.954042	0.94236	0.99609	0.370338	0.50678	0.653771	0.706684	0.714	0.796867	0.774138	0.929622	0.88671	0.99609	0.3936	0.508101	0.59041	0.652024	0.624679	0.749673	0.775929	1.06173	0.919018	0.99609	8.1751e-07	1.01253e-05		-0.0298798	0.678127	0.932857		-0.0290658	0.758463
agpat3	0.319439	0.35584	0.315641	0.317719	0.347744	0.430134	0.596978	0.769081	0.933578	0.99609	0.400774	0.438247	0.366965	0.360867	0.364094	0.414839	0.586151	0.711389	0.839018	0.99609	0.305346	0.305359	0.334862	0.408256	0.443217	0.532409	0.638007	0.823485	0.911184	0.99609	0.166264	0.194435	0.239951	0.272644	0.342159	0.472647	0.660126	0.827492	1.00125	0.99609	0.000877002	0.00336639	45.3675	-0.0655428	0.314036	0.995632	45.0397	-0.0579959	0.373458
agpat9l	0.176597	0.194996	0.208366	0.247016	0.254704	0.373194	0.499442	0.715001	0.917055	0.99609	0.139481	0.158189	0.207746	0.201325	0.235927	0.366385	0.548569	0.698181	0.874107	0.99609	0.181237	0.207533	0.243054	0.26949	0.32724	0.412374	0.582007	0.745519	0.784704	0.99609	0.176865	0.19999	0.244842	0.263523	0.303521	0.412603	0.628985	0.778364	0.932436	0.99609	0.00691439	0.0187389	44.0704	-0.067963	0.183942	0.99751	44.2963	-0.0611413	0.130614
agps	0.146893	0.172793	0.190993	0.227513	0.398436	0.671411	0.843463	0.963646	0.983601	0.99609	0.108522	0.124833	0.150912	0.180505	0.370733	0.674992	0.889453	0.993742	1.07618	0.99609	0.0660868	0.108444	0.134084	0.161654	0.332829	0.518107	0.781104	0.89577	0.929286	0.99609	0.137974	0.158614	0.177531	0.230122	0.313739	0.5176	0.783356	0.898143	0.987177	0.99609	7.28324e-05	0.000427558	49.0466	-0.080137	0.135383	0.998077	48.9172	-0.0990944	0.10672
agr2	0.240527	0.246752	0.287563	0.303585	0.423839	0.987364	0.816683	0.893927	0.770135	0.99609	0.300344	0.290281	0.306923	0.279154	0.424911	0.823252	0.924714	1.02185	0.966443	0.99609	0.207851	0.275944	0.322647	0.356072	0.513351	0.724944	0.78008	0.963061	0.893557	0.99609	0.285152	0.34015	0.438848	0.467506	0.606349	0.76716	0.875003	1.04377	1.08016	0.99609	0.06062	0.109525	50.1265	-0.267217	0.268694	0.893154	49.6934	-0.134745	0.288934
agrn	0.878587	0.929338	0.833971	0.744819	0.657498	0.76044	0.834221	0.931153	0.964938	0.99609	0.881457	0.97849	0.917994	0.816399	0.751936	0.796321	0.95377	1.04047	1.01313	0.99609	0.777117	0.824766	0.782102	0.814555	0.775215	0.834892	0.90577	0.946138	0.943903	0.99609	0.774469	0.810298	0.81112	0.802867	0.718187	0.818061	0.953616	1.03865	1.01977	0.99609	0.00459162	0.0133298		-0.0411694	0.801865	0.519664		-0.202861	0.857099
agt	0.325987	0.311946	0.298687	0.334985	0.473543	0.671092	0.818068	0.976044	0.930021	0.99609	0.313256	0.432629	0.503013	0.440368	0.562654	0.749123	0.876114	0.99805	1.00958	0.99609	0.360006	0.405422	0.385967	0.439946	0.621978	0.787209	1.00944	1.02002	1.04981	0.99609	0.381192	0.429362	0.440963	0.493145	0.651817	0.811564	0.963515	0.963399	0.970083	0.99609	0.00662492	0.0180838	49.733	-0.064732	0.286608	0.989557	52.7677	-0.0522647	0.374129
agxt2	0.178911	0.203521	0.269301	0.30911	0.474519	0.700942	0.829979	0.952325	0.94946	0.99609	0.178006	0.208331	0.247056	0.286609	0.532188	0.688466	0.899765	0.944622	1.0593	0.99609	0.218749	0.237494	0.292131	0.347566	0.505214	0.70527	0.967791	1.1486	1.06183	0.99609	0.39717	0.40881	0.404449	0.384059	0.462674	0.599725	0.703258	0.885455	0.841739	0.99609	0.135276	0.208035	50.1265	-0.0604172	0.143041	0.996348	50.338	-0.0691678	0.157343
agxta	1.09231	1.29951	1.23256	1.02708	0.966634	0.960967	0.99316	1.01966	0.972224	0.99609	0.77446	0.90673	0.884673	0.841944	0.738508	0.818358	0.815853	0.899949	0.96989	0.99609	0.680907	0.856466	0.854069	0.912137	0.812172	0.850679	0.879325	0.979016	0.925031	0.99609	0.703081	0.877582	0.943977	0.921365	0.894736	0.98499	0.993663	0.972911	0.959983	0.99609	0.032801	0.0670568		0.239974	1.20813	0.791114		-0.0344848	0.825046
agxtb	0.219585	0.315282	0.466515	0.517138	0.668234	0.794826	0.925336	0.951119	0.960619	0.99609	0.208397	0.354065	0.480019	0.70223	0.852534	0.890673	0.990438	0.968984	1.02978	0.99609	0.259561	0.318915	0.407057	0.619268	0.807518	0.978122	1.06105	1.13336	1.07437	0.99609	0.155043	0.259391	0.37425	0.553285	0.757883	0.939814	0.976646	1.01025	0.945601	0.99609	0.036552	0.0727335	54.9409	-0.0408654	0	0.993552	57.1428	-0.0557496	0
ahctf1	1.09719	1.29045	1.18888	1.0059	0.776852	0.785963	0.753894	0.938425	0.929431	0.99609	0.139687	0.255315	0.5197	0.664483	0.518349	0.724158	0.798246	0.869885	0.945686	0.99609	0.416035	0.580128	0.682824	0.716936	0.733739	0.770447	0.875592	0.898807	0.92185	0.99609											0.852882	0.896398		0.10705	1.19364	0.36428	53.9059	-0.0345441	0
ahcy	0.160717	0.175282	0.187956	0.220347	0.366077	0.650216	0.973215	1.03796	1.0311	0.99609	0.130716	0.155461	0.165604	0.185346	0.308225	0.554462	0.887328	0.972894	0.969563	0.99609	0.191418	0.229128	0.288423	0.367492	0.548856	0.744426	0.976912	1.03511	1.01519	0.99609	0.140786	0.178947	0.232393	0.318021	0.507469	0.716034	0.961902	0.999322	1.05081	0.99609	2.63991e-06	2.66555e-05	48.7583	-0.116282	0.173604	0.996008	47.8681	-0.106228	0.143518
ahcyl1	0.189245	0.266355	0.307106	0.335918	0.443883	0.532778	0.809231	0.906679	0.99157	0.99609	0.226097	0.28205	0.392984	0.356869	0.417499	0.519609	0.749363	0.907629	0.954403	0.99609	0.163885	0.206706	0.259925	0.275269	0.348969	0.496619	0.695978	0.869778	0.944548	0.99609	0.196401	0.204967	0.231892	0.309612	0.456612	0.564836	0.839797	0.931356	1.00249	0.99609	0.0335624	0.0680881	48.8228	-0.058367	0.214545	0.991216	48.3617	-0.0567248	0.269046
ahcyl2	0.319313	0.369989	0.488083	0.520846	0.570512	0.620514	0.810272	0.925493	1.009	0.99609	0.221158	0.341625	0.43205	0.474795	0.531024	0.62471	0.714117	0.890143	0.9422	0.99609	0.185928	0.238217	0.373537	0.419788	0.533264	0.639196	0.838715	1.01943	1.07781	0.99609	0.176388	0.216201	0.326602	0.372467	0.471814	0.566957	0.852751	0.95792	1.04553	0.99609	4.27161e-06	3.95871e-05	53.1778	-0.0371283	0.303925	0.975944	52.1418	-0.0326537	0.0892534
ahnak	2.41158	2.33145	1.58726	1.13797	0.74026	0.695645	0.750325	0.903416	0.892466	0.99609	2.42816	2.50165	1.87964	1.22283	0.845663	0.833972	0.84919	0.96063	0.92547	0.99609	1.99307	2.07158	1.78381	1.28698	1.02571	0.895928	0.859277	0.948631	0.934539	0.99609	1.94628	1.97431	1.82525	1.25657	0.980309	0.921645	0.866374	0.99829	0.915402	0.99609	9.91106e-07	1.17274e-05		0.578659	1.5	0.530148		0.580386	1.5
ahsa1b	0.327418	0.365478	0.450975	0.525995	0.524005	0.726248	0.821264	0.998147	1.02855	0.99609	0.209027	0.242232	0.286225	0.36137	0.34562	0.460751	0.665023	0.798546	0.909799	0.99609	0.3146	0.349007	0.395392	0.456769	0.528379	0.622611	0.748531	0.880321	0.949409	0.99609	0.207629	0.283488	0.3579	0.368419	0.440595	0.613377	0.772723	0.889168	0.941024	0.99609	0.995185	0.996689	52.8141	-0.0452301	0.329753	0.979163	46.8647	-0.0511628	0.206518
ahsg1	0.636236	0.707764	0.5728	0.650679	0.717003	0.907402	0.904706	1.05276	1.03195	0.99609	0.66972	0.667817	0.620218	0.724704	0.884708	0.76918	1.14479	0.99055	0.968559	0.99609	0.557284	0.477042	0.394348	0.636434	0.706653	0.933262	1.0768	0.894659	0.984977	0.99609											0.0811032	0.138586		-0.051438	0.634304	0.930915		-0.0340113	0.644463
ahsg2	0.435863	0.390955	0.295046	0.327672	0.437389	0.670685	0.841405	0.938959	0.959919	0.99609	0.441578	0.318062	0.286992	0.325437	0.483265	0.688181	0.948647	0.961744	1.06928	0.99609	0.382748	0.315032	0.277031	0.38785	0.553911	0.696617	0.931125	0.94756	1.05797	0.99609	0.395254	0.350896	0.347911	0.375159	0.550912	0.793852	0.97912	1.01616	0.9691	0.99609	0.00620617	0.0171617	49.2979	-0.0768616	0.35259	0.970835	49.5806	-0.0960389	0.340783
aif1l	1.33023	1.42297	1.5944	1.822	1.72532	1.48167	1.19217	1.09822	1.03965	0.99609	1.34557	1.57766	1.68425	1.93361	1.72776	1.34456	1.20037	1.0498	0.992613	0.99609	1.28891	1.46074	1.63618	1.99481	1.81174	1.46435	0.936847	1.06757	0.937691	0.99609	1.22	1.42165	1.56426	1.79374	1.52304	1.24218	0.911957	1.07819	0.956381	0.99609	0.149195	0.226031		0.140134	1.5	0.722304		0.0960894	1.5
aifm1	0.856737	0.981009	0.908472	0.807619	0.764675	0.904092	0.865632	0.934358	0.904258	0.99609	0.796001	0.906869	0.931919	0.878543	0.803018	0.896785	1.01003	1.02385	1.00971	0.99609	0.629586	0.748175	0.779943	0.879402	0.779555	0.914411	0.947066	0.976992	0.987271	0.99609	0.672421	0.800752	0.853735	0.89637	0.846498	0.92222	0.955293	1.00014	0.953842	0.99609	0.000210566	0.00104027		-0.0154768	0.870973	0.286157		-0.181881	0.86327
aifm4	0.616525	0.758325	0.866172	0.763848	0.682504	0.752945	0.911457	0.934725	0.899452	0.99609	0.556468	0.708805	0.813783	0.786453	0.779285	0.862501	0.946163	1.08769	1.12983	0.99609	0.610847	0.75642	0.853801	0.79301	0.766737	0.821807	0.936652	0.959093	1.01694	0.99609	0.554578	0.696672	0.786076	0.77984	0.724817	0.816094	0.876035	0.97903	0.978747	0.99609	0.931479	0.958232		-0.0165441	0.702054	0.644172		-0.0206685	0.27079
aifm5											0.413815	0.5102	0.684262	0.687793	0.762328	0.771412	0.920187	0.954902	0.999899	0.99609	0.197121	0.286143	0.420426	0.409745	0.485888	0.626298	0.789536	0.93883	0.939971	0.99609											4.15769e-06	3.88711e-05					61.3657	-0.0255922	0
aim1a	1.00478	0.944305	0.74147	0.680811	0.691519	0.832194	0.88267	0.966598	1.023	0.99609	0.381455	0.449452	0.403406	0.372412	0.449296	0.670626	0.855616	0.979872	1.00836	0.99609	0.133827	0.132203	0.207858	0.232801	0.318216	0.455924	0.672548	0.847636	0.943988	0.99609	0.514079	0.532142	0.509872	0.460957	0.433036	0.562258	0.651783	0.851061	0.902977	0.99609	0.00129534	0.00467432		-0.0378819	0.814993	0.412882	49.6434	-0.0789278	0.392709
aimp1	1.06875	0.954657	0.768869	0.574536	0.431164	0.411526	0.492852	0.722518	0.848953	0.99609	1.35356	1.31321	1.11771	0.903802	0.61856	0.524855	0.707665	0.859497	0.862503	0.99609	1.23475	1.16433	1.03036	0.946597	0.756492	0.621669	0.647157	0.838679	0.904476	0.99609	0.865509	0.774647	0.741848	0.588274	0.501426	0.479682	0.53285	0.749084	0.861802	0.99609	0.557218	0.64734		-0.0846207	0.675794	0.204837		0.125924	1.33664
aimp2	0.441145	0.467554	0.375085	0.461652	0.49534	0.582445	0.783674	0.858113	1.00913	0.99609	0.320108	0.370368	0.467065	0.434267	0.474647	0.504297	0.702242	0.806315	0.851151	0.99609											0.140991	0.147593	0.894909	0.375456	0.382394	0.615245	0.601011	0.735856	0.770651	0.99609	0.206383	0.293229	50.3805	-0.0533238	0.420184	0.981083	49.5832	-0.0375724	0.327018
aip	0.307583	0.382442	0.394011	0.42373	0.491334	0.590791	0.747644	0.890296	0.866151	0.99609	0.391196	0.422411	0.440039	0.476164	0.478527	0.614008	0.873962	0.941253	0.927236	0.99609	0.398921	0.444631	0.456226	0.572412	0.643815	0.687844	0.683522	0.896258	0.921957	0.99609	0.469351	0.538558	0.596972	0.596515	0.654931	0.702786	0.756127	0.971504	0.864187	0.99609	0.00073734	0.00292125	50.6558	-0.038723	0.283486	0.98369	50.2192	-0.0683457	0.418261
ak1	0.188654	0.179242	0.172588	0.202187	0.314336	0.631852	0.740373	0.877205	0.870828	0.99609	0.200193	0.199157	0.204603	0.252652	0.398921	0.716419	1.15693	1.12946	1.0086	0.99609	0.19284	0.166958	0.176566	0.212718	0.31685	0.556302	0.729074	0.86678	0.929948	0.99609	0.23363	0.209974	0.204788	0.23601	0.340882	0.609993	0.746411	1.05886	0.800461	0.99609	0.180156	0.263596	47.8619	-0.0637909	0.119084	0.973611	49.1995	-0.14042	0.210905
ak2	0.293288	0.270127	0.247753	0.259039	0.388471	0.622603	0.749188	0.874011	0.91145	0.99609	0.287076	0.270368	0.274867	0.273708	0.396186	0.678625	0.818061	0.950347	0.960601	0.99609	0.436707	0.420376	0.435504	0.599235	0.711909	0.832033	0.854632	0.950177	0.967937	0.99609	0.399707	0.371833	0.418013	0.531076	0.642659	0.762438	0.808042	0.899093	0.926026	0.99609	9.06608e-13	9.80802e-11	48.3391	-0.0587299	0.223218	0.979686	48.9806	-0.0762248	0.250446
ak3	0.348826	0.347261	0.296932	0.392881	0.626628	0.827408	0.935636	1.00288	0.932393	0.99609	0.215487	0.228488	0.268543	0.44218	0.626289	0.811617	0.86251	0.920427	0.918898	0.99609	0.193892	0.220952	0.250861	0.370615	0.586782	0.818166	0.929746	0.961113	1.00599	0.99609	0.19715	0.216212	0.267757	0.393889	0.701797	0.869955	0.859708	0.928655	0.884497	0.99609	0.268792	0.365351	51.9244	-0.0787073	0.313358	0.985967	52.5824	-0.0517263	0.085325
akap10																					0.423708	0.411852	0.438253	0.448322	0.428996	0.541592	0.558511	0.821879	0.783196	0.99609
akap12b	0.717504	0.807939	0.623617	0.572536	0.613033	0.657231	0.754271	0.982742	1.05177	0.99609	0.815662	0.857258	0.787661	0.670411	0.649395	0.725259	0.834577	0.924935	0.943631	0.99609	0.879004	0.918909	0.848817	0.760661	0.730486	0.793495	0.856625	0.974293	0.999873	0.99609	1.03336	0.942813	1.08492	0.745497	0.785737	0.735867	0.816107	0.980796	0.932489	0.99609	0.000135851	0.000719425		-0.103464	0.664932	0.859379		-0.0393865	0.752008
akap1b	0.283827	0.31586	0.39403	0.548907	0.612916	0.722446	0.877373	0.940922	0.891529	0.99609	0.384662	0.439612	0.522096	0.644699	0.887336	0.85032	0.890737	0.913455	0.877921	0.99609	0.345627	0.377208	0.510993	0.652642	0.887192	0.916742	1.0701	1.16571	1.08588	0.99609	0.270773	0.347322	0.444209	0.533845	0.78811	0.823928	0.979681	0.964205	0.974736	0.99609	0.0174799	0.0399745	54.2297	-0.0354038	0.0424095	0.984886	58.9765	-0.0326134	0
akap8l	1.27415	1.62427	1.19946	1.11107	0.792841	0.832983	0.962401	1.04592	1.33792	0.99609	1.08871	1.35533	1.31421	0.931131	0.722866	0.799984	1.04415	1.06794	0.985274	0.99609	1.81245	1.79111	1.77669	1.33579	1.33192	1.2425	1.09319	1.23392	1.18546	0.99609	1.67219	1.67207	1.50694	1.14825	0.980102	0.858656	0.889626	1.16149	1.14454	0.99609	2.57198e-05	0.000178615		0.491281	1.44921	0.537605		0.14782	1.2537
akr1a1a	0.196645	0.215223	0.279034	0.283549	0.345623	0.605353	0.754062	0.918771	0.892956	0.99609	0.158727	0.159496	0.271802	0.25473	0.309338	0.564817	0.744667	0.9726	0.92189	0.99609	0.230975	0.234597	0.270093	0.295741	0.438883	0.597146	0.729262	0.911932	0.968324	0.99609	0.119643	0.16346	0.178427	0.213133	0.397348	0.686221	0.886108	1.02413	0.9955	0.99609	0.299818	0.400336	48.298	-0.060548	0.178647	0.986027	47.7291	-0.0732578	0.166739
akr1a1b	0.188312	0.221562	0.237701	0.2423	0.416676	0.69292	0.923753	0.988702	0.977175	0.99609	0.159826	0.194173	0.215154	0.211981	0.394069	0.74188	0.891689	0.998467	0.958153	0.99609	0.159928	0.184472	0.205607	0.231182	0.470279	0.803044	1.03896	1.07167	1.03774	0.99609	0.198994	0.207665	0.239757	0.256534	0.464728	0.795879	1.02339	0.972825	0.967701	0.99609	0.000445433	0.00193227	49.284	-0.0964273	0.199925	0.998414	49.3361	-0.103308	0.170483
akr1b1	0.124193	0.139489	0.167066	0.159217	0.18547	0.284066	0.530522	0.811251	0.934042	0.99609	0.0974656	0.126286	0.137985	0.145839	0.179617	0.256549	0.582975	0.834388	0.986029	0.99609	0.0930106	0.125428	0.143111	0.172087	0.221743	0.323974	0.579744	0.843372	1.02049	0.99609	0.135489	0.156649	0.179626	0.193061	0.232389	0.346419	0.553743	0.819149	0.884163	0.99609	0.272004	0.368677	44.1378	-0.0921944	0.133527	0.998616	44.4542	-0.103792	0.11672
akr7a3	0.306457	0.236738	0.201096	0.250222	0.491714	0.771716	0.962072	1.0419	0.998483	0.99609	0.305977	0.246592	0.229017	0.26735	0.505542	0.84132	1.02821	1.07503	1.05857	0.99609	0.263152	0.25331	0.272864	0.356717	0.666896	0.903833	0.97929	1.07128	1.02011	0.99609	0.203114	0.188048	0.200042	0.287767	0.59802	0.845841	0.897051	0.999395	0.925789	0.99609	0.0146983	0.0350278	50.0063	-0.108825	0.236022	0.989369	50.3585	-0.1278	0.252389
akt1	0.393074	0.48967	0.551981	0.30373	0.280505	0.427711	0.652166	0.936736	0.889573	0.99609	0.207188	0.221626	0.256498	0.211938	0.2449	0.388265	0.673459	0.845802	0.891986	0.99609	0.194911	0.228016	0.303223	0.243943	0.34025	0.505467	0.708859	0.90044	0.976591	0.99609	0.189003	0.240126	0.270381	0.326276	0.356379	0.485577	0.650801	0.801256	1.0454	0.99609	0.08167	0.139341	45.4933	-0.122154	0.402675	0.892619	45.5974	-0.0788323	0.200643
akt2	0.23872	0.246159	0.244374	0.31113	0.470643	0.673617	0.787373	0.896448	0.949609	0.99609	0.199254	0.302101	0.251565	0.34986	0.499071	0.68156	0.822378	0.909228	0.961615	0.99609	0.185235	0.231226	0.253698	0.359708	0.54914	0.745547	0.900675	1.01771	1.02191	0.99609	0.28837	0.317361	0.318409	0.34469	0.483247	0.65925	0.815732	0.920909	0.94077	0.99609	0.150176	0.227078	49.7146	-0.0543189	0.172952	0.99258	50.3748	-0.052766	0.171008
akt3a	0.23756	0.24206	0.301372	0.318767	0.38787	0.598432	0.73921	0.922094	0.873943	0.99609	0.151672	0.218889	0.237055	0.278074	0.339111	0.617265	0.732116	0.931712	0.96848	0.99609	0.240369	0.274051	0.312974	0.4123	0.519135	0.721868	0.845377	0.959029	0.949744	0.99609	0.303501	0.342767	0.434607	0.521903	0.70566	0.815007	0.981076	1.07984	1.05911	0.99609	6.96978e-07	8.88144e-06	48.6263	-0.0537511	0.202822	0.98483	48.2447	-0.0640048	0.15648
AL929115.2	0.669354	0.805402	0.751055	0.839032	0.756613	0.751641	0.81197	1.09228	1.01403	0.99609	0.582923	0.586439	0.680077	0.726067	0.604176	0.927998	0.856379	1.04782	1.0769	0.99609																								-0.340409	0.762183	0.851819		-0.0387181	0.609448
alad	0.944761	1.06346	0.964332	0.94488	0.91356	0.890084	0.961952	1.01359	1.00808	0.99609	0.662613	0.815677	0.78962	0.721515	0.837887	0.845803	0.894376	0.977883	0.968107	0.99609	0.61939	0.667896	0.738384	0.820714	0.811666	0.905255	0.892629	0.962906	0.925066	0.99609	0.67038	0.763902	0.877206	0.904811	0.920671	1.01802	1.04353	1.04654	1.01543	0.99609	0.0316747	0.0651469		-0.06659	0.953512	0.230429		-0.0150369	0.702699
alas2	0.232284	0.540141	0.506214	0.362037	0.732219	0.642141	0.796137	0.645178	0.838313	0.99609	0.273453	0.632223	0.664567	0.503983	1.42333	0.736227	0.834544	0.811346	0.738852	0.99609	0.173362	0.301264	0.444891	0.891281	0.807776	1.05066	0.655945	0.987253	1.01338	0.99609	0.241304	0.487017	0.606075	0.858994	1.08005	1.25682	1.15256	1.09546	0.77705	0.99609	0.131485	0.203743	54.7583	-0.0223184	0	0.746591	60.3752	-0.0510116	0
alcama	0.420499	0.415608	0.378709	0.395751	0.544195	0.732975	0.839102	0.918342	0.941106	0.99609	0.418369	0.385015	0.367138	0.422477	0.589625	0.821915	0.926909	1.00153	1.00645	0.99609	0.414721	0.398014	0.388763	0.454756	0.626455	0.806608	0.941952	0.917175	1.00769	0.99609	0.595196	0.555517	0.514923	0.534242	0.65113	0.865359	0.941919	0.977461	0.966334	0.99609	0.0102143	0.0259819	51.763	-0.0522431	0.370651	0.978542	51.9617	-0.0765432	0.378495
alcamb	0.594865	0.592012	0.547369	0.491375	0.524876	0.652704	0.826489	0.926003	0.970343	0.99609	0.785989	0.726199	0.594928	0.524074	0.576162	0.713702	0.841488	0.995848	0.956637	0.99609	0.458354	0.446032	0.430881	0.493668	0.577904	0.779333	0.967483	0.996002	1.06396	0.99609	0.6529	0.696053	0.678502	0.67946	0.696296	0.835343	1.03461	0.948997	0.993557	0.99609	0.0182468	0.0413359		-0.0625313	0.547114	0.964075		-0.0696954	0.645496
aldh16a1	0.533266	0.637016	0.638411	0.557267	0.613764	0.850038	0.836048	0.952948	0.887821	0.99609	0.260124	0.44747	0.556349	0.572692	0.577676	0.769747	1.26653	1.15695	0.905959	0.99609	0.378158	0.45016	0.609387	0.66823	0.710158	0.805199	0.857243	0.980982	0.948472	0.99609	0.485094	0.60248	0.731555	0.797348	0.836293	0.91851	0.987503	1.026	1.02872	0.99609	0.287512	0.38624		-0.0288245	0.546148	0.877062	52.0677	-0.0958013	0.452622
aldh18a1	0.208702	0.226218	0.253388	0.292737	0.363231	0.525876	0.720263	0.923841	0.998056	0.99609	0.238771	0.227804	0.291934	0.262214	0.27306	0.447149	0.628258	0.901431	0.96145	0.99609	0.356533	0.413738	0.464783	0.408955	0.501523	0.601472	0.860495	1.0178	0.984129	0.99609	0.33039	0.35411	0.40634	0.368769	0.441892	0.599645	0.750186	0.9198	0.933197	0.99609	5.44843e-08	1.06184e-06	47.5558	-0.0680293	0.210531	0.998687	45.8154	-0.0826981	0.24116
aldh1a2	0.217902	0.265905	0.428171	0.552896	0.689901	0.856689	0.897048	0.948326	0.953711	0.99609	0.173704	0.23413	0.39265	0.547891	0.701229	0.859206	0.989545	1.03411	1.01319	0.99609	0.108666	0.148816	0.313537	0.535333	0.695439	0.855333	0.924079	1.00452	0.939003	0.99609	0.149845	0.195957	0.363614	0.555431	0.743721	0.918086	1.00033	1.06884	1.03024	0.99609	0.0452651	0.0860036	54.9262	-0.045468	0	0.994643	54.5121	-0.0577646	0.0598359
aldh1a3	0.296311	0.499338	0.771457	0.722139	0.733863	0.800329	0.816565	0.911402	0.878411	0.99609	1.07818	1.30263	1.17927	0.951207	1.13508	0.898502	0.952896	1.02889	0.977686	0.99609											0.242663	0.443595	0.705521	0.807598	0.921468	0.992422	1.03898	1.02231	1.05259	0.99609	0.0952911	0.156973	61.0732	-0.0240398	0	0.810233		0.21077	1.19041
aldh1l1	0.150033	0.175921	0.190681	0.218431	0.273273	0.402489	0.655876	0.877644	1.00192	0.99609	0.150242	0.152659	0.169131	0.172313	0.229587	0.349295	0.666793	0.915305	0.966919	0.99609	0.132339	0.156007	0.194023	0.221012	0.310873	0.451483	0.721094	0.928801	0.926785	0.99609	0.138371	0.1688	0.194898	0.234645	0.317701	0.502226	0.813458	0.998802	1.06256	0.99609	0.000753614	0.00298005	45.8564	-0.0821941	0.164639	0.998824	45.4939	-0.102797	0.153385
aldh1l2	0.178374	0.19315	0.186429	0.197313	0.21316	0.31483	0.534573	0.877084	1.02566	0.99609	0.135029	0.156503	0.16657	0.17219	0.199127	0.281089	0.566271	0.9109	0.992511	0.99609	0.128442	0.151676	0.167512	0.187167	0.231459	0.318043	0.552751	0.823869	0.907876	0.99609	0.136588	0.166891	0.174913	0.21638	0.255272	0.384161	0.633471	0.893666	1.04462	0.99609	0.202535	0.289157	44.3519	-0.112904	0.188041	0.997941	44.5257	-0.121619	0.157428
aldh2.1	0.20889	0.190606	0.217133	0.237991	0.302376	0.402628	0.570425	0.745805	0.922384	0.99609	0.232511	0.253271	0.235459	0.223335	0.283498	0.401469	0.543929	0.761768	0.892191	0.99609	0.219179	0.173562	0.222402	0.247284	0.339339	0.551708	0.446655	0.627001	0.80781	0.99609	0.257375	0.303718	0.363077	0.38469	0.480045	0.577839	0.797842	0.946662	1.07602	0.99609	0.109135	0.175417	45.0304	-0.0620602	0.181918	0.998554	44.6491	-0.0659867	0.215556
aldh2.2	0.196143	0.186399	0.275265	0.255015	0.341843	0.461338	0.618988	0.795425	0.98357	0.99609	0.215714	0.203372	0.15496	0.226875	0.324698	0.529534	0.65836	0.779043	1.02007	0.99609	0.349061	0.311655	0.239591	0.33485	0.42439	0.416919	0.514179	0.706242	0.898584	0.99609	0.355645	0.393303	0.396901	0.413692	0.392024	0.543493	0.626039	0.893411	0.959771	0.99609	0.000614926	0.00253478	46.2147	-0.0599999	0.187682	0.993575	46.6806	-0.0612348	0.153539
aldh3a2a	0.115661	0.119622	0.166381	0.139689	0.229062	0.370224	0.475314	0.685221	0.954181	0.99609	0.0966429	0.122666	0.137893	0.147384	0.20277	0.323017	0.52426	0.750377	0.935009	0.99609	0.142509	0.182216	0.252762	0.263263	0.33746	0.451446	0.631266	0.96557	0.949085	0.99609	0.102464	0.138547	0.174376	0.207945	0.254802	0.419665	0.616675	0.804678	0.957326	0.99609	3.79955e-05	0.000248047	43.8847	-0.0701377	0.111503	0.990868	44.1754	-0.0760109	0.0993234
aldh3a2b	0.139221	0.153679	0.160456	0.158162	0.236176	0.376009	0.603257	0.770474	0.911654	0.99609	0.247974	0.250099	0.234018	0.209918	0.295202	0.412044	0.680321	0.879235	0.951915	0.99609	0.109755	0.123885	0.143238	0.180465	0.259659	0.401142	0.564189	0.800665	0.89349	0.99609	0.183053	0.18006	0.197239	0.193187	0.26153	0.410663	0.692452	0.856396	0.980227	0.99609	0.698204	0.773173	44.991	-0.0688359	0.115155	0.996842	45.9007	-0.0850707	0.225224
aldh3b1	0.196954	0.188768	0.239572	0.281414	0.370256	0.681088	0.906189	0.961973	0.992313	0.99609	0.20653	0.217362	0.197001	0.198181	0.334233	0.669919	0.939793	1.01021	1.03387	0.99609	0.120553	0.149757	0.146707	0.188391	0.33323	0.641535	0.907902	1.01231	1.10486	0.99609	0.163631	0.162361	0.151014	0.163942	0.252063	0.554475	0.806277	0.988629	0.947681	0.99609	0.0169759	0.0390579	49.0478	-0.0935093	0.198212	0.997926	48.552	-0.128516	0.198532
aldh4a1	0.385505	0.393801	0.38287	0.361799	0.341723	0.435801	0.538319	0.732924	0.925566	0.99609	0.48612	0.495635	0.394382	0.354072	0.305333	0.415262	0.555746	0.760875	0.865059	0.99609	0.493377	0.487541	0.437759	0.457958	0.458288	0.543418	0.655813	0.848489	0.872631	0.99609	0.434768	0.420892	0.441464	0.404925	0.448176	0.542745	0.632862	0.828354	0.897736	0.99609	5.63357e-06	4.93613e-05	44.5003	-0.0730213	0.37013	0.993229	44.7568	-0.0718489	0.402157
aldh5a1	0.277433	0.329028	0.382145	0.489669	0.628425	0.804354	0.828993	0.916352	0.9974	0.99609	0.244798	0.292589	0.370592	0.482331	0.634629	0.759879	0.905857	0.995661	1.0428	0.99609	0.242055	0.31107	0.398674	0.533547	0.637201	0.769316	0.879236	0.948281	0.944777	0.99609	0.216197	0.276288	0.408131	0.578829	0.706831	0.860436	0.946889	1.01045	1.02335	0.99609	0.0663683	0.117626	53.8369	-0.0400678	0.136011	0.992704	53.2311	-0.0498024	0.180888
aldh6a1	0.347471	0.392748	0.411921	0.375401	0.416356	0.552187	0.648821	0.803826	0.923276	0.99609	0.215695	0.24813	0.253899	0.289564	0.356675	0.492944	0.689923	0.825824	0.960193	0.99609	0.386194	0.34794	0.323163	0.376039	0.485001	0.617565	0.773552	0.935942	1.00759	0.99609	0.326944	0.341463	0.351483	0.394564	0.499578	0.626192	0.750928	0.91216	0.948666	0.99609	0.000640485	0.00261572	47.9591	-0.0489627	0.354679	0.991711	47.0424	-0.0583378	0.205025
aldh7a1	0.20996	0.286536	0.30854	0.389119	0.571979	0.805014	0.968759	0.969398	1.0038	0.99609	0.155957	0.218175	0.252229	0.339601	0.708184	0.791245	0.93414	0.89349	1.12308	0.99609	0.236689	0.243949	0.313125	0.453537	0.643038	0.86514	0.97078	1.04534	1.04206	0.99609	0.209461	0.268168	0.336036	0.391435	0.568111	0.82326	0.985248	1.07295	0.961288	0.99609	0.385078	0.487183	51.695	-0.0725661	0.228272	0.996986	52.244	-0.0703152	0.118544
aldh8a1	0.251267	0.353598	0.446882	0.487013	0.55559	0.645235	0.80749	0.912381	0.958624	0.99609	0.305991	0.324598	0.389387	0.398919	0.462143	0.533759	0.775044	0.859893	0.930543	0.99609	0.226838	0.25016	0.297182	0.348566	0.476178	0.630434	0.773337	0.970367	0.984265	0.99609	0.234925	0.249129	0.295295	0.314421	0.418123	0.559253	0.71676	0.824458	0.977284	0.99609	0.00108672	0.00401443	52.9563	-0.0347261	0.152439	0.987667	49.2805	-0.0476577	0.299117
aldh9a1a.1	0.214825	0.232564	0.292075	0.396611	0.495562	0.569582	0.698994	0.840453	0.959782	0.99609	0.215447	0.239235	0.311858	0.409991	0.535927	0.603485	0.735627	0.87906	0.918673	0.99609	0.213377	0.240288	0.314587	0.431979	0.517008	0.606246	0.726869	0.868171	0.934306	0.99609	0.229467	0.258995	0.345297	0.4458	0.548242	0.632829	0.782304	0.896945	0.990877	0.99609	0.140715	0.215027	49.6117	-0.0407168	0.111145	0.994352	50.7024	-0.0380961	0.0485433
aldoaa	0.151794	0.185217	0.211639	0.294853	0.487406	0.708393	0.866168	0.934964	0.979599	0.99609	0.131537	0.160789	0.195852	0.284365	0.493805	0.705133	0.921825	1.00122	1.02748	0.99609	0.130454	0.151068	0.194918	0.247286	0.418592	0.574744	0.73781	0.915091	0.969628	0.99609	0.142156	0.174078	0.223244	0.286069	0.445292	0.600631	0.774897	0.898277	1.02847	0.99609	2.12972e-06	2.23558e-05	50.1497	-0.0667195	0.116926	0.998285	50.1767	-0.0786499	0.119862
aldoab	0.209062	0.229311	0.253123	0.349279	0.605786	0.835903	1.00562	0.989565	1.05336	0.99609	0.126155	0.156153	0.199852	0.281692	0.480709	0.70299	0.862735	0.990338	0.999581	0.99609	0.145297	0.168374	0.205325	0.235962	0.389253	0.572227	0.817645	0.970992	1.03021	0.99609	0.120251	0.14822	0.188873	0.265679	0.490844	0.688339	0.885906	0.986689	1.05264	0.99609	0.00632343	0.0174418	51.5808	-0.0902202	0.204293	0.995915	50.0415	-0.0714271	0.100594
aldob	0.147228	0.165757	0.177682	0.270955	0.612484	0.912825	0.953668	0.965054	0.983992	0.99609	0.113033	0.135088	0.15346	0.253824	0.571888	0.852631	0.967475	1.02364	1.0077	0.99609	0.125406	0.149507	0.17847	0.270618	0.654521	0.911877	1.02025	1.07856	1.00302	0.99609	0.110751	0.139208	0.168416	0.276687	0.718889	0.977919	1.12781	1.05261	1.06278	0.99609	0.00342029	0.0104743	51.3519	-0.12445	0.148047	0.997601	51.0129	-0.109503	0.108322
aldoca	0.212046	0.344544	0.237233	0.247956	0.305473	0.531569	0.785555	0.922279	0.928137	0.99609	0.325456	0.393842	0.434288	0.303598	0.331395	0.513469	0.766965	0.925257	0.888358	0.99609	0.394148	0.399194	0.688919	0.37686	0.472854	0.656726	0.83641	1.10722	0.986937	0.99609	0.214438	0.303551	0.314347	0.338188	0.347907	0.577267	0.918154	0.968623	1.01063	0.99609	0.0910979	0.151584	47.2968	-0.0864778	0.244331	0.980619	47.1321	-0.0883462	0.350638
aldocb	0.216171	0.251813	0.28924	0.371186	0.541626	0.675074	0.790922	0.899842	0.96219	0.99609	0.147816	0.175396	0.244456	0.345383	0.522666	0.681326	0.844083	0.966974	0.968703	0.99609	0.14644	0.171234	0.233776	0.329933	0.519452	0.653564	0.814665	0.921142	0.965659	0.99609	0.18336	0.214302	0.282799	0.393112	0.58595	0.731433	0.895243	0.955745	1.02702	0.99609	0.612025	0.697666	50.9036	-0.0454178	0.115704	0.9976	50.6317	-0.0569801	0.0793614
alg1	0.16227	0.167453	0.165513	0.241491	0.269122	0.489395	0.608545	0.793845	0.655278	0.99609																																	45.6974	-0.0419526	0.0116067	0.931227
alox12											0.219052	0.347521	0.550498	0.593549	0.747752	0.782514	0.719181	0.940909	0.865227	0.99609	0.0763273	0.0993768	0.338132	0.431354	0.636612	0.71781	1.08073	1.22266	1.27539	0.99609	0.0718138	0.128102	0.330055	0.374225	0.464965	0.518066	0.759767	0.650046	0.866636	0.99609	0.0918443	0.152623					55.9882	-0.0311332	0
alox5b.3	0.104732	0.146943	0.105139	0.306669	0.632144	0.849548	1.01997	1.07435	0.977279	0.99609	0.186077	0.232843	0.295263	0.246639	0.593311	0.759258	0.812887	0.947845	0.923961	0.99609	0.176996	0.192734	0.240556	0.291828	0.57429	0.789508	0.86576	0.987306	1.01042	0.99609	0.169647	0.198617	0.23011	0.28416	0.507413	0.71016	0.814431	0.894256	0.95965	0.99609	0.399132	0.501374	51.5326	-0.108911	0.0923499	0.990968	50.955	-0.0580259	0.132885
alpi.2	0.463926	0.725257	0.810545	0.896431	0.788795	0.838577	0.917746	0.957479	0.970318	0.99609	0.43144	0.707996	0.756653	0.860206	0.889376	0.903336	1.0644	1.03966	1.06166	0.99609	0.509089	1.03294	0.854839	1.34085	0.931858	1.04442	1.09536	1.12934	0.990651	0.99609	0.421915	0.626666	0.772115	1.10114	0.914992	1.00104	1.11545	1.07509	1.05442	0.99609	0.0412844	0.080047		-0.022565	0	0.789649	63.4459	-0.0420664	0
alpk3a	3.90543	3.81484	3.39228	2.06614	1.76581	1.38014	0.91231	0.788639	1.17495	0.99609	2.40721	2.42246	1.98908	1.70064	1.37612	1.07872	1.00593	0.920009	0.944153	0.99609	3.03896	3.48061	2.74173	2.47507	1.77624	1.29494	0.932335	0.914411	0.924047	0.99609											0.822717	0.873992		0.66519	1.5	-0.114221		0.134343	1.5
alpl	0.318881	0.411548	0.661007	0.744172	0.710686	0.770421	0.838874	0.917057	0.979169	0.99609	0.242179	0.361197	0.564522	0.67951	0.619121	0.761734	0.83355	0.946684	0.994873	0.99609	0.235491	0.337168	0.579394	0.623045	0.658159	0.815942	0.950864	1.01259	0.973461	0.99609	0.344409	0.482797	0.723232	0.824115	0.795204	0.882429	0.997428	0.977777	1.05432	0.99609	0.145533	0.221242	59.0997	-0.0281714	0	0.919614	56.4149	-0.032583	0
alyref	0.53139	0.544664	0.507195	0.776525	0.826611	0.856679	1.30571	1.11335	1.15146	0.99609	0.635543	0.542883	0.61084	0.866082	0.77123	1.05639	1.04169	1.07195	1.10798	0.99609	0.797993	0.761513	0.857119	1.00535	1.43897	1.19498	1.65711	1.36451	1.24675	0.99609	0.368039	0.372465	0.475307	0.734574	0.984318	0.820254	1.01503	0.912947	1.05979	0.99609	0.415346	0.517937		-0.0508664	0.501758	0.776081		-0.0424937	0.566747
amacr	0.142113	0.205471	0.165826	0.173466	0.238621	0.597787	0.901103	1.09788	0.918676	0.99609	0.163124	0.166466	0.174377	0.204433	0.268732	0.698496	0.997201	1.02075	1.04549	0.99609	0.320952	0.319132	0.265887	0.37365	0.351843	0.6107	0.909496	0.974421	0.953362	0.99609											0.011264	0.0282319	47.7961	-0.144907	0.164838	0.985542	48.401	-0.172091	0.174221
ambp	0.757516	0.820156	0.917451	0.928811	0.815962	0.922462	0.919469	1.00404	0.957345	0.99609	0.600231	0.70192	0.74457	0.823099	0.753668	0.798563	0.914191	0.979974	0.988391	0.99609	0.589365	0.728116	0.721537	0.907285	0.93825	0.905256	1.00538	1.04217	1.05676	0.99609	0.594582	0.721832	0.751878	0.814232	0.804121	0.882118	0.90889	0.933065	0.983122	0.99609	0.238363	0.330084		-0.00858564	0	0.680013		-0.0149228	0.419249
amdhd1	0.158459	0.184476	0.146662	0.22644	0.459398	0.745925	1.10264	1.0551	1.18514	0.99609	0.169299	0.282438	0.209828	0.242463	0.388441	0.865657	0.996535	1.05906	1.15327	0.99609	0.159741	0.192023	0.231695	0.334169	0.707238	1.06657	1.33935	1.1111	1.2095	0.99609	0.139231	0.169336	0.231991	0.302928	0.614945	0.925172	1.07386	1.02477	0.985866	0.99609	0.00903149	0.0235032	49.8468	-0.121401	0.159441	0.964937	49.6413	-0.16824	0.221069
amdhd2	0.328411	0.37124	0.486594	0.56432	0.69671	0.84646	0.975684	1.0146	1.03198	0.99609	0.297023	0.388827	0.469707	0.462678	0.646471	0.777988	0.898795	0.964231	0.89498	0.99609	0.256783	0.294534	0.488944	0.550625	0.710821	0.882595	0.881051	0.980392	0.919333	0.99609	0.286692	0.367297	0.582604	0.67467	0.811648	0.976297	1.00807	1.07248	0.974129	0.99609	0.0331795	0.0675645	55.5249	-0.0476063	0.284829	0.9928	54.4856	-0.0394429	0.22665
amigo1																															0.584373	0.791073	0.495986	0.557189	0.490614	0.689389	1.05697	0.806829	0.857829	0.99609
ammecr1	0.233218	0.328376	0.385923	0.417917	0.606447	0.683439	1.0398	1.10324	1.23278	0.99609	0.155765	0.19309	0.265735	0.269531	0.51588	0.67901	0.630703	0.87313	0.816133	0.99609	0.0890027	0.138945	0.252693	0.272517	0.546446	0.73074	0.920857	1.05474	1.11922	0.99609	0.112915	0.1528	0.236952	0.256085	0.381076	0.518804	0.591657	0.824528	0.953439	0.99609	0.362102	0.463984	51.7462	-0.0686717	0.288434	0.917968	49.3061	-0.0400947	0
ampd1	0.244881	0.271002	0.283324	0.279258	0.453998	0.824941	1.09264	1.04625	1.10304	0.99609	0.150385	0.185768	0.18516	0.208504	0.398311	0.840314	1.16446	1.05943	1.02327	0.99609	0.149441	0.177979	0.20806	0.25013	0.486459	0.792189	1.07853	1.05792	0.9143	0.99609	0.177677	0.208569	0.224891	0.271863	0.510181	0.86849	1.22719	1.15493	1.09171	0.99609	0.849714	0.894072	49.9452	-0.138023	0.263652	0.981193	49.707	-0.164199	0.175257
ampd2	0.349453	0.460578	0.513602	0.577969	0.776891	0.818783	0.838897	1.04788	1.05543	0.99609	0.262689	0.360642	0.564675	0.472296	0.643329	0.810885	0.809593	0.880398	1.017	0.99609	0.249756	0.278357	0.598378	0.43408	0.454671	0.670526	0.668358	0.931242	0.796402	0.99609	0.234381	0.312647	0.418217	0.458984	0.529326	0.657909	0.827747	1.01822	0.947516	0.99609	0.0130645	0.0317538	57.459	-0.0354266	0.225396	0.961026	55.4549	-0.0322185	0
ampd3a	0.0949685	0.125944	0.202238	0.323485	0.768851	0.8423	1.09124	1.03133	1.14888	0.99609											0.0979459	0.140578	0.178037	0.253691	0.651399	1.00446	1.15136	1.25998	1.06831	0.99609	0.637995	0.797997	0.818977	0.779776	0.640949	0.812486	0.813909	0.810988	0.867872	0.99609	0.32302	0.425213	52.4402	-0.113027	0.0966954	0.971014
ampd3b	0.159373	0.217732	0.385551	0.464612	0.665029	0.994388	0.988082	1.05018	0.9919	0.99609	0.138558	0.201935	0.3651	0.471314	0.818335	0.88825	1.02155	1.04685	0.907811	0.99609	0.193499	0.255878	0.353827	0.490253	0.677422	0.895197	0.938936	1.03637	0.990253	0.99609	0.123949	0.165677	0.265226	0.432379	0.650584	1.01967	1.01912	1.28445	1.00607	0.99609	0.598611	0.686402	53.5487	-0.0764245	0.164061	0.981345	54.1783	-0.0771035	0.105883
amph	0.422609	0.377776	0.534494	0.424235	0.474906	0.613417	0.682162	0.826616	0.910723	0.99609	0.306333	0.333754	0.335886	0.392016	0.468825	0.680216	0.851544	0.939016	0.947229	0.99609	0.32103	0.356484	0.405915	0.449484	0.627328	0.71861	0.799727	0.957023	1.02028	0.99609	0.351555	0.403326	0.455385	0.537333	0.613427	0.692085	0.730491	0.938545	0.92311	0.99609	0.0693152	0.122033	50.9375	-0.0403626	0.40329	0.964088	50.2787	-0.0597079	0.297058
amt	0.174906	0.191755	0.184089	0.216765	0.453363	0.671236	0.8876	0.991507	0.972145	0.99609	0.227794	0.261505	0.279762	0.282546	0.464965	0.678379	0.860932	0.966694	0.907813	0.99609	0.219498	0.249328	0.284863	0.286909	0.381174	0.631699	0.840741	0.883461	0.934518	0.99609	0.150088	0.156071	0.175777	0.237845	0.450223	0.684182	0.847274	0.91887	0.911946	0.99609	0.430497	0.531059	49.3472	-0.0855983	0.155582	0.995925	49.6699	-0.0705222	0.220289
amy2a	0.362839	0.770743	0.810194	0.82923	0.764208	0.844167	0.920278	0.975786	0.955553	0.99609	0.417614	0.826707	0.977752	0.968858	0.766658	0.861411	0.913228	0.971337	1.02646	0.99609	0.289201	0.582113	0.690869	0.743867	0.782266	0.84577	0.932289	0.965023	0.977423	0.99609	0.29943	0.584448	0.747958	0.807557	0.791257	0.812771	0.945582	0.932207	0.954635	0.99609	1.19348e-05	9.31759e-05		-0.025172	0	0.728849	63.0969	-0.137946	0
and1	2.31462	2.30202	1.45199	1.21932	0.950683	0.65342	0.711063	0.823155	1.06928	0.99609	1.78377	2.06428	1.33779	1.13522	0.732576	0.802049	0.92796	1.0124	1.06012	0.99609	1.07935	0.903758	0.970811	0.803842	0.723809	0.662	0.730438	0.919491	0.897662	0.99609	1.70358	1.66479	1.38401	1.10583	1.04311	0.807193	0.946896	1.02565	0.970354	0.99609	0.000344811	0.00157573		0.189893	1.5	0.529572		0.127782	1.5
and2	2.7262	2.91044	1.93898	1.99925	1.29322	0.98196	0.942213	1.04945	1.07881	0.99609	3.04077	2.93662	2.30242	1.86946	1.23932	1.17635	1.07923	1.05598	0.991557	0.99609	1.86454	1.96743	1.71527	1.39272	1.18787	0.96976	0.921214	0.983038	1.02908	0.99609	2.42416	2.42914	2.20871	1.53076	1.08261	0.811583	0.797329	1.01649	0.954883	0.99609	1.24474e-05	9.67505e-05		0.619717	1.5	0.227161		0.103285	1.5
angel2																					0.0933811	0.137461	0.145522	0.09803	0.164102	0.270996	0.428496	0.846507	0.956245	0.99609
angptl1a	0.130024	0.137866	0.132091	0.192775	0.531796	0.706877	0.843919	0.834279	0.940573	0.99609	0.223529	0.213091	0.197425	0.276453	0.695027	0.942541	0.961389	1.00407	1.10973	0.99609																							49.7992	-0.0652478	0.0345971	0.969858	51.6625	-0.164056	0.205829
angptl7																															0.120594	0.172753	0.189201	0.210842	0.364043	0.692002	0.766809	1.04274	0.845732	0.99609
ank1a																															0.719988	0.701206	0.792858	0.822485	0.755341	0.819	0.920669	0.922626	0.879236	0.99609
ank1b	0.562696	0.65214	0.654517	0.7168	0.754687	0.813847	0.867414	0.976627	0.928132	0.99609	0.809371	0.974162	1.04248	0.97242	0.962224	0.981271	1.06913	1.07484	0.94206	0.99609	0.982829	1.10847	1.07664	1.21799	1.04833	0.906218	0.699629	0.899055	0.802764	0.99609	0.527866	0.729041	0.79863	0.825949	0.744031	0.779689	0.739638	0.948679	0.801151	0.99609	0.195512	0.281774		-0.0180617	0.436544	0.970783
ank2b	0.494039	0.538126	0.460164	0.444345	0.480275	0.599782	0.738404	0.845502	0.966078	0.99609	0.277614	0.322931	0.352772	0.326826	0.356191	0.505505	0.701668	0.864367	0.921896	0.99609	0.180352	0.195533	0.225759	0.24475	0.305307	0.434209	0.665117	0.849927	0.980133	0.99609	0.318145	0.351631	0.404601	0.376827	0.411152	0.535508	0.6757	0.854144	0.931365	0.99609	0.0265932	0.0561411	52.5005	-0.0514301	0.47221	0.975288	47.2251	-0.0610947	0.291286
ank3a	0.746187	0.901641	1.15011	1.00558	0.830195	0.813767	0.915018	1.07344	0.971193	0.99609	0.823146	0.943452	1.11306	1.0975	0.909655	0.893056	0.846073	1.04825	0.943033	0.99609	0.477474	0.567649	0.68194	1.17253	0.839342	0.896661	0.677654	0.729288	0.894348	0.99609	0.943163	1.16921	1.44938	1.25272	0.889394	0.725525	0.675083	0.721031	0.710764	0.99609	0.179531	0.262899			0	0.093138		-0.180701	0.823145
ank3b	0.335801	0.426172	0.560157	0.539544	0.535452	0.622889	0.705188	0.782151	0.863229	0.99609	0.235363	0.313808	0.490681	0.505732	0.49034	0.600996	0.684751	0.819777	0.87796	0.99609	0.345309	0.464271	0.577574	0.689651	0.72603	0.786353	0.815288	0.90749	0.899232	0.99609	0.281739	0.360735	0.531575	0.595354	0.658138	0.768161	0.841389	0.914541	0.951825	0.99609	4.62713e-07	6.3055e-06	54.5816	-0.0247984	0.253205	0.945603	52.1029	-0.027846	0
ankfy1	0.277786	0.29112	0.294662	0.336774	0.326576	0.485157	0.707243	0.897809	1.04586	0.99609	0.392061	0.397512	0.441727	0.407533	0.363144	0.486216	0.522997	0.769561	0.963049	0.99609	0.388253	0.385661	0.366151	0.35697	0.415545	0.531875	0.705484	0.857434	0.862462	0.99609	0.291766	0.307541	0.388443	0.363816	0.428055	0.493569	0.554379	0.757523	0.822146	0.99609	0.369813	0.471585	46.7175	-0.0801007	0.286065	0.993816	44.7176	-0.081704	0.404249
ankhd1	0.20785	0.258385	0.226507	0.246043	0.271326	0.4073	0.747641	0.932187	0.996779	0.99609	0.378782	0.36528	0.44311	0.437743	0.419704	0.569845	0.754117	0.936833	0.924542	0.99609	0.321402	0.382172	0.393956	0.432063	0.483057	0.55896	0.836291	0.887682	1.02782	0.99609	0.236474	0.273461	0.254619	0.256463	0.278278	0.359367	0.680253	0.830631	0.973898	0.99609	0.997369	0.997934	46.1593	-0.108619	0.228523	0.99814	48.828	-0.0629302	0.38688
ankmy2a	0.655392	0.709771	0.675567	0.63257	0.670724	0.711724	0.74087	0.888117	0.971057	0.99609	0.849049	1.03645	1.00013	0.942771	0.85786	0.908014	0.885064	0.932636	0.968608	0.99609	0.653504	0.783729	0.797816	0.851368	0.924515	0.939353	0.897111	1.04538	1.00744	0.99609	0.705124	0.818056	0.957939	0.828445	0.859891	0.865889	0.862531	0.982971	0.899558	0.99609	0.284207	0.382422		-0.0441696	0.669145	0.976015		-0.0208975	0.926087
ankrd16	0.663053	0.484232	0.580916	0.406308	0.53825	1.04889	0.90044	1.15442	1.21869	0.99609																																		-0.588054	0.533623	0.848227
ankrd1b											0.536851	0.669236	0.547483	0.587828	0.633387	0.665142	0.890996	0.912338	0.957225	0.99609	0.474462	0.50498	0.460428	0.611673	0.659346	0.70115	0.891621	0.961348	0.928725	0.99609											0.373554	0.47544						-0.0466431	0.577945
ankrd28b	0.26301	0.333036	0.262123	0.367066	0.344805	0.503654	0.854549	0.886862	1.12097	0.99609	0.167579	0.267204	0.2354	0.254608	0.288023	0.486503	0.653258	0.844833	0.977801	0.99609	0.150066	0.211742	0.282788	0.289144	0.33041	0.519917	0.597124	0.770469	0.937011	0.99609	0.10727	0.116675	0.185716	0.203827	0.425337	0.60101	0.675548	0.892455	0.918745	0.99609	0.0444462	0.0848477	47.4571	-0.0979558	0.296377	0.969053	46.3747	-0.0675927	0.197761
ankrd39	0.156126	0.166115	0.229435	0.225006	0.411777	0.552962	0.759565	0.82256	0.932759	0.99609																																	48.1523	-0.053126	0.0846522	0.991903
ankrd40	0.445508	0.452615	0.407636	0.442251	0.519208	0.717336	0.839669	1.05575	1.00247	0.99609																																	51.3231	-0.0674599	0.426376	0.982404
ankrd49	0.591508	0.689645	0.56471	0.575605	0.5276	0.644297	0.634726	0.784543	0.907571	0.99609	0.724813	0.762595	0.681115	0.523901	0.456065	0.585779	0.710917	0.866463	0.982232	0.99609											0.538056	0.593712	0.551875	0.52734	0.509466	0.59966	0.823202	0.978673	0.942891	0.99609	0.0232909	0.0505175		-0.0516623	0.592773	0.919908		-0.0703661	0.62443
anks1aa	0.286245	0.494599	0.441093	0.39484	0.381152	0.439438	0.511402	0.660002	1.2347	0.99609											0.173171	0.112751	0.160522	0.200213	0.290341	0.378425	0.570182	0.602418	0.850465	0.99609	0.135477	0.205976	0.210512	0.235884	0.354362	0.444851	0.688784	0.98094	1.02698	0.99609	0.0272958	0.057487	41.0472	-0.491595	0.421249	0.890303
anks4b	0.769561	0.873838	0.59413	0.57821	0.549057	0.633799	0.731971	0.889581	1.09016	0.99609																																		-0.0762484	0.668965	0.709261
ano10	0.0999239	0.135871	0.124128	0.142199	0.147953	0.217749	0.360785	0.685739	0.936962	0.99609	0.070612	0.0723135	0.084821	0.0769404	0.0909428	0.134323	0.315852	0.584996	0.872025	0.99609	0.148395	0.150694	0.111928	0.139621	0.176179	0.223725	0.472775	0.738348	0.866653	0.99609	0.220257	0.283384	0.257539	0.268147	0.254592	0.331621	0.501621	0.763423	0.908651	0.99609	0.000328237	0.00151172	42.4097	-0.105743	0.122583	0.998996	41.5035	-0.103455	0.0670381
ano10a	0.136817	0.111173	0.165328	0.154281	0.208844	0.278013	0.550036	0.78924	1.03216	0.99609																					0.139088	0.117189	0.187874	0.222372	0.266035	0.341977	0.618433	0.924197	1.09148	0.99609	0.392523	0.495067	44.2465	-0.0960394	0.134605	0.993648
anp32a	0.299889	0.25059	0.268894	0.422811	0.784451	0.873252	0.899081	0.944656	0.966668	0.99609	0.328282	0.297108	0.307708	0.523307	0.879519	0.91668	1.00307	1.02293	1.00927	0.99609	0.318256	0.288893	0.303195	0.409095	0.88926	0.959006	0.973813	1.02475	1.04007	0.99609	0.309701	0.255126	0.268548	0.396818	0.826525	0.907093	0.912705	0.944879	0.967927	0.99609	0.984706	0.991758	53.0228	-0.0961659	0.247164	0.973378	53.9652	-0.120558	0.297641
anp32b	2.03955	2.07657	1.9157	1.75468	1.39788	1.19333	1.14821	1.13835	1.04046	0.99609	0.967442	1.25825	1.25049	1.35869	1.10597	0.934438	0.869965	0.966429	0.917388	0.99609	1.46195	1.43895	1.7326	2.01136	1.56453	1.44502	1.19017	1.21069	1.11256	0.99609	0.208561	0.236628	0.494082	0.863041	1.07342	0.931891	0.976734	0.848508	1.00097	0.99609	0.0850565	0.143685		0.0906677	1.5	0.460056		0.258364	1.20872
anp32e	0.336417	0.29874	0.351255	0.676543	0.811779	0.735744	0.806344	0.9605	0.954485	0.99609	0.357807	0.305769	0.394987	0.774956	0.792553	0.756484	0.808808	0.898018	0.92531	0.99609	0.316669	0.304859	0.357539	0.708312	0.979103	0.893667	0.784837	0.959118	1.00197	0.99609	0.338255	0.3135	0.394125	0.658685	0.900908	0.762961	0.723882	0.831946	0.873782	0.99609	0.46938	0.566912	55.935	-0.0360736	0	0.91594	56.9431	-0.0326013	0
anpepa	0.867702	1.02524	0.969265	0.665684	0.606785	0.877451	0.84565	1.04105	1.10933	0.99609	0.328595	0.381625	0.381314	0.442711	0.501708	0.617582	0.674144	0.883744	0.849726	0.99609	0.475362	0.755817	1.09357	0.61195	0.735166	0.671718	0.730469	0.894706	0.829082	0.99609	0.399617	0.521597	0.660719	0.584918	0.600402	0.713104	0.791917	0.801313	0.812399	0.99609	0.581294	0.670607		-0.236985	0.835355	0.365641	50.8599	-0.0350143	0.274087
anpepb	0.349751	0.469529	0.551501	0.564597	0.570062	0.679719	0.789845	0.931345	0.987158	0.99609	0.386257	0.474773	0.565898	0.549752	0.536906	0.668165	0.759795	0.900915	0.943409	0.99609	0.343209	0.428542	0.478805	0.505154	0.590442	0.686953	0.852487	0.93381	0.949038	0.99609	0.319484	0.423693	0.529877	0.549884	0.587358	0.698211	0.838305	0.926981	0.949715	0.99609	0.0067913	0.0184619	55.7891	-0.0320562	0.363518	0.965089	55.96	-0.0328999	0.41595
antxr2a	0.353967	0.402095	0.441727	0.439784	0.460753	0.507999	0.659883	0.819959	0.860908	0.99609	0.438234	0.51953	0.572824	0.701977	0.618499	0.721736	0.787406	0.925303	0.932693	0.99609	0.436428	0.564871	0.658057	0.762842	0.828777	0.89782	1.06895	1.11901	1.03434	0.99609	0.444693	0.531793	0.622962	0.669605	0.669192	0.773813	0.809064	0.911126	0.864613	0.99609	0.000220098	0.00108132	48.8221	-0.0429464	0.371075	0.983927	61.2571	-0.0215906	0.265971
anxa11a	0.40478	0.324219	0.251467	0.235911	0.240973	0.605336	0.868413	0.968514	0.955323	0.99609	0.151571	0.170286	0.162561	0.173179	0.205299	0.60584	0.924904	0.999718	0.961267	0.99609	0.166827	0.159458	0.164778	0.174613	0.212015	0.461539	0.81591	0.970958	1.02315	0.99609	0.122793	0.143602	0.145135	0.165675	0.209899	0.445906	0.705543	0.924146	0.909755	0.99609	0.00845356	0.0222799	47.7104	-0.132561	0.286857	0.963785	47.7692	-0.166036	0.157298
anxa11b	0.229327	0.20044	0.168098	0.163292	0.146975	0.564469	0.412186	0.401926	0.459069	0.99609	0.24439	0.273991	0.267998	0.223261	0.210804	0.337754	0.660514	0.863399	0.855732	0.99609	0.164029	0.161842	0.179761	0.172284	0.184886	0.27557	0.511108	0.842767	0.988705	0.99609	0.155026	0.150778	0.140339	0.157823	0.160388	0.238888	0.439673	0.676466	0.861287	0.99609	0.382947	0.484719	39.6973	-0.0601847	0.206566	0.733025	45.1281	-0.0957368	0.231402
anxa13	0.142158	0.155264	0.174182	0.199566	0.244043	0.372888	0.757402	1.04046	1.10857	0.99609	0.139865	0.154906	0.164493	0.172365	0.20048	0.306683	0.649801	0.874017	1.04358	0.99609	0.139625	0.185577	0.221151	0.245913	0.315254	0.423889	0.792664	0.987713	1.14113	0.99609	0.131786	0.171131	0.194397	0.221358	0.26569	0.381595	0.654025	0.85085	0.955201	0.99609	0.392671	0.495136	46.0484	-0.13367	0.171337	0.98706	45.0898	-0.110278	0.150301
anxa13l	0.11554	0.145065	0.181752	0.183501	0.28353	0.506913	0.79901	0.955925	1.01409	0.99609	0.112186	0.142652	0.180121	0.175396	0.290765	0.541482	0.778925	0.922995	0.954837	0.99609	0.0998694	0.128895	0.150638	0.184956	0.249875	0.370406	0.67013	0.86149	1.03676	0.99609	0.151746	0.179477	0.218202	0.247945	0.318492	0.510702	0.779379	0.905611	0.97061	0.99609	0.241001	0.332955	47.2876	-0.0934252	0.13356	0.998743	47.4631	-0.0814267	0.113148
anxa1a	0.323707	0.347993	0.298374	0.254914	0.255372	0.521301	0.744858	0.885493	0.938645	0.99609	0.292243	0.325796	0.285412	0.265694	0.267508	0.572992	0.866036	1.00632	0.976263	0.99609	0.282934	0.301662	0.288999	0.295716	0.353605	0.598825	0.849274	1.00482	1.00583	0.99609	0.339685	0.349571	0.351427	0.320748	0.35006	0.593288	0.85854	0.920305	0.949639	0.99609	0.150451	0.227285	46.7656	-0.0860011	0.286785	0.971659	47.5723	-0.125307	0.279857
anxa1b	0.157929	0.159318	0.146348	0.143956	0.176363	0.268245	0.474301	0.708243	0.940769	0.99609	0.126599	0.133456	0.137826	0.145032	0.181838	0.282449	0.516958	0.72943	0.997295	0.99609	0.168181	0.184612	0.184318	0.242917	0.29273	0.339675	0.506681	0.753864	0.992724	0.99609	0.185602	0.217251	0.241785	0.264951	0.275041	0.370813	0.506117	0.73146	0.836524	0.99609	0.000394112	0.00175562	43.285	-0.0883627	0.140037	0.997813	43.8144	-0.0885484	0.1229
anxa1c	0.413606	0.428596	0.40136	0.407227	0.384866	0.427282	0.481879	0.627391	0.880325	0.99609	0.354043	0.364289	0.362635	0.370685	0.352596	0.408221	0.528654	0.654414	0.929706	0.99609	0.436767	0.4813	0.423489	0.493306	0.545591	0.548977	0.61997	0.807558	0.970917	0.99609	0.393826	0.427131	0.45163	0.468456	0.481121	0.510473	0.576643	0.760792	0.875231	0.99609	8.86582e-06	7.33194e-05	42.9863	-0.0822891	0.407293	0.996445	43.7433	-0.073773	0.358262
anxa2a	0.550934	0.616495	0.582885	0.504335	0.456979	0.599466	0.828549	0.942264	0.98681	0.99609	0.688347	0.708251	0.657982	0.610384	0.500862	0.672935	0.984771	1.02422	1.0286	0.99609	0.504391	0.531403	0.499486	0.521214	0.5328	0.608331	0.744969	0.858854	0.92388	0.99609	0.556059	0.59947	0.641838	0.583317	0.585562	0.658312	0.929122	1.00258	0.972637	0.99609	0.153783	0.231527		-0.0932231	0.542862	0.951411		-0.152825	0.633538
anxa2b	0.580996	0.568044	0.519894	0.451556	0.370852	0.579607	0.836148	0.940887	0.906337	0.99609	0.601547	0.58233	0.502685	0.386767	0.398787	0.556089	0.835035	0.942531	0.955765	0.99609	0.385264	0.393493	0.367104	0.357947	0.398318	0.548055	0.87635	1.0769	1.04414	0.99609	0.407802	0.419324	0.410275	0.364386	0.392266	0.518451	0.848642	0.91266	0.936981	0.99609	2.91739e-06	2.89067e-05		-0.105959	0.500676	0.902321	50.5178	-0.115154	0.495594
anxa3a	0.137275	0.153999	0.150948	0.161443	0.171806	0.243424	0.415086	0.766098	0.927861	0.99609	0.0893745	0.0960931	0.10973	0.107282	0.136808	0.181726	0.445529	0.868112	0.99513	0.99609	0.0863537	0.105091	0.12166	0.130181	0.162539	0.219567	0.434175	0.815657	0.977151	0.99609	0.111179	0.132828	0.155062	0.154083	0.191082	0.255911	0.47523	0.833109	0.950211	0.99609	0.90917	0.943152	43.0821	-0.10458	0.145716	0.99906	43.5225	-0.143676	0.103319
anxa3b	0.274554	0.304777	0.282806	0.269865	0.278063	0.392758	0.662439	0.859887	0.928728	0.99609	0.210901	0.244796	0.250699	0.248992	0.276517	0.394307	0.728055	0.909802	0.960185	0.99609	0.283823	0.312684	0.336818	0.379727	0.419476	0.51635	0.690826	0.922776	1.0046	0.99609	0.282419	0.319681	0.3623	0.372782	0.396586	0.4798	0.672025	0.846122	0.926547	0.99609	6.61147e-06	5.69675e-05	45.5575	-0.0854332	0.267779	0.991367	46.0209	-0.100537	0.230067
anxa4	0.191499	0.224458	0.256264	0.283431	0.336206	0.470591	0.883288	1.0261	1.05863	0.99609	0.15633	0.194467	0.221915	0.248272	0.29328	0.446455	0.87096	0.975679	1.04894	0.99609	0.263614	0.326536	0.334166	0.424954	0.419962	0.550314	0.929058	1.08584	1.19853	0.99609	0.210403	0.244326	0.289692	0.30581	0.378822	0.485429	0.751907	0.892602	0.993622	0.99609	0.120569	0.190162	47.1484	-0.128084	0.243106	0.990491	46.9287	-0.128366	0.205849
anxa5b	0.184228	0.204592	0.248193	0.304526	0.554299	0.864023	0.989633	1.03741	1.00528	0.99609	0.184969	0.213793	0.252642	0.320794	0.518362	0.816383	0.967262	1.00179	1.06552	0.99609	0.181193	0.224947	0.247124	0.315408	0.533291	0.761127	0.975956	0.976515	1.06642	0.99609	0.180825	0.215538	0.263477	0.306982	0.49167	0.676813	0.817576	0.914869	0.970646	0.99609	0.00885887	0.0231562	51.0586	-0.105736	0.196207	0.998133	50.8133	-0.0922997	0.196541
anxa6	0.220234	0.144084	0.253906	0.241095	0.405002	0.558734	0.620783	0.716221	0.869072	0.99609	0.241341	0.160565	0.244938	0.297623	0.339729	0.634866	0.59136	0.854614	1.05032	0.99609																							47.1013	-0.0420167	0.0717877	0.976495	47.5798	-0.056262	0.172308
aoc1	0.645781	0.865897	0.868398	0.877176	0.849562	0.959529	0.953849	0.976907	1.00544	0.99609	0.554444	0.77189	0.786716	0.876271	0.756852	0.904422	0.970404	0.996369	1.02801	0.99609	0.471649	0.627012	0.739513	0.64084	0.721561	0.762112	0.848586	1.0021	0.92743	0.99609	0.479134	0.614132	0.722721	0.725411	0.745716	0.803104	0.96172	0.971677	1.00208	0.99609	3.48961e-06	3.35116e-05			0	0.805319		-0.0207234	0
aoc2	0.848995	0.889353	1.03931	0.973666	0.778673	0.754903	1.08413	1.12956	1.12479	0.99609	0.822858	0.840491	0.969478	0.943698	0.667173	0.761663	0.795636	0.986989	0.89777	0.99609	0.776107	0.955874	1.04538	0.797176	0.845602	0.967573	1.14854	1.20204	1.01686	0.99609	0.797461	0.860831	1.01971	0.945339	0.827767	0.875427	1.12227	1.02172	1.16306	0.99609	0.0909095	0.151544		-0.0448274	0.882327	0.390078		-0.261087	0.828714
aox1	0.570211	0.68689	0.742589	0.678548	0.682401	0.810847	0.874141	1.00669	0.989991	0.99609	0.605961	0.712586	0.755907	0.702028	0.752612	0.76351	0.937648	1.0034	1.01688	0.99609	0.283297	0.378714	0.482416	0.705831	0.78103	0.857391	0.875481	0.971558	0.997218	0.99609	0.51978	0.568062	0.649223	0.760032	0.767032	0.841895	1.05257	1.03434	1.02358	0.99609	0.000117247	0.000637462		-0.0337857	0.653515	0.92019		-0.0491953	0.69893
aox3	0.492714	0.647173	0.681191	0.745793	0.813372	0.885157	0.961866	0.974997	1.01308	0.99609	0.479974	0.637618	0.692719	0.660016	0.7852	0.845702	0.919992	0.991277	0.991515	0.99609	0.316816	0.416817	0.590282	0.661251	0.792032	0.871416	0.918618	1.0225	0.994134	0.99609	0.281352	0.445342	0.575649	0.732015	0.756755	0.878722	1.00741	0.996271	1.03845	0.99609	1.5351e-08	3.67707e-07		-0.0250283	0.0102796	0.981477		-0.0225037	0.282047
ap1b1	0.284101	0.404883	0.630372	0.729875	0.751334	0.826725	0.942529	1.00018	0.982218	0.99609	0.284942	0.40416	0.646469	0.749647	0.759819	0.827997	0.866604	0.937472	1.00336	0.99609	0.279275	0.382864	0.578823	0.750249	0.815334	0.893674	0.999207	1.0456	1.04101	0.99609	0.268713	0.366509	0.581355	0.69987	0.787441	0.865298	0.969957	0.958891	0.994309	0.99609	0.0269063	0.0567795	58.4943	-0.0387483	0	0.96872	58.7259	-0.0357437	0
ap1g1	0.149293	0.213855	0.363952	0.444144	0.456061	0.595099	0.706548	0.932213	0.91437	0.99609	0.211728	0.287462	0.482946	0.561356	0.532735	0.684629	0.774086	0.884962	1.00844	0.99609	0.161838	0.201701	0.298352	0.389297	0.581913	0.713023	0.963312	1.04919	1.06186	0.99609	0.155949	0.202542	0.311933	0.436255	0.575864	0.687443	0.953307	0.970618	1.08439	0.99609	2.67724e-05	0.000183304	50.526	-0.0385392	0	0.976253	53.5003	-0.033282	0
ap1g2	0.263546	0.232066	0.43462	0.40478	0.476028	0.684409	0.696985	0.892844	0.831283	0.99609	0.228013	0.208058	0.289435	0.318702	0.43834	0.478877	0.534985	0.817712	0.908842	0.99609											0.316365	0.288852	0.434473	0.373842	0.426318	0.594688	0.880098	1.07075	1.04232	0.99609	0.0055769	0.0157251	51.2871	-0.0328456	0.0382449	0.954545	46.6121	-0.0484889	0.201921
ap1m2											0.304164	0.381248	0.759793	1.06103	0.680147	1.45417	1.2837	1.41961	1.28851	0.99609	0.768606	0.691759	0.827744	0.895114	0.695994	0.786568	0.864934	0.846289	0.866856	0.99609	0.558834	0.693976	0.792389	0.820414	0.807177	0.991667	1.04575	1.21771	0.987305	0.99609	0.000886068	0.00339382					58.7994	-0.168929	0.312229
ap1s1																					0.198055	0.198633	0.296384	0.445539	0.668167	0.781491	0.958168	1.06864	1.09659	0.99609	0.186005	0.224274	0.348937	0.433786	0.645852	0.734912	0.896512	0.997406	1.06714	0.99609
ap1s2																															0.0959903	0.111742	0.165054	0.330576	0.412205	0.59576	0.655979	0.877139	0.89334	0.99609
ap2a1	0.195803	0.250023	0.304547	0.357265	0.482363	0.728507	0.981003	1.0319	1.01928	0.99609	0.241604	0.29112	0.337848	0.370527	0.411806	0.649537	0.812577	0.884966	1.02319	0.99609	0.192453	0.253202	0.329376	0.401557	0.523249	0.698484	0.959769	1.03695	1.05263	0.99609	0.21417	0.274432	0.342403	0.4076	0.49009	0.676185	0.899268	0.970184	0.990291	0.99609	0.708274	0.780737	50.4004	-0.0830851	0.235094	0.992047	49.5636	-0.0568307	0.247467
ap2b1	0.268285	0.322151	0.330792	0.341375	0.447797	0.717483	0.937342	0.972697	0.98287	0.99609	0.19476	0.239561	0.247804	0.260317	0.422708	0.695262	0.90112	0.925312	1.06872	0.99609	0.226172	0.287667	0.357154	0.338422	0.504486	0.766832	0.954301	1.04405	1.0784	0.99609	0.188086	0.231014	0.272999	0.28832	0.481574	0.747331	0.95442	0.960725	0.978044	0.99609	0.385723	0.487883	49.7583	-0.0907798	0.298903	0.997288	49.3914	-0.0859529	0.204819
ap2m1b	0.298797	0.385804	0.523333	0.559006	0.694422	0.848659	0.985808	1.00137	1.04372	0.99609	0.489973	0.652448	0.690176	0.664149	0.730459	0.766005	0.862533	0.960024	0.97759	0.99609	0.398964	0.535924	0.687937	0.7535	0.85077	0.898958	0.912313	1.08593	0.998222	0.99609	0.379723	0.554514	0.705018	0.686582	0.741829	0.863475	1.02457	1.0224	1.06393	0.99609	0.0974494	0.160031	55.9513	-0.044497	0.242274	0.98424		-0.0198427	0.431782
ap2s1	0.17446	0.240982	0.348624	0.511755	0.580231	0.689595	0.906099	0.919395	1.09221	0.99609	0.141031	0.188407	0.356974	0.444343	0.439996	0.604556	0.749923	0.864695	0.973219	0.99609	0.146935	0.220896	0.311208	0.463181	0.615715	0.755621	0.845414	0.952925	0.999601	0.99609	0.149381	0.211926	0.343198	0.445556	0.612222	0.763619	0.934527	0.969331	1.06533	0.99609	0.0554866	0.101882	52.867	-0.0451728	0.0243634	0.977295	50.4349	-0.0401558	0
ap3d1	0.352327	0.501765	0.403617	0.594327	1.05837	1.1154	1.09124	1.00843	1.17329	0.99609	0.200665	0.197897	0.196952	0.198743	0.293261	0.445317	0.465276	0.782646	0.706928	0.99609	0.0900826	0.10709	0.147043	0.156787	0.259958	0.463681	0.55757	0.88627	0.801436	0.99609	0.23548	0.24496	0.371936	0.401464	0.528701	0.711506	0.791774	0.912099	0.999139	0.99609	0.431294	0.531072	54.0131	-0.676997	0.419237	0.929969	44.3867	-0.0494672	0.13333
ap3m1	0.0454704	0.080069	0.0905269	0.131693	0.278255	0.569825	0.885394	1.02752	0.959718	0.99609	0.0777894	0.128012	0.153497	0.140114	0.22666	0.44194	0.819588	0.898874	1.10897	0.99609	0.214789	0.262441	0.365492	0.529281	0.654364	0.847676	0.826732	1.06585	0.988588	0.99609	0.164254	0.204255	0.363816	0.486243	0.705298	0.824157	0.942898	0.969427	0.960253	0.99609	8.62199e-13	9.72451e-11	47.9458	-0.111835	0.0628237	0.997285	46.745	-0.10987	0.111121
ap3m2	0.192681	0.415393	0.607545	0.680191	0.742126	0.915646	1.03932	1.06328	1.03993	0.99609	0.166527	0.371441	0.581131	0.660092	0.670308	0.820218	1.00937	1.0405	1.10815	0.99609	0.258806	0.292866	0.432486	0.533086	0.582328	0.740693	0.821351	0.974419	1.04278	0.99609	0.204198	0.353129	0.637738	0.757127	0.811314	0.871758	0.96972	1.01182	0.998515	0.99609	0.224748	0.314019	57.7679	-0.0493856	0	0.960364	56.7103	-0.0452994	0
apba1b	0.251639	0.23307	0.251537	0.388567	0.497327	0.661868	0.854727	0.88209	0.873774	0.99609																																	50.5685	-0.0475834	0.139873	0.979344
apeh	0.232435	0.282153	0.465729	0.816893	0.875505	0.947189	1.05374	1.04293	1.05778	0.99609	0.110513	0.18238	0.309607	0.569885	0.723735	0.79288	0.887679	0.952409	0.950748	0.99609	0.243467	0.299291	0.419381	0.555716	0.712563	0.788033	0.913486	1.00445	0.979622	0.99609	0.224455	0.284707	0.441501	0.622081	0.759998	0.833625	0.971976	1.007	1.02955	0.99609	0.40676	0.508906	56.9267	-0.088236	0.174835	0.981564	53.8432	-0.0571445	0
apex1	0.273121	0.246247	0.210722	0.18376	0.17577	0.220216	0.290583	0.515692	0.923896	0.99609	0.415203	0.539422	0.389827	0.330308	0.255162	0.291569	0.39984	0.559791	0.947658	0.99609	0.441586	0.461169	0.351043	0.335906	0.293316	0.331003	0.385706	0.509279	0.81126	0.99609	0.279944	0.273269	0.274496	0.263714	0.273122	0.360775	0.429796	0.557998	0.797616	0.99609	0.626941	0.70998	40.7746	-0.14527	0.219046	0.991209	41.1634	-0.150749	0.371949
api5	0.160913	0.185251	0.209675	0.238486	0.298914	0.433485	0.635749	0.858218	0.962692	0.99609	0.189546	0.219355	0.240712	0.266471	0.297443	0.401236	0.660207	0.827864	1.02295	0.99609	0.193941	0.228385	0.254983	0.315763	0.400634	0.500553	0.794221	0.975108	1.0815	0.99609	0.19666	0.22579	0.266209	0.294374	0.343251	0.474226	0.72601	0.882482	0.942365	0.99609	0.000535609	0.00225517	46.0516	-0.0698002	0.166113	0.999439	45.8094	-0.0766866	0.20983
apip	0.751529	0.869858	0.843095	0.76904	0.725161	0.83474	0.84023	0.926592	0.929854	0.99609	0.643138	0.786096	0.768905	0.803427	0.740709	0.8231	0.937199	0.998267	0.978652	0.99609	0.581354	0.731749	0.728444	0.824016	0.77303	0.823104	0.926844	0.974226	0.964198	0.99609	0.570658	0.678013	0.692088	0.758295	0.750143	0.884855	0.94648	1.03757	0.97727	0.99609	0.00269436	0.00859892		-0.0201023	0.793012	0.717354		-0.0366183	0.743068
apitd1	1.22484	0.998993	0.857069	0.578777	0.434152	0.645561	1.16187	0.960275	1.0157	0.99609																																			1.5	-0.21322
aplp2	0.61732	0.664914	0.663454	0.613923	0.536457	0.671463	0.690342	0.83083	0.83348	0.99609	0.507535	0.504804	0.594232	0.561101	0.501523	0.621043	0.792417	0.964155	0.927043	0.99609	0.625507	0.699538	0.67379	0.665043	0.68233	0.791936	0.8511	0.914067	0.874771	0.99609	0.636527	0.615695	0.645654	0.687565	0.629577	0.734264	0.834723	1.01614	0.976843	0.99609	0.00284903	0.00900042		-0.0344568	0.617766	0.875476		-0.0683879	0.530619
apmap	0.310277	0.317752	0.43014	0.580272	0.624069	0.782114	0.870648	0.981294	0.997887	0.99609	0.282782	0.252167	0.479899	0.573279	0.606237	0.816418	0.903367	0.983984	1.01321	0.99609	0.187943	0.229509	0.356377	0.516949	0.698157	0.801424	1.07776	0.976705	1.03656	0.99609	0.187903	0.243159	0.344752	0.476455	0.63274	0.729282	0.900694	0.946759	0.976892	0.99609	0.0192161	0.0432179	54.746	-0.039458	0.164803	0.991029	54.7699	-0.0421478	0.105507
apoa1	1.10678	1.41225	1.52465	1.48022	1.07774	0.875268	0.829921	0.943961	0.929384	0.99609	1.31442	1.60048	1.67756	1.64711	1.09597	1.20708	1.05186	1.04067	0.917345	0.99609	1.11333	1.41517	1.49057	1.64827	1.49821	1.06842	0.753103	0.906233	0.89652	0.99609	1.1793	1.42535	1.74746	1.65531	1.26562	1.01504	0.795392	0.922884	0.841684	0.99609	0.165872	0.246092		0.468981	1.38097	0.737822		0.615314	1.5
apoa1bp	0.344019	0.586127	0.955671	1.00119	0.956952	1.02548	1.02784	1.00865	0.950648	0.99609	0.207928	0.550521	1.16222	1.45828	1.12367	1.01783	0.984279	0.972238	1.03612	0.99609	0.173857	0.362765	0.864718	1.18711	1.05108	1.07388	1.01607	1.0654	1.02027	0.99609	0.219879	0.427443	1.04982	1.2972	1.18667	1.08549	0.988118	0.990057	0.954171	0.99609	0.524421	0.619511	61.055	-0.154257	0.317638	0.987843	60.4648	-0.816019	0.207926
apoa2	2.52402	3.08354	2.4349	2.28793	1.24574	0.897053	0.838942	0.91559	0.811116	0.99609	2.93186	3.7032	2.69959	2.57374	1.303	1.17146	0.993424	0.965853	0.839974	0.99609	2.58431	3.3674	2.38578	3.028	2.02912	1.305	0.696434	0.967479	0.827223	0.99609	3.1357	3.87709	3.51545	3.17069	1.78695	1.05401	0.658096	0.917214	0.751997	0.99609	0.0899168	0.150362		0.618767	1.5	0.254209		0.129037	1.5
apoa4b.1	0.588078	0.615646	0.865796	1.01043	0.84875	0.753862	0.804328	0.905763	0.903264	0.99609	0.636222	0.67369	0.960885	1.3094	0.900524	1.1097	1.05468	1.02614	0.933154	0.99609	0.693646	0.758897	0.972018	1.25645	1.17331	0.933588	0.698239	0.866131	0.86428	0.99609	0.746895	0.814543	1.23179	1.32694	1.07633	0.974725	0.723072	0.930644	0.79448	0.99609	0.0257055	0.0545485		-0.0109112	0	0.435614		-0.12516	0.637803
apoa4b.2	0.417625	0.436216	0.535614	0.76407	0.741017	0.682626	0.785772	0.881785	0.86784	0.99609	0.335101	0.362759	0.511745	0.871722	0.738554	0.973595	0.909765	0.959476	0.884616	0.99609	0.347178	0.416025	0.556586	1.05957	1.18882	0.969553	0.642632	0.810132	0.846704	0.99609	0.461824	0.520665	0.853679	1.14859	1.10807	0.994132	0.74602	0.988868	0.767869	0.99609	0.000278555	0.00132314	60.1686	-0.020764	0	0.88229	58.519	-0.0465462	0
apoba	0.495487	0.6254	0.636109	0.618951	0.620101	0.689381	0.818633	0.896977	0.985625	0.99609	0.479615	0.568488	0.603594	0.589033	0.591957	0.665317	0.769261	0.882926	0.965669	0.99609	0.439011	0.529042	0.572455	0.626444	0.679503	0.76248	0.862913	0.984005	0.984796	0.99609	0.453799	0.548732	0.613457	0.63823	0.675654	0.787619	0.878724	0.94052	0.973065	0.99609	1.85523e-06	2.02357e-05		-0.0337904	0.56917	0.955825		-0.0348619	0.533119
apobb.1	0.350152	0.44698	0.514002	0.507848	0.526071	0.62243	0.755808	0.862986	1.00436	0.99609	0.348619	0.443749	0.509625	0.514942	0.501843	0.590647	0.717592	0.825397	0.938827	0.99609	0.326431	0.417825	0.490849	0.524601	0.57956	0.661051	0.785517	0.914397	0.938448	0.99609	0.333025	0.426312	0.520574	0.553355	0.611266	0.704373	0.834144	0.913825	0.99023	0.99609	6.21773e-05	0.000375829	52.7967	-0.0391142	0.399214	0.973614	52.2752	-0.0362974	0.391807
apobb.2	0.288321	0.3252	0.35353	0.36665	0.456469	0.580105	0.765116	0.880175	1.02435	0.99609	0.476986	0.741498	0.604824	0.667439	0.558347	0.618707	0.735858	0.842962	0.893024	0.99609	0.278072	0.344883	0.394537	0.455996	0.52337	0.633402	0.794353	0.960407	0.95008	0.99609	0.409809	0.470408	0.517374	0.527761	0.575301	0.687687	0.861025	0.936027	0.964592	0.99609	0.494496	0.589592	49.0919	-0.05485	0.292862	0.994685		-0.0365048	0.598394
apobec2a	0.139186	0.177865	0.182107	0.188621	0.262218	0.438328	0.763535	1.00906	1.0049	0.99609	0.196692	0.251764	0.31706	0.228483	0.347232	0.503175	0.735036	0.965614	1.01981	0.99609	0.214971	0.288777	0.346279	0.31521	0.384538	0.518476	0.832472	0.963566	1.04677	0.99609	0.197858	0.248583	0.342723	0.301112	0.352286	0.511421	0.783908	0.929721	1.02247	0.99609	0.00260233	0.00834541	46.569	-0.109669	0.166239	0.997186	47.1134	-0.0840433	0.237819
apoc1l	1.88629	1.58732	1.38617	0.974875	0.637735	0.62313	0.661998	0.849533	0.75993	0.99609	1.73901	1.49659	1.00362	0.934161	0.550627	0.788807	1.22591	1.14253	1.14266	0.99609	1.54917	1.28268	1.01055	0.839686	0.754342	0.727081	0.800966	0.940233	0.81524	0.99609	1.74288	1.75008	1.53185	0.966094	0.77786	0.757568	0.753886	0.93319	0.804784	0.99609	0.654846	0.734831		0.550008	1.5	0.639575		0.376517	1.5
apoc2	0.241974	0.189386	0.222601	0.297796	0.391966	0.552977	0.718647	0.929154	0.862532	0.99609	0.273042	0.192598	0.204343	0.324906	0.322845	0.601319	0.904513	1.01902	0.870727	0.99609	0.265976	0.219233	0.201811	0.262019	0.398952	0.463276	0.45643	0.626731	0.65949	0.99609	0.331338	0.282476	0.301566	0.321508	0.51714	0.497502	0.477087	0.696451	0.676819	0.99609	5.33154e-07	6.99567e-06	48.0482	-0.0566739	0.170151	0.982526	48.1844	-0.110312	0.236248
apoda.1	0.415686	0.63828	1.23529	0.959089	0.682629	0.972338	0.892494	1.00387	0.897034	0.99609	0.562744	0.828405	1.42031	1.31308	0.775209	0.911171	0.997694	1.05246	1.12258	0.99609	0.360965	0.673627	1.02376	1.11371	0.938594	0.97618	0.840041	1.01387	0.890064	0.99609	0.466967	0.979382	1.25442	1.463	1.22691	1.21101	0.928933	0.895656	0.830396	0.99609	0.149241	0.226036	60.7165	-0.603016	0.415685	0.625153		-0.447913	0.562742
apoda.2	0.196722	0.312193	0.660194	0.771849	0.780964	0.851007	0.842609	0.888156	0.911837	0.99609	0.197523	0.354623	0.8381	1.00198	0.863873	0.993804	0.617004	0.877593	0.824043	0.99609	0.219868	0.311698	0.609208	0.8411	0.794637	0.863722	0.901258	0.931656	1.00419	0.99609	0.225714	0.307705	0.598535	0.760745	0.773256	0.842449	0.894681	0.925179	0.940354	0.99609	0.0866114	0.145893	57.8127	-0.0476112	0	0.882141	59.3146	-0.16866	0.178294
apodb	0.222315	0.216434	0.361856	0.60388	0.768795	0.859232	0.824328	0.975331	0.970193	0.99609	0.231276	0.259166	0.366436	0.598764	0.671307	0.807782	0.909185	0.96327	1.05754	0.99609	0.197462	0.239488	0.423643	0.679377	0.843801	0.865559	0.931805	1.02236	0.986166	0.99609	0.315433	0.376902	0.480247	0.779329	0.882431	0.976144	1.1152	0.961981	0.922815	0.99609	0.00260042	0.00834433	54.9461	-0.0508555	0	0.972105	54.6096	-0.0466541	0.0296601
apoea	0.595436	0.59575	0.582764	0.61647	0.68695	0.743735	0.844154	0.934558	0.953693	0.99609	0.51776	0.539825	0.618041	0.714039	0.70356	0.863946	0.979761	1.07257	0.930231	0.99609	0.556056	0.554244	0.650885	0.769832	0.894144	0.935223	0.983014	1.0118	1.03463	0.99609	0.53076	0.559231	0.700912	0.793195	0.871688	0.954053	0.996794	1.07238	0.952791	0.99609	2.88506e-05	0.000194824		-0.0298463	0.568561	0.993618		-0.0345455	0.505501
apoeb	0.660845	0.645969	0.755318	0.746261	0.584066	0.699945	0.571095	0.659061	0.601866	0.99609	0.571425	0.543161	0.561131	0.796881	0.632864	0.717787	0.826417	0.789474	0.73302	0.99609	0.184031	0.249696	0.18801	0.622448	0.372983	0.560157	0.471373	0.720252	0.592387	0.99609	0.651028	0.562204	0.541424	0.45255	0.484577	0.538728	0.559224	0.842062	0.836092	0.99609	0.00489132	0.0140841		-0.617213	0.65827	0.743989		-0.0129244	0
apom	0.787873	0.869748	0.903521	0.795231	0.779836	0.846377	0.870924	0.931815	0.943705	0.99609	0.79059	0.95973	0.976885	0.847532	0.913304	0.83918	0.91384	0.953733	1.00504	0.99609	0.599331	0.666195	0.681322	0.881162	0.813645	0.879192	0.859339	0.949149	1.0109	0.99609	0.536982	0.66704	0.717302	0.797661	0.727617	0.861729	0.880081	0.963782	0.959383	0.99609	1.73504e-07	2.8041e-06		-0.017161	0.826814	0.703865		-0.0236291	0.889529
apoob	0.657843	0.615955	0.775451	0.792821	0.698654	0.751396	0.868831	0.965656	1.00778	0.99609	0.890932	0.731065	0.930155	1.07795	0.504351	0.755563	0.932198	0.924797	1.22111	0.99609	0.708964	0.835584	0.737547	0.740426	0.73082	0.82927	0.887788	1.03387	1.09445	0.99609	0.591974	0.552076	0.867827	0.646109	0.69884	0.722545	0.784879	0.897466	1.10791	0.99609	0.861935	0.902988		-0.0367042	0.700405	0.874006		-0.262819	0.815003
appa											0.243044	0.230983	0.215942	0.235776	0.284683	0.409943	0.635132	0.790668	0.861415	0.99609	0.290853	0.239313	0.206299	0.28799	0.354511	0.387113	0.620945	0.780977	0.999975	0.99609											0.793274	0.850723					45.4844	-0.0616663	0.194786
appl1	0.268387	0.303065	0.387364	0.352144	0.339681	0.381616	0.524061	0.760173	0.920374	0.99609	0.293181	0.348601	0.38906	0.420314	0.411569	0.48635	0.629879	0.823778	0.958374	0.99609	0.270854	0.30175	0.35618	0.40143	0.486905	0.602067	0.711892	0.880375	0.977439	0.99609	0.238675	0.264357	0.332052	0.35823	0.370594	0.455477	0.564991	0.71671	0.903283	0.99609	0.212117	0.300004	44.3372	-0.0744492	0.317655	0.987725	47.0377	-0.0565086	0.340861
appl2	0.493524	0.643204	0.778239	0.727754	0.678625	0.752658	0.890354	0.966245	0.989133	0.99609	0.511854	0.524717	0.751695	0.423556	0.336133	0.415952	0.516204	0.769294	0.805952	0.99609	0.69644	0.875403	0.871727	0.855634	0.854175	0.850424	1.0561	1.07037	0.973905	0.99609	0.425691	0.513282	0.603761	0.61253	0.591273	0.698189	0.847644	0.933024	0.983068	0.99609	0.0795513	0.136316		-0.0173753	0.29752	0.847912	49.6983	-0.0648525	0.491765
aprt	0.494036	0.56181	0.639579	0.666067	0.724608	0.801062	0.883721	0.950267	0.987246	0.99609	0.28609	0.429772	0.59872	0.62353	0.828391	0.821938	0.958926	1.08686	1.02193	0.99609	0.219779	0.236239	0.412755	0.711718	0.736697	0.751289	0.783303	0.966952	0.872955	0.99609	0.133237	0.199271	0.387479	0.583002	0.707814	0.932247	0.963142	1.04389	0.961901	0.99609	0.000131173	0.000699547		-0.0229953	0.369638	0.991072	58.1841	-0.0407574	0
aqp3a	0.302745	0.336276	0.336429	0.31623	0.381931	0.501696	0.742659	0.865705	1.13994	0.99609	0.128708	0.164026	0.178728	0.197161	0.252518	0.342578	0.480203	0.650623	0.817065	0.99609	0.134655	0.184671	0.271527	0.246929	0.33942	0.443621	0.592136	0.861439	0.938391	0.99609	0.183026	0.209707	0.252295	0.279342	0.342999	0.50026	0.697386	0.778366	0.952343	0.99609	0.812988	0.865391	47.1787	-0.0773477	0.314625	0.969224	43.4262	-0.0590197	0.125143
aqp9b	0.205328	0.312584	0.413766	0.40998	0.662452	0.462779	0.843458	1.07459	1.29719	0.99609																																	50.5039	-0.0569546	0.292046	0.840408
aqr	0.381894	0.56661	0.460035	0.510105	0.416883	0.505345	0.77466	0.726047	1.0699	0.99609											0.106287	0.164864	0.271926	0.304116	0.299539	0.397301	0.537144	0.803775	0.836622	0.99609	0.171369	0.216491	0.259334	0.285392	0.326877	0.397455	0.569896	0.677693	0.875915	0.99609	3.46583e-06	3.33437e-05	49.7234	-0.056253	0.456949	0.879107
arcn1a	0.21999	0.211613	0.217209	0.213129	0.251493	0.410882	0.672977	0.860577	0.894104	0.99609	0.249597	0.231545	0.246137	0.234353	0.279094	0.431509	0.767362	0.939885	1.04181	0.99609	0.194643	0.203633	0.219569	0.240099	0.31229	0.46231	0.752	0.897549	0.993102	0.99609	0.244624	0.251194	0.301439	0.317875	0.360956	0.510023	0.742544	0.835319	0.956733	0.99609	0.125315	0.195844	45.781	-0.0782855	0.19223	0.990411	46.3873	-0.110019	0.235364
arcn1b	0.148897	0.18864	0.194222	0.284992	0.345062	0.58686	0.763929	0.90305	0.912123	0.99609	0.185969	0.213438	0.286774	0.368997	0.422288	0.642857	0.865062	0.986841	0.997462	0.99609	0.157625	0.174194	0.209828	0.235461	0.377808	0.619022	0.912291	0.971527	1.01741	0.99609	0.201083	0.22054	0.289426	0.358736	0.461666	0.688612	0.898364	0.93441	0.975916	0.99609	0.45125	0.550028	48.2228	-0.0609284	0.120207	0.993553	49.6557	-0.0667782	0.196809
arf1l	1.67458	2.30692	2.31833	1.93339	1.60838	1.66136	1.67784	1.05682	1.10876	0.99609	1.02793	1.59524	2.06155	1.36065	1.28394	1.04963	0.915081	0.95771	0.976155	0.99609	0.992983	1.11145	1.35876	1.95732	1.64864	1.74301	1.67516	1.42056	1.57947	0.99609	0.643276	0.998173	1.27552	1.23442	1.28251	1.37146	1.19124	1.2181	0.941648	0.99609	0.00182223	0.00617623		0.763481	1.5	0.202464		0.104607	1.5
arf2	0.23968	0.318793	0.381185	0.463812	0.620258	0.600738	0.947537	1.06211	1.12797	0.99609	0.307019	0.354063	0.457127	0.462547	0.605197	0.603661	0.615895	0.796998	0.797301	0.99609	0.332028	0.34247	0.416255	0.46139	0.605234	0.79189	1.05412	1.14117	1.20332	0.99609	0.304789	0.346924	0.433718	0.446893	0.593893	0.671384	0.870185	0.794793	0.913831	0.99609	0.304438	0.405179	52.0117	-0.0541096	0.260476	0.941245	52.4469	-0.024613	0.047027
arf3b	0.233001	0.202542	0.38371	0.416078	0.393549	0.585707	0.818134	0.830565	0.769578	0.99609																					0.365114	0.34989	0.526921	0.406564	0.473059	0.622084	0.668732	0.957114	0.842181	0.99609	0.426414	0.528383	50.1817	-0.033988	0	0.930736
arf4a	0.2543	0.277142	0.254649	0.294297	0.361465	0.437886	0.788186	0.879918	0.851885	0.99609	0.157668	0.192761	0.197549	0.274801	0.377495	0.51405	0.551799	0.719079	0.890596	0.99609	0.219627	0.246045	0.312262	0.364257	0.435585	0.512046	0.740876	0.973794	1.00925	0.99609	0.753949	0.740038	0.629194	0.498615	0.559845	0.563797	0.710569	0.842135	0.930145	0.99609	0.00286872	0.00905723	47.1086	-0.0698553	0.243983	0.968385	46.3137	-0.0448198	0.0869371
arf4b																					0.41647	0.614162	0.864235	0.890035	0.989125	1.13473	1.20861	1.37135	1.29586	0.99609
arf5	0.207942	0.242302	0.296897	0.316818	0.408348	0.578278	0.799098	0.9616	1.02525	0.99609	0.293304	0.269439	0.335727	0.376055	0.379171	0.583667	0.722808	0.871502	0.965519	0.99609	0.24953	0.318061	0.385088	0.44272	0.532553	0.677958	0.878782	1.01717	1.03346	0.99609	0.235662	0.264726	0.287843	0.357899	0.433025	0.605323	0.744657	0.880905	0.884937	0.99609	0.187396	0.272609	48.6155	-0.0688759	0.227535	0.996199	48.4191	-0.0542151	0.267693
arf6b	0.166937	0.185048	0.211434	0.2641	0.401891	0.489595	0.902184	0.970125	1.0948	0.99609	0.1881	0.233404	0.222187	0.310054	0.374506	0.490798	0.576368	0.809463	0.861888	0.99609	0.158406	0.180969	0.23469	0.321593	0.435063	0.621775	0.841307	1.02521	1.08892	0.99609	0.22344	0.284494	0.301432	0.357034	0.464137	0.589667	0.770535	0.830902	0.934896	0.99609	0.277145	0.374268	47.9732	-0.0930503	0.193816	0.981	46.5978	-0.047271	0.150336
arfgap1	0.104795	0.13295	0.163493	0.361818	0.70661	0.967255	1.03648	1.06508	0.927223	0.99609	0.209003	0.229159	0.224596	0.368449	0.638764	0.817378	0.90762	0.971258	0.968599	0.99609	0.455924	0.37255	0.328734	0.511567	0.6516	0.839558	0.843225	0.788116	0.988056	0.99609	0.116878	0.15046	0.173989	0.305772	0.543339	0.741159	0.798544	0.913061	0.904763	0.99609	0.0360206	0.0719191	52.3656	-0.121831	0.107149	0.991902	51.8786	-0.0737371	0.167182
arfgap2	0.240205	0.257924	0.392984	0.582989	0.739377	0.752743	0.877414	0.9612	0.995933	0.99609	0.148158	0.194739	0.358404	0.640046	0.842298	0.850189	0.854412	0.974272	1.01496	0.99609	0.118136	0.164214	0.274332	0.483705	0.73392	0.933504	1.16266	1.12254	1.18266	0.99609	0.135922	0.17854	0.25651	0.421661	0.661143	0.77303	0.962843	0.881831	0.97255	0.99609	0.0112451	0.0282077	54.8284	-0.0429334	0	0.985299	55.2469	-0.0650169	0
arfgef1	0.512437	0.644782	0.652664	0.727191	0.767874	0.75509	0.860123	0.939406	1.03237	0.99609	0.122168	0.162885	0.272662	0.63444	0.84654	0.932835	0.988154	1.1318	1.06395	0.99609	0.44026	0.499527	0.516314	0.642184	0.783126	0.815131	0.803751	0.999724	0.969304	0.99609	0.320403	0.380086	0.470665	0.593214	0.697863	0.8197	0.861144	0.968629	0.92631	0.99609	0.644459	0.725786		-0.0190904	0.380621	0.938719	54.7737	-0.0987294	0.0792186
arfgef2	0.154357	0.329387	0.133937	0.295449	0.198941	0.291067	0.549917	0.730184	0.855893	0.99609																																	43.8114	-0.0723965	0.195854	0.953169
arfip1	0.821791	1.04131	1.09596	0.949009	0.926113	0.910623	1.0207	0.939529	0.95581	0.99609	0.548492	0.622063	0.710731	0.725237	0.570963	0.628884	0.676359	0.745791	0.801408	0.99609	0.685972	0.818044	0.955345	1.06277	1.02074	0.889611	0.784194	0.864561	0.921769	0.99609	0.635104	0.799881	0.930979	0.986331	0.907933	0.943644	0.814895	0.91942	0.782221	0.99609	0.265444	0.362006			0.857488	0.00639985		-0.0435112	0.635132
arfip2a											0.686112	0.954573	0.702864	0.782251	1.09043	0.62394	0.820093	0.818221	0.875795	0.99609																												-0.0544346	0.809274
arfip2b	0.389815	0.438725	0.483357	0.517909	0.55829	0.711044	0.936397	0.936621	0.986396	0.99609	0.46451	0.52172	0.652478	0.628402	0.680344	0.823943	0.933582	1.02086	1.07098	0.99609	0.290417	0.371332	0.418962	0.47901	0.593646	0.683616	0.794473	0.90604	0.928682	0.99609	0.331418	0.35622	0.455033	0.620687	0.82317	0.932636	1.04517	1.05033	1.05534	0.99609	0.183609	0.267982	53.3471	-0.0528152	0.42037	0.986342		-0.0350355	0.484396
arg2	0.244571	0.285197	0.583591	0.725689	0.627282	0.814767	0.912483	1.04699	1.00047	0.99609																																	56.6713	-0.0407168	0	0.931106
arglu1a	1.31208	1.34392	1.18632	0.964151	0.866743	1.02607	1.02477	1.0681	1.0178	0.99609	1.31593	1.17583	1.26667	1.10573	0.859747	0.923309	0.917712	1.00838	0.941409	0.99609	1.58158	1.69839	1.56157	1.49998	1.38048	1.36084	1.13071	1.06998	0.969038	0.99609	0.696908	0.783469	0.778701	0.750876	0.656597	0.866909	1.04244	1.07094	1.01593	0.99609	0.81782	0.869662		0.359437	1.328	0.877503		0.293322	1.25281
arhgap1	0.209838	0.222804	0.209553	0.220155	0.246698	0.403877	0.659135	0.938845	0.939678	0.99609	0.201061	0.236029	0.252844	0.278927	0.275716	0.462732	0.7657	0.947301	1.03098	0.99609	0.16483	0.203798	0.247059	0.29445	0.37326	0.54798	0.852997	0.947712	1.06704	0.99609	0.179066	0.209519	0.199986	0.231191	0.356932	0.49883	0.801687	0.884283	0.935977	0.99609	0.00952052	0.0245707	45.6969	-0.098614	0.207035	0.996405	46.6751	-0.0998812	0.230524
arhgap10	0.144281	0.202353	0.183937	0.266329	0.318212	0.574777	0.770382	0.881915	0.929431	0.99609	0.18307	0.207255	0.259775	0.257793	0.370083	0.627366	0.875922	0.940018	0.987083	0.99609	0.290859	0.319312	0.300684	0.363383	0.578177	0.703897	0.812746	0.931527	0.983085	0.99609	0.215212	0.268677	0.303658	0.359835	0.50312	0.736401	0.809284	0.919709	0.881093	0.99609	9.33511e-06	7.63664e-05	47.9019	-0.0648312	0.130701	0.992633	48.6847	-0.0847661	0.196778
arhgdia	0.138051	0.150413	0.167916	0.25327	0.489169	0.591415	0.748073	0.807284	0.949979	0.99609	0.152798	0.176705	0.196579	0.323678	0.628513	0.720953	0.903928	0.93937	1.01156	0.99609	0.129162	0.153808	0.192213	0.379587	0.683538	0.864886	0.957584	0.966831	1.08347	0.99609	0.142738	0.16547	0.208235	0.384952	0.715631	0.877051	1.06754	0.96616	0.983766	0.99609	2.4869e-05	0.00017369	48.8548	-0.0488051	0	0.987366	51.2868	-0.065434	0.0821819
arhgdig	0.112629	0.134897	0.14457	0.144511	0.206178	0.34902	0.632732	0.815826	0.942456	0.99609	0.145814	0.170479	0.181164	0.169237	0.227318	0.389789	0.726582	0.889563	0.978254	0.99609	0.134668	0.178033	0.228208	0.245789	0.282224	0.390531	0.556318	0.728414	0.910439	0.99609	0.111113	0.135685	0.161822	0.166543	0.21549	0.347315	0.57109	0.7622	0.927029	0.99609	0.000913299	0.00348052	45.1366	-0.081408	0.106894	0.99744	45.9785	-0.0985363	0.152741
arhgef11																															0.579474	0.656569	0.645036	0.551848	0.673053	0.738741	0.721958	0.856312	0.861319	0.99609
arhgef1b	0.464169	0.555642	0.615423	0.553428	0.587335	0.707774	0.792935	0.947846	0.932519	0.99609	0.387811	0.496506	0.601464	0.584644	0.648854	0.727855	0.884437	0.990086	0.969589	0.99609	0.256839	0.376278	0.46201	0.533383	0.607733	0.720366	0.721119	0.877753	0.882406	0.99609	0.312443	0.394356	0.501585	0.521914	0.600424	0.715248	0.742166	0.860464	0.825155	0.99609	1.21676e-06	1.38413e-05		-0.0352814	0.511945	0.958914	58.6095	-0.0304146	0.364907
arhgef7a	0.399634	0.477025	0.679312	0.632368	0.68396	0.68552	0.80526	0.946323	0.913209	0.99609	0.362135	0.472575	0.582674	0.612527	0.743584	0.732986	0.824682	0.974841	0.978439	0.99609	0.284709	0.340036	0.397509	0.51447	0.6895	0.790492	0.790192	1.00342	0.944663	0.99609	0.405741	0.49011	0.621579	0.634582	0.653257	0.735237	0.824443	0.871244	0.826682	0.99609	0.312218	0.413915	60.3999	-0.0210847	0	0.916778	58.7361	-0.0264201	0
arid2	0.240344	0.312907	0.262766	0.270535	0.322522	0.385808	0.549846	0.768431	1.04877	0.99609											0.331417	0.395488	0.414266	0.390263	0.492215	0.509311	0.689897	0.92114	0.872483	0.99609	0.309854	0.32175	0.34964	0.372621	0.373201	0.502422	0.652902	0.716116	0.855711	0.99609	0.0168217	0.0387704	44.5326	-0.0842833	0.272622	0.985225
arid4a	1.58542	1.61626	1.22254	1.25208	0.71374	0.884197	0.928771	0.988894	1.17105	0.99609																																		0.080382	1.5	0.739015
arid4b	0.415727	0.694571	0.489348	0.561935	0.392692	0.516473	0.647561	0.8474	0.840819	0.99609											0.44614	0.467023	0.548878	0.585849	0.623766	0.662882	0.73712	0.862457	0.922601	0.99609	0.428766	0.523822	0.560681	0.545432	0.614456	0.7123	0.749816	0.914758	0.868107	0.99609	0.00583483	0.0163171		-0.0525889	0.50256	0.790483
arih1	0.430494	0.447731	0.383448	0.415147	0.551958	0.661306	0.824036	0.880682	0.960218	0.99609	0.291563	0.35793	0.367431	0.457142	0.682062	0.825527	1.03548	1.02874	1.03474	0.99609	0.340884	0.437205	0.42547	0.630587	0.556056	0.655916	0.667328	0.866542	0.907696	0.99609	0.30328	0.349768	0.416395	0.557951	0.628604	0.784986	0.852058	0.953482	0.890638	0.99609	0.0364895	0.0726911	51.8471	-0.0464855	0.387956	0.981527	53.0916	-0.070434	0.305006
arih2	0.355922	0.468082	0.419584	0.415922	0.393593	0.535026	0.72607	0.715942	0.869508	0.99609	0.321421	0.349175	0.460868	0.286071	0.332784	0.490919	0.612711	1.01185	0.87615	0.99609	0.350928	0.43182	0.617036	0.623844	0.524803	0.775347	0.623065	0.707395	0.966513	0.99609	0.611125	0.700329	0.827206	0.68226	0.648905	0.634078	0.696828	0.889608	0.879317	0.99609	0.000104638	0.000581432	48.7364	-0.0412459	0.37155	0.945057	45.5427	-0.11362	0.357788
arl1	0.188673	0.247087	0.257669	0.264485	0.324248	0.463105	0.638799	0.881176	0.958129	0.99609	0.136532	0.149084	0.207633	0.211521	0.298213	0.400552	0.638883	0.781135	0.933935	0.99609	0.161239	0.182517	0.257358	0.25006	0.452988	0.58895	0.938351	1.15609	1.1755	0.99609	0.145178	0.172701	0.255232	0.280727	0.399532	0.469429	0.742472	0.789575	0.936364	0.99609	0.0092391	0.0239728	46.3376	-0.0688968	0.213742	0.997042	45.7349	-0.0620129	0.123283
arl2	0.0360401	0.0486828	0.0675472	0.104759	0.178545	0.302542	0.484427	0.775371	0.888315	0.99609	0.0889934	0.114588	0.141498	0.194454	0.288798	0.439721	0.579578	0.78807	0.783939	0.99609	0.0714923	0.114702	0.132703	0.132667	0.207344	0.36205	0.519461	0.726334	0.783309	0.99609	0.0858523	0.128985	0.142774	0.144795	0.256528	0.484248	0.697121	0.886377	0.872309	0.99609	0.696214	0.771453	44.0016	-0.075115	0.0247705	0.998175	45.557	-0.0498596	0
arl3	0.249518	0.252656	0.237126	0.270321	0.42642	0.56779	0.766397	0.910299	0.963991	0.99609	0.234939	0.230922	0.231794	0.31113	0.477435	0.63582	0.897851	1.04105	0.965306	0.99609	0.198416	0.217159	0.205846	0.297465	0.478317	0.665117	0.881077	0.904511	0.952793	0.99609	0.222582	0.227201	0.260096	0.320552	0.497611	0.662068	0.829331	0.895368	0.964184	0.99609	0.472735	0.570047	48.3278	-0.0632244	0.212852	0.996058	49.545	-0.0781133	0.217962
arl3l1											0.823956	0.694205	0.676432	0.635173	0.567324	0.815718	0.868127	1.0701	1.15357	0.99609	0.682717	0.671472	0.668472	0.702844	0.722004	0.832373	0.917505	1.02558	1.06129	0.99609											0.2618	0.357405						-0.0565466	0.686869
arl6	0.30982	0.334065	0.316124	0.345563	0.322069	0.392629	0.462447	0.680566	0.834608	0.99609	0.119012	0.149786	0.208356	0.248749	0.246639	0.326618	0.550314	0.749433	0.95441	0.99609	0.174651	0.256493	0.262342	0.335993	0.399086	0.599015	0.806888	1.05669	1.14672	0.99609	0.237638	0.293938	0.361999	0.456489	0.413219	0.652237	0.757474	0.934666	0.860335	0.99609	3.07155e-06	3.00412e-05	43.3478	-0.0672875	0.314976	0.993753	44.4549	-0.0723653	0.153372
arl6ip1	0.0961476	0.12916	0.144913	0.182318	0.238311	0.747876	0.821312	0.967908	0.81797	0.99609	0.336239	0.324478	0.544121	0.434383	0.377551	0.481502	0.514806	0.66041	0.657955	0.99609	0.0963368	0.148896	0.187521	0.198285	0.316856	0.573825	0.741018	0.812234	0.884693	0.99609	0.101554	0.125198	0.156115	0.165355	0.274652	0.602707	0.727854	1.19149	1.03617	0.99609	0.11702	0.185337	48.5777	-0.121419	0.111047	0.955174	44.503	-0.0476306	0.391415
arl8a	0.248916	0.380799	0.617236	0.697128	0.618505	0.77312	0.869664	1.02512	0.97538	0.99609	0.234085	0.324638	0.473435	0.565127	0.460861	0.652089	0.741242	0.824607	0.952151	0.99609	0.232623	0.364756	0.547575	0.592224	0.641594	0.75028	0.85862	0.962879	0.967552	0.99609	0.211924	0.32072	0.561674	0.620569	0.689286	0.795994	0.801606	0.876981	0.953747	0.99609	0.552094	0.643503	57.1953	-0.0335554	0	0.925365	52.9081	-0.0293531	0
arl8ba	0.612092	0.770536	0.9108	0.847422	0.927074	1.28604	1.05147	1.03206	1.00111	0.99609	0.476443	0.612099	0.761567	0.822006	0.670983	0.848101	0.941211	0.930114	1.01866	0.99609	0.47025	0.640121	0.845164	0.765922	0.802477	0.834244	0.92847	0.938623	1.00184	0.99609	0.204399	0.358629	0.430768	0.542615	0.557143	0.654396	0.857483	0.790291	0.974349	0.99609	0.00596931	0.0166369		-0.0456001	0.113615	0.648399		-0.0212348	0
arl8bb	0.359963	0.39789	0.697784	0.78563	0.721615	0.924377	0.998813	1.01986	0.948663	0.99609	0.304089	0.404651	0.563011	0.655734	0.636366	0.779869	0.837375	0.859041	0.964942	0.99609	0.285906	0.396667	0.508621	0.541086	0.618099	0.751177	0.950661	1.02442	0.880314	0.99609	0.259227	0.315011	0.509223	0.537012	0.622933	0.712886	0.783048	0.795988	0.850925	0.99609	0.0158291	0.0370301	59.6936	-0.0404488	0	0.931574	57.2348	-0.0277871	0
arl9	0.361655	0.345046	0.411223	0.485747	0.480517	0.648972	0.740864	0.979657	0.894903	0.99609	0.552048	0.536351	0.453259	0.609786	0.503963	0.648197	0.67362	0.877288	0.933958	0.99609	0.541207	0.576463	0.614616	0.56003	0.639023	0.74305	1.00305	0.905489	0.93833	0.99609	0.396615	0.431943	0.502689	0.508836	0.517623	0.646321	0.749821	0.839955	0.87067	0.99609	0.336047	0.438549	51.1154	-0.0445527	0.336163	0.970073		-0.0459415	0.523149
armc1	0.261528	0.394001	0.522204	0.532471	0.506722	0.711107	0.790028	0.970365	0.851305	0.99609	0.371565	0.548725	0.727297	0.94353	0.721309	1.08462	1.27887	1.19673	1.27894	0.99609	0.356741	0.557986	0.766921	1.0088	0.899302	0.955305	0.895836	1.03586	0.975276	0.99609	0.3814	0.521705	0.761597	0.915306	0.913158	0.886742	0.807936	0.954617	0.863538	0.99609	0.0628163	0.112763	54.6133	-0.0286812	0.00302319	0.93192	61.2731	-0.0562899	0
armc9	0.405888	0.379163	0.425772	0.48122	0.483074	0.556953	0.826156	0.911423	0.998632	0.99609																					0.342805	0.34716	0.398447	0.433764	0.462353	0.639372	0.646304	0.70387	0.891065	0.99609	0.0749025	0.129842	49.6686	-0.0632058	0.408034	0.988181
armt1	0.225124	0.204246	0.172912	0.148994	0.254928	0.508373	1.06056	1.05432	1.21723	0.99609	0.0953502	0.0952426	0.0946545	0.0980548	0.118678	0.240346	0.7328	0.920428	0.828432	0.99609	0.413249	0.328691	0.362165	0.32598	0.37017	0.599242	0.923992	1.03154	1.09842	0.99609	0.131073	0.152389	0.189246	0.179557	0.265218	0.491677	0.881212	1.03547	1.04975	0.99609	0.152659	0.230226	47.2173	-0.523611	0.201197	0.965531	45.2552	-0.161243	0.0919189
arnt2	0.442088	1.50546	0.436669	1.11523	0.516535	0.511063	0.765446	0.784211	0.763339	0.99609																																		-0.1503	0.759582	0.0473552
arpc1a	0.160662	0.185307	0.304582	0.564273	0.838768	0.937174	1.13975	1.16366	1.13586	0.99609	0.143381	0.189926	0.29722	0.461956	0.725327	0.896927	0.942694	0.984515	0.994721	0.99609	0.13441	0.167836	0.309005	0.458524	0.785457	0.941479	1.04645	1.0401	1.07719	0.99609	0.144789	0.172503	0.344813	0.529849	0.789568	0.895154	1.15046	1.10978	1.02431	0.99609	0.994338	0.99642	54.426	-0.0967634	0.135641	0.95437	53.4453	-0.0733915	0.0948701
arpc1b	0.275415	0.309412	0.384823	0.588149	0.859326	0.985771	1.01056	1.08719	1.0579	0.99609	0.118372	0.166273	0.208003	0.370598	0.706811	0.970013	1.05218	1.02056	1.07859	0.99609	0.239936	0.227325	0.241684	0.393524	0.588727	0.737606	0.826073	0.841185	0.93462	0.99609	0.140018	0.141944	0.225629	0.408075	0.719066	0.838913	1.10705	1.08128	1.09625	0.99609	0.0605427	0.10946	54.9396	-0.0899532	0.272576	0.98842	52.4436	-0.116865	0.136508
arpc2	0.20561	0.266122	0.385541	0.556297	0.719363	0.80008	0.950678	1.08244	1.09694	0.99609	0.158862	0.498586	0.321078	0.696957	0.679109	0.869753	0.844713	0.923907	0.931424	0.99609	0.221202	0.337406	0.417197	0.550519	0.729045	0.879367	1.01901	1.02672	1.01357	0.99609	0.191955	0.245916	0.350632	0.485261	0.65896	0.780003	0.913782	0.959016	0.996348	0.99609	0.74997	0.814419	54.5492	-0.053575	0.0909291	0.976469	55.9273	-0.0394266	0
arpc3	0.261726	0.279439	0.432504	0.633827	0.966609	1.02251	1.05763	1.1036	0.905933	0.99609	0.315252	0.368278	0.46746	0.763238	0.998829	1.32018	1.31006	1.2442	0.997408	0.99609	0.35472	0.422824	0.741942	0.641911	1.00156	1.15729	0.876445	1.0817	0.902129	0.99609	0.377242	0.44459	0.641647	0.793766	1.19871	1.25455	1.06582	1.19702	0.947732	0.99609	0.147195	0.223447	55.5276	-0.104679	0.26363	0.971122	56.4394	-0.116367	0.334601
arpc4	0.175692	0.240574	0.356639	0.580235	0.756697	0.877075	1.05602	1.10559	1.01148	0.99609	0.18372	0.213238	0.36498	0.5014	0.644929	0.857069	1.04101	1.02279	0.952795	0.99609	0.200761	0.251384	0.428376	0.53757	0.826985	0.976769	1.03515	1.06055	0.971344	0.99609	0.183106	0.211284	0.391234	0.523896	0.770797	0.937481	1.01326	1.06163	0.956937	0.99609	0.184947	0.26949	54.6844	-0.0680758	0.109888	0.98151	53.5389	-0.0642863	0.135076
arpc5a	0.979947	1.05128	0.945097	0.78652	0.674411	0.732079	0.853156	0.973784	0.881488	0.99609	1.38641	1.45243	1.20116	0.882813	0.770835	0.879826	0.946921	1.01555	0.905385	0.99609	1.24106	1.30913	1.0803	1.01234	1.06226	1.03785	0.760088	1.00535	0.887977	0.99609	0.73139	0.773344	0.733954	0.588711	0.593212	0.589777	0.58666	0.858525	0.874759	0.99609	0.461765	0.559756		-0.0192981	0.86871	0.0953011		0.458966	1.41942
arpc5b	0.688904	0.828088	0.806046	0.727207	0.750877	0.868656	0.850277	0.954632	0.912667	0.99609	0.904535	1.11052	0.971232	0.862095	0.915898	1.06052	1.14801	1.11846	0.991611	0.99609	0.874392	0.996663	0.932796	1.07369	1.07141	1.04453	0.663548	0.899235	0.849892	0.99609	0.954416	1.05123	1.1824	1.06898	1.21916	1.02481	0.80989	1.08386	0.937174	0.99609	0.00751573	0.0201409		-0.0145204	0.733489	0.761863			0
arpc5la	0.279288	0.315511	0.371474	0.443372	0.557277	0.754986	0.738186	0.959823	0.841092	0.99609	0.259474	0.297527	0.370426	0.501938	0.665061	0.904834	0.964976	1.10812	1.02987	0.99609	0.288509	0.378436	0.467462	0.641405	0.797547	0.979042	0.887828	1.02265	0.929037	0.99609	0.352713	0.405701	0.525362	0.705013	0.858708	1.03216	0.975843	1.23323	1.01783	0.99609	0.000400724	0.00177315	52.714	-0.0347236	0.0827883	0.959544	53.5487	-0.0684639	0.252316
arpc5lb	0.213901	0.267	0.38339	0.49617	0.634919	0.893532	0.91337	1.05323	0.933694	0.99609	0.162116	0.160101	0.259706	0.389255	0.473912	0.867866	1.07937	1.12189	1.11461	0.99609	0.145178	0.230913	0.358972	0.40045	0.572274	0.683679	0.784326	0.935773	0.818583	0.99609	0.278005	0.344061	0.445562	0.504496	0.700722	0.877989	0.816038	1.06287	1.00859	0.99609	0.0290683	0.0605941	53.6765	-0.0580023	0.167132	0.983919	50.9118	-0.104609	0.193505
arpin	0.124613	0.14165	0.179873	0.223106	0.293496	0.508272	0.723531	0.984992	1.04296	0.99609	0.178632	0.23639	0.249464	0.238671	0.250362	0.487976	0.657842	0.834776	0.826705	0.99609																							47.1518	-0.0842373	0.137812	0.99368	46.2356	-0.057261	0.163544
arr3a	0.189295	0.210416	0.21516	0.276777	0.509889	0.767017	0.857172	0.914514	0.935116	0.99609	0.175045	0.20151	0.223679	0.284235	0.522486	0.744339	0.934914	0.970065	1.01967	0.99609	0.16799	0.190891	0.250381	0.278124	0.489354	0.741606	0.969536	1.04386	1.07844	0.99609	0.216841	0.236457	0.270962	0.303368	0.483102	0.698301	0.92817	0.934103	1.00729	0.99609	0.19245	0.278129	50.4013	-0.0701326	0.148134	0.986109	50.4683	-0.081448	0.16448
arr3b	0.214975	0.23244	0.259597	0.259868	0.382377	0.696737	0.900202	0.938089	0.934439	0.99609	0.199703	0.269563	0.233283	0.323181	0.403779	0.73756	0.933842	1.0029	1.02803	0.99609	0.200846	0.233716	0.276939	0.299509	0.357286	0.538657	0.835653	0.934152	1.04075	0.99609	0.210306	0.24077	0.25547	0.303628	0.318951	0.489282	0.781471	0.918005	0.961777	0.99609	4.86089e-05	0.000304942	49.0983	-0.0945672	0.21929	0.991821	49.5513	-0.0998781	0.232878
arrb1	0.279545	0.314675	0.385178	0.418442	0.521464	0.743123	0.952679	1.02979	1.02729	0.99609	0.176761	0.204475	0.224616	0.280896	0.489896	0.659781	0.769738	0.950869	0.927201	0.99609	0.185657	0.221703	0.240802	0.318841	0.478197	0.635679	0.815735	0.937014	0.958147	0.99609	0.164194	0.190642	0.237455	0.288388	0.403092	0.561503	0.830019	0.842551	0.956776	0.99609	0.0247959	0.0530229	51.1325	-0.0718349	0.310069	0.992055	49.6624	-0.0559933	0.113149
arrb2b	0.166793	0.187868	0.299358	0.492717	0.758825	1.16033	1.35429	1.35154	1.12472	0.99609	0.160782	0.138906	0.250571	0.438113	0.542657	0.889551	1.16893	1.12963	1.44013	0.99609	0.228245	0.172278	0.275251	0.356962	0.757835	0.886395	2.01192	1.38155	1.32988	0.99609	0.177115	0.196151	0.25894	0.408393	0.613696	0.799495	1.13749	1.14081	1.21898	0.99609	0.904177	0.939076	53.6044	-0.115891	0.183042	0.846758	51.8754	-0.0943293	0.160103
arsa	0.520216	0.656221	0.647796	0.684809	0.683038	0.802694	0.789183	0.8523	0.902224	0.99609	0.397532	0.526546	0.581277	0.628883	0.596163	0.697406	0.857426	0.911611	0.948499	0.99609	0.553771	0.724005	0.757181	0.861519	0.847946	0.867707	0.874612	0.940925	0.991589	0.99609	0.47599	0.609854	0.731432	0.761259	0.75094	0.859794	0.904928	0.903474	0.938913	0.99609	3.1081e-05	0.000208557		-0.0153898	0.34012	0.93318	59.5568	-0.025853	0.353148
arvcfb																					0.170496	0.263418	0.368534	0.261813	0.413639	0.529029	0.490002	0.813414	0.795129	0.99609	0.24725	0.203136	0.387739	0.406445	0.447688	0.715213	0.677723	0.883231	0.895382	0.99609
as3mt	0.264636	0.276128	0.248951	0.251928	0.311531	0.402117	0.550818	0.675335	0.9053	0.99609	0.420947	0.474969	0.337543	0.334646	0.302666	0.424067	0.587694	0.715689	0.900942	0.99609	0.0759133	0.115735	0.263009	0.395826	0.496088	0.663534	0.826963	0.996098	1.008	0.99609	0.156007	0.230429	0.219712	0.378287	0.401128	0.563455	0.781297	0.808865	0.892521	0.99609	4.51105e-08	9.12713e-07	44.3485	-0.0618134	0.243557	0.992441	44.7203	-0.0679666	0.370973
asah1a	0.81256	0.959216	0.863779	0.720979	0.642326	0.775611	0.73725	0.876587	0.898798	0.99609	0.90736	1.02219	0.993926	0.883663	0.802133	0.813851	0.886147	0.912784	0.982091	0.99609	0.689394	0.853318	0.804902	0.89101	0.838154	0.883502	0.833702	0.959623	0.990947	0.99609	0.778618	0.924862	0.907445	0.924992	0.827901	0.953887	0.848729	0.958952	0.878537	0.99609	0.0179832	0.0408436		-0.0323604	0.790739	0.387505		-0.0289781	0.901524
asah1b	0.468485	0.610839	0.659458	0.589972	0.591605	0.652155	0.733545	0.834627	0.845871	0.99609	0.427781	0.536591	0.627292	0.538113	0.550427	0.583338	0.618438	0.729664	0.790758	0.99609	0.442509	0.671675	0.764668	0.806923	0.789257	0.836565	0.913576	1.00085	1.00977	0.99609	0.408459	0.620308	0.776996	0.761806	0.777655	0.855156	0.925624	0.931141	0.990978	0.99609	2.65588e-12	2.55978e-10		-0.0260126	0.5368	0.895925		-0.0387654	0.523516
asah2	0.398514	0.426676	0.414277	0.402147	0.57603	0.776258	0.899977	0.99572	1.02542	0.99609											0.201544	0.257833	0.459235	0.448082	0.690407	0.948733	1.10224	1.42822	1.20668	0.99609	0.300229	0.298059	0.355553	0.356246	0.549722	0.787125	0.939355	0.932698	0.983732	0.99609	0.199458	0.285918	51.9093	-0.0679705	0.392684	0.991925
asap1b	0.272931	0.350698	0.40474	0.436818	0.696439	0.860682	0.946324	0.950391	0.973503	0.99609	0.16546	0.229508	0.212281	0.172275	0.450337	0.41377	0.513904	0.634708	0.666883	0.99609	0.193839	0.22339	0.265718	0.377772	0.526564	0.677035	0.770952	1.22637	1.25604	0.99609	0.309649	0.388858	0.445398	0.531965	0.657562	0.780704	0.887029	0.865516	0.886789	0.99609	0.219647	0.308683	53.5424	-0.0613105	0.275266	0.989663	44.3586	-0.0399511	0.0912938
asap2b	0.443437	0.499516	0.49623	0.453778	0.561618	0.681795	0.787733	0.859137	0.913053	0.99609	0.34183	0.40749	0.414065	0.423674	0.451321	0.594223	0.916949	0.941482	1.00048	0.99609	0.334391	0.371551	0.427693	0.576758	0.64836	0.728073	0.813828	0.90277	1.04227	0.99609	0.429175	0.547332	0.615017	0.627102	0.643637	0.742198	0.843208	0.900322	0.923211	0.99609	0.013134	0.0318641	55.255	-0.034436	0.421407	0.978098	48.8043	-0.097294	0.394462
asf1ba	0.309917	0.402999	0.569422	0.580181	0.548331	0.727282	0.82442	0.978818	0.971141	0.99609	0.32111	0.328553	0.485902	0.576397	0.42898	0.680528	0.909928	1.00398	1.08683	0.99609	0.304758	0.402233	0.557952	0.43721	0.527011	0.693437	0.912301	1.01872	1.01457	0.99609	0.281717	0.305489	0.446553	0.467812	0.540666	0.554102	0.780321	0.808869	0.978712	0.99609	0.554467	0.645134	55.6933	-0.0310394	0.206404	0.949764	50.5436	-0.0727959	0.399303
ash2l	0.247916	0.238371	0.242023	0.390428	0.789795	0.929171	0.924186	0.974813	0.967788	0.99609	0.178904	0.192249	0.200813	0.36722	0.786494	0.923851	1.01095	1.07747	1.04164	0.99609	0.178987	0.203654	0.221138	0.274832	0.540009	0.740293	0.872886	0.947661	1.01997	0.99609	0.201885	0.213344	0.268435	0.302414	0.568976	0.78376	0.806849	0.968406	0.966547	0.99609	2.48237e-06	2.53059e-05	52.7275	-0.129004	0.23042	0.990483	52.6232	-0.133701	0.174473
asic1b	0.538988	0.546334	0.498162	0.58626	0.624293	0.717737	0.698704	0.810603	0.852768	0.99609	0.178488	0.245493	0.259909	0.31623	0.435841	0.589983	1.01715	1.06341	1.21903	0.99609	0.200285	0.213885	0.24095	0.309619	0.30827	0.426966	0.42671	0.49704	0.608367	0.99609	0.305025	0.372787	0.372361	0.438014	0.502179	0.770565	0.829223	1.33663	1.06292	0.99609	0.511362	0.606156		-0.0243253	0.481637	0.951829	48.8434	-0.105884	0.24332
asl	0.207181	0.241055	0.295919	0.492632	0.776709	0.860084	0.898666	0.973323	0.918806	0.99609	0.238526	0.256032	0.323624	0.544887	0.769904	0.873557	0.927532	1.04938	0.910946	0.99609	0.19705	0.210962	0.271082	0.463437	0.617781	0.74797	0.782373	0.802892	0.848461	0.99609	0.200564	0.245151	0.330442	0.53794	0.773603	0.903021	1.01125	1.03064	1.01766	0.99609	0.713805	0.784712	53.8468	-0.0657875	0.132617	0.98098	54.2737	-0.0660663	0.169067
asmtl	0.268702	0.268842	0.234063	0.25726	0.243451	0.341315	0.729416	0.95852	1.05078	0.99609	0.173447	0.202915	0.220279	0.215294	0.268957	0.367441	0.634575	0.801669	0.964974	0.99609	0.256978	0.30323	0.333656	0.376337	0.335298	0.562299	0.79241	1.1982	1.15868	0.99609	0.774328	0.618199	0.408151	0.419925	0.472567	0.53924	0.819633	0.925857	0.98425	0.99609	0.000388563	0.00174262	45.4596	-0.150944	0.252081	0.996143	45.2906	-0.0755768	0.180948
asna1	0.15157	0.166461	0.181912	0.23241	0.30409	0.433655	0.647847	0.882414	0.957327	0.99609	0.102764	0.146355	0.174062	0.185668	0.266808	0.428885	0.63522	0.866368	0.94952	0.99609	0.218517	0.261506	0.287324	0.359686	0.456754	0.620229	0.797197	0.933573	1.08691	0.99609	0.195558	0.234219	0.31235	0.365145	0.45737	0.579063	0.762395	0.873893	0.93527	0.99609	5.44284e-11	3.39441e-09	46.2197	-0.0711244	0.148667	0.999096	45.9721	-0.071937	0.111787
asns	0.20298	0.20009	0.21843	0.187372	0.192094	0.312254	0.709861	0.951937	1.01806	0.99609	0.0916569	0.0968527	0.116477	0.124793	0.145716	0.25472	0.653719	0.907397	1.00119	0.99609	0.0856052	0.103889	0.114994	0.141162	0.204613	0.286712	0.549176	0.826824	0.989585	0.99609	0.106702	0.13623	0.146872	0.14994	0.181447	0.269402	0.550923	0.846908	0.961153	0.99609	0.0147023	0.0350278	45.3154	-0.149193	0.196597	0.998502	44.949	-0.131473	0.102222
aspa	0.343361	0.366494	0.42155	0.537966	0.658712	0.788679	0.916706	0.910877	0.9162	0.99609	0.196275	0.217508	0.29575	0.423515	0.733393	0.882058	1.06983	1.06979	1.00791	0.99609																							55.0359	-0.0377199	0.207792	0.986426	52.9791	-0.089981	0.190086
aspdh	0.18474	0.342082	0.643739	0.600107	0.89501	0.979165	1.15701	0.921297	1.0023	0.99609											0.266823	0.522611	0.566731	0.738694	0.736369	0.737322	0.766508	0.716934	0.808452	0.99609	0.285987	0.426008	0.567118	0.770081	0.855224	0.86134	1.04498	0.948483	0.959246	0.99609	0.0468266	0.088558	57.6769	-0.0612686	0	0.928208
aspg	0.125856	0.191263	0.1503	0.150842	0.201413	0.372326	0.469299	0.677197	0.913503	0.99609	0.112281	0.139491	0.137513	0.121097	0.213917	0.354946	0.609628	0.770956	0.957947	0.99609											0.232774	0.364186	0.344649	0.366924	0.357984	0.512778	0.70879	0.84367	0.946026	0.99609	3.35995e-07	4.87976e-06	43.5972	-0.0703743	0.131996	0.990775	44.912	-0.0765635	0.0984237
asph	0.637674	0.742079	0.690065	0.722653	0.619976	0.683055	0.815579	0.937622	0.962194	0.99609	0.973667	1.09848	1.10699	0.985862	0.94813	0.859882	0.978232	0.938758	0.960071	0.99609	0.822429	0.922838	0.96102	0.939878	0.884626	0.974453	1.02763	1.02129	1.08419	0.99609	0.675401	0.699684	0.945949	1.11383	1.0835	1.05448	1.05261	1.01273	0.931487	0.99609	0.039317	0.0772542		-0.0521827	0.679273	0.920782		0.0675174	1.05971
aspscr1	0.1664	0.267181	0.298019	0.386118	0.461707	0.550263	0.701337	0.765497	0.818039	0.99609	0.466136	0.534248	0.670699	0.616444	0.614815	0.660378	0.95473	0.949862	1.13127	0.99609	0.192375	0.204069	0.334769	0.389094	0.471074	0.578247	0.562108	0.851818	0.880718	0.99609	0.226525	0.238333	0.315893	0.496516	0.557468	0.723665	0.65257	0.931295	0.908807	0.99609	0.215935	0.304353	49.1437	-0.0340115	0	0.985656		-0.102813	0.577914
asrgl1	0.650535	0.72978	0.719423	0.726015	0.661326	0.772706	0.879007	0.93568	1.00061	0.99609	0.803245	0.957448	1.03891	0.920504	0.930029	0.928685	0.993921	0.977285	0.979559	0.99609	1.02686	0.953832	0.911534	0.888362	0.893243	0.959284	1.01551	1.02347	0.963555	0.99609	0.453548	0.541864	0.671025	0.660166	0.609884	0.681888	0.813251	0.868182	0.916683	0.99609	0.904665	0.939398		-0.0357173	0.692975	0.948617		-0.200171	0.803243
ass1	0.105164	0.117346	0.142593	0.178569	0.29108	0.448444	0.673437	0.792698	0.978675	0.99609	0.197296	0.223724	0.250097	0.26546	0.341376	0.457898	0.642208	0.803913	0.917026	0.99609	0.330846	0.360452	0.417345	0.3669	0.44566	0.544894	0.729014	0.845662	0.847514	0.99609	0.310344	0.331209	0.355662	0.420813	0.49256	0.636663	0.804042	0.936765	1.0273	0.99609	1.99909e-08	4.56776e-07	46.2704	-0.064611	0.0710294	0.996507	46.3648	-0.0564116	0.182736
astn1	0.287299	0.358006	0.455954	0.712148	0.733121	0.773893	0.876597	0.997931	0.976835	0.99609	0.287548	0.248599	0.413194	0.81866	0.581117	0.909975	0.883716	1.07512	0.949906	0.99609	0.533922	0.458906	0.37179	0.383634	0.451412	0.538554	0.646142	0.815044	0.910331	0.99609	0.394036	0.441505	0.52969	0.677376	0.645134	0.753381	0.791371	0.829055	0.890859	0.99609	0.000397136	0.00176174	56.7687	-0.0373517	0	0.970177	56.1894	-0.0452545	0
atad3b	0.479517	0.503752	0.715281	0.767423	0.779945	0.881851	0.958779	1.09835	1.00648	0.99609	0.516584	0.55349	0.698046	0.811001	0.624547	0.854016	0.940485	1.09465	0.914805	0.99609	0.658863	0.720735	0.744223	0.785286	0.85952	0.871719	0.840999	0.988082	0.931584	0.99609	0.29768	0.370736	0.606119	0.620957	0.759078	0.834261	0.844487	0.868619	0.82702	0.99609	0.48564	0.58141	62.4576	-0.0304621	0.174954	0.936174		-0.0237337	0.392413
atad5a	1.87078	1.88544	1.59017	1.26071	1.0593	0.905729	0.865257	0.940021	0.834937	0.99609	1.91418	1.87839	1.79916	1.25715	1.03423	0.923421	0.999324	1.01605	0.955018	0.99609											1.44667	1.46857	1.49558	1.27535	1.05044	1.01735	0.943336	0.93481	0.863219	0.99609	9.32028e-06	7.63629e-05		0.581091	1.5	0.767927		0.581025	1.5
atf7ip											3.00639	4.05687	2.84656	1.81232	0.971695	1.06327	0.84214	1.03281	0.895434	0.99609	3.11307	2.66957	2.24256	1.55933	1.4113	1.09075	0.939785	1.13101	1.16243	0.99609	2.37961	2.11261	2.06953	1.34339	0.835596	0.72306	0.790054	0.918997	0.793639	0.99609	0.00894209	0.0233193						0.602669	1.5
atg13											0.673305	0.81645	0.805458	0.686623	0.650097	0.703786	0.782889	0.89563	0.861863	0.99609	0.576026	0.824359	0.802188	0.891377	0.775589	0.859337	0.821341	0.886773	0.893908	0.99609	0.682691	0.781912	0.7853	0.815015	0.770003	0.898325	0.917828	0.958493	0.971861	0.99609	0.011967	0.0295331						-0.0264347	0.720683
atg16l1	0.640669	0.815558	0.761537	0.77845	0.907685	0.958758	1.05645	0.964578	0.995428	0.99609	0.610267	0.667553	0.81481	0.834734	0.799972	0.907541	0.989348	1.02571	1.03223	0.99609	0.490147	0.782137	0.780424	0.75134	0.784367	0.890626	1.00348	0.972585	0.978499	0.99609	0.523059	0.677935	0.779155	0.83306	0.896904	0.911138	1.00425	0.943477	0.969768	0.99609	0.189337	0.274379		-0.0284476	0.71111	0.872072		-0.0213114	0.170096
atg3	0.4988	0.393967	0.324124	0.455072	0.571335	0.757747	0.820776	0.927999	0.99623	0.99609	0.42402	0.345244	0.344488	0.462481	0.565533	0.783858	0.98729	1.04251	1.05381	0.99609	0.391241	0.33082	0.302121	0.384512	0.538619	0.656252	0.84709	0.855799	0.952744	0.99609	0.371515	0.305821	0.300453	0.399262	0.499136	0.625923	0.792094	0.89694	0.974005	0.99609	4.5666e-05	0.000291183	52.4538	-0.0506527	0.385654	0.954203	51.616	-0.0794713	0.373519
atg5	0.203288	0.241628	0.239119	0.236163	0.446389	0.721185	0.908003	1.04101	1.04865	0.99609	0.359598	0.43808	0.302228	0.268881	0.396818	0.671455	0.787919	0.872311	0.986028	0.99609	0.75954	0.707713	0.375916	0.43784	0.507397	0.53885	0.670106	0.762693	0.893154	0.99609											1.18737e-06	1.3536e-05	49.55	-0.0967028	0.209222	0.993066	48.8732	-0.0663128	0.325362
athl1	0.178625	0.275737	0.425733	0.42867	0.489472	0.546371	0.592472	0.802588	0.865097	0.99609	0.253431	0.35642	0.628689	0.617421	0.767374	0.802921	0.888374	0.983959	0.914661	0.99609	0.246213	0.29212	0.612773	0.495003	0.68768	0.832221	0.969719	1.1051	1.04296	0.99609	0.197262	0.306976	0.45627	0.757766	0.84635	0.953555	1.13838	1.12085	1.03567	0.99609	0.000449602	0.00194558	49.818	-0.0310564	0.0249545	0.9577	57.3441	-0.0370332	0
atic	0.0989853	0.119906	0.145074	0.123085	0.137307	0.267533	0.698041	0.933374	0.959865	0.99609	0.0998054	0.109638	0.175379	0.115734	0.145219	0.277592	0.645598	0.965739	0.966661	0.99609	0.128721	0.162817	0.249805	0.177402	0.203311	0.342866	0.728305	0.94058	0.99194	0.99609	0.0584348	0.0595305	0.0996598	0.0892656	0.124664	0.28497	0.769516	0.972212	0.980576	0.99609	0.675192	0.752424	45.189	-0.146782	0.116581	0.997527	44.9927	-0.141547	0.122628
atl1	0.557267	0.452275	0.312455	0.33482	0.372317	0.465558	0.628711	0.79325	1.18999	0.99609	0.36848	0.42909	0.364622	0.352718	0.346619	0.46183	0.666006	0.767898	1.01589	0.99609	0.293306	0.299051	0.355251	0.356786	0.480387	0.54904	0.746244	0.82395	0.964016	0.99609	0.503434	0.631868	0.486697	0.634733	0.64852	0.712485	0.964832	1.01571	0.989694	0.99609	0.0114274	0.0285605	45.5439	-0.09008	0.408669	0.885347	46.1174	-0.0689347	0.364031
atl2	0.478797	0.494643	0.453474	0.415574	0.408511	0.483607	0.611173	0.738699	0.909996	0.99609	0.435761	0.475417	0.46361	0.439704	0.440591	0.574795	0.669298	0.798588	0.953052	0.99609	0.385996	0.437687	0.451025	0.530355	0.554134	0.614826	0.715505	0.854073	0.911666	0.99609	0.498217	0.588899	0.616143	0.608092	0.587367	0.67262	0.753738	0.888635	0.93985	0.99609	5.39032e-05	0.000332257	46.8467	-0.0611816	0.446406	0.976654	49.4585	-0.0507985	0.438639
atl3	0.783161	0.905065	0.849815	0.767727	0.685649	0.748962	0.897022	0.899407	1.01262	0.99609	0.710359	0.79741	0.755877	0.681866	0.6049	0.618605	0.771154	0.8673	0.912806	0.99609	0.536399	0.600687	0.584241	0.654757	0.725627	0.730751	0.842025	0.951657	0.982113	0.99609	0.527008	0.613768	0.686638	0.695926	0.681923	0.762438	0.891516	0.95232	0.989271	0.99609	4.00824e-07	5.5915e-06		-0.0309439	0.794299	0.648637		-0.0405904	0.697718
atm	3.16701	3.48323	1.98479	6.30883	4.02376	2.54639	2.70078	1.19502	1.59725	0.99609	2.08389	1.70897	1.32714	2.77107	2.05639	1.39068	1.41935	1.09747	1.09482	0.99609	1.7975	1.74127	0.839246	3.5985	3.75025	2.11368	1.86035	1.28662	1.19339	0.99609	1.83582	2.68703	1.34511	4.07785	3.67964	2.10005	2.61807	1.52428	1.38696	0.99609	0.822174	0.873633		0.884605	1.5	-0.74262		0.11429	1.5
atox1	0.444023	0.566492	0.592332	0.554606	0.666537	0.638393	0.7473	0.93527	0.986072	0.99609	0.666378	0.768179	0.886739	0.774479	0.890697	0.84764	0.912194	0.957589	0.962495	0.99609	0.373996	0.446504	0.642695	0.614903	0.771591	0.850452	0.93522	1.08616	1.02197	0.99609	0.496789	0.567894	0.823941	0.812415	0.864759	0.8053	0.833683	0.775828	0.892521	0.99609	0.394688	0.497206		-0.0367862	0.521874	0.944801		-0.0113064	0
atp13a1	0.0986078	0.151083	0.151483	0.183908	0.231171	0.337937	0.566888	0.69431	0.90043	0.99609	0.121531	0.159564	0.194811	0.191603	0.225901	0.311476	0.486824	0.685319	0.959253	0.99609	0.145191	0.180955	0.241865	0.245325	0.307147	0.387758	0.60045	0.830296	1.00255	0.99609											0.00234787	0.00767802	44.3348	-0.0638255	0.0983295	0.994881	43.5755	-0.0774444	0.15222
atp1a1a.1	0.364548	0.380504	0.345701	0.331527	0.327696	0.395331	0.510294	0.682081	0.846576	0.99609	0.385442	0.406235	0.373764	0.328737	0.327607	0.362744	0.468135	0.656017	0.78085	0.99609	0.406109	0.417555	0.474605	0.442141	0.467379	0.510284	0.576097	0.734266	0.852326	0.99609	0.385742	0.426083	0.483242	0.430709	0.429551	0.479796	0.606908	0.705229	0.880149	0.99609	2.93305e-10	1.4717e-08	43.7124	-0.0666959	0.341863	0.989229	42.8117	-0.0685879	0.355616
atp1a1a.2	0.815473	0.907302	0.604733	0.408509	0.463078	0.392817	0.511448	0.64593	0.855562	0.99609											0.63442	0.663836	0.775293	0.587719	0.627575	0.618562	0.634733	0.87001	0.862775	0.99609	1.38929	1.38993	1.6391	1.23028	1.04212	0.829138	0.818246	0.893011	1.00186	0.99609	0.059709	0.108285		-0.0978063	0.5883	0.432805
atp1a1a.3	0.357782	0.360656	0.309226	0.278197	0.216549	0.284895	0.367457	0.567981	0.777639	0.99609	0.316822	0.309257	0.275181	0.223788	0.227489	0.264261	0.46711	0.646576	0.843046	0.99609	0.295269	0.307601	0.277358	0.293283	0.279339	0.342658	0.42476	0.55356	0.752978	0.99609	0.264604	0.259217	0.289932	0.264569	0.326509	0.447309	0.565652	0.718196	0.871136	0.99609	0.0115909	0.0288737	41.0467	-0.0903782	0.297682	0.964063	42.4535	-0.0817669	0.260086
atp1a1a.4	0.316247	0.323302	0.276881	0.26692	0.289046	0.383014	0.497801	0.666373	0.85018	0.99609	0.342811	0.366454	0.347535	0.311957	0.353747	0.400354	0.570984	0.740657	0.902505	0.99609	0.330993	0.334525	0.33393	0.343885	0.388602	0.456125	0.544083	0.695445	0.824832	0.99609	0.339283	0.370356	0.38085	0.39083	0.417695	0.515717	0.632615	0.758085	0.890583	0.99609	0.00204786	0.00681464	43.4338	-0.0669461	0.283541	0.989649	44.7782	-0.0664872	0.330664
atp1a1a.5	0.639472	0.629931	0.524266	0.522503	0.394181	0.554185	0.536737	0.859366	0.922874	0.99609	0.702356	0.774298	0.850933	0.768987	0.740099	0.689622	0.725183	0.954933	0.855064	0.99609	0.628038	0.575638	0.614572	0.586805	0.587437	0.618244	0.714924	0.878846	0.900623	0.99609	0.580643	0.702997	0.681225	0.657493	0.562528	0.689849	0.742481	0.812751	0.969586	0.99609	0.811935	0.864617		-0.701221	0.543039	0.871569		-0.0261098	0.749756
atp1a1b	0.524267	0.518214	0.533292	0.470831	0.438053	0.549029	0.585636	0.739251	0.910853	0.99609	0.586447	0.67173	0.651882	0.442734	0.468835	0.48101	0.598217	0.757516	0.847852	0.99609	0.375121	0.418841	0.448292	0.363528	0.408778	0.469041	0.665802	0.842446	0.894995	0.99609	0.529384	0.557708	0.585595	0.535213	0.526054	0.598224	0.646891	0.833454	0.856839	0.99609	0.0857685	0.144658	59.2041	-0.0624933	0.499121	0.973714		-0.0586904	0.550781
atp1a2a	0.398471	0.417251	0.35267	0.321339	0.298485	0.310049	0.405755	0.530298	0.795761	0.99609	0.310359	0.336357	0.302531	0.260476	0.253394	0.309349	0.449252	0.529255	0.669861	0.99609	0.280059	0.285774	0.325323	0.29961	0.347181	0.417779	0.479328	0.646634	0.710823	0.99609	0.317571	0.333487	0.357791	0.349535	0.359299	0.43425	0.56481	0.654408	0.8448	0.99609	0.000113575	0.000620682	40.8805	-0.0970711	0.350612	0.970719	40.855	-0.0724154	0.29202
atp1a3a	0.32945	0.323221	0.292304	0.293118	0.306556	0.385859	0.534787	0.721836	0.919492	0.99609	0.29255	0.288159	0.27422	0.269018	0.28765	0.375283	0.565098	0.741018	0.886339	0.99609	0.302979	0.316128	0.327307	0.324987	0.383511	0.469847	0.621593	0.762078	0.881218	0.99609	0.319031	0.327584	0.347208	0.334496	0.364458	0.447975	0.610614	0.777005	0.944009	0.99609	8.15825e-06	6.85371e-05	44.1349	-0.0727584	0.298997	0.994956	44.4699	-0.0673571	0.261896
atp1a3b	0.389952	0.38281	0.389225	0.383226	0.367924	0.451414	0.533547	0.682808	0.813625	0.99609	0.292163	0.304277	0.308142	0.265692	0.321282	0.387241	0.502299	0.644825	0.781024	0.99609	0.278142	0.294972	0.298146	0.337509	0.365817	0.476159	0.494514	0.659478	0.80646	0.99609	0.393633	0.433153	0.460206	0.457412	0.48774	0.544682	0.665551	0.722606	0.88366	0.99609	0.0775308	0.133655	44.6211	-0.0561345	0.372145	0.988913	43.4007	-0.0578008	0.277118
atp1b1a	0.413465	0.443012	0.409049	0.409838	0.456777	0.525332	0.672201	0.789167	0.993982	0.99609	0.378624	0.390142	0.399156	0.389122	0.443207	0.501016	0.695789	0.814541	0.998574	0.99609	0.358201	0.379236	0.400229	0.451185	0.5227	0.614381	0.769697	0.869019	0.958493	0.99609	0.372247	0.403395	0.434258	0.515514	0.550006	0.63773	0.828976	0.884927	1.02737	0.99609	2.03969e-05	0.00014628	48.0105	-0.0561973	0.410719	0.989466	47.6652	-0.0588674	0.377486
atp1b1b	0.427662	0.458901	0.465392	0.498062	0.458444	0.566067	0.628972	0.799674	0.92902	0.99609	0.374934	0.42676	0.423715	0.384272	0.425951	0.491178	0.690991	0.82765	0.912114	0.99609	0.417623	0.446862	0.452331	0.503802	0.537288	0.603948	0.759227	0.867249	0.914684	0.99609	0.359764	0.415588	0.481454	0.500136	0.527929	0.622048	0.787458	0.880453	0.9458	0.99609	4.77925e-05	0.000301246	49.6721	-0.0494283	0.447503	0.991188	47.7365	-0.0554282	0.384115
atp1b2a	0.561321	0.550697	0.51362	0.524146	0.54746	0.565969	0.848459	0.933829	1.04394	0.99609	0.493166	0.49539	0.493555	0.498788	0.476119	0.543547	0.721053	0.830395	0.838463	0.99609	0.388594	0.429801	0.457411	0.466677	0.507325	0.620192	0.778248	0.901643	0.976193	0.99609	0.39615	0.41819	0.475585	0.514607	0.528023	0.606115	0.804433	0.84825	0.951143	0.99609	0.0175469	0.0400607		-0.105854	0.536412	0.98339	53.88	-0.0401324	0.465533
atp1b2b	0.209163	0.24742	0.220942	0.25421	0.292428	0.408302	0.545664	0.72343	0.914034	0.99609	0.200705	0.225735	0.229581	0.276954	0.304674	0.41269	0.633599	0.814085	0.929129	0.99609	0.190547	0.211667	0.252297	0.319527	0.379639	0.498553	0.62612	0.772924	0.892505	0.99609	0.252653	0.256479	0.36273	0.390866	0.453948	0.551744	0.76113	0.841128	0.968286	0.99609	0.000208262	0.00103138	44.6875	-0.0623156	0.206881	0.997175	45.7842	-0.0650768	0.200078
atp1b3a	0.284714	0.328882	0.29558	0.290909	0.362721	0.446997	0.65729	0.810871	1.00076	0.99609	0.308104	0.357684	0.364444	0.351538	0.439503	0.500645	0.638283	0.80168	0.889683	0.99609	0.284568	0.314993	0.378318	0.423217	0.500389	0.606652	0.732446	0.902521	0.98312	0.99609	0.301685	0.33544	0.394353	0.435345	0.494655	0.603296	0.804875	0.834487	0.988298	0.99609	3.08844e-06	3.01183e-05	46.1462	-0.068689	0.287944	0.993137	47.4696	-0.0473335	0.309811
atp1b3b	0.277723	0.290129	0.279314	0.287026	0.320995	0.421584	0.640124	0.839658	0.995931	0.99609	0.257886	0.273121	0.297817	0.30288	0.311711	0.421618	0.61268	0.808544	0.939687	0.99609	0.230714	0.280435	0.313821	0.328533	0.39911	0.514373	0.738396	0.930439	1.03408	0.99609	0.239732	0.268168	0.279704	0.328803	0.383206	0.513796	0.748488	0.895584	1.01259	0.99609	7.69873e-08	1.43196e-06	45.7111	-0.0779785	0.272906	0.99814	45.5567	-0.0680541	0.262501
atp1b4	0.242125	0.25387	0.279844	0.29911	0.332178	0.435524	0.581549	0.735593	0.927749	0.99609	0.188107	0.201819	0.227977	0.247126	0.284559	0.382479	0.557617	0.740058	0.881173	0.99609	0.216283	0.245348	0.279826	0.311592	0.38524	0.478544	0.648782	0.782236	0.900174	0.99609	0.263158	0.289837	0.335924	0.36804	0.429756	0.504499	0.734027	0.829325	1.0296	0.99609	0.00011166	0.000614014	45.3907	-0.0579632	0.239036	0.9975	44.7319	-0.0607062	0.179439
atp2a1	0.180738	0.207794	0.200327	0.221333	0.231734	0.325053	0.482635	0.709466	0.909108	0.99609	0.15373	0.162104	0.175226	0.190875	0.213048	0.302966	0.485191	0.667929	0.817058	0.99609	0.192299	0.216475	0.243009	0.254005	0.316302	0.405709	0.574136	0.737985	0.812645	0.99609	0.227952	0.247668	0.276259	0.290553	0.342121	0.44336	0.634807	0.759395	0.957476	0.99609	3.24328e-06	3.12593e-05	43.5489	-0.0760806	0.18723	0.999023	43.1852	-0.065375	0.137576
atp2a1l	0.231751	0.24626	0.245073	0.262948	0.293173	0.388896	0.541202	0.741906	0.969986	0.99609	0.222611	0.229765	0.252841	0.266352	0.283387	0.400292	0.573756	0.753483	0.901972	0.99609	0.260251	0.28565	0.305615	0.327669	0.388483	0.488274	0.641055	0.79512	0.870089	0.99609	0.32257	0.338416	0.374834	0.384573	0.416544	0.53665	0.705765	0.869295	0.986786	0.99609	4.91525e-07	6.55357e-06	44.5186	-0.0724045	0.234925	0.996893	44.9361	-0.0629736	0.21315
atp2a2a	0.18858	0.228801	0.24989	0.261219	0.29463	0.335239	0.466979	0.687782	0.899148	0.99609	0.17757	0.198649	0.199074	0.201268	0.236805	0.331831	0.457102	0.669562	0.830855	0.99609	0.260009	0.283901	0.358539	0.327506	0.333456	0.445812	0.576564	0.768334	0.845444	0.99609	0.343385	0.3593	0.379531	0.376286	0.388687	0.565387	0.636601	0.763145	0.918284	0.99609	1.50426e-08	3.64114e-07	43.4414	-0.0719541	0.22258	0.99647	43.131	-0.0667033	0.171913
atp2a2b	0.252565	0.279035	0.294054	0.285943	0.301826	0.363595	0.525439	0.700917	0.911943	0.99609	0.506218	0.51264	0.595412	0.381374	0.362486	0.428209	0.633242	0.813344	0.893653	0.99609	0.230581	0.246951	0.323006	0.309123	0.347335	0.436601	0.552267	0.794506	0.868657	0.99609	0.423905	0.370977	0.316191	0.309154	0.315124	0.412657	0.55346	0.728906	0.945413	0.99609	0.48347	0.579312	43.9769	-0.0697657	0.265082	0.997334	47.0329	-0.0728138	0.46286
atp2a3	0.271127	0.326816	0.310819	0.359585	0.31751	0.369007	0.493706	0.744321	0.916724	0.99609	0.248852	0.251123	0.280604	0.276211	0.304548	0.35471	0.503348	0.696357	0.838658	0.99609	0.279385	0.346001	0.337373	0.368513	0.394129	0.495263	0.576325	0.792347	0.833059	0.99609	0.353289	0.393855	0.355482	0.399295	0.40417	0.524987	0.76826	0.831337	0.976332	0.99609	2.85307e-05	0.00019291	43.8492	-0.079219	0.307807	0.993907	43.7624	-0.0628643	0.244648
atp2b1a	0.223129	0.258574	0.28798	0.350879	0.426676	0.524465	0.635255	0.791887	1.0008	0.99609	0.234767	0.274584	0.299194	0.291813	0.393694	0.478664	0.615894	0.778094	0.878285	0.99609	0.193465	0.233929	0.260952	0.328192	0.440462	0.527205	0.675308	0.836959	0.908559	0.99609	0.23733	0.269809	0.330936	0.364547	0.420264	0.523312	0.755648	0.852283	0.956034	0.99609	0.0936631	0.155062	47.6578	-0.0486381	0.212082	0.988401	46.6165	-0.0482199	0.217975
atp2b2	0.19846	0.233364	0.327005	0.363423	0.373986	0.568606	0.635679	0.815324	0.972113	0.99609	0.177894	0.224067	0.295635	0.352208	0.383366	0.512965	0.678496	0.834184	0.941593	0.99609	0.192927	0.254367	0.275917	0.342552	0.400715	0.489151	0.63042	0.785796	0.883716	0.99609	0.225028	0.294131	0.359575	0.391554	0.458025	0.568992	0.730245	0.868425	0.994796	0.99609	0.785145	0.843892	47.9865	-0.0466839	0.183683	0.985245	47.8501	-0.0483949	0.16322
atp2b3a											0.152862	0.232844	0.216973	0.234667	0.273501	0.341729	0.506318	0.714573	0.797307	0.99609	0.129472	0.135541	0.215209	0.181045	0.334871	0.339779	0.581623	0.797708	0.674499	0.99609	0.183352	0.217212	0.209255	0.245316	0.259278	0.36126	0.661963	0.63617	1.13781	0.99609	0.836996	0.885082					43.8693	-0.058268	0.169326
atp2b3b	0.289514	0.322707	0.389191	0.386225	0.364809	0.465681	0.55754	0.716907	0.925304	0.99609	0.261077	0.303837	0.382015	0.367145	0.508955	0.538557	0.766393	0.86329	0.970626	0.99609	0.227587	0.294852	0.325897	0.371201	0.458718	0.569091	0.717284	0.847738	0.947949	0.99609	0.263295	0.354853	0.411321	0.409999	0.473087	0.594962	0.841115	0.887055	1.07502	0.99609	0.0793849	0.136143	45.3898	-0.0575925	0.329696	0.987026	49.6005	-0.045777	0.252446
atp2b4	0.243254	0.258801	0.274256	0.271487	0.287104	0.408262	0.579777	0.761485	0.912587	0.99609	0.292714	0.30899	0.311908	0.299369	0.29873	0.422302	0.621539	0.758296	0.892818	0.99609	0.272549	0.303065	0.299822	0.322531	0.375801	0.474713	0.645184	0.798622	0.899279	0.99609	0.251357	0.271047	0.309102	0.316746	0.371566	0.478992	0.671529	0.773128	0.939207	0.99609	0.000322623	0.00149104	45.0012	-0.0649333	0.237621	0.997382	45.3878	-0.0611899	0.276118
atp5a1	0.293244	0.397346	0.487854	0.487948	0.510569	0.658287	0.77176	0.875209	0.960642	0.99609	0.263431	0.377379	0.487619	0.489902	0.488652	0.607773	0.818908	0.906752	0.92918	0.99609	0.275647	0.420304	0.566096	0.513269	0.555057	0.664339	0.787583	0.875782	0.881241	0.99609	0.290622	0.405615	0.555983	0.614815	0.624357	0.763547	0.906352	0.997328	1.04319	0.99609	0.0199877	0.0446124	52.7723	-0.0343771	0.27308	0.979124	52.1485	-0.0370738	0.267396
atp5b	0.259359	0.345155	0.446672	0.468144	0.453138	0.557721	0.678576	0.842019	0.959402	0.99609	0.241217	0.307855	0.42563	0.454764	0.366401	0.498789	0.636068	0.781578	0.965842	0.99609	0.285916	0.382786	0.467617	0.484268	0.500291	0.561203	0.670916	0.787329	0.903412	0.99609	0.216545	0.297266	0.409256	0.468305	0.479619	0.577401	0.646321	0.784277	0.965862	0.99609	0.214642	0.30298	49.7083	-0.0407817	0.296987	0.971937	47.2856	-0.0503438	0.310665
atp5c1	0.268312	0.410477	0.455638	0.480044	0.525238	0.656231	0.727552	0.835294	0.962983	0.99609	0.242954	0.367708	0.404062	0.480118	0.477398	0.597245	0.790221	0.895521	0.99057	0.99609	0.244657	0.34481	0.389415	0.491677	0.552712	0.620851	0.669345	0.764041	0.831296	0.99609	0.308827	0.444784	0.555104	0.637656	0.613845	0.791639	0.899624	1.07203	1.03651	0.99609	0.431118	0.531072	52.6125	-0.0318091	0.215367	0.97752	50.937	-0.042526	0.269294
atp5e	0.817845	1.49442	0.773972	0.378285	0.62259	0.43951	0.493907	0.542751	0.964503	0.99609	0.65025	1.04574	0.834494	0.599807	0.690666	0.579895	0.779806	0.908537	0.873943	0.99609	0.447765	0.674402	0.637622	0.837028	0.739985	0.701972	0.498303	0.814408	0.875835	0.99609	0.586868	0.830249	0.89079	0.920814	0.803473	0.802843	0.994247	1.18378	1.13373	0.99609	0.040294	0.0786312		-0.506302	0.69541	0.127136		-0.0327165	0.738928
atp5f1	0.276717	0.303056	0.253245	0.248353	0.28417	0.402785	0.505352	0.69429	0.931231	0.99609	0.285982	0.312898	0.282572	0.354391	0.342629	0.455062	0.548215	0.707943	0.908816	0.99609	0.323846	0.3527	0.38835	0.405851	0.482886	0.567719	0.653682	0.832378	0.872938	0.99609	0.296346	0.34716	0.38269	0.413099	0.492874	0.631824	0.763637	0.942282	1.0177	0.99609	2.60465e-08	5.682e-07	43.8866	-0.0719625	0.262988	0.991515	45.0744	-0.0571593	0.288304
atp5h	1.59012	1.02776	0.613253	0.469252	0.394987	0.535408	0.603762	0.789471	0.926198	0.99609	1.9868	1.60498	0.869415	0.843299	0.742386	0.837131	1.18517	0.943837	0.961309	0.99609	0.835986	0.469109	0.290444	0.31431	0.332504	0.385754	0.458443	0.642993	0.697039	0.99609	1.49919	1.09153	0.699137	0.614361	0.582109	0.613198	0.768341	0.901529	0.798133	0.99609	0.00175354	0.00599712		0.502341	1.5	-0.0705051		0.218957	1.5
atp5ia	1.13264	1.40762	0.965784	1.01931	0.752341	0.74626	0.893347	0.887214	1.10339	0.99609	1.51676	1.84918	1.22274	0.836431	0.698103	0.700193	0.751049	0.9336	0.909832	0.99609	0.962993	0.93928	1.11685	0.795014	0.81894	0.649583	0.843505	1.09127	1.04728	0.99609	1.57025	1.74167	1.58821	1.34272	1.06495	0.96069	1.17959	0.944982	1.25275	0.99609	0.592482	0.681142		0.164448	1.27006	0.416291		0.546842	1.5
atp5ib											0.769377	0.804691	0.687716	0.524528	0.412622	0.518415	0.672207	0.940757	0.988921	0.99609	1.45898	1.4976	1.77799	0.924008	0.822714	0.893764	0.974213	1.4238	1.20254	0.99609	1.05234	1.08234	0.839211	0.623889	0.423276	0.570115	0.779571	0.883894	0.820515	0.99609	0.0479334	0.0903144						-0.111898	0.620739
atp5j	2.02427	1.97245	1.28741	1.1074	0.879978	0.772266	0.821778	1.00199	1.09754	0.99609	0.83877	0.833133	0.735568	0.624412	0.628343	0.751303	0.801091	0.974626	0.964909	0.99609	1.11888	0.966374	1.02852	0.726516	0.729358	0.771654	0.900587	1.03201	0.998524	0.99609	0.857273	0.783969	0.776107	0.679233	0.650973	0.671108	0.658189	0.90194	0.862032	0.99609	0.105508	0.170726		0.547981	1.5	0.659375		-0.0653539	0.734331
atp5l	0.191704	0.227548	0.287874	0.298531	0.323168	0.475268	0.668638	0.806776	0.989208	0.99609	0.183757	0.22657	0.249254	0.256336	0.281634	0.347605	0.455658	0.637411	0.903481	0.99609	0.169661	0.218414	0.271276	0.284806	0.358998	0.452746	0.624709	0.856812	0.836981	0.99609	0.26403	0.336232	0.351096	0.376733	0.435013	0.558514	0.726851	0.861994	0.986057	0.99609	0.0311317	0.0641888	46.6301	-0.0604702	0.207071	0.992895	43.11	-0.0716326	0.221484
atp5o	0.666271	0.626112	0.522056	0.480076	0.463467	0.534868	0.634888	0.820615	0.871971	0.99609	0.811333	0.783533	0.626123	0.5846	0.54472	0.650268	0.816624	0.928914	0.888402	0.99609	0.638541	0.554593	0.461485	0.523851	0.551989	0.606677	0.604091	0.756702	0.832259	0.99609	0.731219	0.698102	0.641238	0.592297	0.593326	0.655445	0.663164	0.83389	0.822038	0.99609	0.346434	0.449009		-0.0563685	0.545406	0.855648		-0.0560363	0.665909
atp5s											0.190334	0.210043	0.235191	0.244176	0.246596	0.520668	0.818159	0.939825	0.971205	0.99609	0.224281	0.249013	0.259054	0.241762	0.334715	0.583192	0.815556	0.923739	1.05643	0.99609	0.136526	0.147808	0.155104	0.148941	0.218181	0.472171	0.725887	0.775848	0.876396	0.99609	0.955812	0.976066					47.1786	-0.103766	0.203113
atp6ap1a	0.276235	0.376108	0.431923	0.604231	0.818613	0.9218	1.00977	1.10157	1.14419	0.99609	0.283477	0.324461	0.433883	0.686367	0.755104	1.01686	1.14544	1.1557	1.10953	0.99609	0.367564	0.388307	0.538937	0.556742	0.696891	0.828172	0.991228	1.0343	1.01946	0.99609	0.237362	0.294462	0.389314	0.550344	0.694867	0.840252	1.12834	1.06084	1.06912	0.99609	0.0156479	0.0367357	55.7423	-0.0637024	0.262047	0.962913	55.9503	-0.0695296	0.24718
atp6ap1b	1.57532	1.31957	1.57443	1.49907	1.01784	1.51859	1.61188	1.49853	1.13816	0.99609	1.24293	1.15061	1.29735	1.27064	0.784367	1.01112	1.32136	1.15751	0.994038	0.99609	0.638508	0.647556	0.786233	0.675994	0.732681	0.856935	1.06214	1.02523	1.02204	0.99609											8.08294e-05	0.000464725		0.754785	1.4519	0.47715		0.00710615	1.5
atp6v0a1a	0.258209	0.295547	0.203413	0.362709	0.34073	0.507297	0.837088	1.21686	1.17968	0.99609	0.44699	0.337172	0.433161	0.301133	0.221	0.427922	0.694434	1.04716	0.991342	0.99609											0.228732	0.287255	0.332065	0.381604	0.401518	0.560674	0.83889	0.933342	1.1199	0.99609	0.347343	0.449967	47.2444	-0.125389	0.281841	0.931097	45.2428	-0.173168	0.355695
atp6v0a1b	0.288101	0.392266	0.273654	0.271264	0.311392	0.471279	0.671131	1.02993	1.10252	0.99609	0.171633	0.219109	0.168758	0.156157	0.193764	0.32985	0.635979	0.971409	1.08056	0.99609	0.184487	0.193167	0.199717	0.232999	0.309599	0.440668	0.726016	0.998608	1.00286	0.99609	0.253409	0.316939	0.298744	0.316998	0.361151	0.473844	0.747529	0.973502	1.15235	0.99609	0.389567	0.492041	45.957	-0.113965	0.309015	0.969545	45.0801	-0.134385	0.178996
atp6v0cb	0.140579	0.191646	0.255186	0.439603	0.626184	0.732226	0.859892	1.10379	1.05313	0.99609	0.295171	0.314265	0.389126	0.485497	0.737148	0.84792	0.876181	0.897487	0.961431	0.99609	0.323788	0.470319	0.57727	0.720179	0.870898	0.896121	1.00242	1.03743	0.930587	0.99609	0.303891	0.324472	0.551357	0.533592	0.773891	0.795218	0.984241	1.04853	1.08299	0.99609	0.00012642	0.00067967	52.2154	-0.0585029	0.0567004	0.976771	54.5828	-0.0446346	0.15109
atp6v0d1	0.197082	0.219136	0.249856	0.371669	0.773409	1.03766	1.12774	1.18267	1.12856	0.99609	0.171201	0.188918	0.217619	0.343432	0.749538	0.976373	1.20689	1.15599	1.10706	0.99609	0.156467	0.209586	0.26997	0.402451	0.80075	1.06618	1.17698	1.15713	1.08088	0.99609	0.202834	0.230641	0.274055	0.397888	0.781386	1.03894	1.20323	1.20656	1.12753	0.99609	0.376991	0.479355	52.5565	-0.146996	0.214683	0.955891	52.3379	-0.143615	0.18253
atp6v1aa	0.229904	0.326837	0.556948	0.744009	0.778756	0.854451	1.00013	1.04592	1.07107	0.99609	0.195686	0.283908	0.504284	0.629777	0.674257	0.778002	0.912467	0.969033	1.01485	0.99609	0.257375	0.346392	0.529537	0.660142	0.818194	0.882976	1.07828	1.07533	0.999037	0.99609	0.307154	0.365522	0.565014	0.736387	0.819954	0.859286	1.01308	1.06588	1.07317	0.99609	0.0434617	0.0833182	57.4626	-0.0516379	0	0.971679	55.4969	-0.0423676	0
atp6v1ab	0.120428	0.18475	0.513327	0.63441	0.661212	0.922957	0.962795	1.03623	0.945817	0.99609	0.108962	0.156253	0.365583	0.522647	0.556777	0.783096	0.952773	1.05401	1.15672	0.99609	0.164135	0.20379	0.40108	0.517556	0.64669	0.810623	0.860814	1.07331	0.963256	0.99609	0.11781	0.169926	0.371852	0.563226	0.665947	0.862314	0.92461	0.991444	1.0237	0.99609	0.880747	0.919243	55.3656	-0.058483	0	0.962545	53.1105	-0.0565851	0
atp6v1b2	0.305415	0.338882	0.520099	0.678303	0.797315	0.945418	1.00554	1.11543	1.11337	0.99609	0.559195	0.677945	0.769643	0.851424	0.867944	0.945503	1.14634	1.11705	1.01564	0.99609	0.286358	0.335933	0.451059	0.67893	0.80524	0.915029	1.0496	0.990642	0.986458	0.99609	0.272948	0.320386	0.470617	0.71711	0.922189	1.03043	1.11652	1.10486	1.04749	0.99609	0.0253713	0.0540568	56.975	-0.055581	0.20695	0.963431		-0.0310329	0.386965
atp6v1ba	0.341682	0.38998	0.548922	0.580025	0.704772	0.767738	1.06894	1.04423	1.02589	0.99609	0.234839	0.293148	0.655074	0.701137	0.8811	0.830061	1.12442	1.09667	0.925225	0.99609	0.12959	0.238726	0.602238	0.640849	0.936739	0.999434	1.02667	1.15172	0.943163	0.99609	0.247676	0.258187	0.546116	0.761095	0.879012	1.00926	1.08929	1.02607	1.11226	0.99609	0.0987031	0.161589	56.1976	-0.0446099	0.313324	0.949473	57.9437	-0.0590264	0
atp6v1c1a	0.266031	0.34135	0.369518	0.32534	0.364065	0.440209	0.852973	1.03865	1.06828	0.99609	0.254715	0.326689	0.336455	0.334574	0.342979	0.405897	0.641311	0.865284	1.01656	0.99609	0.23581	0.283423	0.282888	0.366768	0.385424	0.475867	0.611983	0.924811	0.962432	0.99609	0.222623	0.288771	0.323881	0.341237	0.384243	0.495152	0.656905	0.833272	0.994987	0.99609	0.0543052	0.100095	46.5575	-0.149673	0.33059	0.98719	45.6307	-0.0860923	0.306799
atp6v1c1b	0.464595	0.534529	0.458937	0.358511	0.352063	0.44675	0.671254	0.881849	0.967767	0.99609	0.217432	0.2603	0.285875	0.297843	0.290002	0.358639	0.558037	0.798723	0.953369	0.99609	0.279871	0.310566	0.319793	0.393722	0.411152	0.454199	0.557894	0.75448	0.934869	0.99609	0.267478	0.338004	0.399161	0.392094	0.393587	0.487285	0.612077	0.706083	0.824364	0.99609	0.0679075	0.119985	46.2997	-0.0925348	0.429661	0.948045	44.6162	-0.0799418	0.253309
atp6v1d	0.317397	0.488937	0.75792	0.746465	0.883016	0.909025	0.958632	1.03135	1.01226	0.99609	0.370162	0.487679	0.695483	0.781846	0.665429	0.896608	0.997739	1.07542	1.06746	0.99609	0.295351	0.338812	0.614753	0.631612	0.794233	0.826782	0.929905	0.993248	0.913585	0.99609	0.282835	0.355285	0.57049	0.644831	0.735466	0.871615	0.90612	0.975923	0.991176	0.99609	0.000358893	0.00162716	60.3735	-0.0474712	0	0.961767	60.4341	-0.035117	0
atp6v1e1a	0.607644	0.615237	0.718206	0.833039	0.960937	1.02255	1.25497	1.20838	1.22794	0.99609	0.259701	0.306024	0.465061	0.763522	0.463176	0.811538	0.945922	1.01943	0.994584	0.99609	0.510302	0.735083	1.01646	0.624584	1.06958	0.905996	0.974714	1.00577	0.859818	0.99609	0.405934	0.384279	0.601019	0.769515	0.991036	0.934653	1.05104	1.1246	1.09678	0.99609	0.527412	0.622059		-0.0495744	0.596394	0.700128	55.6672	-0.0383268	0
atp6v1e1b	0.262097	0.27006	0.336417	0.541685	0.78486	0.804338	0.883634	1.02732	0.955758	0.99609	0.256352	0.308684	0.394348	0.517931	0.7717	0.918932	1.03489	1.07484	0.906923	0.99609	0.265724	0.288556	0.3387	0.422498	0.74922	0.871164	0.811289	0.984738	0.817585	0.99609	0.275849	0.326949	0.400286	0.519414	0.82921	0.989101	0.982507	1.03652	0.951949	0.99609	0.884885	0.922655	54.5014	-0.0523993	0.126172	0.976071	54.3381	-0.0736412	0.254039
atp6v1f	0.377544	0.468332	0.606405	0.68078	0.775952	0.915329	0.944173	0.939152	0.969815	0.99609	0.433467	0.459898	0.590132	0.674755	0.735371	0.792805	0.999895	1.07473	0.909463	0.99609	0.399605	0.459967	0.521513	0.733434	0.777185	0.878651	0.810985	0.930626	0.886673	0.99609	0.339233	0.451015	0.671095	0.781141	0.876544	1.03398	0.889938	1.05493	0.980902	0.99609	0.373783	0.475618	59.6184	-0.0339041	0	0.991145	59.5525	-0.0342408	0.342215
atp6v1g1	1.55427	1.21484	0.872443	1.19048	1.70215	1.33385	0.94452	0.915968	0.943776	0.99609	1.48283	1.13393	0.909797	1.19288	1.58251	1.22303	1.09176	1.03064	0.931694	0.99609	1.56275	1.27299	0.834763	1.21106	1.82592	1.50749	0.923025	0.958274	0.81402	0.99609	3.02233	2.31585	1.62519	2.23833	2.72951	2.03125	1.43351	1.37005	1.00837	0.99609	0.017637	0.0402123		0.215576	1.312	0.406206		0.0742938	1.25631
atp6v1h	0.269945	0.300062	0.279666	0.367369	0.6124	0.758565	0.891089	0.976577	0.983999	0.99609	0.209982	0.244568	0.254529	0.343438	0.671886	0.768595	0.932725	0.993693	0.981904	0.99609	0.245016	0.284696	0.330052	0.391872	0.640309	0.810023	0.934406	1.04573	0.973271	0.99609	0.239128	0.277182	0.325833	0.413869	0.601091	0.790741	0.952142	1.06788	1.04891	0.99609	0.187636	0.272783	51.6244	-0.0631382	0.234403	0.992323	51.9019	-0.070708	0.175512
ATP8	0.895177	0.941735	0.918782	0.593436	0.451707	0.587855	0.709642	0.793753	0.880079	0.99609	0.90693	0.889775	0.786802	0.699106	0.538625	0.563061	0.677657	0.875164	0.962598	0.99609	0.620924	0.683549	0.976244	0.651434	0.592203	0.666581	0.828669	1.06328	0.941099	0.99609	0.42525	0.518161	0.570925	0.487175	0.503065	0.595902	0.737946	0.803351	0.887917	0.99609	0.000239422	0.00116118		-0.0508324	0.730875	0.245943		-0.425898	0.723136
atp8b1																															0.149011	0.23305	0.271092	0.345839	0.419723	0.528559	0.551649	0.644856	0.90169	0.99609
atpaf1	0.0832778	0.0987119	0.166535	0.295086	0.527833	0.723714	0.869896	0.88703	0.925572	0.99609	0.126621	0.12201	0.157395	0.266688	0.385882	0.606674	0.713388	0.943442	0.977971	0.99609	0.232192	0.255411	0.299601	0.4215	0.514836	0.629315	0.779718	0.843871	0.944605	0.99609	0.229387	0.223461	0.278146	0.340791	0.450012	0.663894	0.690154	0.914918	0.991667	0.99609	7.7187e-05	0.000449635	50.469	-0.0638881	0	0.990914	48.4314	-0.0615146	0.0652671
atpaf2																					0.123447	0.163432	0.208089	0.250163	0.327895	0.486472	0.600609	0.738997	0.93352	0.99609	0.132049	0.162545	0.215832	0.204315	0.285154	0.401198	0.521499	0.66307	0.785266	0.99609
atpif1	1.26449	0.907236	0.880292	0.925457	0.914148	1.02569	0.906602	0.973079	1.04154	0.99609	1.41794	1.13154	1.00248	1.05554	1.00433	1.26759	1.27061	1.16504	1.14563	0.99609	0.980082	0.82806	0.792457	0.746429	0.887749	1.0534	1.26311	1.16249	1.00087	0.99609	1.46658	1.1805	1.07899	1.06238	1.11654	1.21649	1.15381	1.15297	1.07896	0.99609	0.842075	0.888994		0.462574	1.5	0.584872			1.5
atpif1b	3.8877	3.64833	1.74086	1.03611	1.31968	0.791353	0.913829	0.906098	1.03295	0.99609	1.97833	2.46706	1.48644	0.997734	1.26136	1.06213	1.06536	0.981069	0.93955	0.99609	1.30361	1.14484	0.960798	0.769229	0.787474	0.773558	0.722762	0.855066	0.868258	0.99609	3.15712	2.38813	2.15374	2.10337	1.68827	1.33632	1.05173	1.24124	0.987895	0.99609	0.220623	0.309664		0.575021	1.5	0.131332		0.555272	1.5
atrn																															0.218926	0.337416	0.330321	0.530476	0.496233	0.67457	0.891588	0.984792	0.832542	0.99609
atrnl1b																															0.449453	0.630164	0.561035	0.733122	0.694083	0.824241	0.862607	0.976371	0.9205	0.99609
atrx	0.60864	0.640687	0.487791	0.566018	0.629436	0.684551	0.801263	0.861615	0.984721	0.99609	0.77172	0.78907	0.734193	0.694343	0.655538	0.607442	0.808681	0.854975	0.869198	0.99609	0.728864	1.08553	1.29695	0.91575	0.768265	0.83311	0.849508	1.02402	0.964583	0.99609	3.04478	2.46819	6.59165	3.25475	1.23949	1.2338	0.997428	0.949146	1.07969	0.99609	0.011077	0.0278555		-0.0371949	0.568623	0.938283		-0.0311031	0.715753
atxn2	0.692452	0.882138	0.929172	0.770809	0.713159	0.756153	0.805706	0.9423	0.915702	0.99609	0.823776	1.00718	0.978008	0.99664	0.935155	0.963813	0.979811	0.983038	0.991947	0.99609	0.579327	0.730575	0.769742	0.965869	0.907466	0.926221	1.03467	0.954273	0.991026	0.99609	0.48157	0.641413	0.675843	0.758619	0.766021	0.914041	0.902633	0.955203	0.929	0.99609	0.00105338	0.0039165		-0.0449572	0.789517	0.488948			0
atxn2l	0.424956	0.411174	0.37677	0.406447	0.482457	0.650311	0.706062	0.859576	0.877101	0.99609	0.473872	0.460379	0.539702	0.473826	0.521118	0.634099	0.906571	0.987253	0.957863	0.99609	0.624309	0.50287	0.52376	0.311889	0.556486	0.513977	0.618522	0.718659	0.787919	0.99609	0.52874	0.560698	0.718706	0.720649	0.735755	0.813277	0.764834	0.892835	0.899045	0.99609	0.0442454	0.0845765	50.728	-0.0398507	0.356512	0.972957	51.7977	-0.0896978	0.486842
auh	0.261532	0.297117	0.316893	0.374549	0.586675	0.739885	0.838052	0.946167	0.831244	0.99609	0.219237	0.250961	0.280678	0.310259	0.595677	0.812082	0.938977	0.973232	0.989294	0.99609	0.22495	0.268323	0.351519	0.376956	0.514572	0.684958	0.770566	0.944493	0.881686	0.99609	0.375112	0.486918	0.485907	0.581651	0.867103	0.988336	0.840378	1.04013	0.979659	0.99609	0.147886	0.224241	51.8982	-0.045215	0.161334	0.962328	51.3098	-0.0830267	0.21515
b2ml	0.329011	0.380795	0.4682	0.642794	0.805533	0.922129	1.00127	0.975263	0.972944	0.99609	0.453925	0.494884	0.577183	0.71587	0.770684	0.878652	1.00292	1.00294	0.974908	0.99609	0.433467	0.454311	0.493708	0.726359	0.889565	0.86751	0.86192	0.962451	0.978854	0.99609	0.433193	0.442389	0.564764	0.881083	1.05206	0.990287	0.904483	0.983875	0.900602	0.99609	0.0065656	0.0179867	56.5232	-0.0551848	0.273497	0.997287	60.5398	-0.0357856	0.363274
b3galtla	0.0923985	0.120425	0.114305	0.12032	0.145431	0.205927	0.5697	0.903695	0.977696	0.99609	0.0773433	0.0718065	0.0937461	0.111316	0.101602	0.183405	0.443763	0.78471	0.826648	0.99609	0.0418111	0.0551399	0.102885	0.0835207	0.165356	0.359584	0.93195	1.53681	1.32148	0.99609	0.119053	0.133916	0.18382	0.186305	0.225322	0.277477	0.612036	0.835168	0.970641	0.99609	0.00953768	0.0245911	44.3234	-0.139997	0.109703	0.998963	43.1296	-0.0956469	0.0661446
b4galt1l											0.0778336	0.0905891	0.131511	0.17833	0.255828	0.409827	0.851123	1.02156	1.08453	0.99609	0.192955	0.212736	0.213679	0.278733	0.33342	0.466419	0.727528	0.901963	1.02076	0.99609	0.132449	0.153467	0.14194	0.225498	0.223944	0.441561	0.804715	1.0185	1.02746	0.99609	0.0698043	0.122771					46.7684	-0.127898	0.118779
b4galt4	0.216142	0.229644	0.41331	0.593164	0.824071	0.852349	1.14448	1.01143	0.920223	0.99609	0.200126	0.271631	0.343351	0.598516	0.877449	0.975266	1.0591	0.927799	1.02937	0.99609																							55.2345	-0.0694178	0.138154	0.959232	54.896	-0.0963128	0.203768
babam1	0.227119	0.367987	0.501501	0.542614	0.642153	0.680823	0.785654	0.785367	0.935379	0.99609	0.289293	0.43009	0.611958	0.637924	0.761961	0.782885	0.841041	0.935415	0.983898	0.99609	0.322761	0.428233	0.691876	0.660515	0.754971	0.964642	1.05522	1.08352	1.08215	0.99609	0.279333	0.388101	0.501529	0.503152	0.598902	0.799144	0.745734	0.93119	0.911296	0.99609	0.168847	0.249877	54.495	-0.028161	0	0.960014	58.1168	-0.0308694	0
bach2b	1.12186	1.14631	1.14074	0.867119	0.778416	0.799698	0.732136	0.90203	0.859275	0.99609	0.674842	0.799854	0.735697	0.66601	0.659252	0.782739	0.724351	0.916994	0.944712	0.99609	0.266207	0.336135	0.39598	0.655886	0.831069	1.09762	0.918805	0.924439	0.74008	0.99609	0.445661	0.724851	0.603349	0.7108	0.754007	0.9293	0.892177	0.994224	0.851777	0.99609	1.58949e-05	0.000117845		0.152885	1.13643	0.0572414		-0.0686256	0.716877
bag1	1.0091	1.09027	0.961479	0.871625	0.738799	0.715308	0.786159	0.909361	0.96784	0.99609	1.07782	1.24147	1.2505	1.00281	0.834722	0.796369	0.897419	0.980584	0.92798	0.99609	1.01834	1.01862	1.06565	1.15713	1.09137	1.01738	0.87636	0.963041	0.975084	0.99609	0.596475	0.591231	0.696307	0.699008	0.673822	0.676442	0.776094	0.86534	0.894205	0.99609	0.0716685	0.12526		-0.0308097	0.883627	0.11191		0.217042	1.18993
bag2	1.0592	1.16052	1.03944	0.899229	0.745462	0.713877	0.81934	0.909203	0.913928	0.99609	0.988143	0.999837	0.893325	0.785389	0.678492	0.662286	0.676781	0.902029	0.877833	0.99609	1.26308	1.2561	1.17028	1.19404	1.05251	0.872148	0.732453	0.943183	0.922025	0.99609	1.17043	1.22112	1.33415	1.22186	0.969675	0.892184	0.742833	0.958764	0.92449	0.99609	1.37569e-08	3.42372e-07		0.119982	1.10986	-0.163944		-0.0363115	0.820529
bag6l	0.683577	0.853521	0.7653	0.742281	0.670307	0.831361	0.827817	0.91584	0.983803	0.99609	0.738447	0.788705	0.757438	0.696862	0.72735	0.797541	0.919522	1.00178	0.946869	0.99609	0.601975	0.56192	0.598509	0.652088	0.604855	0.672657	0.773743	0.869878	0.945931	0.99609	0.737845	0.799312	0.793693	0.770743	0.668811	0.773654	0.844762	0.883087	0.930713	0.99609	0.0811232	0.138586		-0.0281017	0.74797	0.777861		-0.0485133	0.741779
banf1	1.02693	1.23872	1.34947	1.328	1.20358	1.23769	1.00404	1.06532	1.06527	0.99609	1.12566	1.63899	1.8164	1.55827	1.65094	1.49056	1.40815	1.25583	0.9134	0.99609	1.11122	1.39153	2.06314	1.95454	1.99545	1.64099	0.936991	1.13627	0.827368	0.99609	1.17908	1.55678	1.92508	2.12872	1.92343	1.71099	1.08615	1.11755	0.850092	0.99609	5.70754e-05	0.000348568		0.323304	1.23073	0.546829		0.116486	1.5
basp1	2.23719	1.89042	1.19703	0.959542	0.681698	0.639245	0.675364	0.827515	0.996425	0.99609	1.37377	1.33453	0.962971	0.777813	0.462524	0.665907	0.714558	0.901196	0.820196	0.99609	1.36902	1.08049	0.861209	0.713691	0.543098	0.557268	0.547853	0.660328	0.886006	0.99609	1.47254	1.16313	0.961986	0.715489	0.593108	0.606929	0.596379	0.868699	0.762794	0.99609	0.0039817	0.011857		0.54638	1.5	0.592198		0.390141	1.37378
baz1a	0.814411	0.724174	0.605069	0.562213	0.510074	0.623299	0.798095	0.959485	0.985499	0.99609	1.37135	1.19704	1.18327	0.991876	0.853464	0.932705	1.08631	1.09013	0.880663	0.99609	0.836767	0.967471	1.19626	0.97474	0.859128	0.871134	0.822909	0.882394	0.815453	0.99609	1.28326	1.3049	1.43327	1.226	1.06175	1.06895	1.17203	1.06987	1.10811	0.99609	0.0358996	0.0717587		-0.100469	0.638915	0.785181		0.0438404	1.42718
baz1b	0.948645	1.06881	0.903125	0.773677	0.738084	0.841571	0.876301	0.944739	0.986156	0.99609	1.0993	1.26065	1.09741	0.844308	0.836833	0.93771	1.05799	1.05855	0.946705	0.99609	0.642768	0.67075	0.683482	0.621607	0.69089	0.710149	0.823505	0.961493	0.948196	0.99609	0.942133	1.01414	1.01006	0.917811	0.794073	0.9082	1.00126	1.03819	1.00504	0.99609	0.0278837	0.0585161		-0.0459585	0.878426	0.221508		0.19714	1.17998
bbs7																															0.408992	0.426242	0.417852	0.49763	0.562787	0.732622	0.936482	0.97515	0.878055	0.99609
bc2	0.858713	1.02737	1.08182	0.93819	0.779612	0.840786	1.05506	1.09071	0.996352	0.99609	0.912049	1.05131	1.09625	1.04054	0.992959	1.17323	1.17652	1.10551	1.16445	0.99609	0.89474	1.07759	1.00782	1.10462	1.11028	1.18878	1.16418	1.05049	0.935448	0.99609	0.718269	0.783839	0.8203	0.922606	0.76935	0.906513	0.79495	1.02371	1.10506	0.99609	0.659826	0.738855		-0.0402412	0.921478	0.24155			0
bcam	0.540603	0.576584	0.50997	0.488367	0.543883	0.691351	0.826889	0.917324	0.947211	0.99609	0.532485	0.541444	0.506463	0.500056	0.575089	0.746268	0.910824	0.994273	1.00209	0.99609	0.435873	0.460581	0.456396	0.539674	0.624357	0.773625	0.929194	0.991554	1.04027	0.99609	0.455072	0.493897	0.519653	0.557365	0.647091	0.776646	0.986374	0.936104	0.989075	0.99609	0.000676125	0.00273598		-0.049607	0.517781	0.969671		-0.0678591	0.51543
bcan	0.613952	0.653929	0.705058	0.707596	0.652465	0.878512	0.867567	1.05229	0.962824	0.99609	0.329456	0.376209	0.609514	1.0127	0.744584	1.16411	1.12653	1.10723	1.12172	0.99609	0.316542	0.540994	0.620028	0.80267	1.06466	1.08179	1.41847	1.08406	0.990597	0.99609	0.449868	0.506638	0.572029	0.661618	0.752064	0.813334	0.907235	0.945436	0.963074	0.99609	0.925241	0.954001		-0.0360868	0.649058	0.903749	57.6161	-0.257352	0.350953
bcap29											0.218933	0.211538	0.234834	0.260883	0.207841	0.301897	0.463458	0.60117	0.883418	0.99609	0.291543	0.357322	0.394811	0.320388	0.329202	0.392782	0.500289	0.685952	0.8518	0.99609	0.289203	0.315136	0.349331	0.296694	0.278656	0.334384	0.460817	0.542919	0.80626	0.99609	0.00641834	0.0176654					42.5373	-0.0773219	0.216191
bcap31	0.463565	0.533201	0.461536	0.401993	0.416856	0.431121	0.53635	0.746394	0.937434	0.99609	0.424209	0.497042	0.48601	0.391198	0.397645	0.395137	0.522601	0.759845	0.860238	0.99609	0.459222	0.508672	0.556055	0.508889	0.552292	0.584555	0.685715	0.919765	0.978697	0.99609	0.4205	0.468709	0.510621	0.484712	0.452117	0.474798	0.628916	0.737486	0.944419	0.99609	0.000260206	0.00124941	44.7874	-0.0871514	0.449627	0.971233	44.7795	-0.0733004	0.426565
bcar1	0.366226	0.672196	0.691346	0.801836	0.690759	0.778114	0.904327	1.04667	1.00238	0.99609	0.525536	0.92299	1.04147	1.07034	0.845817	1.07609	0.99131	1.03523	1.04159	0.99609											0.362657	0.682104	0.726575	0.838187	0.7689	0.834444	0.841777	0.981996	0.855043	0.99609	0.477681	0.574583	63.1972	-0.0243723	0	0.831084		-0.481322	0.52553
bcas3	0.364948	0.411239	0.493944	0.515797	0.572658	0.67851	0.866769	0.91144	0.916574	0.99609	0.123361	0.175566	0.207629	0.292054	0.439082	0.535424	0.698508	0.966041	0.950221	0.99609	0.117631	0.182548	0.258004	0.265726	0.351368	0.524436	0.615985	0.814302	0.909991	0.99609											0.0589821	0.107187	54.489	-0.0341465	0.314886	0.983285	48.4267	-0.0560477	0.094351
bcat1	0.31271	0.476319	0.759597	0.88163	0.740219	0.876581	0.888587	0.96246	0.963696	0.99609	0.236258	0.421373	0.8153	0.980532	0.737582	1.04507	1.01001	1.07026	1.09907	0.99609	0.346857	0.523949	0.74767	0.760178	0.858343	0.967465	1.28616	1.11907	1.1067	0.99609	0.351671	0.443046	0.709116	0.703715	0.749258	0.812787	0.952419	0.992552	1.01797	0.99609	0.393226	0.495717	60.6214	-0.0410907	0	0.862798	59.7532	-0.121606	0.170632
bcat2	0.254475	0.389641	0.558876	0.645908	0.67751	0.845859	0.914545	1.00652	0.96707	0.99609	0.270409	0.425511	0.653256	0.757553	0.732949	0.87398	0.88737	0.953627	1.02403	0.99609	0.217868	0.331944	0.514942	0.62924	0.689545	0.797128	0.910011	0.929515	0.931068	0.99609	0.191644	0.278196	0.453518	0.577836	0.656315	0.828453	0.893124	0.974958	0.963595	0.99609	0.000732507	0.00290863	57.0569	-0.0378731	0	0.979927	58.8107	-0.0383175	0
bccip	0.350275	0.368978	0.364341	0.329048	0.380078	0.460015	0.600044	0.752868	0.927961	0.99609	0.41338	0.390099	0.372112	0.412941	0.411988	0.551622	0.790753	0.88127	0.992859	0.99609	0.524473	0.597633	0.520139	0.580919	0.605441	0.660823	0.786307	0.88114	0.928774	0.99609	0.490352	0.535322	0.525223	0.502816	0.510493	0.574583	0.703636	0.804932	0.894968	0.99609	7.58822e-07	9.50949e-06	45.7412	-0.0602386	0.341494	0.994841	48.4544	-0.0680428	0.3818
bckdha	0.149471	0.164671	0.175318	0.196421	0.249874	0.433833	0.828344	1.03819	1.00391	0.99609	0.180349	0.2094	0.192188	0.198591	0.234298	0.441341	0.920779	1.07299	1.07198	0.99609	0.0841145	0.103408	0.114807	0.142054	0.199623	0.296362	0.618588	0.835669	0.95284	0.99609	0.137924	0.169469	0.193079	0.190728	0.231795	0.360035	0.633921	0.875004	1.06524	0.99609	1.01776e-06	1.19892e-05	46.6899	-0.130721	0.170608	0.996915	46.8377	-0.180423	0.197246
bckdhb	0.147476	0.159225	0.16879	0.175272	0.214362	0.346235	0.840334	1.09857	1.15535	0.99609	0.0988598	0.117211	0.129659	0.174912	0.19057	0.37313	0.696648	0.928849	0.951383	0.99609	0.121193	0.138541	0.170363	0.268817	0.388363	0.428078	0.786462	1.21059	1.09731	0.99609	0.068105	0.0837399	0.107583	0.143109	0.178718	0.267076	0.580126	0.732074	1.05108	0.99609	0.95122	0.972501	46.1063	-0.176872	0.16825	0.978446	45.8029	-0.102335	0.113742
bcl2l1	0.190663	0.187484	0.179494	0.211478	0.339461	0.678214	0.80841	1.16797	0.891292	0.99609	0.755469	0.794613	0.74725	0.728097	0.791143	0.871816	0.979534	0.874991	0.910488	0.99609											0.276656	0.351354	0.476564	0.752815	0.757143	0.777382	0.946286	0.899327	0.950754	0.99609	0.627478	0.710435	48.5906	-0.101121	0.171838	0.958023		-0.0118109	0.701126
bcl2l13	0.159875	0.161512	0.345845	0.333317	0.329858	0.496075	0.695935	0.949449	0.953711	0.99609	0.251996	0.341032	0.338	0.340462	0.32109	0.540959	0.733488	0.944472	0.971576	0.99609	0.399848	0.378483	0.402517	0.361063	0.402845	0.533598	0.767393	0.873083	0.951986	0.99609	0.390009	0.384078	0.416636	0.408883	0.439492	0.563417	0.689285	0.84934	0.88691	0.99609	8.53801e-06	7.10518e-05	47.3886	-0.0651616	0.200508	0.973994	47.3273	-0.078558	0.299361
bcl7a	0.952649	1.04742	0.857489	0.806613	0.675357	0.742855	0.781826	0.937081	1.07339	0.99609	1.06036	1.24038	1.17626	0.916521	0.869243	0.903127	0.950537	1.03755	0.961142	0.99609	1.25623	1.29672	1.14277	1.00428	0.978218	0.932748	0.912745	0.968052	1.05755	0.99609	0.885968	0.931239	0.912682	0.841803	0.895304	0.895253	0.865647	0.99444	0.881684	0.99609	0.618489	0.702014		-0.249339	0.837744	0.372225		0.0853858	1.16209
bco1	0.271394	0.269508	0.26605	0.297414	0.458575	0.708155	0.868234	0.917066	0.922118	0.99609	0.281153	0.338901	0.379553	0.384932	0.51677	0.746867	0.908014	1.00989	0.977944	0.99609	0.201563	0.245182	0.265544	0.331241	0.457137	0.662061	0.763052	0.846521	0.958699	0.99609	0.170589	0.197098	0.233139	0.285461	0.47542	0.706622	0.879674	0.928359	0.979332	0.99609	0.00632393	0.0174418	49.794	-0.0711326	0.237035	0.986609	50.9665	-0.0697053	0.30954
bco1l	0.124846	0.181972	0.209779	0.242178	0.332066	0.584704	0.710182	0.884698	0.981721	0.99609	0.120677	0.145922	0.15076	0.135601	0.276439	0.546105	0.657948	0.901345	0.869597	0.99609	0.100674	0.111496	0.148212	0.216915	0.256534	0.512721	0.583621	0.762299	0.859118	0.99609	0.223063	0.289871	0.278676	0.338804	0.353392	0.553722	0.762986	0.803798	0.990282	0.99609	0.382855	0.484719	47.8104	-0.0617932	0.112432	0.994864	46.7717	-0.0671322	0.0788763
bco2a	0.153577	0.197036	0.27027	0.388067	0.637875	0.880213	1.09482	1.0531	0.994089	0.99609	0.143697	0.172692	0.228532	0.353745	0.576741	0.817338	0.88804	0.930062	0.987592	0.99609	0.176266	0.234453	0.371255	0.352094	0.494562	0.663714	0.722661	0.944353	0.927232	0.99609	0.393586	0.401926	0.602362	0.480663	0.558825	0.70382	0.759952	0.903488	0.965035	0.99609	8.69286e-05	0.0004939	52.211	-0.0924468	0.168843	0.986429	51.5555	-0.0679443	0.09072
bdh1	0.182017	0.131015	0.188993	0.207857	0.253571	0.344304	0.549113	0.777011	0.951756	0.99609	0.200595	0.188313	0.26779	0.243542	0.242	0.372083	0.517914	0.760263	0.813339	0.99609	0.14955	0.19951	0.232015	0.238337	0.312215	0.444751	0.596823	0.869719	0.863294	0.99609	0.191245	0.265214	0.334966	0.261993	0.341003	0.484041	0.685402	0.813124	0.956361	0.99609	0.0024858	0.00803489	44.5524	-0.0756804	0.158054	0.997673	44.2376	-0.0611537	0.186376
bdh2	0.238223	0.290451	0.356238	0.353701	0.470593	0.690062	0.886795	0.903459	0.913228	0.99609	0.208248	0.274802	0.334085	0.369098	0.501635	0.718458	0.827645	0.935725	0.988293	0.99609	0.175643	0.23495	0.32211	0.401714	0.49931	0.729735	0.849907	0.98747	0.971335	0.99609	0.188867	0.258105	0.357628	0.409794	0.554797	0.759927	0.939682	0.964938	0.978252	0.99609	0.0250563	0.0535147	50.4921	-0.0566603	0.235736	0.983091	50.9542	-0.0520935	0.182582
bE1	0.445211	0.550863	0.69842	0.660576	0.588964	0.621243	0.745052	0.850779	0.849436	0.99609	0.49047	0.553194	0.54074	0.700651	0.529654	0.622589	0.75976	0.819796	0.885464	0.99609	0.46988	0.551897	0.583581	0.710016	0.747921	0.71025	0.718073	0.872905	0.877021	0.99609	0.451422	0.611462	0.67439	0.735565	0.734971	0.774556	0.740038	0.841568	0.779667	0.99609	0.00936054	0.0242286		-0.0228806	0.499995	0.834716		-0.0290848	0.517089
bfb	0.446325	0.413961	0.559732	0.63452	0.609508	0.838634	0.824126	0.98859	0.920586	0.99609	0.278336	0.316948	0.321839	0.358167	0.511699	0.673012	0.932916	0.960235	0.952538	0.99609	0.0955261	0.141625	0.116028	0.160736	0.351908	0.61588	0.778955	0.899818	0.972368	0.99609	0.288582	0.354989	0.431657	0.51215	0.596591	0.720804	0.824983	0.99674	0.888765	0.99609	0.0365512	0.0727335	58.4097	-0.0289162	0.299376	0.946679	50.3046	-0.070962	0.286363
bfsp2	0.780191	0.861541	0.745095	0.665922	0.713108	0.653166	0.804052	0.970639	0.917328	0.99609	1.30008	1.33339	1.13717	0.868221	0.749711	0.910456	0.930083	1.0037	1.04524	0.99609	0.774552	0.877468	0.784395	0.710412	0.687918	0.729173	0.653495	0.899668	0.821576	0.99609	0.959146	0.916915	0.95733	0.849725	0.783853	0.826715	0.785565	0.900305	0.94277	0.99609	0.239579	0.331163		-0.0733752	0.737317	0.720617		0.346338	1.31673
bhmt	0.281752	0.395969	0.571812	0.680679	0.71983	0.890898	0.988558	1.05086	0.999818	0.99609	0.272424	0.356787	0.513324	0.635364	0.631999	0.805438	0.973468	1.01658	0.996205	0.99609	0.193567	0.281748	0.450089	0.516913	0.635653	0.798967	1.00484	1.00268	0.965622	0.99609	0.166178	0.227846	0.382755	0.523621	0.693812	0.823967	1.01165	1.01996	1.07349	0.99609	0.000163731	0.000846771	57.8121	-0.0422986	0	0.978952	56.2479	-0.0393292	0.0653294
bin1a	0.241987	0.168611	0.184445	0.205624	0.311529	0.526176	0.727739	0.878499	0.944108	0.99609	0.647767	0.666062	0.553314	0.530078	0.513628	0.731807	0.935228	1.01969	0.962202	0.99609	0.273696	0.226615	0.248932	0.283187	0.410859	0.596197	0.85458	0.899019	0.996459	0.99609	0.242293	0.256616	0.272445	0.2893	0.402048	0.658887	0.811099	1.01566	0.951062	0.99609	0.203361	0.289993	47.0772	-0.0721277	0.167486	0.990996		-0.0963772	0.582537
bin1b	0.56753	0.555376	0.433657	0.410983	0.442645	0.526906	0.686011	0.79286	0.911808	0.99609	0.572607	0.539068	0.497661	0.493531	0.545939	0.605846	0.843804	0.952621	0.972049	0.99609	0.662893	0.583464	0.606494	0.644752	0.737741	0.802689	0.809291	0.883942	0.963248	0.99609	0.634651	0.577578	0.598794	0.585786	0.585534	0.665196	0.6912	0.867987	0.854296	0.99609	0.00019066	0.000955285	50.8758	-0.0547975	0.477317	0.923953		-0.0785465	0.524942
bin2b	0.104736	0.105301	0.183858	0.207941	0.475154	0.694036	0.846719	1.09045	0.835892	0.99609	0.0811466	0.0886905	0.0556932	0.152907	0.431591	0.645624	0.891381	1.05894	1.14036	0.99609	0.0900916	0.0375517	0.0725328	0.175653	0.421293	0.636984	0.85573	0.96403	1.14197	0.99609	0.0903758	0.0698867	0.109245	0.142026	0.465937	0.705497	0.87005	1.20972	0.913854	0.99609	0.949939	0.971566	49.696	-0.0799041	0.0769005	0.966063	49.0923	-0.0975338	0.0492943
birc2	1.06605	1.30779	1.23524	1.1957	1.00256	1.03547	0.965308	1.03814	0.997644	0.99609	0.933086	1.20477	1.19615	1.20659	0.99928	1.12556	1.04716	1.05767	0.894853	0.99609	1.55744	1.7747	1.4982	1.51605	1.36987	1.13734	0.530603	0.849542	0.869841	0.99609	1.17466	1.43864	1.56389	1.06521	0.9966	0.875793	0.562345	0.964321	0.782086	0.99609	0.000392831	0.00175286		0.117388	1.203	0.724745		0.0145793	1.1143
birc6	0.343517	0.55182	0.818887	0.826712	0.74589	0.894364	0.948418	0.92929	0.873644	0.99609	0.322819	0.526335	0.70135	0.828498	0.661869	0.7826	0.867178	0.899488	0.97056	0.99609	0.189487	0.272915	0.588198	0.840464	0.920482	1.04115	1.34358	1.22606	1.04274	0.99609	0.171738	0.221411	0.435459	0.67825	0.814071	0.967559	0.932131	1.04918	1.06576	0.99609	1.10381e-05	8.79719e-05	61.9142	-0.0352425	0	0.809539	61.2876	-0.02465	0
blmh	0.194898	0.225879	0.245888	0.371538	0.618986	0.785953	0.908805	0.976606	1.01893	0.99609	0.142885	0.164144	0.222537	0.345908	0.647148	0.847568	0.964097	1.01059	1.0065	0.99609	0.166996	0.203489	0.257256	0.378809	0.559892	0.741734	0.858908	0.943525	0.924289	0.99609	0.130385	0.151846	0.237027	0.341648	0.596753	0.813664	1.07897	1.07967	1.06268	0.99609	0.974911	0.987768	51.7833	-0.067604	0.153671	0.996523	51.9378	-0.0871837	0.12368
bloc1s2	0.545114	0.775518	0.727013	0.528971	0.525994	0.50764	0.760651	0.743866	0.819068	0.99609	0.597942	0.887384	0.674775	0.540731	0.842353	0.822806	0.948382	0.911636	0.851789	0.99609																								-0.0422212	0.612296	0.621513		-0.0144841	0.601974
blvra	0.222831	0.285723	0.253964	0.246015	0.246656	0.295529	0.441129	0.729493	0.939486	0.99609	0.136055	0.105404	0.124422	0.147711	0.155415	0.248934	0.41568	0.67602	0.94572	0.99609	0.11356	0.141811	0.170037	0.170475	0.197882	0.303818	0.444106	0.770644	0.953279	0.99609	0.194065	0.172967	0.209807	0.194265	0.257608	0.281142	0.478494	0.540371	0.912705	0.99609	0.947126	0.969437	43.031	-0.0988825	0.245642	0.997021	42.7809	-0.0928719	0.120232
blvrb	0.0930016	0.10894	0.128222	0.13266	0.152177	0.230587	0.358571	0.546897	0.869095	0.99609	0.0695929	0.0772925	0.0898994	0.0973095	0.127942	0.226134	0.387752	0.59992	0.869099	0.99609	0.118176	0.147411	0.177382	0.203164	0.245582	0.329495	0.454887	0.636725	0.884597	0.99609	0.108263	0.146767	0.208795	0.210602	0.263101	0.362354	0.503666	0.681259	0.846417	0.99609	1.68924e-07	2.74683e-06	41.6347	-0.0867991	0.110052	0.995555	42.1533	-0.0824716	0.0668673
boc	0.731077	0.50252	0.321146	0.341545	0.408728	0.742366	0.657707	0.916566	0.824317	0.99609	0.594478	0.552865	0.521377	0.267462	0.51356	0.710105	0.72702	0.77051	0.957322	0.99609	0.655073	0.502475	0.505774	0.303536	0.53906	0.883091	0.779133	0.88851	0.803962	0.99609	0.554347	0.500169	0.315496	0.396224	0.51797	0.642586	0.862076	0.913848	0.960901	0.99609	0.435337	0.534442	52.3914	-0.0483454	0.465779	0.657909	58.0717	-0.042033	0.486431
bpgm	0.360853	0.389831	0.388683	0.601061	0.870539	0.933513	0.879383	1.02164	0.907822	0.99609	0.189884	0.260052	0.330652	0.620899	1.09914	0.90121	0.84502	0.892822	0.862603	0.99609											0.132664	0.160796	0.245896	0.399011	0.687481	0.861635	0.631911	0.894765	0.777023	0.99609	0.0152586	0.0360455	55.2152	-0.0847161	0.350202	0.959407	54.2866	-0.272876	0.256748
bpnt1	0.25345	0.272414	0.30974	0.381347	0.637308	0.772522	0.899551	0.921819	0.941176	0.99609	0.212147	0.236292	0.245331	0.358062	0.729764	0.827106	0.918141	0.950162	1.00007	0.99609	0.200351	0.22853	0.289428	0.44651	0.672058	0.845853	0.993077	1.04755	1.08531	0.99609	0.18706	0.214092	0.274801	0.450985	0.764628	0.966185	1.00663	1.03048	0.956108	0.99609	0.00290284	0.00913156	52.1968	-0.0559736	0.190634	0.987497	52.4095	-0.0801096	0.177705
bptf	0.642685	0.618745	0.580404	0.64737	0.714329	0.859403	0.789543	0.8269	0.882296	0.99609	0.666968	0.652823	0.688073	0.687623	0.577809	0.706801	0.814206	0.979951	0.855553	0.99609																								-0.016452	0.505774	0.871255		-0.0583269	0.656187
braf	0.393149	0.423765	0.452742	0.37049	0.380993	0.555477	0.829582	0.968361	1.01895	0.99609	0.369936	0.481507	0.441059	0.44155	0.434419	0.537906	0.704864	0.82593	0.887925	0.99609	0.177043	0.185551	0.217056	0.280874	0.386463	0.544722	0.722058	0.821462	0.948579	0.99609	0.208508	0.232197	0.300013	0.275723	0.319955	0.468536	0.682057	0.847283	0.938071	0.99609	3.32951e-08	6.97617e-07	47.8364	-0.101045	0.401002	0.989486	49.3648	-0.0462212	0.403068
brap	0.270466	0.382895	0.453431	0.512271	0.618852	0.718476	0.841756	0.910282	0.976642	0.99609	0.25571	0.24462	0.410478	0.479376	0.638809	0.726211	0.863627	0.960572	1.00845	0.99609											0.319502	0.456902	0.431225	0.489661	0.600918	0.691788	0.745478	0.747071	0.816685	0.99609	0.000345174	0.00157603	54.5485	-0.0332113	0.085577	0.995069	53.4067	-0.0426772	0.0998672
brd3a	0.533288	0.613128	0.642945	0.592607	0.655559	0.776594	0.78021	0.883365	0.905602	0.99609	0.586431	0.71533	0.709734	0.613579	0.70531	0.865271	0.98164	1.00875	0.874033	0.99609	0.574109	0.68911	0.734919	0.753426	0.804778	0.947595	0.855166	0.993219	0.911108	0.99609	0.532656	0.560226	0.667594	0.741832	0.802428	0.93357	0.890578	1.02755	0.863007	0.99609	0.0541165	0.0998025		-0.0215561	0.513401	0.955084		-0.066342	0.656437
brd3b	1.79957	1.57269	1.2071	0.929388	0.793075	0.853922	1.01164	1.07143	0.986263	0.99609	1.55275	1.64699	1.25716	1.01256	1.01444	1.02318	1.27543	1.05335	1.08115	0.99609	1.93854	1.93959	1.49333	1.40416	1.13517	1.00967	0.891156	1.12511	1.01036	0.99609	2.62384	2.58962	1.80147	1.68053	1.25038	1.09617	1.01634	1.29862	1.04914	0.99609	9.66139e-06	7.83157e-05		0.546563	1.5	0.818722		0.547446	1.5
brd4																															0.630637	0.695132	0.756426	0.728239	0.633574	0.749507	0.726507	0.968029	0.868232	0.99609
brd7											0.320024	0.203256	0.279371	0.245179	0.269052	0.415354	0.516086	0.827838	0.70873	0.99609											0.914458	1.02966	1.10766	1.16786	1.13928	1.04854	1.23804	1.11337	1.1047	0.99609	3.56723e-10	1.75092e-08					44.594	-0.053882	0.219243
brd8	3.48449	2.89779	4.01329	2.60778	2.14271	1.8049	1.31494	1.6283	1.15285	0.99609	2.87259	2.17434	2.45703	2.33622	1.15703	1.28812	1.07139	1.06677	0.958754	0.99609	2.85366	2.92113	2.60402	2.17262	2.03974	1.41028	0.919552	1.06681	0.963748	0.99609											0.94816	0.970308		0.7818	1.5	-0.487557		0.0932317	1.5
bri3bp	0.784282	0.8468	0.885467	0.875635	0.7129	0.794647	0.955046	1.0217	1.06497	0.99609	0.839693	0.794842	0.972797	0.915099	0.66561	0.770891	0.848101	0.885891	0.890108	0.99609	0.407109	0.492661	0.610298	0.613632	0.695867	0.848681	1.0699	0.975499	1.00625	0.99609	0.41551	0.496023	0.608725	0.611303	0.64491	0.720191	0.815324	0.850389	0.903041	0.99609	9.85592e-09	2.58645e-07		-0.259921	0.816622	0.77675		-0.0254598	0.831532
brk1	0.762499	0.770747	0.85158	0.736163	0.493264	0.579179	0.703681	0.773233	0.843245	0.99609	1.96559	1.49177	1.5662	1.39414	0.836235	0.973315	0.744795	1.04059	1.00115	0.99609	1.39939	1.47664	1.21838	1.17293	1.02331	0.847116	0.809033	0.853648	0.814201	0.99609	1.28351	1.3643	1.26144	1.02313	0.816823	0.797762	0.771285	0.949686	0.896232	0.99609	0.857296	0.899016		-0.0514348	0.70206	0.478539		0.583963	1.5
brox	0.500988	0.598565	0.550904	0.458272	0.55879	0.68334	0.820794	0.858778	0.935561	0.99609	0.446237	0.577751	0.558713	0.477649	0.649255	0.645807	0.845486	0.920016	1.05069	0.99609	0.394226	0.452402	0.460957	0.645356	0.660851	0.748604	0.649039	0.842829	0.922135	0.99609	0.468141	0.597248	0.65915	0.70955	0.723645	0.873971	0.793885	1.00903	0.856896	0.99609	0.0571678	0.104355		-0.0385326	0.507539	0.937857		-0.0461916	0.508918
bsg	0.518245	0.528673	0.426701	0.474339	0.618096	0.732413	0.994189	0.979219	1.25668	0.99609	0.48169	0.443037	0.451806	0.487558	0.515751	0.656053	0.867307	0.963154	1.02967	0.99609	0.423058	0.465837	0.394044	0.610647	0.707361	0.844659	1.10889	1.12815	1.15939	0.99609	0.514561	0.464728	0.42203	0.704138	0.747194	0.830111	1.39868	1.13894	1.16997	0.99609	0.000789742	0.0030986	54.8891	-0.0778323	0.489867	0.891413	51.6147	-0.0678356	0.457863
btf3	1.7981	1.9129	0.968111	0.617877	0.907938	0.767737	0.841612	0.874597	0.941562	0.99609	1.22016	1.14829	0.999932	1.05862	0.79174	0.882056	0.960855	0.956805	0.915409	0.99609	0.922364	0.955135	0.994187	1.04117	0.941068	1.15803	1.1606	1.18531	1.05787	0.99609	1.00933	0.943812	0.898082	0.854463	0.778531	0.879525	0.699234	0.932246	0.841716	0.99609	0.00227056	0.00746202		0.40058	1.5	0.694702		0.227646	1.22016
btf3l4	2.03582	2.52995	1.93782	1.55882	1.42608	0.978959	1.17989	1.12068	1.33953	0.99609	1.88086	2.2824	1.92313	1.30916	1.25573	0.975756	0.929487	1.02999	0.864073	0.99609	1.11646	1.30985	2.16647	1.2828	1.2764	1.20443	0.980158	1.21273	0.855699	0.99609	0.930278	1.1544	1.55235	1.26317	1.21232	1.02265	1.01751	0.866511	0.830589	0.99609	4.41434e-06	4.06257e-05		0.623218	1.5	0.272605		0.105764	1.5
btr18	1.38998	1.39064	1.19556	1.10519	0.903876	0.834215	0.855192	1.03785	1.07331	0.99609	1.0472	1.07034	1.00065	0.813564	0.81403	0.831309	0.948051	1.01048	0.907864	0.99609	1.73264	1.30844	0.799754	0.729579	0.644461	0.629662	0.763564	0.662808	0.729477	0.99609											0.00049525	0.00211379		0.0611024	1.41577	0.803792		0.0632258	1.05877
bub3	0.203119	0.215762	0.213477	0.197895	0.206756	0.380013	0.725537	0.992306	0.960967	0.99609	0.125845	0.145209	0.159696	0.140765	0.153865	0.322475	0.636605	0.878367	0.939361	0.99609	0.197303	0.205556	0.214692	0.206321	0.236533	0.367447	0.66927	0.782023	0.938977	0.99609	0.489344	0.469179	0.370764	0.387025	0.321763	0.413223	0.639193	0.857226	0.932948	0.99609	0.00379544	0.0114316	45.7811	-0.130525	0.201907	0.997009	45.037	-0.104979	0.127585
bud31	0.388543	0.496402	0.852272	1.3584	1.418	1.55409	1.54109	1.36522	1.18933	0.99609	0.369971	0.632633	1.13173	2.07371	2.02576	2.23367	2.03399	1.50496	1.36007	0.99609	0.179377	0.352384	0.517166	1.04352	1.16539	1.2879	1.43037	1.28154	1.17988	0.99609	0.297276	0.326198	0.749236	1.10912	1.47764	1.5805	1.42206	1.38597	1.22296	0.99609	0.000485942	0.0020774	59.9977	-0.156212	0.403134	0.321862	60.647	-0.649411	0.36997
BX005410.1	0.241797	0.315142	0.45571	0.466888	0.572578	0.658322	0.771201	0.956848	0.933274	0.99609	0.249934	0.319849	0.419278	0.453436	0.522845	0.63909	0.727234	0.835123	0.938212	0.99609	0.456637	0.584213	0.669375	0.774086	0.833696	0.849413	0.928132	0.9572	0.996775	0.99609	0.266202	0.490618	0.536408	0.702927	0.841414	0.998797	1.02555	1.03417	1.18279	0.99609	1.01805e-10	5.8029e-09	52.963	-0.034609	0.0883833	0.981087	51.8144	-0.0326684	0.107372
BX470131.2	0.930877	1.58642	1.34703	1.08012	1.09843	0.922241	1.16311	1.00427	1.13477	0.99609	0.89133	1.22061	1.33107	1.08313	0.940569	1.05168	0.97813	1.0453	0.979033	0.99609	0.944006	1.34318	1.35616	1.19926	1.13609	1.22193	1.36164	1.21626	1.15013	0.99609	0.477479	0.920253	1.04145	1.06988	1.00083	1.07501	1.02117	1.00363	0.9529	0.99609	0.189419	0.274422		0.333447	1.28811	0.25457		0.171734	1.14767
BX571768.1	0.916409	0.913507	0.878222	0.759351	0.935179	0.839865	1.07342	1.14311	1.01964	0.99609	0.501519	0.557696	0.568203	0.579264	0.62316	0.591088	0.687553	0.812497	0.905025	0.99609	0.429445	0.482853	0.510236	0.523692	0.642704	0.741441	0.846873	1.02915	1.08781	0.99609	0.478442	0.546903	0.595411	0.631557	0.653928	0.712139	0.680994	0.787413	0.942084	0.99609	0.0505942	0.0944365						-0.036651	0.542017
BX927294.1	0.0854486	0.0964814	0.103036	0.123014	0.163625	0.327426	0.514414	0.735991	0.965486	0.99609	0.118442	0.13562	0.126932	0.114086	0.0968804	0.167816	0.344592	0.895025	1.03326	0.99609											0.0976147	0.105184	0.125794	0.20727	0.258017	0.466379	0.554753	0.900611	0.896962	0.99609	0.0489705	0.0920541	44.0699	-0.0796643	0.0756808	0.9971	43.0075	-0.198612	0.122063
bzw1a	0.317655	0.394069	0.482368	0.5539	0.668659	0.739579	0.918109	0.993449	1.04435	0.99609	0.380854	0.480624	0.580386	0.656312	0.771959	0.817616	0.899227	0.952291	1.0374	0.99609	0.357324	0.44059	0.49373	0.63139	0.732858	0.835654	0.975268	1.05256	1.06392	0.99609	0.300989	0.377069	0.481116	0.573816	0.68464	0.815464	0.985004	0.983342	0.965596	0.99609	0.246835	0.340305	55.315	-0.039316	0.254551	0.985051	59.4181	-0.0299473	0
bzw2	0.329703	0.482586	0.508392	0.553343	0.616179	0.601852	0.774509	0.88815	0.980219	0.99609	0.313608	0.423041	0.478238	0.472142	0.508211	0.58912	0.656057	0.837519	0.887254	0.99609	0.316846	0.405206	0.453451	0.551023	0.589801	0.575625	0.701741	0.898761	0.898615	0.99609	0.723163	0.868095	0.955732	0.931271	0.85061	0.804997	0.969429	0.9737	0.924207	0.99609	0.0237802	0.0514316	55.1562	-0.0302947	0.333694	0.955848	51.2803	-0.034114	0.335727
c17h14orf159	0.237905	0.252691	0.236392	0.225093	0.257018	0.449344	0.740108	0.947383	0.90509	0.99609	0.329655	0.30867	0.422985	0.297351	0.28429	0.450001	0.684235	0.959164	0.824403	0.99609	0.286944	0.315429	0.324682	0.375646	0.437699	0.642966	0.844884	0.847046	0.941171	0.99609	0.248455	0.324567	0.336981	0.374959	0.402076	0.575071	0.787307	0.920141	0.920992	0.99609	0.00331835	0.0102271	46.3642	-0.101163	0.227443	0.989769	45.9776	-0.101525	0.326115
c1galt1c1	0.433478	0.475823	0.518519	0.388749	0.455299	0.42657	0.616651	0.750111	0.804433	0.99609	0.523359	0.538265	0.528162	0.547933	0.556496	0.641635	0.842149	0.904357	0.845105	0.99609	0.291617	0.279553	0.497783	0.483118	0.631174	0.698048	0.700711	0.883971	1.00984	0.99609	0.417985	0.467591	0.474589	0.487222	0.513392	0.606643	0.74152	0.86419	0.955182	0.99609	0.0509825	0.095061	47.2944	-0.0504197	0.436556	0.931685		-0.0339583	0.494221
c1qbp	0.266362	0.244436	0.173274	0.14737	0.174558	0.387577	0.710194	0.84732	0.912645	0.99609	0.236483	0.240163	0.184512	0.147106	0.190462	0.42518	0.8261	0.929464	0.920623	0.99609	0.28487	0.236482	0.181066	0.189068	0.200912	0.300431	0.664165	0.878062	0.953108	0.99609	0.292211	0.233639	0.186124	0.163515	0.184534	0.294589	0.732388	0.961342	0.993	0.99609	0.0417947	0.0807648	45.5791	-0.100152	0.18911	0.970636	46.4087	-0.139727	0.193023
c3a.1	0.542511	0.846844	0.894332	0.864602	0.814075	0.865141	0.939024	0.981727	0.999803	0.99609	0.569992	0.85998	0.93285	0.877633	0.833878	0.895941	0.942485	1.00595	1.00529	0.99609	0.510174	0.70891	0.786778	0.84616	0.823182	0.871421	0.905902	0.973885	0.972654	0.99609	0.507301	0.699002	0.821811	0.852322	0.814535	0.872371	0.965555	0.981497	0.99825	0.99609	7.30334e-07	9.26197e-06		-0.0181539	0	0.681106			0
c3a.2	0.445662	0.585098	0.561766	0.740254	0.716377	0.801138	0.92039	0.929995	1.08329	0.99609	0.536042	0.762584	0.692962	0.719824	0.835878	0.805562	0.906866	1.02014	1.00922	0.99609	0.277188	0.408216	0.482071	0.742761	0.818066	0.826349	0.94875	0.959521	0.949433	0.99609	0.420641	0.48575	0.609377	0.817934	0.910171	0.900769	0.968967	0.974021	1.04424	0.99609	0.00525535	0.0149939	62.3738	-0.0255609	0.294473	0.936935		-0.0183218	0.465931
c3a.3	0.427179	0.63894	0.736001	0.765047	0.793205	0.87587	0.88714	0.919322	0.977303	0.99609	0.441353	0.617571	0.704124	0.795468	0.866587	0.89597	0.95452	0.99831	0.999676	0.99609	0.418183	0.544278	0.712835	0.836215	0.877847	0.929596	0.942067	1.03931	0.993038	0.99609	0.533172	0.687742	0.886566	0.963812	0.964007	0.994307	1.07809	1.03538	1.00453	0.99609	0.00598618	0.0166663		-0.0235649	0	0.928309	63.0148	-0.0326566	0
c3a.6	0.376191	0.408844	0.54593	0.59358	0.577808	0.677302	0.78019	0.917484	0.946182	0.99609	0.266009	0.331765	0.585253	0.620811	0.590211	0.724702	0.888167	0.995505	1.01568	0.99609	0.220627	0.283323	0.472498	0.590926	0.616193	0.696553	0.852997	0.953764	0.972216	0.99609	0.232988	0.30306	0.517304	0.596408	0.602857	0.754742	0.896003	1.00659	1.04523	0.99609	0.0658403	0.116926	56.1122	-0.0279462	0.274912	0.970783	56.0232	-0.0336891	0
c3b.2	0.680338	0.78818	0.787942	0.781388	0.739851	0.808883	0.865916	0.976068	0.985389	0.99609	0.58284	0.657573	0.730211	0.718707	0.679928	0.771546	0.909691	0.960847	1.01525	0.99609	0.5022	0.584697	0.624525	0.70329	0.734454	0.795388	0.906552	0.958551	0.978552	0.99609	0.530224	0.630817	0.710347	0.805239	0.815868	0.885165	0.99113	1.00281	1.01639	0.99609	0.00134593	0.00482404		-0.0315794	0.753482	0.914508		-0.034285	0.654353
c5	0.204732	0.231511	0.279575	0.343738	0.657712	0.83632	0.916802	0.970818	0.964737	0.99609	0.184736	0.230202	0.290647	0.399532	0.723692	0.892562	1.0213	1.01306	1.02894	0.99609	0.196597	0.238612	0.307751	0.390634	0.714687	0.886857	1.00713	1.02863	1.00428	0.99609	0.225932	0.269688	0.343376	0.425687	0.744176	0.912386	1.11741	1.07136	1.07201	0.99609	0.125369	0.195869	52.0291	-0.0766373	0.183474	0.992061	52.7805	-0.0914825	0.191504
c6	0.20701	0.231792	0.289006	0.33324	0.488251	0.758699	0.873044	0.909532	0.931142	0.99609	0.219499	0.230339	0.273791	0.334551	0.504791	0.80042	0.911956	1.02007	1.03382	0.99609	0.170734	0.205904	0.252026	0.342	0.592156	0.85553	1.01372	1.01636	1.04494	0.99609	0.222232	0.277576	0.305922	0.399623	0.56098	0.793155	1.06723	1.02655	1.04973	0.99609	0.00150263	0.00528913	50.6924	-0.0616948	0.174982	0.988717	50.7233	-0.0833418	0.217111
c6ast3	0.35497	0.575054	0.757002	0.61596	0.617111	0.685838	0.822758	0.805983	0.894795	0.99609																					0.332906	0.400688	0.582859	0.779964	0.607711	0.716864	0.736899	0.902336	0.960798	0.99609	0.754635	0.817559	62.4482	-0.0173921	0	0.783552
c6ast4	0.463507	0.559227	0.605797	0.672574	0.669424	0.770556	0.834951	0.922409	0.941789	0.99609	0.535686	0.606305	0.679277	0.879382	0.844612	0.982211	1.18876	1.0889	1.13992	0.99609	0.431272	0.519777	0.59443	0.764544	0.795103	0.88813	1.00637	0.95035	0.977209	0.99609	0.424245	0.537887	0.619921	0.843746	0.883667	0.980054	1.04152	1.03201	0.994594	0.99609	0.637737	0.720052	63.1755	-0.0208104	0.262108	0.981212		-0.0397995	0.478392
c7a	0.285141	0.339528	0.349833	0.500173	0.62065	0.740365	0.79507	0.857629	0.925039	0.99609	0.327486	0.352384	0.419858	0.588172	0.732861	0.843501	0.887384	0.993131	1.00758	0.99609	0.220128	0.268757	0.321419	0.543111	0.714049	0.849819	0.956498	0.991555	1.01085	0.99609	0.239787	0.302488	0.356265	0.531045	0.676888	0.815071	0.885948	0.957343	0.96611	0.99609	0.0421339	0.0811599	53.6888	-0.03246	0	0.988806	55.6332	-0.0436903	0.202413
c8a	0.283409	0.341147	0.349524	0.554785	0.75949	0.87101	0.887553	0.94723	0.997031	0.99609	0.164384	0.221516	0.264873	0.470345	0.723518	0.851385	0.884424	1.00182	1.00042	0.99609	0.180876	0.241742	0.275446	0.512858	0.777478	0.91636	0.902202	0.984557	0.950589	0.99609	0.251577	0.267886	0.334665	0.562648	0.806028	0.993361	1.10831	1.0519	1.05208	0.99609	0.0902044	0.150653	54.8432	-0.0518458	0.193522	0.984497	53.3357	-0.0645531	0.0858877
c8b	0.177517	0.180845	0.237598	0.370255	0.590631	0.709718	0.85371	0.882725	0.950224	0.99609	0.15188	0.1881	0.213608	0.367748	0.745662	0.824308	0.955826	0.999653	0.924927	0.99609	0.18908	0.239012	0.289252	0.567332	0.744658	0.888856	0.886736	0.951933	0.983301	0.99609	0.195903	0.228791	0.287555	0.54781	0.893209	0.949691	1.0864	1.05223	1.03157	0.99609	0.000281862	0.00133645	51.3715	-0.0498708	0.0226281	0.990541	52.5177	-0.0865823	0.123079
c8g	0.162865	0.201379	0.283502	0.511787	0.710269	0.652608	0.969885	0.958512	1.10397	0.99609	0.420421	0.413308	0.60103	0.641575	0.823544	0.76733	0.637198	0.837134	0.769241	0.99609	0.250382	0.288339	0.474408	0.629814	0.955853	1.04144	1.18032	1.24023	1.16768	0.99609	0.121627	0.151774	0.360032	0.678009	1.0996	0.943539	1.09278	0.859273	0.971796	0.99609	0.00289996	0.00912867	53.1983	-0.0520329	0	0.958219	61.1235	-0.0176388	0
c9	0.209325	0.218927	0.209762	0.214596	0.266385	0.466678	0.810885	0.957155	0.973525	0.99609	0.256632	0.279654	0.247286	0.246162	0.300257	0.460037	0.849024	0.965728	0.906351	0.99609	0.236748	0.251047	0.251959	0.28257	0.331892	0.513341	0.811407	0.861666	0.967859	0.99609	0.279032	0.304264	0.309622	0.325934	0.355547	0.547748	0.807495	0.95793	0.949805	0.99609	0.0344375	0.0693477	46.8159	-0.111958	0.20594	0.999017	46.8403	-0.126818	0.25617
ca10a	1.05176	1.11181	0.888966	1.06244	0.905104	0.959861	0.98184	0.965274	1.11627	0.99609																																		0.0219552	1.08171	0.180174
ca15a	0.980188	1.21838	1.17064	1.02626	0.893986	0.979504	0.881519	1.0513	1.06448	0.99609	0.970183	1.09237	1.01712	0.994423	0.907653	0.758408	0.834205	0.683233	0.864554	0.99609	0.60925	0.659455	0.695421	0.580611	0.728606	0.852586	0.885266	1.03079	0.910908	0.99609	0.966148	1.01282	1.15662	1.08324	0.978869	1.02651	1.01587	1.09627	1.05	0.99609	0.0302513	0.0626904		0.142237	1.12307	0.379148		-0.177063	0.902461
ca15c	0.27546	0.480356	0.548386	0.543004	0.665663	0.809852	0.904313	0.909875	0.964467	0.99609	0.273079	0.398037	0.628841	0.73013	0.895575	0.901748	0.969294	0.999527	1.00403	0.99609																							57.0672	-0.0307868	0	0.968527	58.7329	-0.0522712	0
ca2	0.14978	0.165573	0.185086	0.197159	0.368015	0.766238	1.05936	0.958757	0.96515	0.99609	0.132709	0.144208	0.192266	0.203385	0.353974	0.741562	0.899609	0.9641	1.02113	0.99609	0.163186	0.196761	0.245485	0.279635	0.524254	0.875585	1.02591	1.02966	1.06007	0.99609	0.167984	0.177936	0.228317	0.27452	0.505079	0.814929	0.978796	0.93321	0.980971	0.99609	0.00118758	0.00433862	49.2765	-0.145233	0.16578	0.992897	49.1521	-0.110152	0.141685
ca4a	0.535074	0.747683	0.814251	0.845817	0.754001	0.808846	0.865593	0.987221	0.973556	0.99609	0.500864	0.709017	0.733202	0.727656	0.732952	0.780729	0.842034	0.953243	0.980231	0.99609	0.497476	0.616041	0.66962	0.640998	0.72908	0.801001	1.04661	1.04265	1.06679	0.99609	0.503562	0.575772	0.694915	0.720394	0.734958	0.782118	0.972173	0.912192	1.04231	0.99609	0.000985396	0.00370467		-0.014672	0	0.776598		-0.0157456	0
ca4b	0.754699	0.775822	0.680085	0.760565	0.838382	0.976795	0.971388	0.87575	0.987454	0.99609	0.583999	0.675115	0.664995	0.643989	0.637225	0.634617	0.882315	0.958836	0.953955	0.99609	0.546723	0.713151	0.527215	0.93369	1.21508	0.922226	1.48904	1.05871	1.20654	0.99609	0.401245	0.496836	0.615659	0.745664	0.766609	0.83656	0.962252	0.92283	0.896613	0.99609	0.047323	0.0893564		-0.0523241	0.738855	0.822209		-0.511099	0.63999
ca5a	0.194462	0.203475	0.293328	0.43057	0.544666	0.677606	0.815335	0.991216	0.917921	0.99609	0.1939	0.202284	0.267979	0.372392	0.477289	0.653765	0.756626	0.91417	0.98734	0.99609	0.0959362	0.123659	0.279326	0.451955	0.58676	0.781326	0.980089	1.09346	1.11347	0.99609	0.234451	0.243228	0.32786	0.417339	0.667337	0.769557	0.915752	0.916328	0.943724	0.99609	0.00122739	0.0044687	51.4503	-0.0470513	0.0699507	0.989469	50.0888	-0.0487802	0.108466
ca6	0.261022	0.491801	0.84491	0.979879	1.04181	0.914657	1.05505	1.00875	1.09348	0.99609	0.410909	0.592746	0.862366	0.892114	0.883503	0.884279	0.868636	0.933473	0.947176	0.99609	0.377267	0.609016	0.827259	0.945166	1.01398	1.07295	1.2271	1.1227	1.08667	0.99609	0.36301	0.523352	0.765251	0.865647	0.892306	0.989451	1.10262	1.02988	1.06198	0.99609	0.00973313	0.0249494	60.3151	-0.118991	0.186211	0.968967	62.4529	-0.0539604	0
ca8	0.0636536	0.0826331	0.0909954	0.174041	0.395313	0.742438	1.13298	1.03144	1.16405	0.99609	0.265306	0.285791	0.305076	0.357053	0.583675	0.718338	0.963575	0.978741	1.03252	0.99609	0.145491	0.197659	0.216502	0.509412	0.927672	1.04344	1.36304	1.32386	1.24042	0.99609	0.107082	0.135215	0.272564	0.458389	0.745442	0.983771	1.16551	1.05751	0.991094	0.99609	5.78468e-05	0.000352872	49.5452	-0.134947	0.0784022	0.971388	51.1697	-0.0704489	0.253875
cab39	0.13799	0.161716	0.238489	0.294019	0.409126	0.538413	0.786104	0.985892	1.03321	0.99609	0.142189	0.145437	0.20303	0.272423	0.373389	0.49409	0.799718	0.872741	1.15288	0.99609	0.125656	0.190562	0.231027	0.370933	0.495981	0.653347	0.955741	1.06786	1.07118	0.99609	0.148083	0.187376	0.306153	0.342425	0.488088	0.637319	0.781164	0.929534	0.911701	0.99609	0.014444	0.0345211	48.458	-0.0682852	0.147746	0.991376	47.8016	-0.0723033	0.143145
cab39l	0.146831	0.294452	0.196154	0.321358	0.549853	0.781505	0.884039	0.945089	0.964742	0.99609	0.185475	0.241735	0.255148	0.290273	0.532124	0.795094	0.815691	0.918818	1.02786	0.99609	0.187274	0.22535	0.271464	0.357332	0.620344	0.907516	1.13707	1.15447	1.2458	0.99609	0.133015	0.165432	0.208718	0.258406	0.472181	0.790581	0.961696	0.996482	0.964947	0.99609	0.00982078	0.0251012	50.9586	-0.0705469	0.158052	0.983551	50.7923	-0.0633778	0.151716
cab39l1	0.192253	0.289769	0.285985	0.352487	0.490955	0.558144	0.788736	0.927035	1.10671	0.99609	0.146427	0.193606	0.235176	0.261037	0.401716	0.534637	0.676876	0.784598	1.0293	0.99609	0.339413	0.388896	0.492476	0.546735	0.554233	0.708655	0.798674	0.973926	0.972272	0.99609	0.165361	0.207884	0.290491	0.345289	0.450695	0.661854	0.844364	0.986324	1.02954	0.99609	0.0159969	0.0373008	49.2712	-0.0580925	0.220712	0.975397	47.6452	-0.0521949	0.11349
cabp2a	0.796261	0.838877	0.678831	0.547705	0.456832	0.519345	0.586902	0.808967	0.852641	0.99609																																		-0.055302	0.635485	0.507349
CABZ01028296.1	0.622645	0.57366	0.849661	0.791953	0.634893	0.779145	0.753954	0.898077	0.799905	0.99609	0.842571	0.899044	0.986208	1.08717	0.866927	0.969179	0.991898	0.978559	0.944598	0.99609	0.614137	0.688648	0.797259	0.797373	0.791033	0.799737	0.776621	0.869347	0.838281	0.99609	0.57927	0.638874	0.832565	0.849054	0.853077	0.918081	0.841386	0.945585	0.902717	0.99609	0.424719	0.526652		-0.0125812	0.550895	0.536323		-0.0395824	0.83818
CABZ01041200.1																					0.132188	0.116625	0.12596	0.263777	0.447598	0.745686	0.883348	0.990481	1.00152	0.99609	0.278172	0.294189	0.337825	0.37397	0.539878	0.852158	1.07571	1.05569	0.970636	0.99609
CABZ01044136.1	0	0	0.757907	0.575969	0.595789	0.719466	1.15954	0.984023	1.25273	0.99609	0.264628	0.384141	0.348428	0.425538	0.637299	0.882182	1.21282	1.0142	1.02019	0.99609											0.221615	0.299513	0.355536	0.505391	0.633531	0.748072	0.826498	1.03311	0.819538	0.99609	0.467308	0.565054	54.7275	-0.0593403	0	0.776245	52.1113	-0.101384	0.328183
CABZ01048373.1	0.428986	0.419901	0.41985	0.463037	0.541363	0.644542	0.721933	0.851461	1.02229	0.99609	0.663927	0.639965	0.689605	0.593854	0.636877	0.780218	0.793499	0.943645	0.996383	0.99609	0.47473	0.495565	0.587173	0.601127	0.669421	0.736292	0.746512	0.879285	1.02001	0.99609	0.515503	0.518729	0.588699	0.630516	0.679473	0.804445	0.898732	0.966198	1.06933	0.99609	0.280781	0.378562	51.7649	-0.0425576	0.400426	0.985563		-0.0378886	0.642096
CABZ01055343.2	0.172562	0.189736	0.214026	0.244437	0.274996	0.41426	0.53398	0.707398	0.961183	0.99609	0.0922155	0.102393	0.104294	0.0984031	0.134303	0.185993	0.316759	0.501599	0.721025	0.99609	0.135447	0.140243	0.18775	0.21405	0.271704	0.383022	0.50825	0.686897	0.901229	0.99609	0.218507	0.235754	0.281378	0.273546	0.31017	0.453967	0.503908	0.665154	0.95846	0.99609	0.0640381	0.114404	44.679	-0.06369	0.175434	0.992347	40.6236	-0.0814634	0.0889073
CABZ01055500.1	0.513989	0.366847	0.465302	0.482787	0.538014	0.75787	0.839066	0.849613	0.959355	0.99609																					0.335434	0.317053	0.38592	0.498409	0.541945	0.729775	0.735735	0.795095	0.923274	0.99609	0.0795628	0.136316	54.2795	-0.0389991	0.400183	0.945047
CABZ01071058.1	0.0827173	0.0849693	0.191449	0.185493	0.229917	0.25543	0.434962	0.646109	0.887821	0.99609											0.064291	0.086704	0.132094	0.138573	0.237757	0.277503	0.452073	0.82211	0.785655	0.99609	0.18244	0.21043	0.227163	0.264095	0.349224	0.461665	0.664834	0.817829	0.959891	0.99609	0.1926	0.278271	42.8832	-0.0736807	0.116261	0.989623
CABZ01071757.1	1.39856	1.79681	1.29004	1.02633	0.987889	0.851314	1.05265	1.2037	1.27006	0.99609	1.81277	1.72537	1.67685	0.980314	1.01524	0.745072	0.597167	0.908082	0.751261	0.99609											1.06183	0.964332	1.44461	1.14675	1.04734	1.02194	1.13922	0.738054	0.961925	0.99609	0.0246576	0.0528121		0.548029	1.5	0.642386		0.566483	1.5
CABZ01073118.1	1.30134	1.40003	1.21332	1.12618	0.791843	0.856221	0.841533	0.970891	0.944291	0.99609											0.470891	0.516347	0.526676	0.534578	0.629305	0.675146	0.708174	0.952012	0.952214	0.99609											8.10817e-08	1.49761e-06		0.0633856	1.34581	0.722975
CABZ01087197.1	0.496851	0.507246	0.438869	0.411512	0.496363	0.728149	0.820349	0.955934	0.938675	0.99609	0.204509	0.232641	0.251389	0.2448	0.38716	0.586204	0.839184	0.929048	1.02109	0.99609	0.180119	0.198491	0.216243	0.241842	0.33425	0.561914	0.723855	0.854854	0.947233	0.99609	0.123004	0.135797	0.164318	0.195626	0.33467	0.517808	0.725368	0.888302	0.980618	0.99609	0.000134879	0.000715708	52.2258	-0.0599781	0.452371	0.959705	48.3744	-0.0791849	0.20666
CABZ01102230.1	0.32108	0.440698	0.425767	0.760648	0.455282	0.671089	0.643264	0.793308	0.794582	0.99609	0.452436	0.383966	0.630801	0.798885	0.462451	0.650915	0.692144	0.823738	1.09059	0.99609																							55.2092	-0.0208969	0	0.766061		-0.0522531	0.544763
CABZ01112331.1	0.596821	0.766905	0.729573	0.779892	0.649427	0.81783	0.862044	0.967677	0.935487	0.99609	0.386799	0.638168	0.662304	0.662537	0.655015	0.821212	0.825756	0.992531	1.02886	0.99609	0.570019	0.741123	0.754911	0.770632	0.784753	0.774409	0.846982	1.00857	1.00741	0.99609	1.33805	1.38133	1.89656	1.07578	0.895579	0.825018	0.835462	0.919367	0.8969	0.99609	0.00969388	0.024909		-0.0234865	0.684284	0.803057	62.471	-0.0226019	0.177499
cachd1	0.108549	0.111913	0.229293	0.197639	0.225307	0.483935	0.476406	0.816653	0.674824	0.99609	0.152028	0.217763	0.328915	0.510198	0.678852	0.770819	0.799797	0.914324	0.902937	0.99609	0.16198	0.221575	0.389837	0.539687	0.749002	0.863981	0.852941	0.917906	1.00033	0.99609	0.227399	0.266814	0.415935	0.616528	0.772983	0.78721	0.968089	0.897669	0.895875	0.99609	0.000712391	0.00285441	44.8344	-0.0458204	0.0194348	0.925927	53.1477	-0.0446074	0
cacna1da																					0.156059	0.142354	0.205727	0.211774	0.267487	0.388185	0.440804	0.696167	0.67947	0.99609	0.120386	0.104465	0.139718	0.151493	0.206246	0.392462	0.476662	0.89058	1.0708	0.99609
cacna2d1a	0.480849	0.488151	0.489236	0.511705	0.482578	0.635333	0.866346	0.974159	1.03697	0.99609	0.390525	0.349468	0.391715	0.387609	0.362463	0.518035	0.678329	0.840895	0.855452	0.99609	0.429762	0.446677	0.457702	0.464307	0.485853	0.624939	0.894751	0.995979	0.985137	0.99609	0.394574	0.413727	0.501658	0.496733	0.546828	0.652371	0.92864	0.935201	1.04046	0.99609	0.0928027	0.15383	51.8732	-0.08141	0.484716	0.993998	47.5732	-0.0517276	0.346329
cacna2d2a	0.411574	0.430817	0.456488	0.451124	0.477158	0.654327	0.724859	0.830007	0.934434	0.99609	0.529724	0.558045	0.567726	0.497828	0.579873	0.686113	0.749753	0.901205	0.888686	0.99609	0.426826	0.519345	0.448158	0.603022	0.551847	0.667261	0.775204	0.884153	0.910033	0.99609	0.3754	0.433926	0.498112	0.541993	0.569393	0.742939	0.899563	0.972762	0.980112	0.99609	0.0797398	0.136531	51.7028	-0.0390585	0.38957	0.98747		-0.0344165	0.515158
cacna2d2b	0.874076	0.92164	1.05755	0.599182	0.508527	0.592293	0.661007	0.924044	0.826089	0.99609	0.880914	0.898556	1.15807	0.615267	0.633493	0.665147	0.654647	0.883776	0.833421	0.99609	0.72478	0.7547	1.01463	0.636679	0.682698	0.799507	0.744249	1.01005	0.918438	0.99609	0.570543	0.686873	0.912915	0.632423	0.58485	0.776335	0.817801	0.940483	0.778529	0.99609	0.0238556	0.0515525		-0.0358194	0.757093	0.155172		-0.0600864	0.797775
cacna2d3	0.136751	2.25606	0.149699	1.28646	0.307612	0.343402	0.276957	0.425739	0.424136	0.99609	0.380276	0.430035	0.530084	0.639032	0.841898	0.922239	0.856837	0.948805	1.02639	0.99609	0.408293	0.4734	0.570535	0.651115	0.896675	0.898782	1.02602	1.02938	1.01937	0.99609	0.386021	0.492274	0.519003	0.697091	0.777753	0.925338	1.01731	1.02442	1.01834	0.99609	0.275548	0.372799		-0.680685	0.62298	0.0307937	58.4187	-0.0379671	0.17615
cacnb1	0.444455	0.47403	0.474078	0.39451	0.401637	0.609247	0.732641	0.921852	0.867168	0.99609	0.187692	0.23364	0.258095	0.236457	0.397878	0.615061	0.975054	0.914224	1.08929	0.99609	0.269781	0.393825	0.530101	0.38623	0.450607	0.569619	0.615416	0.703058	0.835129	0.99609	0.468202	0.494474	0.613188	0.474239	0.520035	0.643938	0.731347	0.872974	0.866662	0.99609	0.0133972	0.032399	49.4766	-0.0591855	0.42824	0.941541	48.6854	-0.105768	0.219805
cacng1a	0.370092	0.409621	0.430678	0.478175	0.629902	0.732061	0.779168	0.914328	1.03219	0.99609	0.462876	0.51601	0.614475	0.614972	0.67625	0.741954	0.857062	0.911149	0.939162	0.99609	0.259752	0.306023	0.364062	0.444861	0.581399	0.67498	0.854885	1.02462	1.0564	0.99609	0.354582	0.428554	0.471097	0.546616	0.617795	0.711031	0.975738	1.06032	1.10392	0.99609	0.00176128	0.00601582	53.9799	-0.0370153	0.312737	0.984302	61.9907	-0.0229342	0.327369
cacng6b	0.575877	0.672036	0.768681	0.870841	0.700495	0.680077	0.780317	1.02627	1.08182	0.99609	0.446618	0.465486	0.558149	0.483128	0.653302	0.678598	0.835225	0.966067	0.93905	0.99609	0.311949	0.338799	0.315996	0.481146	0.561734	0.714934	0.763474	0.994559	1.07349	0.99609	0.341286	0.430378	0.517485	0.615325	0.650002	0.73337	1.00775	0.945191	1.03418	0.99609	0.00535083	0.0152335		-0.41291	0.711334	0.783658	56.9302	-0.0373819	0.441081
cactin	0.367038	0.423853	0.552748	0.63589	0.596743	0.794326	0.793108	0.697432	0.778995	0.99609	0.493992	0.619223	0.792328	0.918416	0.532666	0.752714	1.03732	0.875898	0.934506	0.99609											1.23989	1.08142	1.14671	1.07005	0.935515	0.914923	0.821983	1.21767	1.23455	0.99609	2.81728e-06	2.80195e-05	58.1493	-0.0194041	0	0.834731		-0.0163572	0
cacybp	0.331445	0.379348	0.425065	0.344207	0.424299	0.520255	0.506474	0.679165	0.773485	0.99609	0.511536	0.661525	0.553308	0.629871	0.790601	0.963205	1.06417	0.969794	1.02326	0.99609	1.6242	1.72843	1.72111	1.08907	0.932997	0.892252	1.00454	0.968945	0.903429	0.99609	1.69163	1.51192	1.6042	1.21888	0.970399	0.870611	0.813971	1.02786	0.965257	0.99609	1.35225e-13	2.75703e-11	45.355	-0.0467677	0.358262	0.959687		-0.0733702	0.574408
cad	0.282061	0.36575	0.382434	0.368493	0.375326	0.464199	0.601201	0.763956	0.93727	0.99609	0.260173	0.324233	0.34412	0.347607	0.344983	0.426999	0.576229	0.721881	0.910487	0.99609	0.297835	0.36212	0.379388	0.446448	0.455794	0.566017	0.70953	0.848958	0.923521	0.99609	0.271859	0.345395	0.405084	0.425487	0.45752	0.553622	0.701849	0.860625	0.952055	0.99609	2.37266e-09	8.11353e-08	46.0193	-0.0581236	0.330873	0.990282	45.197	-0.0583556	0.296874
cadm1a	0.677989	0.694416	0.58236	0.680951	0.619252	0.791302	0.821818	0.91029	0.943728	0.99609	0.699594	0.621947	0.60997	0.643985	0.628247	0.82408	0.944073	0.970369	1.13714	0.99609	0.634197	0.686444	0.511909	0.762542	0.677187	0.824111	0.891712	0.884328	1.01431	0.99609	0.859761	0.924575	0.751059	0.966031	0.764444	0.892246	0.995675	1.01176	0.974599	0.99609	0.0849525	0.143555		-0.0292686	0.640152	0.906499		-0.0712342	0.636524
cadm1b	0.700637	0.682907	0.581726	0.631396	0.616046	0.730206	0.855659	0.950533	0.956485	0.99609	0.609945	0.582272	0.539764	0.613214	0.660032	0.700057	0.882358	0.958501	1.03552	0.99609	0.50742	0.54279	0.455448	0.59194	0.682782	0.757446	0.999401	0.991611	0.991405	0.99609	0.820887	0.855712	0.879613	0.919238	0.813851	0.831327	0.943984	0.903031	0.907347	0.99609	0.201178	0.287918		-0.0486986	0.640453	0.938638		-0.0481329	0.583186
cadm2a	0.583243	0.537125	0.455078	0.504272	0.566121	0.722021	0.772591	0.90151	0.919588	0.99609	0.547754	0.531331	0.52654	0.611097	0.619845	0.776795	0.849894	0.955901	0.988598	0.99609	0.460776	0.536921	0.609489	0.662573	0.769093	0.873342	1.00097	1.03059	1.0465	0.99609	0.476535	0.541549	0.581213	0.583535	0.657582	0.760302	0.919014	0.909229	0.973965	0.99609	0.000185753	0.000936005		-0.038346	0.501056	0.943991		-0.0372807	0.518319
cadm2b	0.882944	0.922615	0.725711	0.76581	0.738267	0.754181	0.837002	0.894365	0.924511	0.99609	0.490906	0.546588	0.565596	0.795247	0.820247	0.751518	0.79976	0.930066	1.01852	0.99609	0.950594	0.902873	1.07782	0.767314	0.743648	0.731534	0.746293	0.897407	0.934486	0.99609	0.818832	0.822817	0.79921	0.907228	0.829836	0.817122	0.896835	0.860401	0.935568	0.99609	0.0201188	0.0448674		-0.0250815	0.800677	0.532899	63.5117	-0.0208946	0
cadm3	0.555151	0.484831	0.369097	0.33251	0.38758	0.569169	0.828207	0.97003	0.984742	0.99609	0.394894	0.340276	0.33786	0.325764	0.345486	0.601096	0.785067	0.965475	0.962644	0.99609	0.423979	0.391459	0.364284	0.365691	0.450402	0.668844	0.847709	0.928556	1.01346	0.99609	0.439651	0.395141	0.395166	0.382686	0.446582	0.646148	0.884114	0.891309	0.967432	0.99609	0.0622323	0.111942	48.026	-0.102073	0.425601	0.943143	47.9931	-0.0839975	0.336527
cadm4	0.550978	0.684444	0.515449	0.522408	0.632278	0.694832	0.865931	0.974028	1.00911	0.99609	0.332842	0.318983	0.384311	0.398376	0.53144	0.629291	0.754697	0.891221	0.88748	0.99609	0.244824	0.24745	0.26854	0.352808	0.513777	0.67301	0.958885	1.05181	1.00135	0.99609	0.510281	0.509885	0.549606	0.635805	0.76327	0.86916	0.937361	0.862685	0.972128	0.99609	0.379746	0.481933		-0.0570142	0.57099	0.942131	51.0274	-0.0387237	0.249567
cadpsb	0.457312	0.550127	0.646295	0.639113	0.61882	0.721167	0.803409	0.920906	0.925525	0.99609	0.579708	0.69634	0.779024	0.78398	0.708675	0.792331	0.882098	0.955947	0.934225	0.99609	0.38432	0.461202	0.545516	0.644289	0.683385	0.775725	0.735028	0.894918	0.885177	0.99609	0.377809	0.466961	0.623657	0.65921	0.709916	0.779715	0.847686	0.937444	0.919593	0.99609	0.00125439	0.00456072		-0.0227089	0.423164	0.948046		-0.0132941	0.289868
cahz	0.12933	0.156693	0.212575	0.374056	0.728944	0.85166	0.91807	0.942166	0.93912	0.99609	0.151396	0.18315	0.242961	0.426088	0.725766	0.864996	0.946844	1.0076	1.005	0.99609	0.152979	0.1919	0.267255	0.491572	0.750461	0.923393	0.935816	1.00601	1.00712	0.99609	0.149702	0.183897	0.28371	0.482213	0.779679	0.919861	0.979276	0.936585	0.984128	0.99609	0.012917	0.0314674	52.5422	-0.0833906	0.0874806	0.986783	52.9179	-0.0805702	0.113795
calb1	0.710573	0.798859	0.728628	0.668358	0.577656	0.647941	0.636102	0.867458	0.933162	0.99609	0.927565	0.967747	0.877487	0.864901	0.779643	0.852983	0.958061	1.01379	0.981214	0.99609	0.783508	0.862587	0.811874	0.877228	0.822681	0.841349	0.806972	0.876219	0.895863	0.99609	0.815931	0.904071	0.889854	0.890222	0.821214	0.90727	0.888834	0.991084	0.89934	0.99609	0.180214	0.263608		-0.49019	0.68116	0.793377		-0.172706	0.878388
calb2a	0.884724	0.914093	0.924059	0.91112	0.738902	0.895026	0.836897	0.984606	0.923414	0.99609	1.00938	1.02036	0.997027	0.961576	0.8194	0.922892	0.91903	0.997762	0.962173	0.99609	0.760652	0.810573	0.717206	0.841395	0.859419	0.900955	0.882705	0.938039	0.953798	0.99609	0.804483	0.862155	0.856743	0.864783	0.853817	0.896968	0.841754	0.939768	0.916193	0.99609	0.000312161	0.00144901		-0.0144613	0.874186	0.303069		0.00150872	1.01287
calb2b	1.05933	1.15741	1.00862	0.970253	0.863974	0.891776	0.902746	0.971161	1.008	0.99609	1.15848	1.1859	1.14125	1.09856	0.942659	0.970552	1.02225	1.05184	1.01963	0.99609	0.869859	0.939851	0.803259	0.943175	0.93275	0.93802	0.944671	0.948398	0.988052	0.99609	0.939428	1.04582	1.01726	1.08018	0.997314	1.00925	1.0073	1.00627	0.949524	0.99609	0.000562942	0.00234523		0.117475	1.10837	0.308531		0.188401	1.16188
calcoco1	0.425472	0.425063	0.339915	0.420224	0.488828	0.617797	0.593377	0.706302	0.830664	0.99609	0.572962	0.697561	0.609762	0.595849	0.732668	0.699013	0.700848	0.841607	0.813922	0.99609	0.687237	0.718845	0.759299	0.809306	0.754013	0.857786	0.82853	0.958636	0.906982	0.99609	0.565904	0.609483	0.630767	0.67531	0.678577	0.719837	0.801646	0.815524	0.86119	0.99609	0.000483677	0.00206939	49.0155	-0.0368383	0.370841	0.94779		-0.0230059	0.607695
calcrla																															0.201564	0.262474	0.331425	0.326032	0.43007	0.56993	0.632193	0.857135	0.891211	0.99609
cald1a	1.13547	1.04734	1.73773	1.62415	1.30887	1.37057	1.33742	1.29655	1.19412	0.99609	1.56259	1.55503	1.65495	1.53872	1.15251	1.19048	1.50223	1.12951	1.01433	0.99609	1.31779	1.40754	1.37481	1.31782	1.30252	1.27844	1.2449	1.11362	0.868357	0.99609	1.72132	1.90113	1.95848	1.86736	1.7155	1.63116	1.73415	1.36183	1.05332	0.99609	0.49198	0.587385		0.0596246	1.36639	0.265868		0.0335909	1.5
cald1b	1.57906	1.5809	1.33367	1.09427	0.967621	0.877225	0.748916	0.873665	0.898051	0.99609	1.65336	1.93197	1.47898	1.42763	1.16692	1.06548	0.938566	1.0996	0.903134	0.99609	1.08068	1.18302	1.25213	0.982839	0.858155	0.797983	0.662169	0.756377	0.832044	0.99609	2.3631	2.48586	2.3474	2.28831	1.92505	1.63535	0.970665	1.17955	1.03278	0.99609	0.525885	0.620573		0.106761	1.5	0.847861		0.0994936	1.5
calm3a	0.905402	1.12086	0.91057	0.916515	0.687628	0.73416	0.791668	0.913091	0.999466	0.99609	0.873531	1.04667	0.93116	0.994221	0.707723	0.75293	0.837653	0.939079	0.901265	0.99609	0.711076	0.923559	0.633793	0.948568	0.753111	0.781604	0.830226	0.873664	0.901457	0.99609	0.746754	0.910213	0.872989	0.972779	0.763801	0.790743	0.826721	0.863919	0.915087	0.99609	0.0154823	0.0364601		-0.205755	0.866686	0.176678		-0.0351123	0.884825
calml4a	1.98419	2.18691	1.86763	1.47175	1.38454	1.10644	0.940775	0.861641	1.10525	0.99609											1.39372	1.63788	1.28863	1.48379	1.31482	1.02886	0.835277	0.97366	0.949725	0.99609	1.60061	1.71755	1.53137	1.45441	1.32288	1.15274	0.905998	0.933508	1.00942	0.99609	0.000110074	0.00060592		0.110554	1.5	0.565719
calr	0.456086	0.435899	0.358809	0.351643	0.363613	0.392854	0.556942	0.828428	1.05406	0.99609	0.514898	0.508361	0.449859	0.397546	0.418119	0.442169	0.544307	0.843148	0.967677	0.99609	0.355675	0.332566	0.298987	0.307976	0.345872	0.413012	0.583688	0.831839	1.01611	0.99609	0.445091	0.440308	0.43357	0.425166	0.447053	0.516787	0.682888	0.807916	0.980725	0.99609	0.203395	0.289993	44.4388	-0.107322	0.390379	0.976484	44.8816	-0.110045	0.453873
calr3a	0.290342	0.283294	0.261142	0.242958	0.276745	0.457766	0.814322	0.960043	1.0207	0.99609	0.25951	0.269836	0.250719	0.225699	0.28202	0.494586	0.77103	0.966535	0.956021	0.99609	0.275931	0.268062	0.273975	0.262346	0.332509	0.550457	0.956208	1.04765	1.0967	0.99609	0.276024	0.277143	0.290919	0.279434	0.338316	0.564003	0.895516	0.932028	0.992771	0.99609	0.00633145	0.0174535	46.6399	-0.123122	0.26383	0.99683	46.8364	-0.101455	0.242731
calr3b	0.394222	0.436241	0.396641	0.373181	0.392987	0.467973	0.690192	0.893788	1.0018	0.99609	0.367008	0.410535	0.419291	0.39226	0.439412	0.531642	0.742851	0.929695	1.01208	0.99609	0.293776	0.320528	0.337798	0.358369	0.413927	0.512938	0.781454	0.948209	1.05727	0.99609	0.325014	0.340004	0.385179	0.385751	0.433527	0.527139	0.783949	0.875206	0.985144	0.99609	0.00461597	0.0133931	46.5603	-0.0856284	0.392858	0.99391	47.9394	-0.0744602	0.392538
calua	0.844877	0.804554	0.589692	0.521369	0.455491	0.428764	0.489581	0.583986	0.818515	0.99609	0.985596	0.872148	0.740493	0.534563	0.440704	0.449588	0.464006	0.563388	0.687417	0.99609	0.752184	0.729796	0.636014	0.617375	0.612259	0.537798	0.527764	0.647876	0.767514	0.99609	0.723308	0.704037	0.69061	0.582991	0.533932	0.530228	0.568119	0.612361	0.760632	0.99609	3.69357e-06	3.50262e-05		-0.651185	0.589789	0.510265		-0.62209	0.631311
calub	1.51731	1.27209	0.773184	0.565812	0.464987	0.459934	0.548038	0.681028	0.805162	0.99609	1.58742	1.32336	1.03361	0.685586	0.561713	0.557411	0.655145	0.640231	0.750061	0.99609	1.38524	0.945852	0.693706	0.535503	0.497102	0.464404	0.484889	0.517698	0.646177	0.99609	1.69181	1.2459	1.04467	0.720595	0.590405	0.564716	0.599697	0.617662	0.770018	0.99609	0.638771	0.720921		0.514725	1.5	-0.0227936		0.516497	1.5
camk1a	0.389761	0.558547	0.625806	0.547148	0.8173	0.716803	0.91228	0.901134	1.09536	0.99609	0.816799	0.904543	0.927322	0.764975	0.642486	0.664461	0.776893	0.914733	0.791685	0.99609	0.498636	0.594511	0.741443	0.820243	0.860233	0.928673	0.840828	1.00884	1.03786	0.99609	0.527725	0.733935	0.753661	0.692461	0.586424	0.772038	0.840855	0.806294	0.893058	0.99609	0.756114	0.818597	60.3696	-0.0263464	0.242578	0.881865		-0.361221	0.800433
camk1da	0.837765	0.893596	0.895595	0.792811	0.677352	0.735817	0.806191	0.927061	0.96821	0.99609	0.841292	0.936077	0.881524	0.88434	0.682812	0.757646	0.809991	0.897123	0.920201	0.99609	0.605883	0.683174	0.650263	0.787733	0.833025	0.881164	0.762607	0.981448	0.950624	0.99609	0.617938	0.652255	0.668088	0.659083	0.641628	0.710126	0.710866	0.818962	0.880822	0.99609	1.55206e-06	1.72123e-05		-0.0680101	0.805032	0.578208		-0.0264891	0.829971
camk1db	0.643961	0.650111	0.529215	0.285852	0.310998	0.520282	0.462662	0.894251	0.744456	0.99609											0.51306	0.527034	0.537932	0.594887	0.630462	0.799137	0.738403	0.854542	0.895878	0.99609											0.0100176	0.0255672	48.3979	-0.0612191	0.478344	0.589543
camk2a	0.759646	0.602676	0.861084	0.957855	0.905168	0.840082	0.928618	0.946249	1.07505	0.99609	0.27912	0.264503	0.582021	0.801574	0.998451	0.990384	0.947328	1.00055	0.97156	0.99609	0.289317	0.315731	0.443772	0.670858	0.88247	1.02885	1.04327	1.05726	1.15277	0.99609	0.402908	0.466059	0.63221	0.877491	0.926473	0.955709	1.02662	0.966782	1.06121	0.99609	0.185798	0.270432		-0.016029	0	0.633642	57.5405	-0.0976502	0.216909
camk2b1	1.43418	1.37547	1.1911	1.24481	0.934578	0.978071	0.913023	1.22467	1.08524	0.99609	0.601712	0.753557	0.787351	0.815947	0.733916	0.810647	0.954259	0.987953	0.99897	0.99609	1.08955	1.49634	0.995171	1.08915	1.29684	1.31004	0.96634	1.35895	1.06381	0.99609	0.482851	0.469643	0.521526	0.460541	0.502754	0.618953	0.552596	0.903778	1.03805	0.99609	0.828247	0.87881		0.0414037	1.47427	0.68513		-0.0161787	0.62414
camk2d1	0.730034	0.763643	0.960305	0.959748	0.800788	0.934687	0.987769	0.958226	0.940296	0.99609	0.507662	0.673104	0.887597	0.886824	0.898614	0.944068	1.02483	1.03446	1.02738	0.99609	0.667097	0.841497	0.914789	0.929318	0.921093	0.934976	0.895203	1.0032	0.954861	0.99609	0.519469	0.632696	0.81765	0.930654	0.930404	0.991972	0.903995	1.02785	0.964816	0.99609	0.958469	0.978026			0	0.563177		-0.0485995	0
camk2d2	0.612683	0.779164	0.962367	0.883949	0.780134	0.854514	0.929343	0.97679	0.971793	0.99609	0.52488	0.71373	0.887757	0.81544	0.740974	0.806408	0.918025	0.987496	0.955957	0.99609	0.409789	0.578648	0.678635	0.75979	0.765023	0.782651	0.858622	0.933473	0.967845	0.99609	0.421651	0.606836	0.850469	0.864584	0.847504	0.856827	0.888259	0.930244	1.00143	0.99609	0.00010519	0.000583277		-0.0130164	0	0.604171		-0.0157698	0
camk2g1	0.768606	0.948857	0.837022	0.867001	0.752224	0.917021	0.981797	0.983018	1.02503	0.99609	0.734797	0.919713	0.909197	0.921758	0.83524	0.913814	1.03076	1.07891	1.05991	0.99609	0.565351	0.747623	0.916941	0.736027	0.706221	0.830091	0.822244	0.876741	0.908187	0.99609	0.596185	0.751608	0.794601	0.819442	0.730576	0.840087	0.85983	0.912437	0.971726	0.99609	9.85958e-07	1.17188e-05		-0.218848	0.834742	0.68696			0
camkk1a	0.482759	0.642553	0.570739	0.522445	0.545508	0.606361	0.605114	0.847324	0.922941	0.99609											0.467481	0.570381	0.513972	0.631104	0.483434	0.636183	0.665145	0.846746	0.974659	0.99609	0.422157	0.544125	0.534611	0.562184	0.615179	0.652089	0.713396	0.802833	0.848364	0.99609	0.656018	0.735834		-0.0632984	0.552957	0.933938
camkv	0.149813	0.184283	0.167138	0.198176	0.315485	0.47265	0.811183	0.932828	1.03533	0.99609	0.651431	1.02933	0.867854	0.981133	0.93678	1.0267	1.09489	1.09412	1.01526	0.99609	0.238061	0.247717	0.309078	0.384096	0.481997	0.690539	0.810194	0.96987	0.957383	0.99609	0.112676	0.161287	0.226585	0.258027	0.401799	0.597709	0.732547	0.923037	0.874024	0.99609	0.084776	0.143348	47.1657	-0.0938262	0.159969	0.996426
camlg	0.527251	0.632426	0.531951	0.430305	0.376443	0.408535	0.557705	0.723104	0.872845	0.99609	0.52421	0.656813	0.613754	0.554645	0.484226	0.610512	0.744345	0.907545	0.896231	0.99609	0.557974	0.606074	0.658178	0.661972	0.656087	0.614942	0.70643	0.810999	0.810786	0.99609											0.0360767	0.0720039	47.3277	-0.073213	0.485582	0.859565		-0.0551783	0.564178
cand1	0.294341	0.34744	0.395335	0.425222	0.447703	0.576259	0.760101	0.888299	0.959862	0.99609	0.34673	0.406097	0.427089	0.459256	0.466162	0.579129	0.785226	0.894937	1.00359	0.99609	0.348493	0.386785	0.409715	0.461037	0.51859	0.63769	0.773299	0.928708	0.962615	0.99609	0.370048	0.421861	0.458447	0.476986	0.517039	0.636775	0.768412	0.869766	0.944495	0.99609	0.0104277	0.0264407	49.5573	-0.0491246	0.31221	0.993882	49.827	-0.0548494	0.382921
cand2	0.286666	0.408891	0.476553	0.5843	0.47426	0.660667	0.841534	1.12256	1.33996	0.99609											0.439081	0.479363	0.366209	0.49016	0.510245	0.501532	0.504506	0.656053	0.783512	0.99609											0.00027365	0.00130569	50.5987	-0.0723054	0.420726	0.831069
cant1a	0.137228	0.174189	0.160152	0.190871	0.1964	0.357623	0.607607	0.74992	0.980616	0.99609	0.153697	0.158231	0.163059	0.19947	0.268994	0.392715	0.575306	0.682524	0.872919	0.99609																							44.7922	-0.0766812	0.136538	0.992189	44.6664	-0.0565124	0.109714
cant1b	0.212115	0.256366	0.240099	0.249889	0.296952	0.344945	0.530334	0.775067	1.00821	0.99609	0.186751	0.198015	0.188148	0.202921	0.202835	0.266592	0.484627	0.78097	0.933922	0.99609	0.145151	0.169012	0.200509	0.20094	0.235843	0.325831	0.600122	0.839954	1.02424	0.99609	0.168557	0.18682	0.223346	0.232808	0.270912	0.36083	0.559527	0.730583	0.977899	0.99609	0.332322	0.434865	44.2491	-0.0866493	0.238205	0.994934	43.5732	-0.0979232	0.183949
canx	0.272818	0.304743	0.292354	0.265658	0.290406	0.36023	0.651761	0.928048	1.04334	0.99609	0.236484	0.241299	0.237472	0.222038	0.254457	0.320028	0.593866	0.869011	0.907359	0.99609	0.2191	0.242697	0.259169	0.27185	0.331098	0.435465	0.732183	1.06825	1.1216	0.99609	0.231768	0.247653	0.295187	0.290356	0.347386	0.425839	0.728639	0.820845	1.00236	0.99609	0.0384253	0.0758462	45.2044	-0.122084	0.281219	0.996356	44.7294	-0.0977831	0.22533
cap1	0.298317	0.332948	0.329404	0.340778	0.492044	0.708223	0.851712	0.932185	0.974282	0.99609	0.250676	0.27771	0.281337	0.295104	0.477429	0.737515	0.879111	0.985679	0.926405	0.99609	0.320091	0.340957	0.344248	0.380594	0.506525	0.747938	0.906731	0.919553	0.996203	0.99609	0.316773	0.336714	0.35444	0.368526	0.456724	0.728351	0.946408	0.947903	0.961459	0.99609	0.12524	0.19584	50.3352	-0.0625362	0.285073	0.993928	50.0487	-0.078563	0.243381
cap2	0.183964	0.231195	0.242213	0.311204	0.544029	0.703687	0.80698	0.907629	0.963383	0.99609	0.251663	0.280386	0.311668	0.37447	0.556265	0.728131	0.845237	0.919571	0.958126	0.99609	0.237863	0.291417	0.351237	0.415584	0.596032	0.820762	0.903424	0.981357	1.00746	0.99609	0.224978	0.272675	0.314285	0.400008	0.587199	0.84561	1.00028	1.00771	1.00465	0.99609	6.72085e-06	5.75561e-05	50.5756	-0.0525839	0.104271	0.991733	51.3927	-0.0507672	0.190336
capgb	0.288035	0.325115	0.527374	0.7283	0.761035	0.867566	0.83826	0.922796	0.941013	0.99609	0.248929	0.317683	0.558377	0.793764	0.837173	0.914009	0.974595	1.0452	1.01436	0.99609	0.264087	0.279324	0.425172	0.729204	0.852649	0.907978	0.928559	0.947195	0.987701	0.99609	0.228842	0.272319	0.490106	0.728585	0.862498	0.920258	0.957557	0.951719	0.972053	0.99609	0.26572	0.362196	57.3427	-0.0391531	0	0.953705	57.9217	-0.0591815	0
capn12	0.21315	0.251171	0.285317	0.318025	0.532813	0.747031	1.01028	1.07488	1.09015	0.99609	0.165373	0.195782	0.209099	0.268241	0.496327	0.763204	0.915908	0.997931	0.994778	0.99609	0.188727	0.240212	0.271947	0.311025	0.412274	0.585229	0.926579	1.0335	1.11863	0.99609	0.186708	0.227431	0.256222	0.284558	0.350468	0.508389	0.773545	0.923886	1.02024	0.99609	0.000308753	0.00143822	50.6141	-0.089943	0.233424	0.982652	50.278	-0.0872223	0.160267
capn1a	0.185528	0.223718	0.283198	0.371445	0.457449	0.551624	0.742907	0.928863	1.02088	0.99609	0.136459	0.182094	0.294395	0.350515	0.399634	0.588098	0.734458	0.882427	0.945875	0.99609	0.191224	0.285408	0.331716	0.406737	0.51551	0.635814	0.898823	0.914084	1.03612	0.99609	0.16536	0.211011	0.309521	0.38536	0.518897	0.631239	0.903964	0.906887	0.978427	0.99609	0.00105388	0.0039165	49.0929	-0.0530785	0.173618	0.99076	49.0961	-0.0472806	0.0728628
capn1b	0.37723	0.393613	0.692195	0.904257	0.803903	0.677643	1.02826	1.28026	1.21569	0.99609	0.372643	0.373829	0.553953	0.696598	0.480987	0.740873	0.663831	0.923427	0.860189	0.99609	0.340775	0.397649	0.566747	0.538061	0.75674	0.888991	1.27748	1.20659	1.20872	0.99609	0.313907	0.341665	0.539936	0.563632	0.683053	0.674743	0.866892	0.748293	1.11858	0.99609	0.69338	0.769277	60.1529	-0.0431443	0	0.722595	56.6331	-0.0224209	0
capn2a	0.174212	0.223582	0.352502	0.444233	0.557494	0.634031	0.769457	0.859724	0.927301	0.99609	0.217889	0.287761	0.435097	0.566071	0.641551	0.742545	0.841736	0.921352	0.95324	0.99609	0.17453	0.202784	0.298817	0.437581	0.517919	0.659052	0.702262	0.883726	0.90749	0.99609	0.186472	0.22628	0.317066	0.425538	0.515559	0.620763	0.785311	0.881823	0.888992	0.99609	0.00387032	0.0116175	51.4163	-0.0377059	0	0.994059	54.3448	-0.0372807	0
capn2b	0.263786	0.314779	0.409394	0.555548	0.648272	0.701476	0.850216	0.976799	1.02468	0.99609	0.188184	0.224962	0.341977	0.482524	0.585853	0.670393	0.75316	0.868065	0.932946	0.99609	0.269814	0.293779	0.386218	0.474374	0.642167	0.786122	0.941559	1.05205	1.01517	0.99609	0.203168	0.23576	0.326405	0.439235	0.579971	0.700638	0.957634	0.946264	1.00956	0.99609	0.00907151	0.0235957	54.2708	-0.0381345	0.0825304	0.98649	51.9261	-0.0373729	0
capn2l	0.230275	0.332309	0.29642	0.273287	0.303803	0.400638	0.633946	0.829844	0.851197	0.99609	0.705595	0.643647	0.613935	0.481063	0.502218	0.642119	0.794612	0.85703	0.877485	0.99609	0.94743	0.974469	0.735804	0.706033	0.702722	0.678072	0.790811	0.980346	1.07182	0.99609	0.725279	0.694038	0.695628	0.578442	0.57778	0.705095	0.885401	0.977894	0.962509	0.99609	2.72165e-05	0.000184968	45.5979	-0.0646253	0.255529	0.975353		-0.0401153	0.588651
capn3a	0.262177	0.366119	0.655695	0.784747	0.731859	0.847384	0.913597	0.977288	0.957066	0.99609	0.184493	0.299381	0.64997	0.768357	0.706673	0.852834	0.923866	0.990092	1.01305	0.99609	0.157607	0.23274	0.487949	0.664709	0.763821	0.840866	0.959809	0.980995	0.999054	0.99609	0.182227	0.241546	0.484639	0.651425	0.768815	0.869719	0.962872	0.989069	1.00192	0.99609	1.88977e-06	2.05702e-05	58.4376	-0.0414928	0	0.934828	57.4639	-0.0488796	0
capn3b	0.364677	0.436806	0.491313	0.49708	0.48987	0.585994	0.684066	0.874393	0.9226	0.99609	0.33234	0.381887	0.459652	0.454112	0.451629	0.603121	0.666313	0.855227	0.907149	0.99609	0.348866	0.395796	0.453433	0.520731	0.591284	0.664655	0.805574	0.875659	0.926988	0.99609	0.338282	0.379431	0.486804	0.53563	0.608485	0.68274	0.756113	0.894676	0.909695	0.99609	6.66257e-06	5.71493e-05	51.1532	-0.0418228	0.408456	0.97973	50.156	-0.0398986	0.344747
capn5a	0.109704	0.113944	0.0874156	0.124086	0.321496	0.418446	0.549327	0.724558	0.84448	0.99609	0.0866938	0.111923	0.1242	0.154008	0.318696	0.422039	0.605889	0.695964	0.84682	0.99609	0.0636168	0.0755492	0.0834077	0.132846	0.321131	0.468914	0.534358	0.746058	0.913402	0.99609	0.0957015	0.130021	0.162653	0.209297	0.289591	0.518122	0.63749	0.849393	0.91701	0.99609	0.0923977	0.153302	44.9954	-0.0540514	0.0197655	0.986938	45.3512	-0.0508592	0
capn8	0.165924	0.185471	0.258062	0.295566	0.314903	0.464058	0.630793	0.854125	0.846283	0.99609	0.169045	0.179489	0.206363	0.212644	0.297154	0.338216	0.556475	0.780817	0.903937	0.99609	0.218037	0.252359	0.269713	0.343932	0.42661	0.576048	0.776004	0.933907	1.05057	0.99609	0.151724	0.167367	0.193609	0.297709	0.354581	0.511608	0.669377	0.874352	0.88996	0.99609	0.000582595	0.00241654	46.5657	-0.0525405	0.143376	0.986264	44.6671	-0.0688924	0.168226
capn9	0.188416	0.214899	0.232152	0.264444	0.432688	0.603989	0.762481	0.892603	0.956727	0.99609	0.153333	0.189913	0.221375	0.24551	0.423847	0.582135	0.752026	0.866427	0.945629	0.99609	0.188516	0.231611	0.272728	0.307615	0.433884	0.601094	0.821122	0.929183	1.0113	0.99609	0.204768	0.246124	0.284298	0.286111	0.401234	0.611285	0.7936	0.910545	0.932957	0.99609	0.0150909	0.0357632	48.7596	-0.057068	0.144191	0.996962	48.5021	-0.0547211	0.0992795
capns1a	0.361672	0.463527	0.609814	0.728781	0.722948	0.850329	0.888034	0.998549	0.996821	0.99609	0.317262	0.427408	0.548252	0.668302	0.654625	0.765036	0.901242	0.993848	1.02684	0.99609	0.323655	0.393251	0.470186	0.595308	0.653342	0.743377	0.910846	0.885098	0.943851	0.99609	0.278566	0.357893	0.503088	0.602344	0.683193	0.758521	0.894026	0.927483	1.03309	0.99609	0.00180244	0.00612876	59.5279	-0.0314876	0	0.977633	57.5887	-0.0318234	0
capns1b	0.334408	0.399421	0.491686	0.593805	0.679492	0.796067	0.874039	0.927825	0.960972	0.99609	0.334995	0.415857	0.510198	0.597951	0.685016	0.795194	0.935918	0.974097	1.03377	0.99609	0.296713	0.337352	0.386292	0.522772	0.622178	0.736931	0.80168	0.903859	0.957395	0.99609	0.263095	0.334801	0.440379	0.527736	0.651003	0.794284	0.841585	0.951864	0.934814	0.99609	8.85406e-06	7.33194e-05	56.7455	-0.0313678	0.0214519	0.999267	56.6064	-0.0368478	0.224468
caprin1a	0.417906	0.387377	0.379375	0.384951	0.534067	0.695167	0.82924	0.952831	0.964971	0.99609	0.37619	0.435778	0.430865	0.401626	0.569284	0.824224	1.00741	1.03519	1.01581	0.99609	0.502748	0.459825	0.460966	0.535911	0.64196	0.746126	0.870207	0.967372	0.986361	0.99609	0.570566	0.566662	0.542718	0.556628	0.573363	0.733805	0.930374	1.05416	0.981266	0.99609	0.000558084	0.00232945	51.0183	-0.0570786	0.369269	0.989164	51.4266	-0.0958662	0.404759
caprin1b	0.641091	0.603375	0.562331	0.541289	0.546627	0.611975	0.694907	0.808727	0.955114	0.99609	1.11646	0.994801	0.989888	0.827144	0.733876	0.741081	0.868994	0.958989	0.966997	0.99609	0.705743	0.672412	0.701703	0.634978	0.740251	0.793735	0.764924	0.912224	0.941154	0.99609	0.728987	0.667986	0.73459	0.706566	0.755027	0.788863	0.838859	0.912955	0.965776	0.99609	0.303218	0.404062		-0.0515467	0.57866	0.965058
capsla	0.528235	0.641413	0.583748	0.55059	0.63407	0.709653	0.740945	0.825188	0.864992	0.99609	0.476815	0.689131	0.669728	0.62893	0.866219	0.750574	0.940382	0.955273	0.945764	0.99609	0.422749	0.472	0.605822	0.60325	0.691121	0.729587	0.760992	0.837898	0.875757	0.99609	0.44739	0.523805	0.565619	0.676277	0.72714	0.844005	0.910856	0.988898	0.94937	0.99609	0.289707	0.388597		-0.0250773	0.540877	0.938161		-0.0196412	0
capslb											0.296595	0.433444	0.485337	0.503226	0.589881	0.665572	0.790046	0.884596	0.823161	0.99609	0.365485	0.409651	0.487378	0.570826	0.643315	0.75714	0.807599	1.00292	0.97105	0.99609	0.332324	0.383926	0.534895	0.543645	0.592698	0.708022	0.834365	0.878386	0.92851	0.99609	0.157687	0.23653					54.878	-0.0254409	0
capza1a	0.117651	0.155635	0.175867	0.202035	0.303328	0.518555	0.683747	0.841736	0.932568	0.99609	0.10567	0.125209	0.132043	0.153136	0.243681	0.403279	0.607698	0.732547	0.978059	0.99609	0.0833121	0.10483	0.129821	0.15129	0.27651	0.499621	0.700186	0.807606	0.965154	0.99609	0.18329	0.225078	0.246912	0.266079	0.329088	0.464195	0.606383	0.754101	0.886084	0.99609	0.742088	0.808261	46.9246	-0.0610903	0.0864694	0.996966	45.2093	-0.0667221	0.080722
capza1b	0.18305	0.208067	0.209414	0.211214	0.251945	0.492831	0.82223	0.92745	0.932134	0.99609	0.281873	0.309482	0.316261	0.343559	0.320005	0.475847	0.87987	0.963679	0.959371	0.99609	0.229183	0.231469	0.208232	0.259938	0.314214	0.484709	0.824879	0.943712	1.02435	0.99609	0.26614	0.272651	0.281052	0.28893	0.29434	0.475098	0.869009	0.962735	1.00433	0.99609	0.881061	0.919391	47.0198	-0.105826	0.189429	0.993471	46.9648	-0.138256	0.309318
capzb	0.216812	0.253001	0.243378	0.261112	0.371296	0.646887	0.928765	0.97756	0.978872	0.99609	0.197381	0.230986	0.234651	0.255209	0.35147	0.637417	0.980544	0.993259	1.06156	0.99609	0.2043	0.218148	0.239031	0.272086	0.4031	0.656612	0.935998	0.983569	1.03265	0.99609	0.195507	0.222405	0.253676	0.279435	0.429749	0.679865	1.04041	0.969588	1.0517	0.99609	0.73311	0.802206	48.6836	-0.106648	0.232349	0.998794	48.4803	-0.127072	0.225349
carhsp1	0.867003	0.71082	0.585672	0.528872	0.444782	0.531229	0.621322	0.85606	0.941608	0.99609	0.809033	0.651711	0.602972	0.548785	0.442197	0.588113	0.795762	0.942348	1.04644	0.99609	0.701087	0.618928	0.473756	0.416065	0.482275	0.533931	0.722738	0.87584	1.01162	0.99609	0.747417	0.603293	0.561355	0.465891	0.420141	0.446671	0.607399	0.786805	0.916796	0.99609	0.0135201	0.0326365		-0.11439	0.610615	0.646594		-0.112689	0.606026
carkd	0.942624	1.04414	0.970526	0.886437	0.788894	0.852946	0.908405	0.942222	0.95781	0.99609	0.941053	0.975644	1.00267	0.911487	0.78754	0.885193	0.952246	0.945435	1.02337	0.99609	0.734552	0.851293	0.839561	0.914064	0.884002	0.933959	0.94322	1.0031	0.966816	0.99609	0.684052	0.807239	0.831158	0.879873	0.81648	0.915639	0.95723	0.968861	0.96408	0.99609	3.26669e-09	1.06237e-07		-0.0146855	0.914822	0.140522		-0.0593684	0.922261
carm1	0.142241	0.183269	0.183825	0.256402	0.516498	0.727214	0.881263	0.958262	0.920126	0.99609	0.136716	0.152711	0.177429	0.216769	0.483644	0.797783	1.01728	1.01062	1.1037	0.99609	0.171352	0.206984	0.234695	0.291937	0.587377	0.808369	0.979839	1.0395	1.01177	0.99609	0.162159	0.188066	0.224008	0.277832	0.571133	0.808909	0.972618	0.993644	1.01511	0.99609	0.111392	0.177912	50.2261	-0.0742147	0.113445	0.990853	50.1901	-0.116425	0.141217
cars	0.411368	0.477913	0.470579	0.421843	0.461013	0.623045	0.801058	0.929632	0.982415	0.99609	0.384121	0.420689	0.429723	0.419907	0.462994	0.697326	1.36791	1.21299	1.43191	0.99609	0.323273	0.324562	0.340964	0.392416	0.43123	0.563767	0.698296	0.888677	0.860519	0.99609	0.454612	0.452432	0.479337	0.512337	0.513638	0.687453	0.882679	1.0394	0.99185	0.99609	0.118329	0.187019	50.1642	-0.0642798	0.433608	0.988594	47.538	-0.763746	0.423487
casc3																					2.09358	1.84284	1.3401	0.985288	0.926891	0.698624	0.795243	0.769027	0.881793	0.99609	2.07054	1.77154	1.39152	1.09314	0.902127	0.813216	0.773249	0.972678	1.02294	0.99609
casc4	0.702995	0.7932	0.499221	0.501728	0.603582	0.66402	0.875759	0.873759	1.03989	0.99609	0.735028	0.86324	0.551218	0.636508	0.784092	0.653611	0.857094	0.834279	0.964518	0.99609											0.712849	1.20263	1.14305	1.045	0.938307	0.857513	0.820048	0.926884	0.917356	0.99609	5.40674e-06	4.77686e-05		-0.0559212	0.616429	0.758796		-0.0305917	0.702672
caska	0.372769	0.508957	0.502783	0.54876	0.564229	0.740972	0.811122	0.907702	0.897571	0.99609	0.362851	0.411637	0.468146	0.499398	0.642333	0.808189	1.01883	1.0147	1.10615	0.99609	0.333094	0.484502	0.550646	0.684723	0.731115	0.815482	0.865723	0.941929	0.912414	0.99609	0.272179	0.452768	0.621999	0.736108	0.708046	0.78813	0.910105	0.973098	0.930988	0.99609	0.00186992	0.00630564	56.584	-0.0281898	0.314014	0.967558	53.6778	-0.0626651	0.392
caskb	0.272507	0.425535	0.587365	0.610512	0.643309	0.737479	0.885955	0.97167	0.966095	0.99609	0.268454	0.424929	0.529688	0.597085	0.730737	0.788358	0.884928	0.957078	1.00034	0.99609	0.233061	0.373663	0.582016	0.689025	0.752623	0.843595	0.876082	0.962885	1.00263	0.99609	0.368029	0.437985	0.636409	0.752129	0.857387	0.852919	0.880885	0.899461	0.927183	0.99609	0.00159547	0.00554232	57.0082	-0.0306843	0	0.962806	56.9738	-0.0343615	0
casp3a	0.753874	0.777711	0.800887	0.756831	0.672603	0.788245	0.887693	0.969641	0.975064	0.99609	0.634477	0.643658	0.727647	0.684441	0.546206	0.621904	0.760712	0.83546	0.994806	0.99609	0.548402	0.639491	0.58912	0.653122	0.645782	0.719317	0.836984	0.959399	0.943274	0.99609	0.33711	0.414421	0.483618	0.497637	0.563006	0.680234	0.772798	0.875658	0.978331	0.99609	0.000187064	0.000941715		-0.0465404	0.753898	0.902279		-0.0519235	0.644452
casp3b	0.107867	0.107893	0.117944	0.149836	0.183276	0.268017	0.455123	0.721325	0.887195	0.99609	0.352278	0.334671	0.324207	0.388197	0.321159	0.457155	0.626819	0.795578	0.94252	0.99609	0.333808	0.326822	0.372771	0.417028	0.466763	0.50201	0.64861	0.758617	0.896917	0.99609	0.299438	0.325988	0.370097	0.387812	0.437489	0.508485	0.655801	0.804447	0.987728	0.99609	0.00186813	0.0063036	43.305	-0.0796502	0.100522	0.999239	45.896	-0.0653384	0.328611
casp6l1	1.04917	1.60155	1.34996	0.776267	0.65715	0.685041	0.780429	0.844013	0.980994	0.99609	2.25689	3.52564	3.29432	1.15893	0.525197	0.603856	0.626593	0.792027	0.523106	0.99609	0.636522	0.745128	0.746116	1.04607	0.95554	1.06033	0.93638	0.992975	1.0223	0.99609	0.984038	0.903411	0.976054	1.06549	0.868496	0.907184	0.93318	0.847316	0.823643	0.99609	0.000842571	0.00325071		0.242086	1.3358	0.397325		0.579123	1.5
casp7	0.590745	0.628446	0.666323	0.585828	0.483476	0.867567	0.617325	0.696706	0.741382	0.99609	0.637745	0.66277	0.707272	0.793834	0.606806	0.81481	1.01954	1.06575	1.14695	0.99609	0.544309	0.608235	0.592305	0.514888	0.522804	0.55927	0.710882	0.673142	0.808947	0.99609	0.615676	0.687206	0.725266	0.710047	0.681588	0.801621	0.818156	0.959892	0.973278	0.99609	0.800418	0.856137		-0.0958358	0.640369	0.572939		-0.422081	0.681685
casp8											0.538991	0.499626	0.582404	0.533908	0.879494	1.11544	1.06181	1.0782	1.22293	0.99609											0.408448	0.445722	0.494284	0.494062	0.675423	0.848913	0.90077	0.929033	0.809504	0.99609	0.00996771	0.0254645						-0.568549	0.538732
caspb	0.29892	0.394103	0.366357	0.417767	0.389466	0.461178	0.641898	0.930179	0.970227	0.99609	0.216594	0.233278	0.245246	0.246101	0.239118	0.345357	0.575266	0.873043	0.99722	0.99609	0.1927	0.248645	0.287684	0.303647	0.375462	0.454315	0.657315	0.801613	0.891666	0.99609	0.212726	0.259531	0.309966	0.290928	0.334241	0.436081	0.684947	0.864579	0.998891	0.99609	0.432576	0.532039	46.1008	-0.0890049	0.367528	0.98768	44.6972	-0.103394	0.22863
caspxa	0.212995	0.230929	0.263034	0.265138	0.340007	0.502849	0.616367	0.780674	0.931781	0.99609	0.347364	0.235642	0.266024	0.318642	0.357541	0.530085	0.685348	0.790054	1.02894	0.99609	0.142788	0.182839	0.218543	0.248551	0.350943	0.470675	0.587086	0.854765	0.94986	0.99609	0.152759	0.17329	0.209853	0.267286	0.33028	0.504537	0.612365	0.823512	0.871462	0.99609	0.01284	0.0312943	46.4394	-0.0537586	0.18909	0.996142	47.059	-0.0601854	0.263988
casq1a	0.225993	0.242731	0.326528	0.31991	0.357039	0.446062	0.553459	0.740659	1.01008	0.99609	0.220888	0.234538	0.277446	0.303376	0.295772	0.400124	0.584597	0.728746	0.79708	0.99609	0.182843	0.245138	0.28015	0.304109	0.364127	0.433308	0.537183	0.746098	0.753346	0.99609	0.290348	0.311865	0.326723	0.34932	0.424193	0.513213	0.757852	0.852954	1.10416	0.99609	0.460606	0.558941	45.3335	-0.0634682	0.264068	0.980866	45.0147	-0.0505279	0.201014
casq1b																					0.231103	0.255997	0.311933	0.271449	0.300133	0.378932	0.472033	0.629951	0.698465	0.99609	0.28678	0.327164	0.378101	0.347516	0.346211	0.526896	0.612909	0.741623	0.810946	0.99609
casq2	0.298616	0.297595	0.273454	0.294717	0.321816	0.444335	0.520635	0.731961	0.979204	0.99609	0.356157	0.36829	0.31811	0.275165	0.322273	0.364409	0.59132	0.746616	0.859126	0.99609	0.289959	0.296644	0.312864	0.33315	0.364931	0.452171	0.544554	0.687272	0.743742	0.99609	0.313703	0.353745	0.358245	0.35468	0.400623	0.498232	0.715103	0.84084	1.04842	0.99609	0.296474	0.396471	44.5345	-0.0715186	0.287522	0.990462	44.6239	-0.0658024	0.311101
cast	1.39332	1.25399	0.878312	0.745192	0.742942	0.77419	0.886209	1.02881	1.029	0.99609	1.37772	1.23635	1.11976	0.91022	0.780261	0.917129	0.980959	1.10993	1.00485	0.99609	1.41313	1.19535	1.08446	0.73087	0.761661	0.776703	0.847565	0.946205	0.991273	0.99609	1.40666	1.2003	1.15536	0.833112	0.773744	0.736343	0.781162	0.944559	0.897783	0.99609	0.0790569	0.135757		0.406283	1.39332	0.500441		0.0606402	1.40458
cat	0.183022	0.210924	0.220089	0.263386	0.707331	0.916242	1.03456	1.0841	1.04095	0.99609	0.154649	0.174143	0.242351	0.271112	0.671373	0.889993	1.03937	1.09078	1.04595	0.99609	0.36353	0.363416	0.258374	0.33806	0.645812	0.860892	0.98817	0.994085	0.911891	0.99609	0.162246	0.190917	0.209267	0.234436	0.684084	0.979808	1.21104	1.20891	1.19188	0.99609	0.615361	0.699649	51.7168	-0.159955	0.194788	0.989765	51.6804	-0.124403	0.168871
cav1	0.446631	0.458911	0.294053	0.283147	0.38587	0.40934	0.5473	0.684952	0.828647	0.99609	0.305992	0.288327	0.322591	0.33494	0.404023	0.479533	0.570227	0.813549	0.907007	0.99609	0.5032	0.43743	0.390186	0.330341	0.352355	0.436794	0.521535	0.688483	0.795194	0.99609	0.493807	0.470325	0.419021	0.3541	0.415516	0.473673	0.618531	0.736972	0.952396	0.99609	0.0263888	0.0557763	44.2286	-0.0615064	0.364967	0.932204	46.2579	-0.0551541	0.29096
cav3	1.18777	1.13734	0.702262	0.689713	0.733088	0.823565	0.838883	0.885848	0.949379	0.99609	1.1262	1.04148	0.880448	0.731211	0.761864	0.714245	0.817446	0.824333	0.871718	0.99609	0.923375	0.856725	0.791141	0.707178	0.791587	0.857859	1.01527	1.10224	1.05354	0.99609	0.889205	0.852691	0.86093	0.756595	0.811693	0.855275	1.05452	0.948643	1.05462	0.99609	2.65346e-07	3.99602e-06		-0.0333858	0.873851	0.0607893		0.128987	1.1262
cbfb	0.16883	0.167756	0.184208	0.207145	0.351502	0.703276	0.898519	1.07359	0.954205	0.99609	0.145093	0.161595	0.166977	0.230753	0.395973	0.600485	0.757887	0.971123	0.925071	0.99609	0.156558	0.171277	0.221969	0.226618	0.34829	0.571809	0.856937	0.970284	1.02729	0.99609	0.134779	0.133885	0.172381	0.16726	0.253349	0.442428	0.597934	0.754464	0.948454	0.99609	0.0372263	0.0738811	48.9022	-0.113065	0.163884	0.992374	48.4304	-0.0676748	0.108328
cbll1	0.88941	1.03526	1.04855	1.08181	0.848782	1.15578	1.06506	0.995209	1.01122	0.99609	0.769526	0.839703	0.812052	0.849828	0.74089	0.928029	0.963538	1.06844	1.12148	0.99609																									0	0.146508		-0.261088	0.8024
cbln1	0.973326	1.15348	0.898737	0.958776	0.941095	0.833833	0.802858	0.939354	1.02872	0.99609	0.451489	0.400368	0.45735	0.459917	0.471472	0.719994	1.07807	1.06105	0.899692	0.99609	0.970356	1.05177	0.962522	1.26375	1.04843	1.00743	1.15503	1.24967	0.992277	0.99609	0.540726	0.677698	0.669941	0.702276	0.835269	1.00268	1.07238	1.07835	1.1919	0.99609	0.152543	0.230117		0.0039587	1.03506	-0.237657	47.9485	-0.418967	0.448108
cbln10	0.746525	0.88479	0.789888	0.61768	0.639912	0.697304	0.767212	0.842228	0.828717	0.99609	0.915359	1.03121	1.01153	0.913206	0.852724	0.899898	1.05464	1.10797	1.09075	0.99609	0.71331	0.833317	0.915211	0.962944	0.846959	0.902272	0.914001	1.02083	0.949791	0.99609	0.504181	0.691408	0.707359	0.697184	0.645416	0.745915	0.861061	0.961509	0.964566	0.99609	0.199206	0.285867		-0.0324754	0.734653	0.516582
cbln13	0.372472	0.389705	0.597855	0.688092	0.715292	0.787856	0.794106	0.928814	0.957871	0.99609																																	58.6627	-0.0266868	0	0.956813
cbr1	0.223396	0.265188	0.273324	0.321634	0.309007	0.377735	0.474844	0.801987	0.904784	0.99609	0.144767	0.196857	0.224362	0.309192	0.326945	0.410708	0.528266	0.904521	0.9455	0.99609	0.288108	0.242621	0.203846	0.196845	0.23375	0.286436	0.378655	0.634099	0.902516	0.99609	0.411492	0.313273	0.251434	0.242997	0.277883	0.342123	0.389902	0.555764	0.809082	0.99609	5.30427e-06	4.71777e-05	44.1425	-0.0784276	0.26407	0.98938	45.4722	-0.0722409	0.199995
cbr1l	0.16617	0.220645	0.196668	0.314216	0.298937	0.439256	0.72842	0.912944	0.982183	0.99609	0.121175	0.155555	0.166799	0.217051	0.287058	0.433492	0.743245	0.881863	0.986922	0.99609	0.178374	0.216988	0.279468	0.28001	0.34574	0.442411	0.581216	0.734242	0.892109	0.99609	0.201457	0.246943	0.246201	0.337644	0.369642	0.469792	0.624821	0.746885	0.875855	0.99609	1.27953e-07	2.24595e-06	46.6564	-0.08019	0.199147	0.992541	46.6392	-0.0793956	0.132203
cbsa	0.195248	0.265424	0.253293	0.266834	0.393733	0.391579	0.704851	0.7603	1.16266	0.99609	0.34353	0.390572	0.460886	0.397426	0.438794	0.476937	0.567005	0.827557	0.798377	0.99609	0.159086	0.223408	0.322187	0.320321	0.353129	0.547893	0.597913	0.894076	0.927827	0.99609	0.199628	0.204185	0.222847	0.30901	0.364701	0.476302	0.684015	0.830617	0.887308	0.99609	0.333212	0.4356	46.2122	-0.0722904	0.234331	0.942563	47.1338	-0.0464283	0.370676
cbsb	0.299239	0.416243	0.445881	0.465936	0.523776	0.710305	0.813727	0.929238	0.921983	0.99609	0.166267	0.233404	0.327716	0.374983	0.478873	0.600434	0.768591	0.852762	0.908844	0.99609	0.147172	0.211948	0.328572	0.406379	0.477675	0.659722	0.79509	0.940557	0.940212	0.99609	0.158001	0.252005	0.33812	0.437416	0.545912	0.661142	0.804193	0.925461	0.932624	0.99609	0.116204	0.184211	52.8754	-0.0381669	0.284817	0.982179	50.2572	-0.0393551	0.0191681
cbx1a	0.765492	0.730647	0.623165	0.648134	0.669785	0.778805	0.817813	0.879265	1.01674	0.99609	0.670504	0.634582	0.581555	0.544157	0.653914	0.666421	0.849653	0.872556	0.827614	0.99609	0.250392	0.249923	0.303878	0.360909	0.508599	0.661165	0.877403	0.905832	0.986284	0.99609	0.699018	0.506681	0.53363	0.753241	0.805952	0.83013	1.00435	1.0636	1.14077	0.99609	0.00497634	0.014267		-0.0333284	0.689073	0.880148		-0.0254855	0.586226
cbx1b	0.935512	0.880861	0.743827	0.715981	0.847455	0.724544	0.957709	1.01266	1.14136	0.99609	0.725194	0.859269	0.738481	0.751145	0.81157	0.779333	0.880552	0.952147	0.897405	0.99609	0.836661	0.854533	0.712365	0.684049	0.699561	0.808649	0.809417	0.867148	1.01201	0.99609	0.75186	0.702087	0.724396	0.682997	0.82025	0.77022	0.862685	0.9124	0.881517	0.99609	0.238978	0.33059		-0.271948	0.80803	0.644495		-0.0155299	0.754619
cbx3a	0.36916	0.382875	0.385522	0.392339	0.449574	0.609818	0.74083	0.895117	0.936661	0.99609	0.571615	0.577841	0.523057	0.515767	0.502412	0.605461	0.728807	0.872808	0.895727	0.99609	0.351938	0.354757	0.334405	0.377225	0.486504	0.634192	0.793522	0.940825	1.01975	0.99609	0.615068	0.636429	0.606165	0.606374	0.541642	0.637061	0.74748	0.827929	0.896585	0.99609	0.933654	0.959138	49.492	-0.0513609	0.350627	0.994886		-0.0467424	0.530469
cbx3b	0.293219	0.417897	0.36136	0.427413	0.449607	0.497969	0.63629	0.911906	0.853147	0.99609	0.721813	0.787216	0.82255	0.627151	0.850938	0.771812	0.732192	1.06651	0.907871	0.99609	0.423066	0.430487	0.528511	0.63371	0.696341	0.796806	0.924309	1.09415	0.925095	0.99609											0.460901	0.559093	48.0366	-0.0501755	0.343297	0.956457		-0.356235	0.759093
cbx5	0.550762	0.438401	0.388965	0.374392	0.452486	0.642752	0.748327	0.794332	0.886853	0.99609	0.537201	0.45453	0.425337	0.487373	0.492138	0.702834	1.14286	1.08199	1.17374	0.99609	0.58712	0.480502	0.446533	0.455813	0.526135	0.617722	0.822051	0.85735	0.922308	0.99609	0.463916	0.425782	0.434039	0.502194	0.603899	0.7311	0.850174	0.931178	0.953008	0.99609	0.472703	0.570047	50.9698	-0.041997	0.41502	0.907156	47.7547	-0.690296	0.479316
ccar2	0.907787	0.888691	0.903548	0.652474	0.657691	0.702505	0.669093	0.768136	0.772344	0.99609	0.699748	0.794729	0.937122	1.02021	0.615414	0.788069	0.795202	1.01218	0.975847	0.99609											0.572735	0.587932	0.644442	0.63315	0.572884	0.629101	0.735488	0.925925	0.955154	0.99609	0.0156198	0.0367024		-0.144348	0.76874	0.33495		-0.285622	0.807212
ccbl1	0.507389	0.70697	0.878658	0.909697	0.844949	0.838678	0.936701	0.982585	1.02139	0.99609	0.467644	0.657431	0.849554	0.843894	0.763034	0.837362	0.847271	0.918626	0.936035	0.99609	0.316745	0.385784	0.504483	0.568964	0.634459	0.686646	0.821202	0.912827	0.993859	0.99609	0.303475	0.395218	0.589997	0.686872	0.777008	0.861326	1.0099	0.998386	1.01861	0.99609	3.70357e-09	1.16426e-07		-0.0305111	0	0.81027		-0.0170147	0
ccbl2	0.397488	0.329322	0.452807	0.646627	0.625303	0.724942	0.840785	0.894885	0.820131	0.99609	0.235869	0.623892	0.49092	0.865997	0.656417	0.86246	0.945694	0.886466	0.969868	0.99609											0.160404	0.202579	0.334353	0.466127	0.626413	0.757266	0.738058	0.906421	0.826542	0.99609	0.0207747	0.0459929	56.2798	-0.0260009	0	0.928585	59.4114	-0.0330755	0
ccdc101	0.658312	0.676602	0.641006	0.541925	0.539763	0.65203	0.716388	0.768748	0.8509	0.99609	0.723064	0.565323	0.603576	0.597239	0.660837	0.740886	0.782937	0.914279	0.888387	0.99609	0.228204	0.288903	0.396193	0.378124	0.551371	0.812542	0.90621	0.934017	0.932108	0.99609											8.75049e-09	2.34274e-07		-0.0382887	0.615044	0.866925		-0.0280065	0.6086
ccdc102a	0.841155	0.836455	0.445906	0.489624	0.379874	0.450409	0.505274	0.817768	0.742024	0.99609	0.72129	0.64501	0.735171	0.679367	0.721748	0.810855	0.864242	0.979091	0.915376	0.99609	0.634513	0.638475	0.49636	0.576448	0.657736	0.794258	0.875955	1.00227	0.975763	0.99609	0.799404	0.776688	0.796846	0.700763	0.633984	0.770535	0.900304	0.992057	0.96301	0.99609	0.107246	0.172853		-0.0560647	0.57276	0.392729		-0.0260797	0.681245
ccdc12	1.35852	0.942019	0.729682	0.778006	0.523304	0.659756	0.583553	0.853014	0.970759	0.99609											1.5419	1.44877	0.950854	0.680659	0.634758	0.636485	0.823899	0.931067	0.906001	0.99609	2.00563	1.59714	1.14512	0.927286	0.740953	0.769717	0.644945	0.955249	1.16404	0.99609	0.00105595	0.00391713		0.465775	1.5	-0.241215
ccdc124	2.45843	1.81837	1.15431	1.16473	1.14317	1.11077	1.173	1.03588	1.26816	0.99609	3.2221	3.49198	2.74488	2.18081	1.87275	1.57027	1.4247	1.10062	0.995261	0.99609	3.3472	2.16112	1.50385	2.31529	1.54843	1.42659	0.703363	1.06252	0.9192	0.99609	2.8513	2.15228	1.75099	1.68756	1.34292	1.22645	0.989151	1.03144	0.909752	0.99609	0.943749	0.967084		0.545561	1.5	0.370556		0.132954	1.5
ccdc136b	0.330473	0.320725	0.362291	0.287605	0.254418	0.368285	0.451792	0.843335	0.818438	0.99609																																	43.728	-0.0945415	0.306717	0.947769
ccdc151	0.653319	0.59985	0.572623	0.606079	0.793347	0.770638	0.753033	0.814448	0.778448	0.99609	0.773912	0.886616	0.900926	1.1049	1.14357	1.17166	1.27429	1.21203	0.927688	0.99609	0.752797	0.71116	0.766828	1.08101	1.13493	1.17215	0.793235	0.926588	0.940307	0.99609	0.736987	0.75177	0.896859	1.03959	1.16042	1.27872	0.983668	1.03968	0.803936	0.99609	0.450492	0.549357		-0.0153214	0.507084	0.74951		-0.0336199	0.740371
ccdc22	1.43063	1.35477	1.19651	1.05351	1.15167	1.1569	1.09747	1.46292	1.02948	0.99609	3.11707	2.82782	2.07886	1.81653	1.7708	1.46062	1.60593	1.36965	0.852045	0.99609											0.301275	0.344618	0.382543	0.398866	0.485819	0.604259	0.759719	0.943164	1.00131	0.99609	1.46866e-05	0.000110431		0.00928091	1.5	0.237384		0.772976	1.5
ccdc25	0.205665	0.224854	0.227713	0.222679	0.247438	0.406025	0.804346	0.946443	0.97771	0.99609	0.394328	0.430102	0.388897	0.339195	0.390971	0.47666	0.880209	1.04818	1.01383	0.99609	0.239189	0.281686	0.33782	0.34416	0.368692	0.462579	0.804769	0.972273	1.03131	0.99609	0.303161	0.339411	0.363072	0.365169	0.384061	0.5103	0.823535	1.00836	1.02414	0.99609	0.681411	0.758269	46.3104	-0.129112	0.216022	0.998368	46.8466	-0.153954	0.388017
ccdc47	0.659921	0.648764	0.679238	0.677869	0.528418	0.592888	0.688079	0.791484	0.948552	0.99609	0.339378	0.351691	0.386427	0.387439	0.349349	0.507648	0.740279	0.877778	1.02826	0.99609	2.61303	2.8304	2.65019	1.92013	1.44488	1.24392	1.03376	1.02082	0.821962	0.99609	0.779864	0.810101	0.885556	0.925847	0.857106	0.893265	0.907249	0.996858	0.977335	0.99609	8.59419e-05	0.000489107		-0.0601851	0.632787	0.904545	47.2187	-0.0760952	0.34969
ccdc58	1.86328	2.31553	2.4717	1.97905	1.42858	0.85768	0.693672	0.853773	0.860245	0.99609	2.39616	3.06649	3.10444	2.55209	1.62172	0.89895	0.792028	0.955553	0.905725	0.99609	1.51051	1.81048	2.00672	2.04439	1.75461	0.994886	0.893692	0.949762	0.997161	0.99609	1.62576	1.9278	2.32486	2.09835	1.39582	0.917982	0.799506	0.975275	0.925164	0.99609	6.74131e-05	0.000401525		0.623319	1.5	0.478098		0.640638	1.5
ccdc59	1.10246	1.31862	1.05927	0.808417	0.880204	0.755443	0.805662	0.979326	1.05636	0.99609	0.778878	0.916092	1.01013	1.16159	1.08485	1.06703	1.059	0.984066	1.05077	0.99609																								0.229606	1.21054	0.330002		-0.226411	0.778877
ccdc6a	3.23775	2.49576	1.61422	1.22515	0.914586	0.943828	1.05335	0.946616	1.04846	0.99609	1.1292	1.04778	0.786736	0.615868	0.591965	0.75796	0.843958	0.963401	0.965785	0.99609	1.46524	1.33279	1.07779	1.03046	0.899249	0.897863	0.869797	1.00243	0.98451	0.99609	1.60186	1.40296	1.30199	0.992252	0.843498	0.884746	0.990972	1.00059	1.03236	0.99609	0.301309	0.402124		0.580429	1.5	0.289228		-0.0513407	0.822429
ccdc82	0.149097	0.195995	0.356153	0.529532	0.682479	0.676348	1.06899	0.933119	0.883652	0.99609	0.249727	0.354329	0.590807	0.719591	0.932395	0.872643	1.01126	0.956254	0.947328	0.99609																							53.624	-0.0516739	0	0.94119	58.1682	-0.0573599	0
ccdc88ab																															0.807912	0.75791	0.596351	0.692319	0.719989	0.729098	0.708253	0.748053	0.861752	0.99609
ccdc9	2.37571	2.35101	1.43556	1.03084	0.859188	0.65255	0.763163	0.98594	0.985635	0.99609	3.85471	4.731	3.37684	1.67683	1.42715	1.11479	0.910693	1.1152	0.891629	0.99609	3.29561	3.78823	3.53139	1.84444	1.4445	1.29089	1.26794	1.14408	1.30328	0.99609	2.53505	2.5975	2.63735	1.64669	1.1161	1.04788	1.02879	0.900384	0.861745	0.99609	0.78872	0.846871		0.551536	1.5	0.519088		0.146092	1.5
ccdc90b																															1.46929	1.4867	1.29252	1.1874	1.03647	1.08644	0.9758	1.00991	0.919846	0.99609
ccdc94	0.585618	0.383971	0.425261	0.467054	0.637787	0.646296	1.0335	0.946303	1.04841	0.99609	0.591508	0.78554	0.720209	0.878407	1.01677	1.01405	1.09801	1.16569	1.14252	0.99609	0.389772	0.55166	0.732127	0.817767	1.01582	1.32424	1.35655	1.48689	1.13268	0.99609	0.375493	0.468879	0.721492	0.982462	1.1818	1.07134	1.16647	1.10311	1.11729	0.99609	0.000905505	0.00346077	51.129	-0.153847	0.496801	0.916173		-0.0436201	0.653696
ccnyl1	0.897678	0.702523	0.555731	0.455709	0.441776	0.525179	0.712462	0.889295	1.10467	0.99609	0.370013	0.40645	0.441229	0.382481	0.496835	0.575848	0.740652	0.742579	0.78838	0.99609	0.382406	0.299275	0.422125	0.418797	0.500773	0.599811	0.734562	0.969955	0.924987	0.99609											0.144849	0.220329		-0.0852625	0.599373	0.661252	50.7264	-0.0311559	0.302079
ccs	0.171865	0.195313	0.312087	0.522949	0.693808	0.880872	1.02462	1.06082	1.01862	0.99609	0.236512	0.27714	0.310372	0.452307	0.538243	0.812511	0.895439	0.948713	1.05392	0.99609	0.198899	0.187162	0.337699	0.532211	0.795302	0.890882	0.992391	1.00853	0.985406	0.99609	0.231585	0.228721	0.296272	0.586345	0.734679	0.775098	0.861331	0.935025	0.945298	0.99609	0.153616	0.231406	53.7025	-0.0712092	0.115366	0.991593	52.0367	-0.0590494	0.209744
cct2	0.269455	0.273602	0.285453	0.294847	0.363729	0.577184	0.80673	0.98898	1.04292	0.99609	0.269772	0.28965	0.282757	0.303054	0.37697	0.552583	0.894006	0.98882	0.953664	0.99609	0.285707	0.30348	0.315473	0.349174	0.429416	0.582623	0.759732	0.93516	0.882386	0.99609	0.385708	0.399552	0.425296	0.455753	0.558643	0.708655	0.895523	0.982146	1.031	0.99609	0.00738886	0.0198615	48.0123	-0.0863716	0.267419	0.996399	47.9449	-0.106304	0.283492
cct3	0.261779	0.29115	0.311408	0.28903	0.346201	0.562072	0.804645	0.965012	1.01002	0.99609	0.250644	0.289851	0.287861	0.288725	0.305077	0.473995	0.765591	0.897827	0.966973	0.99609	0.255861	0.265173	0.283363	0.335694	0.395152	0.533286	0.697411	0.911605	0.859201	0.99609	0.308359	0.343056	0.373105	0.412041	0.458487	0.625061	0.794777	0.973902	0.957611	0.99609	0.0515064	0.0958692	47.7826	-0.0875965	0.275348	0.997469	46.8256	-0.0865688	0.263974
cct4	0.436492	0.392865	0.387791	0.41723	0.471323	0.708539	1.06689	1.11769	1.10619	0.99609	0.359906	0.341925	0.339358	0.372397	0.407136	0.604965	0.862479	0.930608	1.03189	0.99609	0.378087	0.362062	0.361235	0.441744	0.542764	0.705335	0.861905	1.02073	0.93996	0.99609	0.56702	0.617479	0.579306	0.610102	0.647119	0.782045	0.897865	1.01763	0.989249	0.99609	0.025433	0.0541324	48.6185	-0.194813	0.418674	0.964242	48.6938	-0.0829518	0.341537
cct5	0.384783	0.38445	0.372225	0.326185	0.405051	0.639081	0.871302	1.01382	1.04925	0.99609	0.384603	0.433784	0.378748	0.352778	0.452123	0.638393	0.921425	1.0063	0.959808	0.99609	0.415173	0.44571	0.488667	0.464293	0.530539	0.670608	0.792158	0.955344	0.868946	0.99609	0.477931	0.529548	0.554517	0.579414	0.652485	0.816465	0.966669	1.05969	1.02823	0.99609	0.000455317	0.0019639	48.7112	-0.0976359	0.361256	0.99025	48.9834	-0.103336	0.387537
cct6a	0.197902	0.222361	0.236223	0.294278	0.448252	0.712566	0.91659	1.04199	1.06783	0.99609	0.171871	0.183262	0.201466	0.264424	0.447086	0.680345	0.9337	1.05523	1.00579	0.99609	0.189952	0.219649	0.247891	0.301795	0.433443	0.620388	0.826721	0.960826	0.911212	0.99609	0.222153	0.234432	0.253792	0.332393	0.482622	0.705275	0.922896	1.00253	1.02633	0.99609	0.0521188	0.0967314	49.744	-0.0887403	0.204434	0.993533	49.5493	-0.0909474	0.170162
cct7	0.218546	0.271843	0.285048	0.271878	0.378556	0.568181	0.842834	0.966703	1.08898	0.99609	0.290961	0.330836	0.3284	0.313874	0.375483	0.515864	0.784922	0.91018	0.922072	0.99609	0.28851	0.332059	0.36026	0.417952	0.478257	0.634539	0.820198	1.02661	0.954396	0.99609	0.281858	0.338643	0.39075	0.40411	0.480776	0.654363	0.875414	0.943521	1.02073	0.99609	0.000740164	0.00293025	48.1329	-0.0880964	0.248393	0.99013	47.6249	-0.0745807	0.300084
cct8	0.3828	0.412357	0.377396	0.388768	0.43013	0.582289	0.81762	0.979319	1.06574	0.99609	0.369577	0.380096	0.368638	0.383717	0.43057	0.595003	0.946125	1.06183	0.957693	0.99609	0.396967	0.400424	0.406921	0.437365	0.504401	0.610465	0.771059	0.935007	0.878503	0.99609	0.461093	0.474284	0.500564	0.493789	0.554109	0.682075	0.838508	0.956883	1.01872	0.99609	0.00342563	0.0104846	48.4737	-0.08416	0.385522	0.992083	48.2693	-0.128884	0.379196
ccz1	0.246941	0.279707	0.304436	0.415935	0.538794	0.688514	0.759134	0.865999	0.962252	0.99609																																	51.3027	-0.0397674	0.111924	0.995094
cd151	0.855911	0.7741	0.885449	0.888134	0.701509	0.84685	0.933876	1.00721	0.972522	0.99609	0.749817	0.639528	0.736645	0.741348	0.562989	0.745053	0.925585	1.03428	0.948622	0.99609	0.806575	0.816382	0.807379	0.669238	0.688128	0.762704	1.01591	0.933101	0.963772	0.99609	0.678149	0.671167	0.770926	0.724844	0.710426	0.748243	0.912949	0.96799	1.11338	0.99609	0.981086	0.99024		-0.048449	0.823499	0.678067		-0.0788958	0.688775
cd151l	0.94481	0.88871	1.12635	1.21	0.884845	1.04637	1.01304	1.10572	0.9283	0.99609	0.486312	0.437588	0.811308	0.972658	0.759713	0.986628	1.13257	1.01262	1.23939	0.99609											0.498036	0.581044	0.772328	0.753768	0.87104	0.83919	1.14577	0.777053	1.02006	0.99609	0.361144	0.463429		-0.0259406	0.914481	0.0875039	57.8366	-0.587524	0.46195
cd248b	0.374504	0.385543	0.351547	0.339025	0.505609	0.563663	1.01416	1.14609	1.13425	0.99609	0.5381	0.561257	0.516602	0.553894	0.565863	0.793006	0.955796	1.00529	1.02562	0.99609	0.314596	0.340165	0.476578	0.41115	0.660806	0.853311	1.10445	1.28268	1.06515	0.99609	0.347618	0.294962	0.312928	0.39103	0.561514	0.839013	0.872775	1.00557	0.990583	0.99609	0.159201	0.23842	47.7246	-0.198425	0.38897	0.947467		-0.09012	0.53814
cd276	0.516762	0.627984	0.71701	0.586997	0.600924	0.688809	0.74804	0.928707	1.01867	0.99609	0.621821	0.812914	0.928503	0.868404	0.708891	0.834185	0.766143	0.937076	0.92069	0.99609	0.713412	0.755225	0.795415	0.960755	0.942441	0.853079	1.09059	1.10401	1.07017	0.99609	0.479759	0.586772	0.708269	0.723452	0.706835	0.828521	0.899711	0.994768	0.974077	0.99609	0.0524237	0.0972012		-0.0530091	0.610455	0.917745		-0.0227555	0.786392
cd2ap	1.57485	1.6787	1.60574	1.37741	1.05346	1.01981	0.878127	0.98822	0.954693	0.99609	1.15838	1.41071	1.35413	1.29035	1.09518	0.963637	0.90389	1.00191	1.01062	0.99609	1.72802	1.86304	1.90729	1.92319	1.611	1.16556	0.886835	0.960451	0.974905	0.99609	1.48438	1.53905	1.61813	1.45549	1.1825	0.942045	0.781902	0.878133	0.86773	0.99609	0.00359288	0.0109208		0.140069	1.5	0.922004		0.106044	1.30561
cd2bp2	1.33119	1.40147	1.24146	1.06975	1.00222	1.03558	1.00898	1.0911	1.05658	0.99609	1.15756	1.34997	1.23716	1.13484	1.05559	1.09703	1.11606	1.11082	1.04266	0.99609	1.0165	0.985871	1.02881	1.01995	0.962139	0.935663	0.820634	0.919702	0.912109	0.99609	0.986071	1.05962	1.02377	1.03281	0.92878	0.952907	0.874267	0.929817	1.00854	0.99609	1.25716e-10	6.87031e-09		0.068571	1.37054	0.913212		0.00866587	1.5
cd36	0.487002	0.744482	0.820862	0.912297	0.94717	0.62938	1.16961	1.19389	1.15579	0.99609	0.480272	0.55044	0.758101	0.721555	0.764835	0.742114	0.691785	0.858211	0.897567	0.99609	0.349665	0.439068	0.646362	0.618112	0.78922	0.876327	1.16875	1.33241	1.12016	0.99609	0.382764	0.51977	0.778337	0.752093	0.853559	0.796924	0.944313	0.824769	0.99032	0.99609	0.310759	0.412555		-0.0398914	0	0.559308		-0.0142651	0
cd40	0.935527	1.01153	0.732841	0.66461	0.724695	0.799451	0.806766	0.750607	0.952847	0.99609											0.442177	0.590884	0.60127	0.717436	0.725396	0.881024	0.756824	0.907354	0.856436	0.99609											0.000389667	0.00174314		-0.328175	0.803253	0.337108
cd63	1.02801	0.941549	0.899927	0.900934	0.687041	0.846256	0.83912	0.885303	0.900177	0.99609	1.18242	1.26019	1.14676	1.13755	0.83472	0.872298	0.902052	0.955092	1.03114	0.99609	0.852634	1.0375	0.888121	0.851581	0.950708	1.02661	1.14846	1.25667	1.0877	0.99609	0.965648	0.981384	1.12201	1.00369	1.01663	0.921836	1.08317	0.951297	1.00091	0.99609	0.00538299	0.0152749		-0.0430681	0.878434	0.156559		0.229017	1.19646
cd81a	0.992864	1.01095	0.919415	0.913704	0.739244	0.983545	0.868531	0.815807	0.869977	0.99609	1.09108	1.22654	1.21018	1.37303	1.23141	1.04452	1.33744	1.12343	1.18759	0.99609	0.921185	0.882459	0.541418	1.00061	0.769356	0.748035	0.665657	0.607564	0.802097	0.99609	0.973837	1.03536	0.790155	1.05837	0.77235	0.947347	0.919319	1.08341	0.998772	0.99609	0.0324699	0.0664824			0.822026	-7.96632e-09		0.174872	1.20471
cd81b	0.842317	0.965186	0.948465	0.800852	0.768839	0.801474	0.990205	0.969272	1.00845	0.99609	1.04857	1.22097	1.22031	1.08029	0.95349	0.848181	0.953866	0.951245	0.947203	0.99609	0.736274	0.816844	0.867535	0.958136	0.924707	0.902941	0.94308	0.980869	0.926019	0.99609	0.875942	0.998323	1.07751	1.02456	1.02641	0.897271	0.879371	0.900124	1.11258	0.99609	0.137208	0.210543		-0.204974	0.854522	0.557609		0.189674	1.16328
cd82a	0.994706	0.955611	0.935482	0.970986	0.802994	0.831479	0.981791	1.09056	1.03679	0.99609	0.843	0.850638	0.858351	0.760089	0.584796	0.748045	0.784868	0.871544	0.916531	0.99609	0.598347	0.658157	0.695475	0.577565	0.748776	0.872827	0.956336	0.903406	1.06064	0.99609	0.630635	0.575223	0.666731	0.786468	0.78057	0.791764	1.05667	0.877142	1.08482	0.99609	0.000115285	0.00062873		-0.1201	0.91521	0.400776		-0.0320183	0.774889
cd82b	0.747013	0.903014	0.668973	0.761824	0.709466	0.662876	0.652736	0.893082	0.881581	0.99609																					0.42918	0.351568	0.568784	0.555102	0.546699	0.608963	0.803558	0.913614	1.1144	0.99609	0.00191113	0.00641603		-0.038257	0.733678	0.553055
cd99	0.722625	0.755576	0.623934	0.637629	0.504928	0.544528	0.614172	0.954619	0.781946	0.99609	0.769567	0.671731	0.732203	0.668003	0.473216	0.608723	0.754833	0.889084	0.844069	0.99609	1.07135	1.296	1.23224	1.16927	0.849378	0.750031	0.639659	0.862118	0.809204	0.99609	1.00749	1.17384	1.22581	1.00504	0.82327	0.829993	0.804421	0.958697	0.884287	0.99609	8.28004e-13	9.54185e-11		-0.0426961	0.6278	0.55884		-0.0372817	0.656385
cd99l2	0.716757	0.730035	0.72357	0.674206	0.632772	0.652207	0.822046	0.931065	1.03331	0.99609											0.615744	0.527494	0.587013	0.573579	0.680318	0.683029	0.704022	0.791789	0.923311	0.99609	0.738645	0.788571	0.834218	0.801139	0.771671	0.845379	0.803548	0.84443	0.905689	0.99609	0.645017	0.726261		-0.0601883	0.687973	0.932597
cd9a	1.11017	1.13539	1.15149	0.950461	0.936147	0.866256	1.13219	1.04369	1.13946	0.99609	1.02604	1.15976	1.22065	0.874496	0.854372	0.659212	0.691151	0.737205	0.854098	0.99609											0.73114	0.883869	1.05878	0.915185	1.02202	0.849589	1.02062	0.970667	1.02863	0.99609	0.068504	0.120845		0.149056	1.13238	0.327639
cd9b	1.26784	1.50327	1.24135	1.0853	0.969785	0.812987	1.05335	0.969169	0.947586	0.99609	1.33385	1.52145	1.48964	1.09347	1.09094	0.888254	0.791006	0.835473	0.992095	0.99609	0.625337	0.753383	0.85789	0.807513	0.853458	0.892482	0.888018	1.01509	0.967642	0.99609	0.436515	0.534039	0.603237	0.714497	0.695536	0.715934	0.635172	0.927177	0.842692	0.99609	2.58182e-12	2.55978e-10		0.0777746	1.37908	0.791503		0.518081	1.44832
cdc34a	0.295973	0.283775	0.3145	0.298823	0.451525	0.6049	0.712047	0.938622	0.866986	0.99609	0.115936	0.201162	0.247741	0.406977	0.692506	0.805343	0.764363	0.920513	0.900107	0.99609	0.206821	0.286502	0.463317	0.648731	0.777207	0.942782	1.05216	1.06767	1.13946	0.99609											1.81384e-05	0.000132258	48.8618	-0.0517585	0.244726	0.975301	52.3425	-0.05135	0
cdc34b	0.236405	0.366901	0.434916	0.620825	0.840858	0.88126	1.05766	0.998967	1.07898	0.99609	0.238335	0.312719	0.427186	0.479056	0.683368	0.777471	0.870123	0.933931	0.905948	0.99609	0.253134	0.341694	0.444017	0.562031	0.736585	0.90056	0.949939	1.03943	0.978101	0.99609	0.192639	0.2661	0.48218	0.628654	0.843953	0.945302	1.04827	0.908191	0.930737	0.99609	0.585567	0.674509	56.1001	-0.0598659	0.183519	0.979628	54.4354	-0.0382494	0
cdc37	0.484437	0.565605	0.502076	0.549721	0.613424	0.77046	0.874392	0.947415	0.955356	0.99609	0.414454	0.460352	0.488681	0.523644	0.694007	0.85708	0.992925	1.04452	0.989478	0.99609	0.517475	0.53153	0.499102	0.571789	0.697091	0.829339	0.980981	0.997055	0.972289	0.99609	0.51216	0.506283	0.563429	0.582108	0.686873	0.867481	0.951164	0.999447	0.919355	0.99609	0.266658	0.363102		-0.0413285	0.493273	0.982974	55.1843	-0.0608359	0.432397
cdc40	0.685058	0.827185	0.817701	1.03456	1.34335	1.42298	1.46584	1.51273	1.40585	0.99609	0.923984	1.4839	1.10373	1.07777	1.13595	1.30582	1.42346	1.47522	0.845653	0.99609											0.932143	0.907755	0.823226	1.21597	1.54214	1.76112	1.73597	1.37586	1.3299	0.99609	0.335152	0.437489		-0.268124	0.756121	-0.0869684		0.388059	1.24123
cdc42	0.275056	0.299181	0.166839	0.108851	0.227122	0.253327	0.436393	0.49558	0.840201	0.99609	0.497918	0.635988	0.348313	0.278727	0.338195	0.369187	0.641839	0.759064	0.838233	0.99609	0.174246	0.193477	0.197398	0.300568	0.35934	0.454463	0.618384	0.749518	1.00062	0.99609	0.338625	0.391124	0.3393	0.365889	0.414314	0.523668	0.754481	0.858392	0.917563	0.99609	0.00739233	0.0198615	41.2867	-0.0868831	0.214856	0.950547	45.4694	-0.0647158	0.409582
cdc42bpb	0.529228	0.559401	0.470038	0.446344	0.485749	0.575782	0.751419	0.889002	1.04215	0.99609	0.964214	1.09032	0.816967	0.861198	0.668612	1.03487	1.28894	1.17601	1.12017	0.99609	0.512113	0.561045	0.423811	0.471445	0.48515	0.657737	0.774861	0.848356	0.917996	0.99609	0.34146	0.352703	0.343407	0.37475	0.401268	0.527425	0.665878	0.827651	0.816563	0.99609	0.00152919	0.00535386	54.2123	-0.067912	0.49461	0.969272		-0.0530197	0.882069
cdc42l	0.253575	0.279497	0.191585	0.117063	0.192074	0.242187	0.373444	0.542684	0.83308	0.99609	0.226566	0.240821	0.190418	0.1438	0.205341	0.30785	0.528008	0.7341	0.862047	0.99609	0.195903	0.182037	0.167663	0.280116	0.284056	0.383383	0.413759	0.747713	0.878881	0.99609	0.262247	0.289209	0.269826	0.284406	0.329969	0.441144	0.618419	0.803897	0.853978	0.99609	0.00308078	0.00957841	41.2475	-0.0931363	0.204339	0.97478	43.69	-0.0767068	0.181117
cdc5l	0.705395	0.740827	0.712055	0.670117	0.652458	0.866038	0.899366	1.04517	1.03749	0.99609	0.690565	0.878686	0.86423	0.81282	0.775652	0.88978	1.02828	1.12215	0.972186	0.99609	0.941047	0.937188	0.92504	0.809266	0.821013	0.778664	0.848354	0.959395	0.86939	0.99609	1.08563	1.11335	1.07643	0.900344	0.810647	0.833436	0.826345	0.96714	0.911965	0.99609	2.12325e-06	2.23558e-05		-0.0483818	0.695505	0.918438		-0.259298	0.804391
cdc73	0.582991	0.551057	0.617437	0.834505	0.80387	0.811833	0.733034	0.832046	0.876879	0.99609	0.526887	0.640315	0.736295	0.864938	0.913346	1.29751	1.52861	1.32456	1.05718	0.99609	0.445124	0.518467	0.609805	0.718368	0.862323	1.07936	1.17754	1.14649	0.956354	0.99609	0.617875	0.58557	0.802904	1.09453	1.0033	0.921014	0.833034	0.914156	0.910066	0.99609	0.919311	0.949879		-0.0132036	0	0.756593		-0.0501788	0.51814
cdh1	0.27314	0.240314	0.209525	0.219941	0.238166	0.340975	0.495801	0.730874	0.906853	0.99609	0.252076	0.181211	0.16255	0.169018	0.176712	0.301125	0.526657	0.747566	0.921407	0.99609	0.276805	0.253838	0.224985	0.270592	0.316975	0.412149	0.603933	0.745838	0.959577	0.99609	0.303474	0.267002	0.291862	0.280633	0.344079	0.445444	0.646615	0.789809	0.914908	0.99609	8.00732e-07	9.94071e-06	43.659	-0.0792306	0.223587	0.994165	43.7762	-0.0864233	0.173994
cdh13	0.747126	0.746834	0.593655	0.513694	0.476384	0.545489	0.634345	0.811838	0.948109	0.99609	0.80207	0.758754	0.657264	0.529089	0.514764	0.664663	0.824571	0.935256	0.910953	0.99609	0.640865	0.7008	0.629695	0.55812	0.583537	0.611953	0.835755	0.954152	1.00834	0.99609	0.575223	0.528657	0.579555	0.490832	0.540301	0.603601	0.804089	0.777555	0.975946	0.99609	0.0156973	0.036803		-0.0801807	0.603659	0.756801		-0.0660696	0.651518
cdh15											0.26342	0.238176	0.214548	0.266333	0.440364	0.468324	0.732564	0.803653	0.965465	0.99609	0.338979	0.268185	0.360764	0.370359	0.417546	0.53941	0.786665	0.74903	0.764675	0.99609	0.360048	0.308221	0.303199	0.313541	0.494303	0.65104	0.633944	0.735638	0.840309	0.99609	0.0647967	0.115497					47.3936	-0.0559576	0.201274
cdh17	0.42936	0.413048	0.34311	0.329317	0.313945	0.410438	0.573997	0.758557	0.915351	0.99609	0.354229	0.33754	0.302338	0.284273	0.292409	0.39695	0.621253	0.800829	0.956612	0.99609	0.377711	0.328899	0.288768	0.297536	0.337831	0.415404	0.632771	0.758034	0.938072	0.99609	0.396079	0.367065	0.337099	0.339047	0.350358	0.441993	0.618311	0.759204	0.938656	0.99609	0.494897	0.589937	44.7112	-0.0740909	0.360799	0.972259	45.1337	-0.079219	0.304513
cdh2	0.530278	0.450143	0.51122	0.325115	0.302022	0.43325	0.513834	0.769478	0.867977	0.99609	0.419185	0.34304	0.348135	0.321249	0.314789	0.452594	0.606338	0.804368	0.964358	0.99609	0.456079	0.409266	0.294284	0.324385	0.311724	0.387902	0.599661	0.732427	0.767189	0.99609	0.449809	0.340165	0.275662	0.29201	0.285189	0.420853	0.670654	0.799166	0.926741	0.99609	0.296378	0.396442	44.5239	-0.0788411	0.4199	0.88974	45.4234	-0.0752243	0.344616
cdh6	0.131876	0.149054	0.230584	0.194893	0.280273	0.47966	0.640815	1.14287	0.927212	0.99609																																	46.4859	-0.098791	0.170995	0.953681
cdk16	0.223845	0.233957	0.277355	0.213607	0.371293	0.624023	1.01021	1.08448	0.981758	0.99609	0.168574	0.14956	0.207699	0.27391	0.339711	0.580605	0.967931	1.00394	0.947028	0.99609											0.142569	0.188414	0.214852	0.245362	0.39299	0.714198	0.79228	0.989761	0.832968	0.99609	0.492498	0.587737	48.331	-0.141395	0.242544	0.986789	48.2736	-0.114791	0.188858
cdk5	0.138341	0.13672	0.124542	0.144875	0.167105	0.266671	0.557439	0.799393	0.895095	0.99609	0.144172	0.224265	0.170932	0.200522	0.189436	0.278969	0.575214	0.853282	0.856912	0.99609	0.197909	0.215945	0.266326	0.213978	0.262789	0.382149	0.50001	0.767016	0.825145	0.99609	0.183957	0.242783	0.272927	0.347684	0.42401	0.609595	0.70411	0.917788	1.17978	0.99609	0.0112778	0.0282532	44.1442	-0.089314	0.11597	0.994241	44.4112	-0.0949933	0.166946
cdk5rap3	0.773876	0.962761	0.861525	0.757454	0.653155	0.700172	0.795072	0.942936	0.913676	0.99609	1.02998	1.18915	0.980291	0.937328	0.710839	0.731564	0.822069	0.93528	0.861837	0.99609	0.88832	1.13247	0.930726	1.01757	0.911896	0.757744	0.935549	1.12246	0.900768	0.99609											0.232015	0.322897		-0.0650503	0.784682	0.430162		0.0367744	1.10737
cdk7	0.25327	0.236572	0.267435	0.213321	0.244844	0.476514	0.792734	1.0473	1.0799	0.99609	0.154095	0.169534	0.153573	0.163753	0.171219	0.371107	0.723903	0.835007	0.891905	0.99609	0.110527	0.145298	0.211012	0.219724	0.286109	0.487439	0.840006	0.95348	0.993264	0.99609											0.471126	0.568633	46.6761	-0.125043	0.236027	0.987438	45.647	-0.0914006	0.133969
cdk9	0.124073	0.141294	0.182103	0.201296	0.320523	0.522517	0.708132	0.920138	0.871587	0.99609											0.0925928	0.166986	0.232491	0.337703	0.436289	0.625172	0.783977	0.895914	1.00613	0.99609	0.112231	0.168013	0.238742	0.339091	0.446149	0.602252	0.765443	0.896721	0.926932	0.99609	0.000567196	0.00236005	47.2708	-0.0647709	0.0932264	0.989422
cdkn2aipnl	0.689815	0.880827	0.901016	0.933916	0.771443	0.788176	0.868091	0.990203	0.927254	0.99609	0.495337	0.66564	0.924538	1.03153	0.718255	0.786238	0.797866	0.840553	0.842482	0.99609	0.352896	0.533272	0.735268	0.588644	0.74039	0.734218	0.83248	0.894811	0.788682	0.99609	0.3361	0.512127	0.957818	0.990629	0.97763	0.907303	0.84652	0.948263	0.95067	0.99609	0.024796	0.0530229		-0.0632028	0.827639	0.444052		-0.00915418	0
cdnf	1.1675	1.38811	1.21602	1.36905	1.10503	0.951562	0.909653	0.897616	0.875364	0.99609	1.50294	1.56668	1.4301	1.49061	1.18549	1.11243	1.14889	1.07576	1.0262	0.99609	0.641541	0.699912	0.609369	0.856883	0.779201	0.796736	0.770356	0.869127	0.92168	0.99609											3.38181e-09	1.09311e-07		0.352194	1.28517	0.780974		0.0490176	1.5
cdo1	0.508985	0.604851	0.628415	0.608081	0.710893	0.654402	0.767218	0.94787	1.00892	0.99609	0.556057	0.571302	0.668974	0.681405	0.606593	0.767335	0.781398	0.998302	0.957193	0.99609	0.451907	0.500808	0.512706	0.668808	0.681478	0.808647	0.761068	0.980589	0.985565	0.99609	0.498753	0.561893	0.666475	0.603362	0.636522	0.727686	0.814592	0.928997	0.925085	0.99609	0.328849	0.430747		-0.0404849	0.590038	0.938451		-0.0342657	0.59327
cds2	0.285118	0.341618	0.280052	0.281982	0.358126	0.395702	0.589718	0.724799	0.969723	0.99609	0.193838	0.33014	0.254968	0.256184	0.355211	0.333405	0.5473	0.778018	0.75774	0.99609	0.123249	0.178759	0.22714	0.261718	0.355641	0.47802	0.521112	0.839022	0.865041	0.99609	0.262927	0.342954	0.371942	0.433478	0.463549	0.545862	0.735134	0.8903	0.960837	0.99609	0.089371	0.149686	44.9071	-0.0679891	0.290159	0.987496	44.5577	-0.0540396	0.22264
cdv3	2.11972	2.09495	1.86102	1.43465	0.985953	0.71072	0.729547	0.870607	1.00843	0.99609	3.80153	4.10608	3.98145	2.14861	1.84229	1.23656	0.816292	0.985688	0.608139	0.99609	3.10491	2.74158	2.6732	1.84298	1.227	0.994001	0.927052	1.16686	1.17248	0.99609	4.38192	4.20348	3.55492	2.50707	1.37766	1.09412	0.880779	1.02753	0.799923	0.99609	0.596281	0.684175		0.585329	1.5	0.623243		0.661834	1.5
cecr1a	0.783655	0.882702	0.843669	0.811623	0.721983	0.790689	0.832552	0.966796	0.958289	0.99609	0.797147	0.846052	0.895177	0.821648	0.676966	0.822765	0.905655	0.9829	1.01294	0.99609	0.756195	0.859813	0.796142	0.651581	0.676154	0.751237	0.948892	0.95541	0.934979	0.99609	0.790016	0.873828	0.88406	0.851773	0.788172	0.857604	0.921014	0.998347	0.965	0.99609	0.809248	0.862622		-0.0513074	0.805716	0.769028		-0.0504841	0.808745
cel.1	0.0938531	0.128198	0.168052	0.170871	0.215588	0.318649	0.412579	0.592703	0.837404	0.99609	0.0929666	0.104871	0.117754	0.112621	0.146026	0.195746	0.315579	0.527021	0.830501	0.99609	0.133465	0.155668	0.170361	0.180683	0.215066	0.27	0.385997	0.664421	0.902563	0.99609	0.119044	0.133102	0.162191	0.16817	0.253668	0.344912	0.453357	0.652876	0.920249	0.99609	0.0148013	0.0352479	42.5535	-0.0664299	0.115205	0.992597	41.1321	-0.0918968	0.10434
cel.2	0.0777476	0.0827007	0.0827689	0.103452	0.122319	0.174368	0.259934	0.451626	0.76562	0.99609	0.104933	0.130303	0.11837	0.135761	0.144902	0.182334	0.260843	0.435885	0.799808	0.99609	0.0562661	0.076645	0.0750114	0.0946588	0.124885	0.176747	0.271666	0.529277	0.837947	0.99609	0.062482	0.0811451	0.0844231	0.109865	0.13459	0.186533	0.327736	0.500832	0.852634	0.99609	0.012055	0.0297088	40.264	-0.096333	0.0882758	0.996094	40.1736	-0.108571	0.127751
celf1	0.38191	0.431183	0.468225	0.574558	0.784645	1.01817	0.932786	0.931049	0.892221	0.99609	0.238842	0.31761	0.390275	0.607853	1.02365	1.28393	1.434	1.14053	1.0893	0.99609	0.395639	0.428922	0.471989	0.635666	0.709258	0.860917	0.903767	1.02332	1.01251	0.99609	0.415262	0.345083	0.421613	0.444266	0.561537	0.722679	0.810796	1.13779	0.918477	0.99609	0.00578372	0.0162391	55.3675	-0.0759118	0.402504	0.955541	54.5812	-0.175699	0.303573
celf2	1.50928	1.69067	1.57172	1.52508	1.28541	1.40003	1.15201	1.09123	1.00519	0.99609	1.03482	1.10091	1.19691	1.30621	1.44905	1.58606	1.49894	1.19301	1.05258	0.99609	1.76964	1.87558	1.34759	1.80531	1.22648	1.14029	1.00176	1.04185	0.981914	0.99609	1.43602	1.60241	1.52696	1.4725	1.05407	1.06671	1.03115	0.984751	0.966077	0.99609	0.0048086	0.0139216		0.0502393	1.5	0.866731		0.478836	1.31041
celf3	0.720941	0.897009	0.996568	0.997826	0.971824	0.97461	0.865266	0.867376	0.902424	0.99609	0.897255	1.08043	1.3666	1.35008	1.10888	1.05177	1.05426	0.990233	0.994233	0.99609	0.453382	0.467347	0.548261	0.676104	0.736007	0.736418	0.686744	0.865409	0.896294	0.99609	0.866369	0.804165	0.935041	0.942154	0.882179	0.928345	0.776315	0.941284	0.920019	0.99609	4.96661e-05	0.000310838		-0.0791053	0.703447	0.328655		0.036248	1.16613
celf4	0.683867	0.764809	0.801482	0.824087	0.923092	0.944804	0.877696	0.891364	0.875574	0.99609	0.566471	0.667445	0.784091	0.796308	0.88166	0.913661	1.06039	0.993299	0.968804	0.99609	0.730589	0.709391	0.648578	0.769438	0.804242	0.824617	0.776289	0.898076	0.938602	0.99609	0.558772	0.559693	0.666533	0.646485	0.682778	0.73178	0.810037	0.952726	0.890527	0.99609	0.000146487	0.000768838		-0.00961726	0	0.725373		-0.0268507	0.157993
celf5a	1.11199	1.17645	1.28078	1.18779	1.28412	1.37617	1.0332	0.975279	0.926666	0.99609	1.04256	1.26847	1.44106	1.32484	1.23198	1.17709	1.12558	1.02014	0.839681	0.99609	0.976012	0.835057	0.856779	1.05615	1.0194	1.04872	0.829685	1.01064	0.967146	0.99609	0.95494	0.960624	1.10057	0.998973	0.932713	0.953372	0.934718	0.984876	0.942103	0.99609	2.25603e-08	5.06746e-07		0.333902	1.23622	0.750449		0.0376354	1.26172
cep135																															7.51915	7.79572	7.09448	5.06294	1.71183	1.14077	0.921259	0.815102	0.79575	0.99609
cep350											0.482508	0.634396	0.965093	0.525119	0.516605	0.561638	0.476898	0.786411	0.742417	0.99609	0.360696	0.424242	0.738338	0.53263	0.614444	0.799879	0.61964	1.01338	0.9748	0.99609											0.208937	0.296226						-0.058655	0.604826
ces2	0.841388	1.05054	0.949098	0.938333	0.902652	0.905209	0.885277	0.928921	0.956973	0.99609	0.834949	1.01322	1.03263	0.968976	0.924876	0.937701	0.962206	1.00718	0.990347	0.99609	0.734847	0.893809	0.869196	0.952503	0.924254	0.950042	1.00316	0.990131	1.02922	0.99609	0.663231	0.797425	0.839456	0.893842	0.868207	0.903421	0.980776	0.987107	0.960619	0.99609	2.71383e-05	0.000184673		-0.0213092	0.924946	0.160821			0
ces3	0.24014	0.449835	0.703794	0.804226	0.843993	0.845353	0.824476	0.858344	0.910725	0.99609	0.257101	0.440631	0.696687	0.767979	0.894129	0.812374	0.816251	0.904515	0.887381	0.99609	0.208604	0.303863	0.449917	0.651773	0.661524	0.765848	0.849113	0.890108	1.0266	0.99609	0.265035	0.361823	0.554346	0.678049	0.679012	0.788809	0.880097	0.932788	0.929682	0.99609	1.54643e-08	3.67707e-07	59.435	-0.0438037	0	0.835357	59.411	-0.0415168	0
cetn3	0.978902	1.0205	0.923827	0.769123	0.839729	0.714238	0.922785	1.0064	1.0694	0.99609	0.651491	0.644749	0.670936	0.660553	0.634016	0.723701	0.780982	0.959416	0.907454	0.99609	0.572606	0.628948	0.61598	0.655799	0.757945	0.824027	1.06375	1.03765	1.00719	0.99609	0.477598	0.669737	0.590658	0.73353	0.688001	0.873575	0.78738	0.848323	0.754296	0.99609	0.0157791	0.0369457		-0.179181	0.874386	0.35693		-0.0389141	0.647383
cetn4	0.862638	0.991172	0.917338	0.725463	0.689031	0.743066	0.780549	0.856894	0.987652	0.99609	1.21295	1.28197	1.14551	0.863617	0.829981	0.836018	0.934616	0.967971	0.941008	0.99609	0.590084	0.627859	0.571355	0.674515	0.692166	0.794615	0.805875	0.964556	0.852146	0.99609	0.662014	0.681471	0.797718	0.76668	0.742927	0.778717	0.897281	0.810624	0.947591	0.99609	1.67055e-06	1.83725e-05		-0.0614421	0.815738	0.394148		0.271266	1.24746
cetp	0.520393	0.609352	0.811651	0.786736	0.816957	0.927799	0.962659	1.01028	0.982634	0.99609	0.388712	0.48708	0.594664	0.68138	0.752239	0.787988	0.910977	0.959645	0.990047	0.99609	0.4523	0.488881	0.555257	0.652151	0.801172	0.931045	1.05699	1.00172	1.0874	0.99609	0.37893	0.458998	0.609726	0.659412	0.740762	0.816057	0.986529	0.964439	0.968978	0.99609	0.0640923	0.114434		-0.0275687	0	0.946908	59.817	-0.0281272	0
cfb	0.264962	0.30541	0.3585	0.362037	0.433057	0.62677	0.754491	0.873837	0.923305	0.99609	0.26404	0.328247	0.347899	0.398141	0.462446	0.705454	0.976188	1.04018	1.09701	0.99609	0.23404	0.312012	0.31437	0.463283	0.485531	0.641215	0.840528	0.942546	0.971741	0.99609	0.250854	0.296734	0.336538	0.388507	0.469922	0.683502	0.907796	1.03255	1.05431	0.99609	0.974872	0.987768	49.6035	-0.0462077	0.237127	0.992983	49.9017	-0.0923383	0.318966
cfd	0.123855	0.147553	0.137153	0.161651	0.136822	0.216944	0.640362	0.875068	0.947519	0.99609	0.198268	0.503445	0.32478	0.518031	0.222651	0.375856	0.813194	0.932594	1.16513	0.99609	0.10428	0.123684	0.138449	0.158429	0.161435	0.249064	0.842456	1.07903	1.07333	0.99609	0.421578	0.460307	0.499491	0.42074	0.31573	0.43535	0.908726	0.949233	1.05322	0.99609	0.799745	0.85559	44.6552	-0.136733	0.13039	0.992552	45.506	-0.21445	0.353302
cfdp1	1.16638	1.29697	1.04384	0.974069	0.777998	0.828934	0.77005	0.995706	1.03175	0.99609	1.96364	2.34242	1.7215	1.91014	1.22141	1.15965	1.35024	1.08897	1.0344	0.99609	2.07083	1.98809	1.56758	1.74915	1.28928	1.17767	1.0587	1.08129	1.05378	0.99609	2.61681	2.34948	2.11389	2.09642	1.71279	1.65276	1.01792	1.42069	1.11654	0.99609	0.0079734	0.0211441		0.252136	1.23168	0.432286		0.0533872	1.5
cfh	0.618928	0.739795	0.759161	0.789123	0.764021	0.844524	0.885146	0.942052	0.982842	0.99609	0.624736	0.756656	0.800111	0.840187	0.824569	0.88284	1.01155	1.02861	1.02168	0.99609	0.545214	0.625112	0.626648	0.782698	0.783756	0.856372	0.911463	0.946893	0.942626	0.99609	0.706776	0.769524	0.790612	0.891754	0.872705	0.950538	1.05092	1.04465	1.02512	0.99609	0.834662	0.883142		-0.0132214	0.473208	0.933324		-0.0187279	0.208677
cfhl2	0.685628	0.821795	0.990192	0.851354	0.798027	0.875035	0.931095	1.01432	1.03206	0.99609	0.532956	0.656835	0.743631	0.686679	0.698907	0.767208	0.923863	1.01401	1.1409	0.99609	0.487433	0.555063	0.578724	0.555852	0.577286	0.613712	0.689552	0.713322	0.869092	0.99609	0.34447	0.376045	0.425087	0.434563	0.457295	0.68008	0.714424	1.09647	0.639052	0.99609	4.55978e-06	4.16749e-05			0	0.571499		-0.0452601	0.64961
cfhl4	1.21455	1.49582	1.24116	0.961859	0.91897	0.815113	0.954671	0.952827	1.05621	0.99609	1.00924	1.11962	1.14849	1.11011	0.808073	0.933542	1.13531	1.09782	1.08237	0.99609	1.09492	1.19187	1.24431	1.08867	0.907465	0.948017	1.1042	0.944605	1.02704	0.99609	0.868253	0.975729	1.0458	1.14417	1.05061	0.997539	1.24299	1.0091	1.10332	0.99609	0.139017	0.212739		0.389968	1.35518	0.7541		0.0520608	1.09774
cfi	0.611168	0.701314	0.720447	0.727078	0.734875	0.836008	0.832477	0.943168	0.966142	0.99609	0.482842	0.545774	0.596378	0.592445	0.668113	0.798921	0.875556	0.98509	0.989429	0.99609	0.537382	0.620895	0.695063	0.806847	0.798235	0.854089	0.873873	0.957039	0.971558	0.99609	0.552562	0.653384	0.721908	0.776159	0.806196	0.916206	0.959167	0.986068	1.00507	0.99609	0.00683666	0.0185567		-0.0169772	0.600436	0.953529		-0.0337894	0.491588
cfl1	0.239149	0.240304	0.231494	0.322168	0.557791	0.727468	0.868168	0.916591	0.943226	0.99609	0.225152	0.230587	0.236125	0.370969	0.63091	0.80866	1.00377	1.03063	1.02988	0.99609	0.34501	0.276802	0.28947	0.382232	0.563817	0.796311	0.97539	0.967089	1.00333	0.99609	0.309672	0.278013	0.281328	0.363031	0.619772	0.876937	0.973363	1.02933	0.965143	0.99609	0.089838	0.150278	50.7712	-0.0614886	0.174683	0.987608	51.7774	-0.0843426	0.200271
cfl1l	0.350826	0.666415	0.861469	0.807444	0.758517	0.792998	0.786578	0.831059	0.878809	0.99609	0.400896	0.808763	1.05698	1.0526	1.0412	0.964957	1.00246	0.997913	0.976112	0.99609	0.294302	0.487442	0.787786	0.974466	0.924045	0.992485	0.885702	0.94852	0.978464	0.99609	0.277087	0.489553	0.852612	0.979475	0.979272	1.03198	0.905787	0.978791	0.922775	0.99609	0.0328858	0.067132		-0.0147256	0	0.56651	60.9834	-0.612121	0.400893
cfl2	0.474039	0.527676	0.738686	0.844461	0.841816	0.904921	0.937646	0.969435	0.965082	0.99609	0.249512	0.358427	0.595447	0.804338	0.794567	0.869845	0.972476	1.01663	0.984554	0.99609	0.251882	0.302866	0.444094	0.684705	0.74224	0.852566	0.955034	0.931516	1.05825	0.99609	0.286551	0.364003	0.574423	0.791237	0.882543	0.947246	1.03324	0.971956	0.977834	0.99609	0.0406716	0.0790903	62.8819	-0.0332799	0	0.961248	58.2533	-0.0518764	0
cfp											0.788417	0.940407	0.892581	0.813468	0.771788	0.969482	0.993456	1.02978	1.05529	0.99609											0.786923	0.853695	0.940756	0.795645	0.907976	1.03316	1.02536	1.05256	1.00201	0.99609	0.805393	0.859205						-0.208915	0.841332
cgnl1	1.62123	1.81452	1.3504	1.17407	1.04675	1.01731	0.850939	0.950293	0.960752	0.99609	1.02892	1.10122	0.970861	0.868769	0.79296	0.748288	0.810754	0.985658	0.953501	0.99609	0.891914	0.943993	0.864408	0.99937	0.871326	0.918645	0.750922	0.925547	0.925099	0.99609	1.1354	1.1499	1.16137	0.915943	0.831724	0.806266	0.696019	0.781428	0.889235	0.99609	0.0373867	0.074144		0.0999589	1.5	0.832199		0.00643058	1.06942
ch1073-291c23.1	0.157747	0.188009	0.19951	0.211988	0.26323	0.376	0.559999	0.744755	0.94804	0.99609	0.154178	0.204824	0.219267	0.240155	0.289137	0.373554	0.6453	0.894472	0.98513	0.99609	0.158835	0.181263	0.21102	0.235186	0.297829	0.382855	0.614523	0.811436	0.901758	0.99609	0.155553	0.186258	0.222054	0.268877	0.347713	0.451663	0.743083	0.875487	0.979447	0.99609	0.299588	0.400231	44.7099	-0.0683927	0.162012	0.997942	45.6203	-0.0875367	0.194022
CH211-184B9.6-001	0.113281	0.120537	0.20694	0.524663	0.855811	0.955226	1.13537	0.978695	1.05698	0.99609	0.147873	0.184542	0.323281	0.629118	0.963215	1.07243	1.2674	1.14401	1.24229	0.99609																							53.905	-0.12356	0.0934998	0.984461	54.9862	-0.130284	0.155587
CH211-190H2.3-001	0.621415	0.58627	0.63233	0.776362	0.624685	0.81353	0.852223	0.981362	0.967746	0.99609	0.568959	0.438518	0.470205	0.597749	0.405099	0.689849	0.864411	0.951202	1.03972	0.99609											0.660188	0.842027	0.831551	0.94971	0.719238	0.706233	0.85705	0.921891	1.05111	0.99609	0.00418846	0.0123606		-0.0275155	0.605485	0.897837	54.5532	-0.0781614	0.494774
CH211-233G21.3-001	0.556824	0.605491	0.618523	0.722682	0.719041	0.670955	0.899639	0.971721	0.971045	0.99609	0.467313	0.525454	0.606043	0.676189	0.790087	0.856801	0.905939	0.993729	0.992899	0.99609	0.332245	0.383731	0.504831	0.661633	0.762821	0.847562	0.906984	0.979878	0.98411	0.99609	0.600536	0.529149	0.962917	0.781639	0.838682	0.86749	0.91534	0.890947	0.935007	0.99609	0.638779	0.720921		-0.0289343	0.585938	0.922031	61.7941	-0.028203	0.295501
CH211-233G21.4-001	0.539139	0.574592	0.632853	0.730443	0.793935	0.645929	0.887957	1.03158	1.01618	0.99609	0.670052	0.760952	0.831834	0.844784	0.936587	0.861527	0.809316	0.944864	0.919763	0.99609	0.521302	0.560816	0.748809	0.643328	0.650513	0.687222	0.854534	0.906912	0.934034	0.99609	0.455504	0.522485	0.699524	0.63107	0.626797	0.727065	0.878112	0.846196	0.966528	0.99609	0.019891	0.0444154		-0.0245714	0.524365	0.860337		-0.00929999	0
CH211-233H19.8-001	0.218155	0.293441	0.324093	0.322099	0.384933	0.48914	0.642455	0.811883	0.982288	0.99609	0.210942	0.274093	0.337842	0.350838	0.436846	0.498057	0.664827	0.798905	0.956043	0.99609	0.346001	0.379575	0.405109	0.429564	0.477995	0.584466	0.732193	0.867594	0.941733	0.99609	0.406296	0.486375	0.497126	0.450059	0.473383	0.598535	0.739012	0.870017	0.89908	0.99609	5.28486e-09	1.54779e-07	46.9083	-0.0560644	0.252758	0.992383	47.8813	-0.0461723	0.215512
CH211-243O19.4-001	2.1105	2.34517	2.26259	1.73096	1.43191	1.18161	1.02329	1.00588	0.884775	0.99609	2.39429	2.79759	2.56471	2.2355	1.62373	1.52282	1.40515	1.19489	0.932963	0.99609	1.63371	1.92995	1.82481	2.0704	1.65501	1.47512	0.907466	0.97966	0.859045	0.99609	1.75671	2.58432	2.28917	2.83627	1.58207	1.38479	0.843727	1.03055	0.78932	0.99609	0.0522235	0.0968639		0.129684	1.5	0.407169		0.108179	1.5
CH211-271K12.1-001	0.550684	0.548703	0.541421	0.419495	0.404468	0.473487	0.536688	0.661948	0.83044	0.99609	0.264463	0.308645	0.339616	0.310071	0.253145	0.291569	0.320559	0.598082	0.796708	0.99609																							47.6198	-0.0694078	0.489224	0.919815	41.2137	-0.093406	0.285516
CH211-276G21.2-001	0.137061	0.189719	0.202961	0.266738	0.264134	0.443549	0.516003	0.773281	0.94334	0.99609	0.219168	0.26691	0.394706	0.388462	0.340092	0.510269	0.591575	0.695021	0.898224	0.99609	0.166418	0.288291	0.55071	0.769281	0.474128	0.309102	1.71615	0.547216	1.05732	0.99609	0.355862	0.392159	0.523154	0.387644	0.321966	0.523297	0.655954	0.870346	0.944121	0.99609	0.258173	0.353545	45.0789	-0.06233	0.15752	0.989873	46.5354	-0.0442945	0.246755
CH211-276P10.2-001	1.67981	1.6713	1.10699	0.864472	0.642205	0.603865	0.638831	0.712575	0.826557	0.99609	1.85353	2.05732	1.59097	1.15825	1.04371	0.897862	0.896902	0.899692	0.892605	0.99609	2.30327	2.38055	1.85792	1.31509	0.890136	0.764217	0.655658	0.698886	0.826912	0.99609	2.71196	2.65437	2.41028	1.6582	1.15155	0.823643	0.753797	0.904124	0.867465	0.99609	2.45322e-06	2.51053e-05		0.544487	1.5	0.584626		0.579109	1.5
chad	0.302141	0.484515	0.417956	0.846981	0.965942	1.1006	0.990917	1.14474	1.06014	0.99609	0.305634	0.380161	0.446922	0.66412	0.945762	1.03644	1.09443	1.06186	1.01574	0.99609	0.209873	0.32253	0.344697	0.660173	0.925179	1.09678	0.919553	0.983265	0.956074	0.99609	0.210709	0.255106	0.346585	0.449972	0.685414	0.836186	0.922715	1.01998	0.938396	0.99609	0.00159968	0.00555106	56.0145	-0.179211	0.388344	0.939596	55.881	-0.0985308	0.33249
chadlb	0.267857	0.438235	0.73256	0.71799	0.725707	0.770344	0.810184	0.907488	0.928724	0.99609	0.113855	0.369986	0.822631	0.875785	1.05247	0.936044	0.968164	0.920131	1.04591	0.99609	0.191514	0.310385	0.570553	0.769767	0.768107	0.848158	0.886944	0.988916	0.912187	0.99609	0.243878	0.373877	0.665999	0.794377	0.795257	0.89016	0.895233	0.947144	0.913829	0.99609	0.33001	0.432053	59.3906	-0.0268398	0	0.853365	59.4866	-0.132004	0
chat											0.173115	0.203867	0.257662	0.22752	0.282152	0.478294	0.735737	0.898886	0.88351	0.99609	0.149386	0.189887	0.188985	0.181684	0.212084	0.325208	0.528425	0.838409	0.995955	0.99609	0.123865	0.151351	0.18186	0.197112	0.226557	0.312318	0.537165	0.68258	1.06613	0.99609	0.012284	0.0301605					46.8009	-0.0741809	0.182097
chchd2	0.621236	0.717199	0.629094	0.620693	0.452768	0.556914	1.18079	0.823652	1.06832	0.99609	0.537758	0.606764	0.601677	0.476397	0.451491	0.588499	0.759091	0.873828	0.906999	0.99609	0.504916	0.649515	0.821606	0.764754	0.919338	0.795505	0.904318	0.876691	1.18608	0.99609	0.499796	0.552408	0.515373	0.566966	0.531497	0.616285	0.706507	0.880329	0.914105	0.99609	0.324183	0.426531		-0.548446	0.599638	0.795178		-0.0542751	0.531642
chchd3a	1.57831	1.32838	0.852378	0.49731	0.272933	0.401638	0.371056	0.587406	0.82276	0.99609	1.58988	1.53486	1.11779	0.683753	0.423757	0.573896	1.02856	1.06556	1.36124	0.99609											2.18801	1.97863	1.34223	0.9528	0.733932	0.704713	0.755336	0.972766	1.07477	0.99609	0.00537454	0.0152746		0.51668	1.5	-0.0531641		0.544756	1.5
chchd3b	5.91772	5.48436	2.99452	1.57665	0.92124	0.802671	0.754199	0.885607	0.936494	0.99609	6.55975	7.16462	3.62693	1.85782	1.02486	1.28497	1.24776	1.24497	1.20118	0.99609	4.75391	4.53145	2.18019	1.31809	1.01359	0.955192	1.05287	0.87243	0.884573	0.99609	1.9652	2.01334	1.2116	0.849153	0.58571	0.587346	0.550086	0.741033	0.674102	0.99609	1.01282e-05	8.1719e-05		0.59977	1.5	-0.0479392		0.0636655	1.5
chchd4	0.612702	0.568618	0.579379	0.569632	0.596014	0.54847	0.803616	0.886765	1.0026	0.99609	0.612336	0.651591	0.711507	0.536628	0.676758	0.655594	0.58452	0.888327	0.768656	0.99609	0.482252	0.522888	0.731916	0.628464	0.841405	0.866933	1.02936	1.18944	1.2347	0.99609	0.525292	0.480412	0.679626	0.539932	0.643536	0.692027	0.792244	0.863751	1.03266	0.99609	0.00602213	0.0167313		-0.0623886	0.573899	0.961471		-0.0342021	0.626509
chchd6a	1.92919	1.62593	1.28701	0.986025	0.657222	0.808031	0.741289	0.837334	0.885038	0.99609																																		0.547974	1.5	0.700888
chd1l																															0.15853	0.19996	0.313427	0.325156	0.438118	0.539452	0.641108	0.956556	1.08966	0.99609
chd3																					0.855275	0.898219	0.830847	0.723416	0.654202	0.681563	0.716545	0.944888	0.877443	0.99609	0.774562	0.691656	0.787326	0.686087	0.685941	0.755288	0.715788	0.810272	0.799164	0.99609
chd4a	1.04419	1.21378	1.02574	0.874361	0.744397	0.736476	0.745085	0.919136	1.03158	0.99609	1.11826	1.2911	1.14881	0.946018	0.85872	0.8142	0.947636	1.01433	0.950381	0.99609	0.835669	0.913262	0.820584	0.814482	0.829351	0.885634	0.996084	1.07862	1.09807	0.99609	0.981926	1.04123	0.989239	0.932895	0.814143	0.833633	0.922588	0.968296	0.96268	0.99609	0.000268815	0.00128725		0.140413	1.12899	-0.0478297		0.224932	1.20468
chd4b	0.775402	0.851451	0.762852	0.795985	0.681584	0.878243	0.86647	0.981577	1.01573	0.99609	0.802847	0.855872	0.91368	0.788119	0.745745	0.863339	1.06827	1.03025	1.06217	0.99609	0.764827	0.812597	0.881531	0.808309	0.765095	0.809179	0.879467	0.894005	0.974067	0.99609	1.02156	1.08685	0.98545	0.994572	0.858074	0.903602	1.00451	1.03079	1.02111	0.99609	0.137766	0.211313		-0.0312931	0.781128	0.799199		-0.237824	0.821253
chd7	0.903129	0.852488	1.07749	0.881325	0.778894	0.648552	0.726277	0.984723	0.85801	0.99609	1.03741	0.987516	1.04208	0.82276	0.728723	0.795367	0.838656	0.943523	0.743378	0.99609											0.292129	0.370642	0.357311	0.351745	0.421013	0.554666	0.655115	0.874282	0.871073	0.99609	9.9291e-10	4.04878e-08		-0.087509	0.856571	0.115118			1.5
chd9	0.748584	0.961529	0.886509	0.759747	0.761631	0.738834	0.890248	1.01778	0.928383	0.99609	0.790703	0.819019	1.09041	0.731682	0.999774	0.859429	0.968359	0.875229	0.796315	0.99609	1.47358	1.65357	1.6654	1.84716	1.62659	1.47893	1.1008	1.20615	0.84082	0.99609	1.29986	1.49975	1.94066	1.5234	1.243	1.20272	0.924985	1.05871	0.884758	0.99609	6.60139e-13	7.95585e-11		-0.271603	0.809472	0.547585			0.537304
chdh	0.0891984	0.086698	0.137061	0.136166	0.158042	0.221024	0.321052	0.546883	0.887846	0.99609	0.103482	0.10821	0.104884	0.116677	0.144463	0.182094	0.279337	0.473105	0.887413	0.99609	0.103609	0.113403	0.141162	0.182211	0.173066	0.249274	0.353459	0.553124	0.891682	0.99609	0.108627	0.154817	0.192344	0.200219	0.238752	0.26369	0.356602	0.595855	0.990737	0.99609	0.0106279	0.0268535	41.4573	-0.0957527	0.114393	0.994596	40.7212	-0.115713	0.118663
cherp	0.29691	0.352824	0.468178	0.500975	0.396754	0.488054	0.601053	0.817331	0.887412	0.99609	0.338971	0.452336	0.492423	0.531413	0.478399	0.573301	0.70591	0.84279	1.00619	0.99609	0.364624	0.406186	0.45612	0.48517	0.471966	0.544374	0.639432	0.83369	0.890877	0.99609	0.276158	0.341193	0.483411	0.439492	0.455525	0.540984	0.688347	0.808568	0.909187	0.99609	0.798251	0.854682	47.4031	-0.0496132	0.369068	0.94766	50.7189	-0.0469159	0.424659
chia.1	0.36045	0.699054	1.08846	1.09239	0.918897	0.953146	1.00749	1.00335	1.00172	0.99609	0.248934	0.539538	0.928363	0.982173	0.877054	0.88461	0.905011	0.962933	1.05069	0.99609	0.241319	0.474988	0.779334	1.07206	0.940426	0.931653	0.971817	0.976894	1.06128	0.99609	0.219011	0.393278	0.7051	0.779	0.767084	0.853707	0.879984	0.963756	0.944282	0.99609	0.00419501	0.012368	60.741	-0.656824	0.360448	0.94365	60.6832	-0.150335	0.191042
chia.2	0.196502	0.315114	0.747322	1.06485	0.915731	0.931077	0.968681	1.0418	1.01358	0.99609	0.168212	0.280327	0.637465	0.843076	0.829122	0.85531	0.848594	0.918418	1.04013	0.99609	0.224974	0.349276	0.706689	0.934908	1.02835	1.05945	1.19214	1.08872	1.1573	0.99609	0.231408	0.319666	0.652921	0.822529	0.861984	0.856711	0.960565	0.940803	0.958845	0.99609	0.393571	0.496034	58.667	-0.173587	0.197913	0.975212	58.0261	-0.0721062	0
chia.6	0.808651	0.966264	0.900439	0.907439	0.765663	0.827857	0.932528	0.949167	0.975502	0.99609	0.492835	0.774213	0.858722	0.848756	0.802298	0.813348	0.914812	0.943324	0.969666	0.99609	0.500859	0.743362	0.789871	0.907743	0.817721	0.939861	0.938755	0.96946	1.0801	0.99609	0.558062	0.810138	0.937537	0.906798	0.843108	0.94593	0.930019	1.00733	0.954962	0.99609	0.112967	0.180048		-0.0202572	0.865356	0.442226		-0.0167915	0
chid1											0.203923	0.208062	0.268967	0.343393	0.639097	0.708597	0.62429	0.754541	0.917042	0.99609																											50.3844	-0.0356855	0
chkb	0.307928	0.454311	0.540585	0.580282	0.600299	0.616321	0.765347	0.809198	1.05437	0.99609	0.253872	0.411198	0.497429	0.762928	0.68188	0.797512	0.865187	0.979792	0.930067	0.99609	0.310538	0.367427	0.6244	0.565156	0.652969	0.769812	0.94858	1.01792	0.9669	0.99609											0.455967	0.554851	55.3825	-0.0278397	0.262584	0.917819	57.3058	-0.0349833	0
chl1a	0.733983	0.619748	0.511098	0.426654	0.443716	0.479571	0.617356	0.667877	0.916257	0.99609	0.607497	0.804531	0.791287	0.677741	0.956668	0.923859	0.972728	0.965614	1.05536	0.99609																								-0.0797658	0.541812	0.781638		-0.0190537	0.57879
chm	0.120512	0.184233	0.319262	0.37302	0.43703	0.842054	1.24389	1.36029	1.25608	0.99609	0.126474	0.137749	0.153089	0.212169	0.230449	0.597775	0.677951	0.900571	0.975061	0.99609	0.394103	0.428529	0.361151	0.421024	0.449397	0.605643	0.72792	0.854004	0.988993	0.99609	0.175159	0.266115	0.307959	0.385523	0.435847	0.658791	0.835913	1.09034	0.974857	0.99609	0.0672825	0.119047	50.2152	-0.134308	0.229787	0.858229	47.1622	-0.0717996	0.0982574
chmp1a	0.972551	0.963094	0.742495	0.626856	0.596444	0.623331	0.656264	0.762391	0.767658	0.99609	2.50542	4.02314	2.526	1.61205	2.09291	1.07784	1.12635	0.941113	0.902105	0.99609	1.09377	1.0513	1.10176	1.10827	0.902168	0.8651	0.732264	0.933556	0.881236	0.99609	1.51071	1.99105	1.69543	1.49737	1.23182	1.08607	0.867234	0.939874	0.812852	0.99609	0.655718	0.735653		-0.119436	0.742886	0.264673		0.657671	1.5
chmp1b																															0.395603	0.465282	0.371076	0.500027	0.451689	0.567104	0.436994	0.543743	0.723176	0.99609
chmp3	0.198925	0.315228	0.450596	0.486486	0.465797	0.577117	0.742955	0.925763	0.966405	0.99609	0.349825	0.541753	0.733577	0.811837	0.647991	0.805316	0.876806	0.990967	0.987522	0.99609	0.383791	0.566903	0.791449	0.874601	0.868497	0.886188	0.94364	1.04199	1.00964	0.99609	0.279471	0.415485	0.557673	0.603194	0.587277	0.661182	0.790009	0.860427	0.980921	0.99609	0.446008	0.54527	51.0551	-0.0386074	0.193621	0.958988	61.7202	-0.0257786	0
chmp4c	2.34911	1.88664	1.47453	1.12964	0.984485	1.29699	1.17661	1.15873	1.21745	0.99609	3.75107	3.53964	2.29878	1.53485	1.31031	1.52354	1.44749	1.25186	0.886457	0.99609	2.45277	1.93918	1.51238	1.12075	1.08181	1.09933	0.957997	1.00898	0.915638	0.99609	1.93798	1.56874	1.19248	0.935992	1.0921	1.16959	1.04727	1.00412	1.02806	0.99609	0.00259439	0.00833508		0.185859	1.5	0.37224		0.230236	1.5
chmp6b	0.708312	0.786963	0.836836	0.828854	0.720596	0.844335	0.887642	0.923059	0.91507	0.99609	0.665091	0.66422	0.746577	0.789828	0.650267	0.799366	0.955191	1.02413	1.00845	0.99609	0.439265	0.536336	0.574913	0.640768	0.690976	0.730551	0.77109	0.869403	0.940568	0.99609	0.569357	0.703963	0.804588	0.853377	0.851351	0.926909	0.994672	0.975444	0.950347	0.99609	0.0887657	0.148813		-0.0119796	0.737142	0.753361		-0.0664467	0.703167
chmp7	0.280188	0.32721	0.282868	0.238512	0.330533	0.479977	0.665713	0.797354	0.916031	0.99609																																	46.2906	-0.0607817	0.257014	0.983839
chn1	0.152828	0.188265	0.227048	0.284723	0.259596	0.328637	0.582177	0.794212	0.980067	0.99609	0.143954	0.308577	0.256424	0.301085	0.234111	0.305758	0.724983	0.960821	1.02449	0.99609	0.222394	0.226924	0.273857	0.374929	0.43091	0.561562	0.664145	0.848603	1.02316	0.99609	0.112644	0.13935	0.173943	0.214252	0.234683	0.325991	0.50112	0.689655	0.814674	0.99609	0.182378	0.266553	44.7394	-0.0800437	0.194589	0.991218	45.2163	-0.174257	0.246878
chordc1a	0.710552	0.729674	0.703595	0.714094	0.726716	0.965903	1.17832	1.20645	1.19821	0.99609	0.207404	0.286818	0.409356	0.502717	0.606687	0.681544	0.833513	0.997568	1.12459	0.99609	0.289721	0.366906	0.442473	0.50705	0.610716	0.800255	0.874733	0.975054	0.985222	0.99609	0.414085	0.481874	0.593755	0.692225	0.745038	0.873338	0.910773	0.880014	0.996225	0.99609	0.367656	0.469399		-0.117256	0.714851	0.740791	53.1455	-0.0429448	0.110518
chordc1b	0.51968	0.636187	0.606322	0.58718	0.626652	0.646411	0.771702	0.902258	1.00778	0.99609	0.488391	0.698038	0.739766	0.786217	0.723588	0.732419	0.810956	0.919223	0.93059	0.99609	0.478084	0.621552	0.650941	0.711802	0.650128	0.734777	0.774685	0.959086	1.01633	0.99609	0.30158	0.351647	0.44351	0.480615	0.549067	0.707661	0.750013	0.923947	0.958949	0.99609	0.0378605	0.0749155		-0.0468075	0.585476	0.971021		-0.0138593	0
chp1	1.01338	0.997842	0.991051	0.918043	0.711634	0.747404	0.802409	0.951937	0.956075	0.99609	0.809472	0.713775	0.718244	0.712779	0.595039	0.703137	0.818072	0.909585	1.0229	0.99609	0.670508	0.712768	0.642628	0.707361	0.628465	0.68916	0.766107	0.877215	0.924928	0.99609	0.749672	0.793818	0.692499	0.822403	0.743371	0.793837	0.831138	0.928567	0.958745	0.99609	0.0345279	0.0694621		-0.179696	0.883109	0.126593		-0.0483823	0.708613
chp2																					1.51877	1.57735	1.46914	1.28555	0.917404	0.991824	0.740856	0.886064	0.97363	0.99609
chrna1	0.215058	0.207818	0.170726	0.366688	0.73748	0.885825	1.17821	1.10936	1.19268	0.99609	0.179906	0.176094	0.281699	0.305291	0.44464	0.533492	0.710913	0.866888	0.811649	0.99609	0.443208	0.519594	0.479952	0.463854	0.628535	0.766807	0.905691	0.966692	1.0371	0.99609	0.144023	0.173176	0.303719	0.273834	0.473117	0.692272	0.966714	0.962962	0.922608	0.99609	0.531836	0.625947	52.3269	-0.12509	0.186153	0.94409	48.6242	-0.0411134	0.0333479
chrnd	0.417912	0.517832	0.56205	0.665233	0.811753	0.967226	0.88838	0.968428	0.969248	0.99609	0.176068	0.202307	0.296236	0.386994	0.555539	0.725346	0.812811	0.809073	0.904185	0.99609	0.228434	0.329241	0.416689	0.515155	0.803893	0.890057	1.07417	1.1544	1.0743	0.99609	0.146844	0.203986	0.265424	0.410132	0.719335	0.844848	1.00397	1.06261	1.0784	0.99609	0.0186411	0.0420674	59.9273	-0.0362114	0.30796	0.971469	51.2999	-0.0414989	0
chrne																					0.457113	0.50807	0.631548	0.630189	0.622071	0.734738	0.868535	1.24727	1.12111	0.99609	0.210264	0.298468	0.282614	0.463072	0.45709	0.600139	0.648449	0.746248	0.894779	0.99609
ciao1	0.297675	0.361463	0.465341	0.560135	0.611024	0.777451	0.909209	1.01832	1.00237	0.99609	0.316757	0.387361	0.467697	0.490203	0.542561	0.722086	0.878952	1.01396	0.979045	0.99609	0.313045	0.374406	0.473369	0.543292	0.649794	0.763487	0.943938	0.954359	0.989459	0.99609	0.287945	0.347451	0.457594	0.531274	0.616546	0.756392	0.926446	0.947353	1.03616	0.99609	0.448456	0.547252	54.6873	-0.0419449	0.238802	0.987404	52.6381	-0.0502011	0.350027
ciapin1	0.55536	0.727958	1.0229	0.864795	0.813796	1.00196	0.814912	0.912848	0.896549	0.99609	0.632799	0.970577	1.33209	1.1254	0.939652	0.792526	0.825267	0.920968	0.877741	0.99609	0.379593	0.575174	0.897559	0.96414	0.839328	0.807947	0.805266	0.891644	0.925086	0.99609	0.761864	0.849184	1.38513	1.19745	0.923312	0.830157	0.826773	0.908155	0.883022	0.99609	0.989823	0.994038			0	0.400612		-0.370104	0.632789
cib1	0.276129	0.328298	0.480484	0.598366	0.563665	0.82319	0.844253	1.04431	0.934804	0.99609	0.92136	0.957066	0.8013	0.632499	0.543393	0.71572	0.729969	0.883726	0.890911	0.99609	0.253078	0.314777	0.355389	0.441134	0.469744	0.562997	0.743679	0.895585	0.91177	0.99609	0.330426	0.393859	0.481659	0.4634	0.550043	0.706592	0.806018	0.8911	1.04789	0.99609	0.0116749	0.0290013	55.1418	-0.0374044	0.0896362	0.955692		-0.0346382	0.760167
cilp	0.300365	0.372197	0.645005	0.678455	0.660005	0.701637	0.843686	0.91647	0.898361	0.99609	0.311766	0.468644	0.684452	0.670338	0.695073	0.777994	0.938302	0.999418	0.956394	0.99609	0.324054	0.363708	0.507528	0.544934	0.581454	0.649904	0.810185	0.942592	0.903184	0.99609	0.313472	0.400911	0.622238	0.720036	0.768391	0.824108	0.974067	0.975467	1.03577	0.99609	0.711587	0.782923	57.6836	-0.0265263	0	0.909458	59.1982	-0.0303354	0
cirbpa	0.199684	0.142215	0.111389	0.0994277	0.120749	0.187017	0.369427	0.634273	0.91252	0.99609	0.217383	0.195371	0.169029	0.144877	0.162634	0.24159	0.431153	0.675232	0.926551	0.99609	0.25488	0.200782	0.160858	0.167319	0.211021	0.274016	0.455914	0.697122	0.94442	0.99609	0.245898	0.190962	0.176992	0.162801	0.196143	0.255552	0.377558	0.684841	0.781126	0.99609	0.173118	0.254996	42.028	-0.105499	0.128271	0.991476	42.6426	-0.0968464	0.170419
cirbpb	0.315665	0.262825	0.200633	0.19515	0.2418	0.35405	0.485355	0.74719	0.954011	0.99609	0.31024	0.247321	0.214239	0.206891	0.213439	0.353129	0.571546	0.810163	0.996737	0.99609	0.334879	0.280633	0.237548	0.26081	0.325566	0.403159	0.543063	0.739117	0.937575	0.99609	0.332071	0.287	0.270066	0.246544	0.295687	0.36345	0.45921	0.766851	0.840615	0.99609	0.0156777	0.0367732	43.6497	-0.0887843	0.239002	0.985158	44.4781	-0.0951001	0.232339
cirh1a	0.199587	0.268942	0.327849	0.434148	0.556633	0.699103	1.02167	1.04492	1.14398	0.99609	0.116669	0.158088	0.24594	0.249088	0.37736	0.580604	0.782802	0.898658	0.889041	0.99609	0.12347	0.168806	0.262285	0.352515	0.436121	0.601706	0.840558	1.01266	0.925889	0.99609	0.191838	0.258308	0.333123	0.426767	0.542805	0.703115	1.06963	1.07255	1.06501	0.99609	0.918431	0.9496	51.5488	-0.0675218	0.227179	0.961463	48.4956	-0.0569802	0.0796155
cisd1	0.523946	0.633843	0.697287	0.656411	0.65462	0.764303	0.754058	0.866311	0.883243	0.99609	0.49922	0.615675	0.753103	0.773244	0.750756	0.829068	0.955045	1.0064	0.954613	0.99609	0.376293	0.443676	0.589195	0.624868	0.643609	0.786436	0.693481	0.925743	0.888354	0.99609	0.470365	0.515769	0.690289	0.680923	0.725718	0.816403	0.824208	0.915687	0.976289	0.99609	0.0566682	0.103693		-0.0179529	0.515244	0.90732		-0.0220277	0
cisd2	0.31896	0.359495	0.446709	0.472217	0.608041	0.697808	0.802233	0.948391	0.976011	0.99609	0.338198	0.37409	0.456774	0.484859	0.650529	0.699781	0.769541	0.92226	0.87701	0.99609	0.341397	0.389658	0.524493	0.644891	0.780129	0.870752	0.950743	1.18078	1.04997	0.99609	0.466902	0.540913	0.614544	0.661031	0.693726	0.822625	0.910026	0.911153	0.956282	0.99609	1.05636e-05	8.47707e-05	53.4294	-0.0373853	0.248123	0.993947	54.7091	-0.0287208	0.0917658
ciz1a	0.872035	1.05437	0.948406	0.744094	0.699181	0.671756	0.73166	0.949328	1.04186	0.99609	1.15981	1.38741	1.18695	0.984802	0.841629	0.827954	0.865777	1.05222	0.992071	0.99609	0.921128	0.970244	1.06666	0.9731	1.00347	1.05526	1.36394	1.20705	1.0404	0.99609											0.00252672	0.00814728		-0.280107	0.817357	0.355041		0.300431	1.27361
ckap5	0.434635	0.485615	0.494962	0.493503	0.576489	0.702794	0.855627	0.944102	0.931829	0.99609	0.589032	0.66217	0.695505	0.666401	0.81975	0.881354	0.88582	0.970285	1.02824	0.99609	0.388554	0.505623	0.60056	0.716476	0.767211	0.871333	0.893733	1.02724	1.03777	0.99609	0.446051	0.516756	0.564104	0.586132	0.619814	0.675473	0.858465	0.966752	0.934618	0.99609	0.658962	0.738355	54.8976	-0.0438008	0.441117	0.989258		-0.0221524	0.553373
ckba	0.213817	0.239328	0.253402	0.262495	0.500804	0.825493	1.12326	1.16129	1.01569	0.99609	0.209094	0.253188	0.249751	0.283677	0.474925	0.788592	0.936447	0.99207	0.907519	0.99609	0.12874	0.163714	0.186409	0.198245	0.306635	0.706165	0.993874	0.98519	1.00151	0.99609	0.118262	0.166506	0.159572	0.202879	0.329642	0.705033	0.897069	0.9276	0.906254	0.99609	0.000522129	0.00220863	50.3415	-0.128811	0.229327	0.967468	50.1772	-0.0982054	0.222344
ckbb	0.0982268	0.110973	0.146694	0.156474	0.274757	0.626948	1.04201	0.96109	1.06	0.99609	0.123456	0.120073	0.133631	0.131333	0.278512	0.573795	0.840268	0.881303	0.982172	0.99609	0.125377	0.157482	0.182842	0.267582	0.391433	0.793689	1.00845	1.10975	1.12984	0.99609	0.0813294	0.117174	0.16737	0.210536	0.383266	0.822878	0.972701	1.05998	0.928214	0.99609	0.00240499	0.00781658	48.208	-0.157184	0.126361	0.991109	47.707	-0.0949272	0.0981655
cki	0.350475	0.343002	0.372569	0.441299	0.604793	0.745837	0.866878	0.939515	0.953394	0.99609	0.326594	0.351015	0.402192	0.491132	0.623394	0.778359	0.945276	0.969925	0.938981	0.99609	0.34984	0.361407	0.410248	0.485013	0.658918	0.802923	0.847971	0.895762	0.941739	0.99609	0.411427	0.428572	0.506647	0.587333	0.731824	0.865188	0.870093	0.959309	0.91759	0.99609	0.00793971	0.0210758	52.6651	-0.0473755	0.28922	0.994506	53.4136	-0.0512486	0.296998
ckma	0.173555	0.178847	0.182704	0.179546	0.314744	0.780381	1.07007	1.08155	1.01221	0.99609	0.148921	0.15659	0.146729	0.145832	0.268062	0.689538	1.13875	1.02963	0.989844	0.99609	0.139365	0.145668	0.157744	0.175011	0.258909	0.603558	1.01989	1.00875	1.03545	0.99609	0.137644	0.154926	0.165068	0.180368	0.264372	0.588048	0.928354	0.946319	0.950446	0.99609	0.00398285	0.011857	48.9451	-0.178111	0.177112	0.99137	48.2982	-0.198945	0.154951
ckmb	0.136853	0.158321	0.165633	0.184658	0.389373	0.846567	1.1417	1.0397	1.07688	0.99609	0.137425	0.149389	0.155136	0.164644	0.35304	0.837279	1.06953	1.03203	1.0782	0.99609	0.136847	0.147614	0.15734	0.188435	0.346967	0.762198	1.20075	1.09952	1.12219	0.99609	0.119745	0.142069	0.153792	0.189004	0.328578	0.706784	1.16417	1.03904	1.03814	0.99609	0.818927	0.87049	49.6882	-0.168652	0.153609	0.982502	49.4413	-0.1745	0.145622
ckmt1	0.261116	0.347563	0.548429	0.641149	0.865206	1.09644	1.10304	1.10288	1.0266	0.99609	0.224653	0.333341	0.47611	0.577558	0.800835	0.901004	1.02575	1.02114	0.939521	0.99609	0.238614	0.326962	0.48034	0.607613	0.739807	0.949512	0.961189	1.01261	0.946433	0.99609	0.243847	0.315043	0.471214	0.715363	0.887165	1.03236	1.07201	1.12425	1.03807	0.99609	0.985468	0.992206	56.8616	-0.0694149	0.233203	0.950175	55.9691	-0.055842	0.136394
ckmt2a	0.335555	0.371115	0.415218	0.424546	0.486438	0.715941	0.753752	0.815331	0.898443	0.99609	0.421182	0.510369	0.596121	0.534068	0.597679	0.710121	0.828754	0.889757	0.934227	0.99609	0.309552	0.41209	0.578585	0.445376	0.50658	0.704369	0.788458	1.00227	1.01405	0.99609	0.389068	0.475388	0.595736	0.64892	0.63721	0.774634	0.949715	0.980412	0.978806	0.99609	0.0910003	0.151553	52.0058	-0.0333598	0.237035	0.975066	59.1129	-0.0285012	0.410551
ckmt2b	0.38039	0.717524	1.13254	1.15555	1.12627	1.17082	1.17281	1.04193	0.980665	0.99609	0.299625	0.698599	1.00614	1.07015	1.25463	1.01133	1.02169	0.921782	1.19637	0.99609	0.300317	0.632427	0.92507	1.08261	1.23685	1.15973	1.39475	1.22961	1.11173	0.99609	0.262373	0.482374	0.810843	1.09385	1.01174	1.17178	1.08105	1.1365	1.03698	0.99609	0.0106367	0.026863	60.7934	-0.636043	0.380388	0.795369	60.692	-0.718351	0.299622
clasp1a	0.399633	0.560543	0.69349	0.692709	0.714392	0.733517	0.909425	0.958643	0.898139	0.99609	0.498711	0.71396	0.763145	0.734382	0.799458	0.737452	0.841535	0.916296	1.02425	0.99609	0.372447	0.514355	0.588123	0.817893	0.853777	0.908334	0.928599	1.02984	1.07739	0.99609	0.425643	0.584061	0.725428	0.862909	0.856439	0.963526	0.923199	0.988344	0.961064	0.99609	0.000666586	0.00270358	62.3398	-0.0216376	0	0.910445		-0.0152957	0
clasp2	0.379852	0.645852	0.726211	0.659937	0.645231	0.709249	0.809589	0.89712	0.911525	0.99609	0.260849	0.487529	0.642594	0.571975	0.591729	0.65121	0.67445	0.959456	0.888446	0.99609	0.412288	0.590595	0.711871	0.856265	0.886977	0.976781	0.998492	1.0877	1.10009	0.99609	0.307527	0.416055	0.63943	0.630176	0.698377	0.909361	0.819967	0.945667	0.984056	0.99609	0.00073489	0.00291591		-0.0171231	0	0.817646	56.7724	-0.022919	0
cldn1	0.519922	0.717209	0.548475	0.730258	0.791683	0.617918	0.824752	1.04197	1.08644	0.99609	0.350466	0.472785	0.510924	0.465832	0.547182	0.544618	0.619968	0.790651	0.906307	0.99609	0.470999	0.625754	0.750042	0.732424	0.841264	0.835886	0.987889	1.13727	1.19497	0.99609	0.575531	0.663874	0.77792	0.718828	0.729143	0.719071	0.924224	0.747772	0.865567	0.99609	0.0320293	0.0657326		-0.492335	0.654244	0.812389	50.6542	-0.0411974	0.430759
cldn7b	0.341856	0.39048	0.40142	0.442607	0.520845	0.551866	0.762907	0.875727	1.04916	0.99609	0.23781	0.275549	0.337053	0.409182	0.474194	0.496081	0.786717	0.827192	0.901239	0.99609	0.414932	0.435742	0.442872	0.446812	0.525361	0.704814	0.864069	0.922118	1.02929	0.99609	0.278151	0.327788	0.413292	0.433	0.552386	0.534692	0.752736	0.81767	1.12992	0.99609	0.319134	0.420829	49.8113	-0.0517653	0.368109	0.982313	49.4453	-0.0408384	0.182622
cldni	1.38487	1.09198	1.69121	1.6033	0.785235	0.986306	0.766844	0.901237	0.662155	0.99609	0.286229	0.308351	0.341512	0.366495	0.294407	0.522004	0.624681	0.916526	0.857003	0.99609											3.47884	3.68383	3.44291	2.63595	1.39417	2.74675	1.43255	2.54278	2.72986	0.99609	3.62974e-07	5.14472e-06		0.274985	1.44193	0.613101	46.6788	-0.0637207	0.294805
cldnk																															0.328429	0.44837	0.697176	0.809204	0.827137	0.785297	0.956892	0.962676	0.970472	0.99609
clec14a	0.622905	0.660688	0.614348	0.701074	0.663018	0.813943	0.79695	0.840877	0.894446	0.99609	0.685583	0.635353	0.731194	0.846583	0.841071	0.895167	0.979168	1.02938	0.975554	0.99609	0.389501	0.479401	0.496361	0.625375	0.624608	0.7596	0.714358	0.870273	0.848191	0.99609	0.488707	0.553363	0.682255	0.730727	0.64979	0.684024	0.913565	0.88218	0.925572	0.99609	0.000793352	0.00310832		-0.0178026	0.57646	0.924437		-0.0211805	0.59293
clgn	0.236407	0.250516	0.218751	0.216439	0.224408	0.258296	0.404569	0.663829	0.972828	0.99609	0.189384	0.239984	0.22983	0.23188	0.269692	0.325056	0.513405	0.781714	0.980104	0.99609	0.258278	0.276676	0.329828	0.307574	0.361491	0.44638	0.659655	1.01958	1.10302	0.99609	0.187509	0.195266	0.233387	0.272305	0.313327	0.362528	0.540463	0.695221	0.93563	0.99609	0.0347491	0.0698539	42.3622	-0.11057	0.227438	0.996315	44.0485	-0.0892259	0.219101
clic1	0.113626	0.126475	0.136858	0.170012	0.235159	0.405267	0.712314	0.898839	0.933753	0.99609	0.104581	0.122414	0.147933	0.170235	0.239047	0.381182	0.667116	0.83388	0.916002	0.99609	0.15079	0.177731	0.193286	0.25347	0.292121	0.408509	0.589872	0.815633	0.954262	0.99609	0.144137	0.151096	0.198544	0.222304	0.270981	0.360094	0.582665	0.714943	0.909723	0.99609	0.000283204	0.00134161	46.1312	-0.087466	0.111042	0.997577	45.6795	-0.0739733	0.0947782
clic2	0.0626702	0.102082	0.0637273	0.0770963	0.198845	0.406887	0.661439	0.810357	0.878308	0.99609	0.570257	0.7708	0.705956	0.583175	0.648531	0.671609	0.981928	1.03469	0.981995	0.99609	0.435517	0.448112	0.438197	0.447249	0.496174	0.685879	0.787845	0.937564	0.962523	0.99609	0.16136	0.184939	0.221356	0.23284	0.297138	0.565314	0.925736	0.964403	0.883989	0.99609	0.976652	0.988398	45.5272	-0.0736377	0.023469	0.989205		-0.155498	0.655753
clic4	0.196709	0.212171	0.196534	0.23027	0.302958	0.520214	0.849185	0.972763	1.02275	0.99609	0.246217	0.283801	0.286704	0.288909	0.34604	0.553099	0.834666	0.927567	0.983618	0.99609	0.264263	0.262676	0.284013	0.330459	0.403184	0.526707	0.830954	1.00422	1.06442	0.99609	0.236181	0.242804	0.269643	0.324188	0.389364	0.490551	0.743459	0.832859	0.96995	0.99609	0.399027	0.501362	47.4495	-0.1064	0.199671	0.999225	47.8439	-0.0873074	0.261102
clic5a	0.282235	0.307524	0.289294	0.264919	0.363765	0.540456	0.719895	0.824669	0.864033	0.99609	0.27676	0.261153	0.310265	0.307908	0.451787	0.667098	0.869629	0.959641	0.966956	0.99609	0.272261	0.286844	0.348436	0.418569	0.457757	0.584417	0.717535	0.880127	0.990181	0.99609	0.275043	0.330546	0.347107	0.354474	0.38464	0.571111	0.670848	0.826929	0.835993	0.99609	0.121328	0.190963	47.5111	-0.0521	0.236317	0.977189	49.5307	-0.0735261	0.258711
clic5b	0.374438	0.366837	0.32137	0.337037	0.342057	0.504828	0.699232	0.862105	0.921079	0.99609	0.549678	0.523845	0.522989	0.428164	0.450027	0.533344	0.814905	0.952485	1.02987	0.99609	0.508394	0.499462	0.481471	0.476692	0.518345	0.57336	0.652049	0.855531	0.99186	0.99609	0.340873	0.346947	0.378993	0.361095	0.393594	0.48861	0.600054	0.773354	0.887098	0.99609	0.318083	0.420069	46.9368	-0.0671566	0.331212	0.984816	49.7624	-0.118881	0.494234
clica	0.190117	0.201491	0.187354	0.233087	0.314663	0.573255	0.817653	0.942299	0.953589	0.99609	0.361852	0.443772	0.463855	0.405155	0.459568	0.712038	0.920933	1.03197	0.921027	0.99609	0.250766	0.252216	0.314777	0.369683	0.465447	0.608813	0.855154	1.01819	1.03978	0.99609	0.168319	0.182799	0.189043	0.235045	0.279734	0.444441	0.803477	0.843933	0.983816	0.99609	0.487422	0.583256	47.8482	-0.0867064	0.176923	0.997083	49.9022	-0.0973649	0.412354
clint1a	0.89412	1.0192	0.900635	0.800718	0.780544	0.730822	0.848613	1.02764	1.02029	0.99609	0.408736	0.745187	0.567486	0.752331	0.872027	0.850795	0.789197	0.860837	0.867972	0.99609	0.810385	0.92366	0.985641	0.91183	1.04197	1.10614	1.22287	1.31191	1.2279	0.99609	0.752111	0.773215	0.820617	0.846417	0.956612	0.967498	1.05172	1.00304	1.00786	0.99609	0.00158637	0.00551431		-0.21627	0.85352	0.491727		-0.0169912	0
clip1a	1.44451	1.31262	0.861703	0.653204	0.496109	0.49767	0.5111	0.667297	0.87005	0.99609	1.60984	1.63639	1.28083	0.756115	0.546817	0.524302	0.600997	0.754205	0.960803	0.99609	1.87289	1.59393	1.39331	0.96878	0.719807	0.550018	0.527181	0.649285	0.835549	0.99609	1.05959	0.958386	0.891355	0.684845	0.60186	0.620592	0.59416	0.788664	0.864753	0.99609	0.78816	0.846442		0.460128	1.44451	0.00961316		0.547864	1.5
clip2	0.860678	0.905778	0.753646	0.727809	0.566633	0.532726	0.587003	0.901267	0.988822	0.99609	1.42714	1.54573	1.37442	1.07683	1.01512	0.911565	1.07751	1.16341	1.13456	0.99609	0.737414	0.851846	0.749268	0.767418	0.837317	0.68081	1.03835	1.08064	0.815578	0.99609	1.14452	1.13948	1.15092	1.07149	0.95661	0.917641	0.862503	1.08225	1.00079	0.99609	0.596029	0.684033		-0.453068	0.704896	0.525466		0.113602	1.48643
clns1a	0.208476	0.253684	0.338761	0.456711	0.496958	0.749384	0.797212	1.02219	0.896886	0.99609	0.185807	0.231608	0.341742	0.42264	0.491346	0.705272	0.802551	0.968021	0.94965	0.99609	0.298414	0.317484	0.379674	0.439828	0.501504	0.643841	0.937884	0.88151	0.966867	0.99609	0.34182	0.399012	0.396165	0.54072	0.581651	0.729404	0.754716	0.895422	0.930632	0.99609	0.0121862	0.0299626	51.8172	-0.0464836	0.126561	0.972802	51.3304	-0.0463613	0.1023
clp1	0.135088	0.176164	0.265017	0.256784	0.313273	0.42875	0.460754	0.766365	0.80762	0.99609	0.125394	0.196697	0.30243	0.218644	0.307131	0.407646	0.459504	0.822634	0.833086	0.99609	0.222072	0.220491	0.357783	0.564546	0.841507	0.899746	1.24413	1.53977	1.31801	0.99609	0.127906	0.162328	0.375037	0.570689	0.810237	0.793511	1.02687	0.746344	0.986347	0.99609	2.32539e-08	5.13621e-07	44.751	-0.0510356	0.140861	0.974744	44.6803	-0.0594302	0.173255
clpp											0.274974	0.420838	0.501588	0.782861	0.699034	0.895999	1.09158	1.04947	0.953224	0.99609	0.40393	0.433683	0.600436	0.751257	0.805086	0.941339	0.967492	1.0031	0.963391	0.99609	0.332679	0.486005	0.506095	0.897506	0.9122	1.01267	1.00341	0.968269	0.936254	0.99609	0.348718	0.450918					57.9184	-0.0462809	0.0318802
clptm1	0.491222	0.642295	0.556541	0.542344	0.475186	0.554974	0.914599	1.01557	1.11522	0.99609	0.15422	0.184966	0.225548	0.230154	0.250749	0.38362	0.561016	0.770235	0.849196	0.99609	0.222103	0.282578	0.385492	0.328669	0.439703	0.564222	0.845994	1.01158	1.13922	0.99609	0.151998	0.218578	0.220112	0.291481	0.35034	0.448539	0.689499	0.884404	0.970695	0.99609	0.548512	0.640423		-0.185195	0.541861	0.944906	44.7977	-0.0605576	0.150973
clpxa	0.839134	0.971073	0.818538	0.688337	0.611282	0.632444	0.781427	1.14623	0.963371	0.99609	1.69433	2.25217	1.74373	1.34824	1.15767	1.09309	0.858715	1.00296	0.835867	0.99609	2.35053	2.04959	1.67678	1.65548	1.33862	1.12837	1.07883	1.08548	1.07099	0.99609	2.31854	2.21507	1.72451	1.60184	1.30836	1.21075	0.941489	0.882005	0.863495	0.99609	0.000336062	0.0015384		-0.344727	0.760135	0.557941		0.103998	1.5
clstn1	0.882778	0.935934	0.808636	0.722856	0.674935	0.759811	0.816607	0.849133	0.940478	0.99609	0.662243	0.790737	0.732843	0.665695	0.698125	0.774777	0.904721	0.989939	0.973962	0.99609	0.766453	0.832636	0.844336	0.907777	0.874343	0.904834	0.939549	0.987854	0.939715	0.99609	0.70402	0.758465	0.819567	0.757277	0.76194	0.826566	0.888452	0.921627	0.973814	0.99609	0.0212567	0.0468337		-0.0348729	0.799354	0.481703		-0.0504191	0.709254
clta	3.17935	2.27952	1.77875	1.36643	0.976106	0.684792	0.647914	0.786499	0.951756	0.99609	3.73627	3.30695	2.89071	2.10341	1.24358	0.975485	1.04873	1.01278	0.937185	0.99609	1.31937	1.20015	1.0914	0.877931	0.726275	0.668889	0.691583	0.835248	0.858143	0.99609	2.04581	1.86537	1.99637	1.52341	1.054	0.921925	0.882234	0.908826	0.908317	0.99609	3.7483e-07	5.27048e-06		0.583247	1.5	0.377601		0.618724	1.5
cltca	0.25564	0.182919	0.195266	0.21951	0.234101	0.364145	0.484939	0.59808	0.822914	0.99609	0.246581	0.277605	0.320933	0.350873	0.427862	0.560284	0.699332	0.801189	0.948259	0.99609	0.227215	0.275665	0.317186	0.361372	0.476402	0.606868	0.776091	0.912372	0.97162	0.99609	0.22035	0.259821	0.310713	0.335334	0.451033	0.598381	0.758251	0.871303	0.955607	0.99609	0.000166406	0.000857258	42.9282	-0.062928	0.192406	0.984628	48.5155	-0.0448188	0.210231
cltcb	0.270787	0.282645	0.294783	0.411142	0.557388	0.650639	0.806861	0.875609	0.971614	0.99609	0.360478	0.310061	0.352157	0.445949	0.586492	0.653579	0.76406	0.826555	0.922161	0.99609	0.278314	0.31676	0.41429	0.462877	0.622557	0.750368	0.881198	1.00757	1.02096	0.99609	0.319145	0.333203	0.376583	0.451603	0.607909	0.704635	0.820329	0.894215	0.965028	0.99609	0.0009876	0.0037077	51.1503	-0.04311	0.170019	0.99431	52.0715	-0.0338808	0.199358
cluh	0.217986	0.234114	0.211457	0.237305	0.268801	0.332496	0.623824	0.851735	1.02053	0.99609	0.24644	0.258914	0.272623	0.24313	0.232051	0.333117	0.591201	0.829761	0.90858	0.99609	0.207904	0.225392	0.259448	0.263287	0.307316	0.398315	0.569785	0.831416	0.886857	0.99609	0.22221	0.239633	0.263393	0.274835	0.331648	0.441145	0.615014	0.821008	0.964544	0.99609	0.0254374	0.0541324	45.0046	-0.0976195	0.219195	0.996408	44.6337	-0.0888904	0.237518
clvs2	1.72509	0.791153	0.577843	0.340892	0.90749	0.743299	0.757557	0.648503	0.995542	0.99609	0.205278	0.204771	0.230642	0.202156	0.235551	0.294919	0.602013	0.883106	0.955494	0.99609	0.24977	0.231612	0.238573	0.284804	0.283606	0.401963	0.609161	0.854919	0.8616	0.99609	0.242607	0.249782	0.317834	0.257579	0.386274	0.52122	0.735583	0.826866	0.96975	0.99609	0.0646559	0.115362		0.218039	1.5	0.182364	44.693	-0.111735	0.205037
clybl	0.193344	0.234358	0.235905	0.275702	0.448953	0.632104	0.799365	1.01268	0.980496	0.99609	0.276977	0.305415	0.331753	0.346319	0.527457	0.704493	0.837128	0.928054	0.813588	0.99609	0.17238	0.19535	0.245056	0.262874	0.375379	0.639691	0.780784	0.933061	0.911902	0.99609	0.319372	0.343237	0.259414	0.329094	0.473001	0.717758	0.761028	0.903745	0.878927	0.99609	0.769489	0.830428	49.1438	-0.0694193	0.187051	0.993601	51.1053	-0.0458516	0.201221
cmah	0.565976	0.493602	0.422647	0.369501	0.424832	0.566129	0.794737	0.84842	0.939931	0.99609	0.254761	0.202223	0.235466	0.273685	0.371221	0.470565	0.741252	0.909334	0.950251	0.99609	0.126469	0.129046	0.165275	0.229575	0.285221	0.470597	0.555022	0.862802	0.863194	0.99609	0.204317	0.237284	0.271293	0.388747	0.582529	0.834492	0.809038	0.910516	0.915666	0.99609	0.0528449	0.0978451	49.7006	-0.0627884	0.448231	0.918656	47.1531	-0.0720434	0.218196
cmasa	0.378287	0.451422	0.407789	0.43613	0.475993	0.577258	0.746099	0.861586	0.981182	0.99609	0.383499	0.453128	0.452641	0.416674	0.50156	0.493812	0.65378	0.792178	0.878222	0.99609	0.316275	0.383976	0.393514	0.465334	0.486634	0.551298	0.739846	0.827557	0.91921	0.99609	0.348859	0.46972	0.456102	0.543054	0.576175	0.701039	0.77634	0.856773	0.951799	0.99609	0.0767634	0.132505	49.8023	-0.0511634	0.396136	0.993181	48.7935	-0.0454661	0.408348
cmbl	0.175677	0.217558	0.375384	0.578499	0.773465	0.880325	0.95978	0.979385	0.98568	0.99609	0.181512	0.244933	0.390346	0.587778	0.74399	0.845018	0.872073	0.978299	0.96767	0.99609	0.259972	0.313448	0.434313	0.673676	0.751618	0.870482	0.917937	0.945359	0.982218	0.99609	0.256533	0.31822	0.483913	0.647689	0.804774	0.890422	0.957853	0.947439	0.965568	0.99609	0.000149831	0.000781904	54.9138	-0.0614341	0.0377281	0.998044	54.9129	-0.0508163	0
cmc1	2.27827	2.28448	1.68756	1.37242	1.32611	1.12277	0.842831	0.963674	1.01945	0.99609	1.93361	1.84277	1.53886	1.51025	1.39958	1.20219	1.11176	1.05395	1.01258	0.99609	1.65296	1.4541	1.22249	1.35068	1.3029	1.04522	0.936897	0.912158	0.926573	0.99609	2.48913	2.25764	2.41479	2.04095	1.75634	1.52986	1.21398	1.34078	1.1521	0.99609	0.712447	0.783706		0.0897199	1.5	0.485584		0.0696492	1.5
cmlc1	2.45395	2.92565	2.63069	2.46186	1.63417	1.32366	0.810745	1.01828	1.01777	0.99609																					1.59012	2.24255	2.03198	1.63422	1.44808	0.977415	0.607915	0.873983	0.723006	0.99609	0.00150446	0.00529206		0.663731	1.5	0.114373
cmpk	0.365022	0.346451	0.376928	0.404276	0.407389	0.675071	0.804605	0.980612	0.935821	0.99609	0.395223	0.358151	0.373091	0.405266	0.429972	0.712457	0.961428	1.08037	1.06277	0.99609	0.528811	0.518205	0.478471	0.507053	0.524267	0.653328	0.731588	0.82299	0.876607	0.99609	0.535268	0.503606	0.50091	0.493563	0.534286	0.669072	0.752308	0.914332	0.95692	0.99609	3.3547e-07	4.87976e-06	49.5248	-0.0675699	0.34847	0.984034	49.2345	-0.123502	0.379929
cmtm6																					0.524709	0.608543	0.545303	0.498307	0.438866	0.513552	0.495957	0.745335	0.81922	0.99609
cmya5	1.17412	1.24418	0.939628	0.747755	0.614177	0.629616	0.67291	0.837401	0.875326	0.99609	1.64988	1.84212	1.33967	1.30013	0.87195	0.982784	0.938153	1.10444	0.967681	0.99609	0.815861	0.850165	0.728215	0.830435	0.754209	0.787546	0.825726	0.893744	0.942263	0.99609	2.41147	2.45733	1.74526	1.36548	0.902061	0.80943	0.757487	0.964864	0.858627	0.99609	0.963916	0.981071		0.102882	1.21245	-0.174192		0.218901	1.5
cnbpa	1.02192	1.1312	0.890015	1.13089	1.06456	0.922725	0.976109	0.945802	1.10003	0.99609	1.04948	1.00719	1.06921	1.07428	1.24287	1.20684	1.15345	1.07176	1.11267	0.99609	1.11283	1.05094	0.931784	1.0611	1.08718	1.08469	1.06722	1.02405	1.00806	0.99609	0.974752	0.997756	0.899385	1.09278	1.00343	1.06918	1.18461	1.01871	1.05116	0.99609	0.702477	0.776122		0.0167797	1.04716	0.111537
cnbpb	1.05899	1.13512	0.904951	0.968174	0.905686	0.874536	0.912849	0.959757	1.0724	0.99609	1.28951	1.30267	1.23182	1.15996	1.28708	1.14645	1.18167	1.13096	1.12221	0.99609	1.01803	1.02177	0.898179	1.15266	1.11538	1.11153	1.11594	1.08638	1.02433	0.99609	1.05974	1.16035	1.07103	1.36774	1.25861	1.28657	1.33828	1.13628	1.10151	0.99609	0.0877823	0.147585		0.033234	1.09727	0.180839		0.0116651	1.32675
cndp2	0.233846	0.298385	0.338366	0.400565	0.643381	0.794324	0.945651	0.983373	1.01262	0.99609	0.233812	0.287214	0.347124	0.410604	0.580796	0.77715	0.950299	1.01115	1.03774	0.99609	0.273775	0.317661	0.39829	0.477762	0.6598	0.828686	0.980017	1.02644	1.01603	0.99609	0.318422	0.373688	0.492418	0.57578	0.752589	0.870852	1.0219	0.957478	1.00782	0.99609	1.70615e-05	0.000125094	52.4384	-0.0634511	0.225598	0.996116	51.9409	-0.0652105	0.240222
cnksr1	0.392759	0.432022	0.438598	0.323197	0.342189	0.418899	0.651159	0.74007	0.800311	0.99609	0.340392	0.418148	0.39971	0.375991	0.42905	0.559726	0.777799	0.943662	0.921867	0.99609	0.291844	0.316268	0.427168	0.490593	0.447504	0.609091	0.68531	0.882285	0.836955	0.99609											0.344514	0.447396	45.9042	-0.0517239	0.367438	0.926315	48.4622	-0.0696953	0.371916
cnn2	1.09979	0.949832	1.2742	1.30239	0.85323	0.837428	0.694042	0.901879	0.784095	0.99609	2.72311	2.17811	2.48326	2.23235	1.10528	1.14297	1.12051	1.0638	0.903884	0.99609	1.2352	1.37948	1.45323	1.56036	1.43215	1.09411	0.670031	0.995696	0.841741	0.99609	1.27577	1.22411	1.55524	1.35476	1.18713	1.12665	1.02173	1.2634	0.892663	0.99609	0.287261	0.386098		0.0333692	1.14682	0.189546		0.615597	1.5
cnn3a	1.46021	1.61204	1.42748	1.24682	1.12816	0.971354	0.910593	1.01663	0.861107	0.99609	1.75461	1.92055	1.76502	1.60945	1.27571	1.28364	1.19634	1.11339	1.04597	0.99609	1.47899	1.54644	1.2591	1.78041	1.54199	1.27632	0.768829	0.909614	0.851589	0.99609	1.08459	1.24866	1.23829	1.2572	1.18549	1.15713	0.908021	1.04336	0.867905	0.99609	0.0436031	0.0834742		0.0702246	1.5	0.917258		0.0534709	1.5
cnnm4b	0.271112	0.317888	0.229172	0.253425	0.343068	0.528465	0.665062	0.812027	0.876425	0.99609	0.216033	0.248685	0.297065	0.303367	0.344941	0.493403	0.653531	0.804218	0.966161	0.99609	0.184942	0.234362	0.286894	0.221498	0.292881	0.431059	0.498957	0.753605	0.857427	0.99609	0.595745	0.478792	0.459519	0.46844	0.52261	0.588642	0.795794	0.854141	0.894325	0.99609	0.26404	0.360277	46.8193	-0.0541484	0.225227	0.977919	46.7716	-0.0566095	0.220404
cnot1	0.520498	0.593578	0.619729	0.502567	0.537848	0.640602	0.86598	0.911266	0.983121	0.99609	0.412953	0.522155	0.529343	0.532409	0.56275	0.602697	0.761649	0.831423	0.963555	0.99609	0.381828	0.44925	0.544317	0.652535	0.737163	0.823813	0.913742	1.07769	1.0135	0.99609	0.391846	0.49909	0.614491	0.677159	0.774637	0.868937	0.927359	0.987022	0.920173	0.99609	5.73558e-08	1.10161e-06		-0.0684271	0.550233	0.954281	56.7373	-0.0365984	0.463101
cnot3a	0.943132	1.09668	1.04985	0.952221	0.906833	0.941405	0.924357	0.941471	0.898537	0.99609	1.19995	1.31192	1.3063	1.19502	1.14328	1.07299	0.939757	0.930256	0.88899	0.99609	0.772833	0.857167	0.847886	1.03069	0.953864	1.01919	0.8457	0.900155	0.944619	0.99609	0.614262	0.683888	0.738797	0.750037	0.773365	0.893238	0.879853	0.939761	0.927914	0.99609	4.3873e-07	6.04079e-06		-0.0699659	0.96161	0.0291466		0.0348236	1.26857
cnot3b											0.523718	0.568445	0.702319	0.736333	0.628964	0.718421	0.707146	0.955187	0.952792	0.99609	0.587976	0.706074	0.800983	0.670677	0.70204	0.880998	0.81224	1.03786	0.907936	0.99609	0.428598	0.418311	0.578213	0.503452	0.505733	0.687045	0.62435	0.987707	0.860518	0.99609	0.943915	0.967084						-0.0346474	0.615547
cnot6a	0.452899	0.815022	0.828426	0.653108	0.634655	0.614661	0.867302	0.744891	0.896263	0.99609	0.27428	0.353856	0.332454	0.319945	0.298937	0.296415	0.406245	0.500635	0.934389	0.99609	0.29847	0.332966	0.401482	0.427287	0.47157	0.652153	0.779964	1.09542	1.04879	0.99609	0.197808	0.339898	0.382501	0.399424	0.349052	0.523467	0.6934	0.866856	0.772405	0.99609	0.0816635	0.139341		-0.0282636	0.666541	0.473079	40.758	-0.145594	0.320578
cnot8	0.213749	0.206634	0.263838	0.327619	0.366604	0.43147	0.603626	0.950467	1.08279	0.99609	0.142519	0.182818	0.203431	0.316136	0.411873	0.549644	0.639748	0.771529	0.921111	0.99609	0.0810216	0.127502	0.213521	0.232288	0.230198	0.362776	0.537356	0.697269	0.769567	0.99609	0.158697	0.191072	0.242414	0.264405	0.304238	0.446967	0.612678	0.857038	0.903566	0.99609	0.0252619	0.053867	45.8904	-0.0874488	0.255906	0.97519	47.8564	-0.0429819	0.0239543
cnp	0.287988	0.277599	0.33438	0.533247	0.713436	0.841758	0.905328	0.952698	0.956618	0.99609	0.257748	0.25706	0.318791	0.521927	0.756315	0.873145	0.95989	0.958144	1.03344	0.99609	0.227221	0.248264	0.301619	0.553169	0.797804	0.88936	1.02204	0.993397	1.02155	0.99609	0.273781	0.264725	0.345826	0.503451	0.751866	0.842154	0.959056	0.92473	0.962829	0.99609	0.643608	0.725291	54.1075	-0.0530286	0.179982	0.988566	53.9664	-0.0688906	0.199178
cnpy1	1.04596	0.995504	0.976042	0.963773	0.801886	0.892545	0.872113	0.964229	0.891276	0.99609	1.05539	1.16331	1.07538	0.927707	0.888672	0.927699	1.01177	1.02246	0.961315	0.99609	1.18936	1.09422	1.13469	1.18088	1.09303	0.980493	0.701851	0.896784	0.848733	0.99609	0.53889	0.555833	0.5347	0.547242	0.462036	0.514242	0.443281	0.760819	0.666524	0.99609	0.0923641	0.153294						0.120082	1.10935
cnpy2	0.737025	0.617566	0.678589	0.732277	0.779188	0.867292	0.907369	0.950984	0.971244	0.99609	0.643337	0.686061	0.779864	0.86291	0.886829	1.07549	1.42034	1.28776	0.85686	0.99609	1.34878	1.28051	1.02786	1.26607	1.3314	1.12443	0.939481	0.929098	1.02216	0.99609	0.765929	0.698131	0.888526	1.01023	1.10425	0.980511	0.787773	1.02573	0.983874	0.99609	0.00169018	0.00580287		-0.0220924	0.652	0.937309		-0.0357176	0.633452
cnpy4	1.87638	1.75164	1.89122	1.56821	1.21895	1.20031	1.11141	1.10304	0.981176	0.99609	1.99933	2.01392	1.83574	1.42562	1.16632	1.10457	1.06584	1.07208	1.12264	0.99609	1.95271	2.05355	1.99351	1.94525	1.68493	1.41663	1.19431	1.27315	1.0419	0.99609	1.56413	1.70206	1.75274	1.71877	1.36394	1.21626	1.00075	1.02871	0.984529	0.99609	0.0131449	0.031876		0.0712441	1.5	0.648898		0.122581	1.5
cnrip1a	0.158324	0.193011	0.447703	0.647543	0.742724	0.819559	0.97915	0.997302	1.0561	0.99609	0.166913	0.245369	0.457487	0.674758	0.804288	0.857327	0.931786	0.991975	1.03541	0.99609	0.182155	0.184412	0.291765	0.464061	0.640644	0.737461	0.824727	0.921282	1.02079	0.99609	0.209483	0.213765	0.33009	0.440391	0.603346	0.796065	0.89295	0.946172	0.959419	0.99609	5.97347e-09	1.68433e-07	55.3416	-0.0572957	0	0.980223	56.0365	-0.0584769	0
cntfr	0.236154	0.296611	0.387569	0.517169	0.699519	0.835553	0.831496	0.962944	1.06008	0.99609	0.220587	0.192917	0.254974	0.497726	0.661507	0.759731	0.911265	1.01365	1.03533	0.99609	0.281836	0.277035	0.30265	0.567443	0.849846	0.91597	1.08712	0.980541	1.03863	0.99609	0.301143	0.324386	0.382352	0.533682	0.796862	0.930891	0.994433	1.00614	1.08113	0.99609	0.000281325	0.0013351	54.4801	-0.0443349	0.0568698	0.984827	52.8195	-0.0579627	0.104874
cntn1a	0.358047	0.375671	0.383244	0.459919	0.541851	0.763387	0.794485	0.90561	0.930641	0.99609	0.194712	0.231457	0.223301	0.343068	0.48675	0.672387	0.675107	0.916789	0.927141	0.99609	0.317678	0.378979	0.404743	0.514069	0.644824	0.767365	0.904621	0.957148	0.922776	0.99609	0.299389	0.316117	0.412278	0.450193	0.57505	0.696482	0.874968	0.93863	1.06901	0.99609	0.0114375	0.0285723	52.8029	-0.0391846	0.280412	0.984002	49.754	-0.0451793	0.080755
cntn2	0.334538	0.412125	0.372722	0.370436	0.40897	0.599753	0.872797	0.969129	0.981666	0.99609	0.236955	0.267309	0.262115	0.267019	0.311901	0.524066	0.772401	0.948066	0.993922	0.99609	0.398988	0.394863	0.407481	0.479374	0.526437	0.661524	0.93178	0.981266	1.03654	0.99609	0.345769	0.393038	0.431288	0.474196	0.531108	0.703594	0.931019	0.989046	1.02038	0.99609	1.2093e-05	9.42724e-05	48.5317	-0.0932156	0.365825	0.994736	47.2562	-0.088024	0.243684
cntnap2a											0.234252	0.248811	0.266968	0.283667	0.389093	0.543334	0.756881	0.816998	0.917752	0.99609											0.3073	0.439649	0.346026	0.522472	0.6883	0.774164	1.01163	1.0548	0.985324	0.99609	1.0702e-05	8.55678e-05					48.0091	-0.0521781	0.187065
cntnap2b	0.279434	0.336581	0.374241	0.420462	0.547162	0.663901	0.784626	0.899529	0.916593	0.99609	0.203429	0.303043	0.391228	0.500067	0.556499	0.771393	0.903054	0.991527	0.996099	0.99609	0.222854	0.3109	0.405735	0.540056	0.640082	0.797925	0.877962	0.930796	0.94461	0.99609	0.31899	0.398693	0.530065	0.581197	0.702224	0.813588	0.938212	0.978746	0.990503	0.99609	0.000973547	0.00366793	51.77	-0.0381536	0.194482	0.996211	53.1336	-0.0470284	0.144234
coa5	1.53376	1.50818	1.59884	1.30714	0.929324	0.862317	0.771442	0.877166	0.922528	0.99609	1.33488	1.54779	1.57799	1.22808	0.945269	0.941727	0.952687	0.996422	0.915689	0.99609	0.428914	0.477695	0.468707	0.498934	0.471485	0.467776	0.344937	0.428792	0.553001	0.99609	1.36402	1.47538	1.48322	1.33028	1.05136	0.948331	0.846344	0.952766	0.942643	0.99609	0.00962567	0.0247697		0.581976	1.5	0.882648		0.565371	1.48689
coa6	5.74593	5.53134	3.9816	2.54671	1.51992	1.08445	0.84394	0.99208	0.98539	0.99609	5.01042	5.41927	3.79252	2.38918	1.44319	1.12776	0.954147	0.947567	0.991789	0.99609	5.52623	4.89654	4.01301	2.95834	1.92317	1.19257	0.822083	0.927841	0.941951	0.99609	3.60898	3.62268	2.81187	2.4165	1.43515	1.05138	0.926357	0.995146	0.933336	0.99609	0.0453229	0.0860504		0.657925	1.5	-0.208126		0.177628	1.5
coa7	0.388455	0.436183	0.585612	0.729415	0.770279	0.911204	0.964707	1.00662	0.990094	0.99609	0.58406	0.681941	0.949491	1.22329	1.148	1.22382	1.29227	1.24341	1.14987	0.99609	0.454977	0.590196	0.717219	1.05371	1.05783	1.03975	1.00561	1.08639	1.0117	0.99609	0.603899	0.720903	1.00381	1.14499	1.22524	1.13557	1.03792	1.05504	1.01321	0.99609	0.416505	0.519016	59.236	-0.037979	0.160447	0.990891		-0.108721	0.580206
coasy	0.537	0.500526	0.459354	0.380177	0.295242	0.372397	0.534375	0.719107	0.84806	0.99609	0.282555	0.331828	0.297525	0.336173	0.304914	0.454984	0.683236	0.796385	0.976807	0.99609	0.874656	0.787362	0.491672	0.71003	0.481342	0.484273	0.589507	0.800434	0.887038	0.99609	0.595342	0.670667	0.594422	0.625182	0.484078	0.549688	0.674895	0.854408	0.890169	0.99609	3.58209e-06	3.42138e-05	44.2316	-0.0741122	0.423988	0.88528	46.2248	-0.0670001	0.287173
coch	0.227021	0.26832	0.281598	0.296664	0.666538	0.92783	1.04933	1.00894	1.10663	0.99609	0.140897	0.142266	0.208479	0.236279	0.4601	0.677244	0.941101	0.969611	0.989726	0.99609											0.150545	0.176933	0.203634	0.296703	0.527496	0.966101	1.06818	1.0878	0.954812	0.99609	0.575624	0.664958	51.6141	-0.144281	0.249226	0.986396	49.6522	-0.0856007	0.131753
cog3	0.45351	0.514886	0.485649	0.435405	0.493183	0.745108	0.818206	0.81627	0.907034	0.99609																																	55.0203	-0.0345609	0.416512	0.922041
cog4	1.54724	1.33035	1.69408	1.09473	1.11566	1.25209	0.971734	1.00253	0.921219	0.99609																					0.322338	0.329002	0.313903	0.312822	0.316704	0.423019	0.643614	0.823169	0.918301	0.99609	3.26694e-08	6.89961e-07		0.577534	1.5	0.750778
cog5	1.58554	1.77366	1.55036	1.1237	0.818567	0.66749	0.797002	0.757259	0.766963	0.99609	2.32782	2.57423	2.28348	1.59353	1.01965	0.833958	0.740028	0.779048	1.01379	0.99609	1.33524	1.33003	1.04214	1.34061	0.977153	0.996312	0.782534	1.00121	0.993407	0.99609											0.0117107	0.0290688		0.578319	1.5	0.742745		0.61104	1.5
col10a1a											0.785327	0.75152	0.498041	0.489372	0.456426	0.667583	0.831656	0.829574	0.895239	0.99609	0.66296	0.849789	0.99824	0.826484	0.887855	0.884503	0.940895	1.00943	1.00219	0.99609	0.633825	0.66736	0.712499	0.795789	0.761665	0.772208	0.991396	0.812776	0.908577	0.99609	4.30383e-05	0.000276876						-0.039879	0.602943
col11a1a	0.388532	0.449589	0.670384	0.759267	0.692753	0.77272	0.851871	0.992757	1.00674	0.99609	0.465167	0.505192	0.728988	0.793589	0.731234	0.846026	0.903469	1.00492	0.974649	0.99609	0.444971	0.474349	0.604572	0.605968	0.658636	0.789702	0.863614	0.898856	0.93236	0.99609	0.531059	0.591423	0.752005	0.794538	0.79543	0.873446	0.930796	0.953886	0.983227	0.99609	0.734843	0.803539	60.3699	-0.0265933	0	0.922391	62.9255	-0.0256869	0
col11a1b	0.266768	0.359003	0.514248	0.565128	0.660243	0.72647	0.782668	0.89141	0.974404	0.99609	0.453617	0.466986	0.707052	0.660085	0.714164	0.75415	0.941311	1.00716	1.0278	0.99609	0.387922	0.449312	0.465416	0.672689	0.690427	0.713108	0.792379	0.848831	0.921931	0.99609	0.219603	0.271958	0.459698	0.559331	0.557137	0.677953	0.868408	0.91996	0.904625	0.99609	0.196209	0.282574	55.4231	-0.0301654	0	0.9819	61.5821	-0.0266908	0.298001
col11a2	0.305901	0.39839	0.816978	0.974377	0.866377	0.796808	0.78006	0.963287	0.931947	0.99609	0.352835	0.541071	1.207	1.3699	1.19171	0.972597	0.944271	0.981736	0.952489	0.99609	0.41303	0.570435	1.09029	1.30063	1.22984	1.06318	0.830334	0.983	0.910481	0.99609	0.519627	0.764025	1.35326	1.70221	1.50644	1.30051	0.939023	1.08143	0.94123	0.99609	0.00578797	0.0162425	59.3723	-0.14799	0.292042	0.781718	60.4808	-0.670058	0.352834
col12a1a	0.435721	0.516758	0.567458	0.606041	0.611512	0.729941	0.856793	0.952058	1.00082	0.99609	0.364797	0.448885	0.503752	0.554073	0.57345	0.725714	0.864344	0.968905	0.991387	0.99609	0.366393	0.444115	0.50156	0.556857	0.628287	0.746613	0.902616	0.958465	0.96915	0.99609	0.358447	0.419375	0.512209	0.557947	0.625833	0.752435	0.918013	0.934756	0.989531	0.99609	0.0749777	0.12993	60.6461	-0.0335739	0.456233	0.981226	54.9466	-0.0393052	0.379065
col12a1b	0.438349	0.48906	0.527687	0.543304	0.549208	0.666332	0.794907	0.908448	0.970146	0.99609	0.39698	0.441539	0.498793	0.530561	0.537282	0.683253	0.811526	0.940046	0.996701	0.99609	0.375052	0.428539	0.458013	0.512085	0.580673	0.692522	0.862818	0.965497	0.984782	0.99609	0.363277	0.418614	0.483659	0.51647	0.562425	0.685841	0.834578	0.894425	0.973211	0.99609	0.0181225	0.0411424	56.5012	-0.03944	0.460507	0.991541	53.7908	-0.0427343	0.417623
col14a1a	0.345718	0.374393	0.416555	0.435596	0.512738	0.629888	0.822535	0.925802	0.99154	0.99609	0.232918	0.252659	0.289394	0.320454	0.395575	0.4927	0.736493	0.865082	0.994333	0.99609	0.259046	0.305929	0.347602	0.416836	0.456394	0.575121	0.716315	0.85757	0.97599	0.99609	0.281813	0.309352	0.347591	0.384529	0.458391	0.621041	0.735295	0.882694	0.933161	0.99609	0.794379	0.851568	50.8737	-0.0510582	0.351277	0.997823	47.6033	-0.0614436	0.236074
col15a1b																															0.383123	0.402902	0.545018	0.630076	0.610159	0.887555	0.748876	0.958956	1.06098	0.99609
col17a1a	1.26753	1.19094	1.04092	0.815114	0.623603	0.744952	0.64158	0.801469	0.919886	0.99609	1.45543	1.52226	1.25004	1.16423	0.849535	1.09357	1.18492	1.12485	1.17749	0.99609	1.13502	1.12762	0.963137	1.03033	1.03332	1.10829	1.0089	1.05621	1.14879	0.99609	1.09541	1.02561	1.2408	1.11335	1.11248	0.839116	0.86966	0.947419	0.99973	0.99609	0.0842225	0.142604						0.0735294	1.5
col18a1	0.375367	0.471719	0.637208	0.704045	0.697499	0.819424	0.873811	0.974298	0.91618	0.99609	0.37688	0.46327	0.613753	0.700826	0.686091	0.835249	0.902132	0.976755	1.00921	0.99609	0.389764	0.482115	0.637953	0.787581	0.841261	0.941538	0.998225	1.01124	1.01039	0.99609	0.352633	0.433848	0.592371	0.711507	0.771347	0.886899	0.928152	0.977231	0.979396	0.99609	0.00258024	0.00829464	59.9725	-0.0268009	0	0.961217	59.4856	-0.0294608	0
col19a1																					3.77535	2.50036	2.43009	1.03037	0.813821	0.588219	0.63677	0.749867	0.928104	0.99609	0.276276	0.427091	0.618046	0.57179	0.74897	0.811862	0.970358	0.929759	1.01187	0.99609
col1a1a	0.700373	0.581609	0.497797	0.628907	0.83137	1.0803	0.871077	0.986747	1.02161	0.99609	0.353236	0.353092	0.349583	0.525528	0.769331	0.930642	1.13053	1.08297	1.09455	0.99609	0.429812	0.416828	0.399174	0.49994	0.757184	0.861008	0.946211	0.944799	0.978203	0.99609	0.354949	0.37479	0.408612	0.505844	0.760355	0.871127	1.00555	1.00953	0.995644	0.99609	0.162591	0.24265		-0.170397	0.601374	0.881027	53.8767	-0.0899633	0.336958
col1a1b	9.7076	7.03327	4.18554	3.6721	1.881	2.66334	1.71229	1.58942	1.4592	0.99609	10.0602	5.72755	4.70845	2.99584	1.35874	2.09521	1.63445	1.85177	0.700642	0.99609	10.6873	5.95049	3.68657	2.13396	1.60793	1.82607	1.05767	1.16106	0.965181	0.99609	13.5309	8.77081	5.82496	3.82222	2.18772	2.69393	1.98105	2.54835	1.83905	0.99609	0.0656566	0.116755						0.803942	1.5
col1a2	1.05866	0.82575	0.68378	0.729016	0.777278	0.859235	0.852046	0.972161	0.966249	0.99609	1.713	1.41367	1.06218	0.88166	0.744148	0.902356	0.888611	1.04829	0.912041	0.99609	2.30745	1.88844	1.30017	1.01827	0.98318	1.01886	1.02671	1.0045	0.900073	0.99609	1.68644	1.41066	1.29981	1.00503	0.991277	0.937358	0.984549	1.02803	1.0309	0.99609	2.60894e-05	0.000180312		-0.0367584	0.820355	0.355838		0.151922	1.5
col28a1c	0.567992	0.690845	0.688672	0.785801	0.856591	0.943765	1.10347	1.03365	1.13361	0.99609																					0.530075	0.587074	0.619805	0.71508	0.787484	0.869808	1.08469	1.10042	1.03261	0.99609	0.219124	0.308192		-0.0325635	0.582598	0.886171
col2a1a	0.408356	0.345109	0.270159	0.284191	0.28682	0.443581	0.781739	0.918036	0.950929	0.99609	0.5769	0.533828	0.439972	0.392394	0.406954	0.521868	0.874134	0.983324	0.989402	0.99609	0.310088	0.315709	0.27196	0.300659	0.344328	0.455488	0.702384	0.874707	1.00852	0.99609	0.279202	0.263893	0.263596	0.279905	0.334969	0.465493	0.781279	0.927498	0.966841	0.99609	0.00225561	0.00741749	46.3591	-0.11776	0.315388	0.97493	47.6601	-0.146434	0.470711
col2a1b	0.347327	0.382702	0.488789	0.633071	0.69008	0.779752	0.856039	0.981078	0.992625	0.99609	0.515187	0.566086	0.823434	0.877134	0.746772	0.852284	1.1806	1.10731	1.00722	0.99609	0.337534	0.441247	0.580595	0.634454	0.711768	0.838612	0.887177	0.950709	0.95616	0.99609	0.266193	0.326375	0.524872	0.653785	0.753834	0.853249	0.970472	0.910241	1.09393	0.99609	0.239069	0.33063	56.8215	-0.0326554	0.0833592	0.989997		-0.0340663	0
col4a1																					0.60036	0.667899	0.825248	0.757461	1.02862	0.990063	1.15333	0.99696	1.09477	0.99609	0.473512	0.555155	0.815045	0.883161	0.959942	0.917778	1.20826	1.06177	1.27953	0.99609
col4a2	0.741152	0.90596	0.916719	0.917072	0.819533	0.796765	0.97395	0.990232	0.887705	0.99609	0.370896	0.399404	0.542858	0.601944	0.476312	0.687392	0.835809	1.01192	0.916701	0.99609	0.56711	0.662736	0.571014	0.71602	0.804282	0.824571	0.935236	0.957399	1.01454	0.99609	0.549143	0.58065	0.677059	0.774756	0.793891	0.802208	0.967004	1.05506	1.03515	0.99609	0.822214	0.873633		-0.00501025	0	0.327421	53.6433	-0.0451829	0.419192
col4a5	0.214345	0.237233	0.250302	0.284935	0.385487	0.564321	0.681546	0.88084	0.870113	0.99609	0.296131	0.310186	0.30737	0.274144	0.346052	0.51646	0.688954	0.895092	0.916989	0.99609	0.391308	0.508114	0.446931	0.52429	0.577369	0.755712	1.08661	0.975536	1.00099	0.99609	0.360882	0.379106	0.436379	0.505586	0.576838	0.788341	0.922327	1.07058	1.03571	0.99609	3.26935e-11	2.16635e-09	47.9097	-0.0505494	0.162567	0.989217	46.9786	-0.0678142	0.277718
col4a6	0.502957	0.605781	0.649198	0.749818	0.701096	0.877147	0.905781	0.999254	1.07964	0.99609	0.518641	0.538113	0.585823	0.67983	0.562227	0.73308	0.871111	1.00668	0.948514	0.99609	0.525237	0.604609	0.609836	0.76642	0.803876	0.770921	1.01985	0.954586	0.944546	0.99609	0.4471	0.475621	0.620269	0.750499	0.740249	0.841745	0.911036	0.961314	0.992109	0.99609	0.259552	0.355067		-0.0252582	0.441432	0.935961		-0.0498533	0.560229
col5a1	0.516537	0.662518	0.798023	0.811439	0.73596	0.793808	0.846637	0.932288	0.959761	0.99609	0.519997	0.633973	0.845352	0.820217	0.712714	0.840137	0.940308	1.03188	1.00275	0.99609	0.499559	0.628661	0.751171	0.851217	0.832507	0.880385	0.972282	0.974858	1.03558	0.99609	0.523862	0.627793	0.831778	0.843206	0.815356	0.865772	0.958465	0.990023	1.00778	0.99609	0.0276877	0.0581508		-0.0150257	0	0.838662		-0.0209408	0
col5a3b	0.328623	0.402543	0.533065	0.579635	0.585909	0.755077	0.783039	0.895929	0.907313	0.99609	0.364479	0.460648	0.534489	0.759645	0.674277	0.796113	0.961756	0.984303	0.989473	0.99609	0.444544	0.523748	0.680314	0.863951	0.844508	0.884712	1.02295	0.945934	1.00272	0.99609	0.47155	0.563322	0.716486	0.875576	0.914154	0.900334	1.03973	0.915766	1.00382	0.99609	4.92043e-07	6.55357e-06	56.2476	-0.026085	0	0.977434	58.9165	-0.0314776	0
col6a1	0.377659	0.435614	0.46214	0.51828	0.674301	0.924207	1.05852	1.14038	1.14412	0.99609	0.494637	0.507803	0.516641	0.526639	0.620796	0.848931	1.11564	1.13677	0.896945	0.99609	0.325399	0.367429	0.432557	0.452205	0.62274	0.752339	0.847557	1.01094	0.84923	0.99609	0.403711	0.477353	0.490893	0.573568	0.785729	1.01243	1.14341	1.07817	1.11117	0.99609	0.528052	0.622599	53.7545	-0.08217	0.419285	0.944057		-0.0946574	0.510007
col6a2	0.31937	0.32133	0.317197	0.38284	0.64637	0.955177	1.04733	1.11205	1.09749	0.99609	0.384725	0.451472	0.406543	0.444182	0.607166	0.817612	1.07642	1.08672	0.950675	0.99609	0.240207	0.277169	0.337975	0.394708	0.56667	0.727033	0.87136	0.981647	0.80083	0.99609	0.320499	0.369711	0.41336	0.495995	0.719459	0.971062	1.07225	1.11076	1.08626	0.99609	0.366711	0.468745	51.7847	-0.130739	0.318605	0.978245	52.0523	-0.0892727	0.41152
col6a3	0.367792	0.421795	0.558075	0.633359	0.707649	0.888152	0.948549	1.04518	0.983833	0.99609	0.358865	0.410559	0.527963	0.600517	0.635531	0.791113	0.897142	0.976665	0.932426	0.99609	0.307003	0.359976	0.44094	0.567397	0.658799	0.793107	0.894022	0.959341	0.911769	0.99609	0.312864	0.372025	0.510506	0.594283	0.698341	0.811687	0.894148	0.95821	0.951657	0.99609	0.0412333	0.0799772	57.6448	-0.0396169	0.277544	0.98395	56.837	-0.0322291	0.199376
col6a6	0.390779	0.447769	0.453741	0.451196	0.529474	0.670654	0.851924	0.948144	1.01995	0.99609	0.361821	0.400667	0.430036	0.440303	0.487629	0.637739	0.862456	0.956008	1.00145	0.99609	0.288755	0.33306	0.374059	0.453587	0.525591	0.673464	0.842344	0.964948	0.944975	0.99609	0.323695	0.367812	0.428958	0.47756	0.535876	0.699033	0.890271	0.969334	0.992168	0.99609	0.00719307	0.0194345	51.6606	-0.0566278	0.415047	0.995324	50.3101	-0.0650231	0.39009
col7a1	0.249658	0.329184	0.493001	0.6337	0.733758	0.897476	0.963485	1.01034	0.990776	0.99609	0.237356	0.281755	0.477278	0.64301	0.6959	0.810315	0.893013	0.941316	1.03751	0.99609	0.287888	0.324052	0.466477	0.654856	0.769012	0.853396	0.959685	1.03067	1.05175	0.99609	0.399344	0.521545	0.720611	0.811083	0.84817	0.884864	0.944343	0.956484	0.888774	0.99609	0.0139356	0.0334719	56.469	-0.0472195	0.0396911	0.995725	55.7381	-0.0419568	0
col7a1l	0.722065	0.847337	1.0223	1.03143	0.970574	1.29263	1.48541	1.58035	0.873381	0.99609	0.7559	0.657276	0.89799	1.17903	0.876108	1.28643	1.50356	1.43317	1.77268	0.99609											0.709937	0.56663	0.593835	0.598406	0.595375	0.724556	0.86146	0.937453	0.945217	0.99609	8.84414e-05	0.000500884		-0.286168	0.722065	0.0465901		-0.320375	0.706588
col8a2	0.575976	0.668766	0.639088	0.633154	0.60043	0.608373	0.725347	0.729851	0.887696	0.99609	1.0676	1.30554	1.13902	1.29208	1.11879	1.17862	1.18279	1.03025	1.13042	0.99609																								-0.0431812	0.621696	0.938053		0.0146661	1.1938
col9a1a	2.11343	1.95437	2.11893	1.69666	0.894524	1.29308	1.08065	1.05571	0.952611	0.99609	1.20628	0.921359	0.950643	0.897895	0.557647	0.588414	0.548695	0.739914	0.772488	0.99609	2.51919	2.01378	1.98433	1.22063	1.26161	1.16776	1.21562	0.932177	0.960473	0.99609	1.97685	2.17312	1.71924	1.2521	0.989383	1.00323	1.03133	1.11684	0.937752	0.99609	0.0505337	0.0943569		0.268179	1.5	0.505536		-0.365339	0.798149
col9a1b											2.24627	1.62849	1.7823	2.39079	0.961869	1.17224	0.944128	0.909454	0.862384	0.99609																												0.603589	1.5
col9a2	1.2772	1.41084	1.44776	1.23752	0.902816	0.974095	0.960457	1.18583	0.934144	0.99609	1.60256	1.6042	1.41144	1.15655	0.899736	0.991056	0.912108	1.05568	0.969551	0.99609	1.13298	1.09687	1.01736	0.9103	0.882231	0.923853	0.930455	0.989319	0.926281	0.99609	1.10592	1.10837	1.17488	1.0281	0.908917	0.951485	0.963234	1.03709	0.965546	0.99609	1.59569e-07	2.65181e-06		0.440769	1.3786	0.82319		0.118331	1.5
col9a3											3.49438	2.83722	3.02821	3.06807	1.08069	1.68963	1.49385	1.38145	1.20872	0.99609	3.9874	3.62352	3.52555	2.02151	1.87311	1.26998	1.45564	1.22335	1.15505	0.99609	3.03204	3.30563	3.62299	2.43231	2.13188	1.75745	1.41158	1.00799	0.864381	0.99609	0.842653	0.888994						0.0895635	1.5
colgalt1	0.421493	0.457956	0.587617	0.476817	0.397676	0.58441	0.697751	0.845294	1.021	0.99609	0.288054	0.351428	0.387669	0.531785	0.510001	0.503178	0.781841	0.806743	0.851407	0.99609	0.194172	0.211273	0.249853	0.294156	0.383184	0.553002	0.791495	0.991458	1.01301	0.99609	0.309163	0.438514	0.527141	0.472164	0.521558	0.704122	0.915756	0.993613	1.11741	0.99609	0.0192395	0.0432272	49.9488	-0.0616857	0.466801	0.939013	51.3919	-0.0306764	0.181019
commd1	0.429252	0.498803	0.437305	0.40713	0.468373	0.572609	0.714162	0.827447	0.98732	0.99609	0.410378	0.466991	0.497466	0.446432	0.479215	0.600654	0.753382	0.861944	0.907343	0.99609	0.506494	0.571289	0.536937	0.602702	0.569545	0.679108	0.79317	0.962782	0.997133	0.99609	0.469333	0.475288	0.5807	0.509166	0.553092	0.63827	0.753183	0.941011	0.832695	0.99609	0.00097978	0.00368879	49.6081	-0.0535287	0.432449	0.981228	51.6521	-0.0431896	0.423012
[truncated: 4,910 more rows]
[truncated: 32 more columns]
