# Supplementary material for: Thermal Proteome Profiling in Zebrafish Reveals Effects of Napabucasin on Retinoic Acid Metabolism
Source: Mol Cell Proteomics. 2021 Feb 13;20:100033. doi: 10.1074/mcp.RA120.002273 (PMC7950114; doi:10.1074/mcp.RA120.002273)
Supplement: Supplemental Table S6 [file mmc7.xlsx]

## Sheet: Introduction
Supplementary table 4: details on all proteins identified in the mass spectometric analysis of the thermal proteome profiling using napabucasin
Results
Header	Column	Description
Protein IDs	A	List of protein identifiers contained in the protein group, ordered in descending order of number of peptides
Majority protein IDs	B	IDs of proteins which have atleast more than half of the peptides of the leading protein
Peptide counts (razor+unique)	C	The number of peptides associated with the different proteins in the protein group
Peptide counts (unique)	D	The unique peptides associated with the different proteins in the protein group
Protein names	E	The full name of the identified protein
Gene names	F	The gene name of the identified protein
Number of proteins	G	The number of proteins contained in the given protein group
Peptides	H	The total number of peptides for all proteins associated with the protein group
Razor + unique peptides	I	The total number of razor and unique peptides for all proteins associated with the protein group
Unique peptides	J	The total number of unique peptides for all proteins associated with the protein group
Sequence coverage [%]	K	The percentage of sequence covered by the peptides in the protein group
Unique sequence coverage [%]	L	The percentage of sequence covered by unique peptides in the protein group

## Sheet: Supplementary table 4
Protein IDs	Majority protein IDs	Peptide counts (razor+unique)	Peptide counts (unique)	Protein names	Gene names	Number of proteins	Peptides	Razor + unique peptides	Unique peptides	Sequence coverage [%]	Unique sequence coverage [%]
E7F7L7;A0A023GU64;A0A023GU65;E9QIZ0;F1QS92;A8WG89	E7F7L7;A0A023GU64;A0A023GU65;E9QIZ0	5;5;4;2;1;1	5;5;4;2;1;1		itga8	6	6	5	5	7.9	7
A0A024B5K5;A0A0H2UKN8;X1WFI7	A0A024B5K5;A0A0H2UKN8;X1WFI7	17;17;14	17;17;14		ece2b	3	17	17	17	24.7	24.7
A0A0U2S6D4;Q1LXH6;Q1LXH4;Q6NSN7;Q2MJS9;A0A0R4ITE5;B5A8L9;A2BGA7;A0A076GH28;F1QNL1;Q6PCS3;Q1LXH5;Q1LXH3;A0A068EUV3;A0A0U3JVR0;A0A0R4IRM3;Q98869;E9QCL1;A0A0R4ILX6;A0A068F1F8;Q98868;A0A0U3L6K5;F1QJ29;A0A0U3JR38;Q98870;F1Q910;F1QE20;Q4G0B4;F6NLS4;A0A0G2KNY7;E7FBV1;A0A140LGW3;F8W591;J7HE56;F1QVZ7	A0A0U2S6D4;Q1LXH6;Q1LXH4;Q6NSN7;Q2MJS9;A0A0R4ITE5;B5A8L9;A2BGA7;A0A076GH28;F1QNL1;Q6PCS3;Q1LXH5;Q1LXH3;A0A068EUV3;A0A0U3JVR0;A0A0R4IRM3;Q98869;E9QCL1;A0A0R4ILX6;A0A068F1F8;Q98868;A0A0U3L6K5;F1QJ29;A0A0U3JR38;Q98870;F1Q910;F1QE20;Q4G0B4;F6NLS4;A0A0G2KNY7;E7FBV1;A0A140LGW3;F8W591;J7HE56;F1QVZ7	2;2;2;2;2;2;2;2;2;2;2;2;2;2;2;2;2;2;2;2;2;2;2;2;1;1;1;1;1;1;1;1;1;1;1	2;2;2;2;2;2;2;2;2;2;2;2;2;2;2;2;2;2;2;2;2;2;2;2;1;1;1;1;1;1;1;1;1;1;1		mef2aa;mef2ca;mef2cb;mef2d;mef2b;LOC100537416;MEF2B	35	2	2	2	25	25
A0A068F9P7;F1Q7I4	A0A068F9P7;F1Q7I4	6;4	6;4		b3galtla	2	6	6	6	11.5	11.5
A0A088GE60;A0A088GEY4;Q1L673;Q9PTN2;I3IT83;F1REC6;A0A0G2L5E6	A0A088GE60;A0A088GEY4;Q1L673;Q9PTN2	3;3;3;3;1;1;1	3;3;3;3;1;1;1	Vitamin D3 receptor B;Vitamin D3 receptor A	vdra;vdrb	7	3	3	3	9.8	9.8
A0A096X788;Q4V966;Q7ZU68;F1QUG1	A0A096X788;Q4V966;Q7ZU68	30;28;23;8	5;4;4;0		sept7a	4	30	30	5	61.6	14.7
A0A097;A0A0R4IPR9	A0A097	5;2	5;2		si:dkey-152p16.6	2	5	5	5	50	50
A0A097DC67	A0A097DC67	5	5		syn3	1	7	5	5	14.2	11.3
E7FCU0;A8E570;F1QGI4;A0A0A0MPF3;Q7T362;F1QW36;A0A0R4IS68;A0A0R4IK47;E9QGH7	E7FCU0;A8E570;F1QGI4;A0A0A0MPF3;Q7T362;F1QW36;A0A0R4IS68;A0A0R4IK47;E9QGH7	11;11;11;11;11;11;11;11;6	11;11;11;11;11;11;11;11;6		npm1a	9	11	11	11	40.9	40.9
Q6DGY7;A0A0A0MPG3;Q5R2V3	Q6DGY7;A0A0A0MPG3	25;25;5	22;22;5	Gamma-crystallin N-B	crygnb;crygn2	3	25	25	22	93.4	93.4
A0A0A0MPG4;F1QNJ7;Q6NYU2	A0A0A0MPG4;F1QNJ7;Q6NYU2	7;7;7	7;7;7	Probable helicase with zinc finger domain	helz	3	7	7	7	4.3	4.3
A0A0A0MPJ4;A0A0A0MPG5;B0S5N4;A0A0B5JFH5	A0A0A0MPJ4;A0A0A0MPG5;B0S5N4;A0A0B5JFH5	33;33;33;19	23;23;23;17	Plexin A3	plxna3	4	33	33	23	18.8	13.5
Q588C3;B0S581;B3DJN5;A0A0A0MPG8;E7F6H4;B3DGZ8;Q588C4;Q588C6;Q08CT6;F1R1K5	Q588C3;B0S581;B3DJN5;A0A0A0MPG8;E7F6H4	11;11;11;11;11;1;1;1;1;1	10;10;10;10;10;0;0;0;0;0		dnmt3ba	10	11	11	10	8.4	7.9
A0A0A0MPI6;Q0P3Z1	A0A0A0MPI6;Q0P3Z1	4;4	4;4		si:dkey-5n18.1	2	4	4	4	33.2	33.2
A0A0A0MPL4	A0A0A0MPL4	1	1		stx7l	1	1	1	1	5.8	5.8
A0A0A0MPL5	A0A0A0MPL5	22	19	Fascin	si:ch211-160d14.1	1	26	22	19	62.3	55.9
A0A0A0MPS5;F1R0Z6;A0A0R4ING7	A0A0A0MPS5;F1R0Z6;A0A0R4ING7	1;1;1	1;1;1		rims1b	3	1	1	1	1.4	1.4
Q1MTA1;T1ECS7;A0A0R4IK88;A0A0A0MPT7;H9GXQ9;F1RA39;F1QH17	Q1MTA1;T1ECS7;A0A0R4IK88;A0A0A0MPT7;H9GXQ9;F1RA39;F1QH17	1;1;1;1;1;1;1	1;1;1;1;1;1;1	Protein-methionine sulfoxide oxidase mical2b;Protein-methionine sulfoxide oxidase mical3a	mical3a;mical2b	7	1	1	1	5.6	5.6
F1QX95;A0A0A0MPU2	F1QX95;A0A0A0MPU2	3;3	3;3		obsl1b	2	4	3	3	2.3	1.9
A0A0A0V9A8;Q9MIY6	A0A0A0V9A8;Q9MIY6	2;2	2;2	ATP synthase protein 8	ATP8;mt-atp8	2	2	2	2	50	50
A0A0U2NDI4;A0A0U2JEX6;A0A0A0VB08	A0A0U2NDI4;A0A0U2JEX6;A0A0A0VB08	1;1;1	1;1;1	NADH-ubiquinone oxidoreductase chain 1	ND1	3	1	1	1	3.4	3.4
A0A0U2PLW3;A0A0U2NRI4;A0A0U2NDH7;A0A0U2JEX3;A0A0A0VDA7;Q9MIY0	A0A0U2PLW3;A0A0U2NRI4;A0A0U2NDH7;A0A0U2JEX3;A0A0A0VDA7;Q9MIY0	3;3;3;3;3;3	3;3;3;3;3;3	NADH-ubiquinone oxidoreductase chain 5	ND5;mt-nd5	6	3	3	3	5.3	5.3
A0A0A0VG02;A0A0U2NKY1;Q9MIY8	A0A0A0VG02;A0A0U2NKY1;Q9MIY8	1;1;1	1;1;1	Cytochrome c oxidase subunit 1	COX1;mt-co1	3	1	1	1	1.6	1.6
A0A0A0VG08;A0A0U2IWR5;Q9MIY7	A0A0A0VG08;A0A0U2IWR5;Q9MIY7	4;4;4	4;4;4	Cytochrome c oxidase subunit 2	COX2;mt-co2	3	4	4	4	20.9	20.9
Q5M7Y2;A0A0A1GU50;Q75W79;F6NIM6;F1QBH1;Q75Y03;Q5FBD1;A0A0A1GRF4	Q5M7Y2;A0A0A1GU50;Q75W79;F6NIM6;F1QBH1;Q75Y03;Q5FBD1	2;2;2;2;2;2;2;1	2;2;2;2;2;2;2;1	Protein kinase C	araf	8	3	2	2	4.3	2.6
D3GN36;F1QT12;A0A0A1I9R6;F1QM25;C7SEQ6	D3GN36;F1QT12;A0A0A1I9R6;F1QM25	5;5;5;5;1	5;5;5;5;1		col15a1b	5	5	5	5	6.2	6.2
Q7SZR6;Q6NUX1;A0A0R4IRM2;A0A0B4J1A5	Q7SZR6;Q6NUX1;A0A0R4IRM2;A0A0B4J1A5	5;5;5;5	5;5;5;5		ewsr1a	4	5	5	5	8.2	8.2
A0A0B4J1A6;B2GSC6;Q08CK7;X1WC53	A0A0B4J1A6;B2GSC6;Q08CK7	41;40;40;10	30;29;29;10	Insulin-like growth factor 2 mRNA-binding protein 1	igf2bp1	4	41	41	30	59.5	47.8
A0A0B4J1A7;A4JYL6	A0A0B4J1A7;A4JYL6	14;13	14;13		sid4	2	14	14	14	39	39
A0A0B4J1B0;A9C3V8;A9JSV1	A0A0B4J1B0;A9C3V8	19;19;7	14;14;3		igf2bp2a	3	22	19	14	38.4	26
A0A0B4P506;Q98U16;A0A0B4PIS7;A0A0B4P4A4;A0A140LGT1;A0A0B4P4E8;A0A0B4PJE0;A0A0B4P589;A0A0B4PJ32	A0A0B4P506;Q98U16;A0A0B4PIS7;A0A0B4P4A4;A0A140LGT1;A0A0B4P4E8;A0A0B4PJE0;A0A0B4P589;A0A0B4PJ32	6;6;6;6;6;5;4;4;4	6;6;6;6;6;5;4;4;4		cbfb	9	6	6	6	27	27
A0A0B5JF88;Q1MTB5;Q92008	A0A0B5JF88;Q1MTB5;Q92008	5;5;5	5;5;5	Hedgehog protein;Sonic hedgehog protein A;Sonic hedgehog protein A N-product;Sonic hedgehog protein A C-product	shha	3	5	5	5	11.2	11.2
Q08CA7;F1QDQ5;A0A0B5JF91	Q08CA7;F1QDQ5;A0A0B5JF91	9;9;9	9;9;9		manf	3	9	9	9	45	45
C4P342;A0A0B5JFA0;Q0E9Q8	C4P342;A0A0B5JFA0;Q0E9Q8	3;3;2	3;3;2		pcdh17	3	3	3	3	2.6	2.6
A0A0B5JFB4;B0CLY3;O73874	A0A0B5JFB4;B0CLY3;O73874	6;6;6	6;6;6	Ephrin-B2a	efnb2a	3	6	6	6	36.8	36.8
A0A0B5JFC8;B0S6K5;F1QSR3;Q503B9;Q6IQW7;F1QUN5	A0A0B5JFC8;B0S6K5;F1QSR3	1;1;0;0;0;0	0;0;0;0;0;0		tnw	6	48	1	0	45.4	0
A0A0B5JFF8;X1WET2;F1QZX7	A0A0B5JFF8;X1WET2;F1QZX7	5;5;5	5;5;5		ptprz1a	3	5	5	5	14.4	14.4
A0A0B5JFH1;A0A0R4IMU5;F1QKB5	A0A0B5JFH1;A0A0R4IMU5;F1QKB5	2;2;2	2;2;2		ror1	3	3	2	2	6.1	4.4
Q9W768;Q9DDG2;A0A0B5JK07	Q9W768;Q9DDG2;A0A0B5JK07	4;4;4	4;4;4		mdkb	3	4	4	4	27.9	27.9
Q6T869;F1QHA9;A0A0B5JK15;Q6T870;Q6RT22;Q69DB7;A3KNA2;A2BEM4	Q6T869;F1QHA9;A0A0B5JK15;Q6T870;Q6RT22;Q69DB7;A3KNA2	8;8;8;8;8;8;8;2	8;8;8;8;8;8;8;2		nrp1b	8	8	8	8	12.5	12.5
A0A0B5JK18;Q58EQ5;Q6IYC9;Q1LVM8;B5DDU0	A0A0B5JK18;Q58EQ5;Q6IYC9;Q1LVM8;B5DDU0	6;6;6;6;5	6;6;6;6;5		rgma	5	6	6	6	16.5	16.5
A0A0B5JK37;Q6NYV7	A0A0B5JK37;Q6NYV7	3;3	3;3		pcdh10a	2	4	3	3	6.3	4.6
A0A0B5JK63;F1Q8W8;Q6PFP8	A0A0B5JK63;F1Q8W8;Q6PFP8	26;26;23	26;26;23		calr	3	30	26	26	68.8	63.5
Q49BB0;A0A0B5JKA2;A0A0G2KXQ3	Q49BB0;A0A0B5JKA2;A0A0G2KXQ3	2;2;1	2;2;1		dcc	3	2	2	2	1.5	1.5
Q7T3D6;F1QVG5;A0A0B5JKA7	Q7T3D6;F1QVG5;A0A0B5JKA7	8;8;8	8;8;8		gpc1b	3	8	8	8	18.3	18.3
Q6PE26;A0A0B5JPZ1;Q6NV30;A0A0R4ILP1;A0A0R4IZM7	Q6PE26;A0A0B5JPZ1;Q6NV30;A0A0R4ILP1;A0A0R4IZM7	33;33;32;30;30	7;7;7;4;7		calr3a	5	33	33	7	70.6	14.1
Q6PVV8;A0A0B5JPZ8;E9QJA9;E9QCC2	Q6PVV8;A0A0B5JPZ8;E9QJA9	1;1;1;1	1;1;1;1		sparc	4	9	1	1	38.8	3.4
Q6PBL3;Q6V3S4;Q5SPR2;A0A0B5JQ03	Q6PBL3;Q6V3S4;Q5SPR2;A0A0B5JQ03	2;2;2;2	2;2;2;2	Clusterin	clu	4	2	2	2	3.8	3.8
E9QIK2;Q9W767;A0A0B5JQ06;A0A1D5NS41;F6NXU8	E9QIK2;Q9W767;A0A0B5JQ06;A0A1D5NS41;F6NXU8	1;1;1;1;1	1;1;1;1;1		mdka	5	1	1	1	10.4	10.4
A0A0B5JQ10;A0A0B5JS46	A0A0B5JQ10;A0A0B5JS46	1;1	1;1			2	31	1	1	29.1	0.9
A0A0B5JQ29;Q90Z31;Q502Q3;F1RB71	A0A0B5JQ29;Q90Z31;Q502Q3	3;3;3;1	2;2;2;0		efnb3b	4	3	3	2	25.2	18.8
A0A0B5JQ56;B8XY56;B2GTK5;A0A0R4IHJ3	A0A0B5JQ56;B8XY56;B2GTK5;A0A0R4IHJ3	9;9;8;5	9;9;8;5	Ribonuclease T2	rnaset2	4	9	9	9	43.3	43.3
A0A0B5JQ62;B8A5J3;Q6DC74;B5DE22;A3KNU9;A0A0B5JSB3;B8A5J4	A0A0B5JQ62;B8A5J3;Q6DC74;B5DE22;A3KNU9;A0A0B5JSB3;B8A5J4	3;3;3;3;3;3;3	3;3;3;3;3;3;3	Protein-tyrosine-phosphatase	ptprz1b	7	3	3	3	9	9
Q6DI13;A0A0R4IL29;A0A0B5JS27	Q6DI13;A0A0R4IL29;A0A0B5JS27	1;1;1	1;1;1		calr3b	3	31	1	1	67.6	5
A0A0B5JS55;Q7SXF6	A0A0B5JS55;Q7SXF6	10;10	10;10	Cysteine-rich with EGF-like domain protein 2	creld2	2	10	10	10	34.3	34.3
A0A0B5JS61;Q6T867;Q69DB5;B0S6D0;Q6T491	A0A0B5JS61;Q6T867;Q69DB5;B0S6D0;Q6T491	13;13;13;13;11	12;12;12;12;10		nrp2b	5	13	13	12	19	18.1
A0A0B5JS86;A2CEY7	A0A0B5JS86;A2CEY7	7;7	7;7		Si:dkey-251i10.2;si:dkey-251i10.2	2	7	7	7	52.9	52.9
A0A0B5JS90;A2BIG3	A0A0B5JS90;A2BIG3	1;1	1;1		pik3ip1	2	1	1	1	9.5	9.5
Q4L216;A0A0B5JSD9	Q4L216;A0A0B5JSD9	8;8	7;7		afp4;Zgc:161979	2	8	8	7	53.8	53.8
Q7T1R2;Q503K1;A0A0B5JSG0	Q7T1R2;Q503K1;A0A0B5JSG0	36;36;36	36;36;36		tgfbi	3	36	36	36	56.1	56.1
Z4YIA7;A0A0B5JW24;Q6IQP3;A0A0R4INX3	Z4YIA7;A0A0B5JW24;Q6IQP3;A0A0R4INX3	24;24;24;23	23;23;23;22	Calumenin-A	calua	4	24	24	23	64.4	60.3
A0A0B5JW50;Q805F0;Q6IS19;A0A0R4IGR6;O93300;E7F3Q3;Q32PS9;I6LC10;A0A0R4ILP7	A0A0B5JW50;Q805F0;Q6IS19;A0A0R4IGR6	6;6;6;6;1;1;1;1;1	5;5;5;5;0;1;1;1;1		pcdh10b	9	6	6	5	8	6.2
Q08CU3;A0A0B5JW80;F1R378;Q5BL97;Q33E88	Q08CU3;A0A0B5JW80;F1R378;Q5BL97;Q33E88	6;6;6;5;4	6;6;6;5;4		nenf	5	6	6	6	46.2	46.2
Q567Y1;F1R8M5;A0A0B5JW90;A1IGX5	Q567Y1;F1R8M5;A0A0B5JW90	3;3;3;1	3;3;3;1		fibina	4	3	3	3	19.6	19.6
A0A0G2KP17;A0A0B5JWA3	A0A0G2KP17;A0A0B5JWA3	9;9	9;9		Wu:fc46h12	2	9	9	9	45.7	45.7
A2BFS0;O42114;F1R2Z9;A0A0B5JWB5;B3DH64	A2BFS0;O42114;F1R2Z9;A0A0B5JWB5;B3DH64	1;1;1;1;1	1;1;1;1;1		spon1b	5	1	1	1	1.7	1.7
A0A0B5JWD6;B3DH04;Q9W675;F1QCV0;Q801V8;A4JYG8	A0A0B5JWD6;B3DH04;Q9W675;F1QCV0;Q801V8;A4JYG8	21;21;19;17;11;11	21;21;19;17;11;11		cntn2	6	21	21	21	26.6	26.6
E7F6Z8;A0A0C5BKQ6;A0A0C5C3Y9;E7EXV9	E7F6Z8;A0A0C5BKQ6;A0A0C5C3Y9;E7EXV9	1;1;1;1	1;1;1;1		pde1a;LOC101883868	4	1	1	1	2.7	2.7
Q6PH47;Q5RIC5;A0A0E4AY38;Q8JHI8	Q6PH47;Q5RIC5;A0A0E4AY38	39;39;39;9	29;29;29;4	DNA helicase	mcm3	4	39	39	29	48.8	38.5
A0A0F6PK88;Q1L8L9	A0A0F6PK88;Q1L8L9	25;25	25;25	Adenylate kinase 2, mitochondrial	ak2	2	25	25	25	74.9	74.9
A0A0F6Y5M7;F1QAC1;A2CE93	A0A0F6Y5M7;F1QAC1;A2CE93	13;11;11	12;10;10		iqgap2	3	15	13	12	10.9	8.9
A0A0F7C9F3;E7FBD5	A0A0F7C9F3;E7FBD5	52;51	49;48		iqgap1	2	52	52	49	36.6	34.5
A0A0G2KCC7;A0A140LGG0	A0A0G2KCC7;A0A140LGG0	5;3	5;3			2	5	5	5	9.7	9.7
A0A0G2KCH4	A0A0G2KCH4	1	1			1	1	1	1	2.1	2.1
A0A1D5NS45;A0A0G2KD61	A0A1D5NS45;A0A0G2KD61	1;1	1;1			2	1	1	1	1.5	1.5
A0A0G2KD63;Q6NYV2	A0A0G2KD63;Q6NYV2	2;2	2;2		ghitm	2	2	2	2	14	14
A0A0G2L8W3;A2A125;F1R686;A0A0G2KZL6;A2A124;A2A123;B5DE25;A0A0G2KD98;A2A122;A2A121	A0A0G2L8W3;A2A125;F1R686;A0A0G2KZL6;A2A124;A2A123;B5DE25;A0A0G2KD98;A2A122;A2A121	3;3;3;3;3;3;3;3;3;3	3;3;3;3;3;3;3;3;3;3		dclk2	10	4	3	3	7.1	4.7
A0A0G2KDJ5	A0A0G2KDJ5	13	13			1	14	13	13	19.4	18
A0A0G2KDN7;A9JRE9	A0A0G2KDN7;A9JRE9	1;1	1;1		csdc2b	2	1	1	1	8.6	8.6
A0A0G2KDW7	A0A0G2KDW7	2	2			1	2	2	2	6.5	6.5
A0A0G2L4Y9;A0A0G2KDZ2;A0A0G2KML8;Q6PFM9	A0A0G2L4Y9;A0A0G2KDZ2;A0A0G2KML8;Q6PFM9	2;2;2;2	2;2;2;2	WD repeat-containing protein 48	wdr48	4	2	2	2	4.2	4.2
E7FFD4;A0A0G2KE28;F1QSL2	E7FFD4;A0A0G2KE28;F1QSL2	7;7;6	7;7;6			3	7	7	7	11.7	11.7
A0A0G2KEA8	A0A0G2KEA8	4	4			1	4	4	4	4.1	4.1
Q566Z9;A0A0G2KEX1	Q566Z9;A0A0G2KEX1	2;2	2;2		arf4b	2	3	2	2	11.7	7.8
A0A0G2KF71;F8W445	A0A0G2KF71	16;7	15;6			2	16	16	15	30.8	29.8
A0A0G2KFA2;Q6PEI4;Q6NZ14	A0A0G2KFA2;Q6PEI4;Q6NZ14	1;1;1	1;1;1	Protein-tyrosine-phosphatase	ptpn12	3	1	1	1	4.7	4.7
A0A1L1QZA5;A0A0G2KFD5;A0A1L1QZD4;A0A140LH45	A0A1L1QZA5;A0A0G2KFD5;A0A1L1QZD4	8;8;4;1	7;7;3;0			4	8	8	7	19.3	17.4
A0A0G2KFH4;A0A0G2L3Z2	A0A0G2KFH4;A0A0G2L3Z2	5;5	5;5			2	5	5	5	21.3	21.3
A0A0G2KFS5	A0A0G2KFS5	10	10			1	10	10	10	31.3	31.3
A0A0R4IIY7;F1REH7;F1QMN0;F1QKX1;E9QBV9;E9QCR1;A0A0G2KG56;E9QHF2;E7FF04;Q75W66;B3DFJ6;F6PBU2	A0A0R4IIY7;F1REH7;F1QMN0;F1QKX1;E9QBV9;E9QCR1;A0A0G2KG56;E9QHF2;E7FF04;Q75W66;B3DFJ6;F6PBU2	1;1;1;1;1;1;1;1;1;1;1;1	1;1;1;1;1;1;1;1;1;1;1;1		si:dkey-26i13.5;si:dkey-26i13.6;si:dkey-26i13.4;si:dkey-26i13.7;si:dkey-26i13.3;chst12b;chst12a	12	1	1	1	4.1	4.1
A0A0G2KGK2;D1LXJ2	A0A0G2KGK2	4;1	4;1			2	4	4	4	4.5	4.5
A0A0G2KGN7;A0A1L1QZC6;A0A0G2KW10;A0A0R4IMV7	A0A0G2KGN7;A0A1L1QZC6;A0A0G2KW10	2;2;2;2	0;0;0;0			4	8	2	0	8	0
A0A0G2KGQ6;E7FH65	A0A0G2KGQ6;E7FH65	6;4	3;3			2	7	6	3	8	4
A0A0G2KGT5	A0A0G2KGT5	1	1			1	1	1	1	2.9	2.9
A0A0G2KH74;F1Q9Q2;F1R4N7;Q08BI0;F1QV22;E7EY78;F1QYK8;A0A0G2KJC9;F1R4E4	A0A0G2KH74;F1Q9Q2;F1R4N7;Q08BI0;F1QV22;E7EY78;F1QYK8;A0A0G2KJC9;F1R4E4	1;1;1;1;1;1;1;1;1	1;1;1;1;1;1;1;1;1		LOC569153;BX005305.4;LOC100005356	9	1	1	1	2.9	2.9
A0A0G2KIG7;A0A0G2KHA0;Q6NUV0	A0A0G2KIG7;A0A0G2KHA0;Q6NUV0	5;5;5	5;5;5	Rab3 GTPase-activating protein catalytic subunit	rab3gap1	3	5	5	5	7.4	7.4
A0A0G2KHA1;T2FJ15	A0A0G2KHA1	2;0	2;0			2	46	2	2	65	3.8
A0A0G2KHE0;A0A0R4ISF4;A0A0G2KSC1;H0WEX4;A0A0R4IAK3;A0A0G2KH00;F1QQR8;Q5BLH1;A0A0R4IW81;A0A0G2KZJ3;A9JSZ9;F1QTV3;F1R028;A0A0R4IK36;H9GZ84;A0A0R4IBB2;X1WFL8;A0A0G2L9A5;X1WB91;A0A0R4IXH2;B0JZI0;E9QJ51;A0A0G2L8H2;A0A0G2L386;Q1LW42;F1QF44;F1QM77;F1QGB6;F1QRL0;A0A0R4I9Z5;A0A0G2KD34;A8KC33;A0A0G2L427;F1QS81;A9JST1;F1Q8J1;F1QLN2;X1WED3;X1WEI9;A0A1L1QZN1;F1QLK9;F1RA54;F1QE04;F1QYA1;E7F8T0;F1QTT9;X1WDI3;A0…	A0A0G2KHE0;A0A0R4ISF4;A0A0G2KSC1	3;2;1;0;0;0;0;0;0;0;0;0;0;1;0;0;0;0;0;0;1;0;0;0;1;0;0;0;0;1;0;1;0;1;1;1;0;0;0;0;0;0;0;0;1;0;0;0;0;0;0;0;0;0;0;0;0;0;0;0;0;0;0;1;0;0;0;0;0;1;0;0;0;0;0;0;0;0;0;0;0;0;0;0;0;0;0;0;0;1;1;0;0;0;0;0;0;1;0;0;0;0;0;0;0;0;1;0;0;1;1;0;1;0;0;0;0	1;0;0;0;0;0;0;0;0;0;0;0;0;0;0;0;0;0;0;0;0;0;0;0;1;0;0;0;0;0;0;0;0;0;0;0;0;0;0;0;0;0;0;0;0;0;0;0;0;0;0;0;0;0;0;0;0;0;0;0;0;0;0;1;0;0;0;0;0;0;0;0;0;0;0;0;0;0;0;0;0;0;0;0;0;0;0;0;0;0;0;0;0;0;0;0;0;0;0;0;0;0;0;0;0;0;1;0;0;0;0;0;0;0;0;0;0			117	4	3	1	8.3	2.3
A0A0G2KHH5;A0A0G2KK88;Q802U2	A0A0G2KHH5;A0A0G2KK88;Q802U2	2;2;2	2;2;2	WD repeat-containing protein mio	mios	3	2	2	2	2.2	2.2
A0A0G2KHM6	A0A0G2KHM6	14	14			1	14	14	14	11.5	11.5
A0A0G2KIE0	A0A0G2KIE0	6	6			1	6	6	6	26.9	26.9
A0A0G2KJ47;A0A0G2KQU1;Q6GMG2	A0A0G2KJ47;A0A0G2KQU1	12;12;2	11;11;1			3	12	12	11	35.3	33.5
H9GXX5;A0A0G2KJA6	H9GXX5;A0A0G2KJA6	2;2	2;2	Na(+)/H(+) exchange regulatory cofactor NHE-RF	LOC100329719	2	3	2	2	11.8	8.3
A0A0G2KJM7;Q9DEY8;Q7ZU52	A0A0G2KJM7;Q9DEY8;Q7ZU52	2;2;2	2;2;2		lima1a	3	2	2	2	6.4	6.4
A4JYP9;A0A0G2KJT5	A4JYP9;A0A0G2KJT5	4;4	4;4		wu:fu71h07	2	4	4	4	30.5	30.5
A0A0G2KJV1;Q0P499	A0A0G2KJV1;Q0P499	2;2	2;2	Probable glutamate--tRNA ligase, mitochondrial	ears2	2	2	2	2	3.3	3.3
A0A0G2KKE3	A0A0G2KKE3	6	6			1	6	6	6	5.6	5.6
A0A0G2KKE8	A0A0G2KKE8	24	24			1	24	24	24	43.1	43.1
A0A0G2KKP3	A0A0G2KKP3	8	8			1	12	8	8	31.5	26.6
I6LD64;A0A0G2KL35;I6LD65;A0A0H2UKQ3;A0A0H2UKH1;I6LD62	I6LD64;A0A0G2KL35;I6LD65;A0A0H2UKQ3;A0A0H2UKH1;I6LD62	2;2;2;1;1;1	1;1;1;0;0;0		pcdh2g17;pcdh2g16	6	2	2	1	9.3	3.3
A0A0G2L6V9;A0A0G2KL60	A0A0G2L6V9;A0A0G2KL60	11;11	11;11			2	11	11	11	9.9	9.9
A0A0G2KL94;E7F1Q8	A0A0G2KL94;E7F1Q8	6;6	5;5		FP102272.1	2	6	6	5	26	22.6
A0A0G2KLD8;Q7ZVE1	A0A0G2KLD8;Q7ZVE1	6;6	6;6		LOC402804	2	6	6	6	24.2	24.2
A0A0G2KLV2;Q6DC39	A0A0G2KLV2;Q6DC39	1;1	1;1	Desumoylating isopeptidase 2	desi2	2	1	1	1	4.5	4.5
A0A0G2KLX0	A0A0G2KLX0	8	8			1	8	8	8	8.5	8.5
A0A0G2KM18;G1BJ50	A0A0G2KM18;G1BJ50	2;2	2;2		reln	2	2	2	2	1.2	1.2
A0A0G2KM29;Q502J6	A0A0G2KM29;Q502J6	4;3	3;2		sncgb	2	4	4	3	28.8	22.3
A0A0G2L032;E7F9M2;A0A0G2KM32	A0A0G2L032;E7F9M2;A0A0G2KM32	1;1;1	1;1;1		LOC100331540	3	1	1	1	4.2	4.2
A0A0G2KMC2	A0A0G2KMC2	1	1			1	1	1	1	3	3
A0A0G2KML7	A0A0G2KML7	1	1			1	15	1	1	81.9	4.2
A0A0G2KN51	A0A0G2KN51	2	2			1	6	2	2	56.1	15.8
A0A0G2KNE7	A0A0G2KNE7	3	3			1	3	3	3	2.1	2.1
A0A0G2KNS1	A0A0G2KNS1	1	1			1	1	1	1	7.6	7.6
A0A0G2KPR3;A0A140LGV5;A0A140LG12;A0A140LFM5	A0A0G2KPR3;A0A140LGV5	8;4;2;1	8;4;2;1			4	8	8	8	13.9	13.9
A0A0G2KPX8	A0A0G2KPX8	5	5			1	5	5	5	12.2	12.2
A0A0G2KQ04;Q803E0	A0A0G2KQ04;Q803E0	1;1	1;1	Paladin	pald1	2	1	1	1	1.6	1.6
A0A0G2KQA6	A0A0G2KQA6	8	5			1	12	8	5	41.2	23.4
A0A0G2KQI8	A0A0G2KQI8	24	24			1	29	24	24	8.3	7.1
A0A0G2L8C2;A0A0G2KQL4;A0A0G2KCY3	A0A0G2L8C2;A0A0G2KQL4	4;4;0	4;4;0			3	5	4	4	6.3	5.4
A0A0G2KQV4;A0A0G2L7M3	A0A0G2KQV4;A0A0G2L7M3	7;7	7;7			2	7	7	7	11.3	11.3
A0A0G2KQY7	A0A0G2KQY7	1	1			1	1	1	1	0.6	0.6
A0A0G2KRG2;Q6IQK0;A8E5H0	A0A0G2KRG2;Q6IQK0;A8E5H0	1;1;1	1;1;1		sirt6	3	1	1	1	4.5	4.5
A0A0G2KRT3;Q8JHI2;Q4QRF6;E7FGJ4	A0A0G2KRT3;Q8JHI2;Q4QRF6;E7FGJ4	5;5;5;5	5;5;5;5		lman2la	4	5	5	5	13.3	13.3
A0A0G2KT45;A0A0G2KS39;I6LD74;I6LD70;B3DGX5;E7F721;E7FGR4;I6LD66;B3DGN3;I6LD61	A0A0G2KT45;A0A0G2KS39;I6LD74;I6LD70;B3DGX5;E7F721;E7FGR4;I6LD66;B3DGN3;I6LD61	1;1;1;1;1;1;1;1;1;0	1;1;1;1;1;1;1;1;1;0		pcdh2g7;pcdh2g3;pcdh2g1;pcdh2g13	10	2	1	1	2.9	1.6
A0A0G2KSS0	A0A0G2KSS0	5	5			1	5	5	5	15.3	15.3
A0A0G2KSU4;Q0D298;Q0P4D3;A3KP09;A8KAZ9;A8KBJ2;A0A0R4IRR1;Q6ZM08;B7ZVQ3;A5D8S4;F1QRV8	A0A0G2KSU4;Q0D298;Q0P4D3;A3KP09;A8KAZ9;A8KBJ2;A0A0R4IRR1;Q6ZM08;B7ZVQ3;A5D8S4;F1QRV8	2;1;1;1;1;1;1;1;1;1;1	2;1;1;1;1;1;1;1;1;1;1		znf609a;LOC796180;znf609b	11	2	2	2	1.5	1.5
A0A0G2KSV9	A0A0G2KSV9	21	16			1	27	21	16	24	16
A0A0G2LAG5;A0A0G2KTI4;A0A0G2KGS0;Q6IQW8;C7EA90	A0A0G2LAG5;A0A0G2KTI4;A0A0G2KGS0;Q6IQW8;C7EA90	17;17;16;16;15	17;17;16;16;15		slc12a2	5	17	17	17	22.7	22.7
A0A0G2KTI7	A0A0G2KTI7	1	1			1	5	1	1	16.1	4.4
A0A0G2KTP6;A4QNW2	A0A0G2KTP6;A4QNW2	2;2	2;2		cep128	2	2	2	2	5.2	5.2
A1L2C9;A0A0G2KTT4;E9QFY7	A1L2C9;A0A0G2KTT4;E9QFY7	8;8;8	8;8;8		LOC571638;si:dkey-167k11.5	3	8	8	8	42.5	42.5
A0A0G2KU15;F1Q5R8;Q1LVZ9;A0A0G2KW58	A0A0G2KU15;F1Q5R8;Q1LVZ9;A0A0G2KW58	14;14;13;11	14;14;13;11		aox1	4	16	14	14	13.8	13
A0A0G2L2R7;A0A0G2KU90;A0A0G2KYU0	A0A0G2L2R7;A0A0G2KU90;A0A0G2KYU0	1;1;1	1;1;1			3	18	1	1	20.9	1.2
A0A0G2KUB6	A0A0G2KUB6	8	8			1	8	8	8	67.1	67.1
F1Q935;A0A0G2KUS3	F1Q935;A0A0G2KUS3	1;1	1;1			2	1	1	1	5.3	5.3
A0A0G2KV14	A0A0G2KV14	3	3			1	3	3	3	13	13
A0A0G2KVR4	A0A0G2KVR4	6	5			1	6	6	5	14.4	11.5
A0A0G2KXE4;A0A0G2L5P0	A0A0G2KXE4;A0A0G2L5P0	3;2	3;2			2	3	3	3	5.9	5.9
A0A0G2L0R4;A0A0G2KXP3;A0A0G2KNF5	A0A0G2L0R4;A0A0G2KXP3;A0A0G2KNF5	5;5;4	5;5;4			3	5	5	5	6	6
A0A0G2KY26	A0A0G2KY26	9	9			1	9	9	9	16.5	16.5
A0A0G2KY72	A0A0G2KY72	20	20			1	20	20	20	40.4	40.4
B2GRL1;F1QCY1;D0PNH9;A0A0G2KYC0;Q7SXN4;A0A140LGT2	B2GRL1;F1QCY1;D0PNH9;A0A0G2KYC0;Q7SXN4	7;7;7;7;7;3	4;4;4;4;4;1	Cytoplasmic polyadenylation element-binding protein 4	cpeb4	6	7	7	4	15.3	10.1
A0A0R4IMT7;A0A0G2KYG4;H0WF05;A0A0G2L320;A0A0R4IC80;H0WEF9;A0A0R4INM8;E9QHB6;A0A0R4IBD5;F1R8C2;E9QEI8;H9GZ24;X1WCW4;A0A0R4IW97;X1WGI8;A0A0G2L2J2;H9GXU6;A0A0R4II29;A0A0R4IE79;A0A0G2KU05;H0WEX3;A0A0G2KU72;H0WEK9;A0A0R4IJ43;F1R0E5;F1RDJ2;H0WEY4;A8KC44;A0A0G2KIG8;H0WFH6;A0A0G2KNK9;A9JRR6;H0WEB1;A0A0H2UJR1;E9QFT6;F1REH3;A0A0G2KEZ5;E9QBS2;A0A0G2KGN5;A0A0G2KUH8;A0A0G2KGP6;A8WGK5;A0A0G2KHK2;A0A0G2L7J3;F1R…	A0A0R4IMT7;A0A0G2KYG4;H0WF05;A0A0G2L320;A0A0R4IC80;H0WEF9;A0A0R4INM8;E9QHB6;A0A0R4IBD5;F1R8C2;E9QEI8;H9GZ24;X1WCW4;A0A0R4IW97;X1WGI8;A0A0G2L2J2;H9GXU6;A0A0R4II29;A0A0R4IE79;A0A0G2KU05;H0WEX3;A0A0G2KU72;H0WEK9;A0A0R4IJ43;F1R0E5;F1RDJ2;H0WEY4;A8KC44;A0A0G2KIG8;H0WFH6;A0A0G2KNK9;A9JRR6;H0WEB1;A0A0H2UJR1;E9QFT6;F1REH3;A0A0G2KEZ5;E9QBS2;A0A0G2KGN5;A0A0G2KUH8;A0A0G2KGP6;A8WGK5;A0A0G2KHK2;A0A0G2L7J3;F1R…	6;6;5;5;5;5;5;5;5;5;5;5;5;5;5;5;5;5;5;5;5;5;4;4;4;4;4;4;4;4;4;4;4;4;4;4;4;4;4;4;4;4;4;4;4;4;4;4;4;4;4;4;4;4;4;4;4;4;4;4;4;4;4;4;4;4;4;4;4;4;4;4;3;3;3;3;3;3;3;3;3;3;3;3;3;3;3;3;3;3;3;3;3;3;3;3;3;3;3;3;3;3;2;2;2;2;2;2;2;2	1;1;0;1;1;1;1;1;1;1;1;1;1;0;1;1;1;1;0;1;1;1;1;1;1;1;1;1;1;1;1;1;1;1;1;1;1;1;1;1;1;0;1;1;1;1;1;1;1;1;1;1;1;1;1;1;1;1;1;1;1;1;1;1;1;1;1;1;1;1;1;1;1;1;1;1;1;1;1;1;1;1;1;1;1;1;1;1;1;1;1;1;1;0;1;1;1;1;1;1;1;1;1;1;1;1;1;1;1;1		si:dkey-246j6.1;si:rp71-7l19.6;LOC101884115;LOC560099;si:dkeyp-77c4.5;si:dkey-4e4.1;si:dkey-222o15.4;si:ch211-229l10.12;zgc:174651;LOC101886264;zgc:173603;si:ch211-245n8.2;zgc:174654;si:dkey-256i11.1;zgc:173615;si:dkey-54f18.1;si:dkey-29p23.3;si:ch211-245n8.1;zgc:174642;si:ch211-271g18.2;si:ch211-271g18.3;si:dkey-247i3.3;si:dkey-7j22.1;zgc:174649;si:dkey-176f19.2;si:dkey-105i14.2;si:dkey-23a23.3;…	110	6	6	1	31.5	2.8
A0A0G2KYP3	A0A0G2KYP3	9	9			1	9	9	9	12.8	12.8
A0A0G2KYZ5	A0A0G2KYZ5	1	1			1	7	1	1	34.4	6.4
A0A0G2KZ18	A0A0G2KZ18	12	12			1	12	12	12	9.9	9.9
Q0P412;A0A0G2KZ26	Q0P412;A0A0G2KZ26	4;4	4;4		smug1	2	4	4	4	10.8	10.8
A0A0G2KZL1	A0A0G2KZL1	9	2			1	9	9	2	27.6	8.8
F1QD15;A0A0G2KZU0	F1QD15;A0A0G2KZU0	21;21	21;21		LOC101883373	2	21	21	21	24.4	24.4
A0A0G2L0J2	A0A0G2L0J2	4	4			1	4	4	4	19.6	19.6
A0A0G2L0Q2	A0A0G2L0Q2	1	1			1	1	1	1	5	5
A0A0G2L0S9	A0A0G2L0S9	1	1			1	1	1	1	3.9	3.9
A0A0G2L0U4;F1QXM2;F1Q8R1	A0A0G2L0U4;F1QXM2;F1Q8R1	5;5;5	5;5;5		si:dkey-208m12.2	3	5	5	5	43.8	43.8
A0A0G2L1A2	A0A0G2L1A2	6	6			1	6	6	6	15.9	15.9
A0A0G2L1F5;A0A140LGS5;A0A140LG71;E7FCL0;Q5U3K1;E7F397;F1QNZ3;A4QNZ6;Q1RM57;A0A0R4IMQ9	A0A0G2L1F5;A0A140LGS5	163;151;12;1;1;1;1;1;1;1	97;85;12;1;1;1;1;1;1;0			10	163	163	97	66.5	38.6
A0A0G2L1N0	A0A0G2L1N0	46	46			1	46	46	46	35.2	35.2
A0A0G2L264;A0A0G2L323;A0A0R4IQW4;E7EY00	A0A0G2L264;A0A0G2L323	4;4;1;1	4;4;1;1			4	8	4	4	31.8	12.3
A0A0G2L2B8;D9MNA7	A0A0G2L2B8;D9MNA7	1;1	1;1	Tyrosine-protein kinase receptor	pdgfrb	2	1	1	1	1.1	1.1
A0A0G2L2I7	A0A0G2L2I7	3	3			1	3	3	3	4.9	4.9
A0A0G2L2K5	A0A0G2L2K5	21	21			1	21	21	21	39	39
A0A0G2L2Q2	A0A0G2L2Q2	1	1			1	1	1	1	12.9	12.9
A0A0G2L2V4	A0A0G2L2V4	2	2			1	2	2	2	2.1	2.1
A0A0G2L312	A0A0G2L312	1	1			1	3	1	1	19.4	11.2
A0A0G2L365;G3KFL5	A0A0G2L365	3;0	1;0			2	118	3	1	43.4	0.5
A0A0G2L3N5	A0A0G2L3N5	1	1			1	2	1	1	2.5	0.8
A0A0G2L3S1;A5PF44	A0A0G2L3S1;A5PF44	3;3	3;3	GTPase-activating Rap/Ran-GAP domain-like protein 3	garnl3	2	3	3	3	2.5	2.5
Q9PW77;A0A0G2L4A5;X1WHM6	Q9PW77;A0A0G2L4A5;X1WHM6	2;2;1	1;1;0		pbx4	3	2	2	1	5.2	2.6
A0A0G2L559	A0A0G2L559	2	2			1	4	2	2	9.9	6.9
A0A0G2L562;F1Q6T4;F1RDB1;F1QNM8	A0A0G2L562;F1Q6T4;F1RDB1;F1QNM8	2;1;1;1	2;1;1;1		LOC101884245	4	4	2	2	3	1.7
A0A0G2L5K9	A0A0G2L5K9	6	6			1	6	6	6	50	50
A0A0G2L5W0	A0A0G2L5W0	2	2			1	8	2	2	40	12.1
A0A0G2L612	A0A0G2L612	1	0			1	20	1	0	54	0
A0A0G2L6L8	A0A0G2L6L8	6	3			1	9	6	3	13.3	5.8
F1QCG6;A0A0G2L6X3	F1QCG6;A0A0G2L6X3	2;2	2;2			2	2	2	2	1.5	1.5
A0A0G2L792	A0A0G2L792	1	1			1	2	1	1	7	4.7
A0A0G2L7Y1;F8W314;E7F557;F1QXD4;A7Y7X5;O42379	A0A0G2L7Y1;F8W314;E7F557;F1QXD4;A7Y7X5;O42379	4;3;3;3;3;2	4;3;3;3;3;2	Zinc finger protein 711	zfx;znf711;ZNF6	6	4	4	4	4	4
A0A0G2L831;A0A140LH83	A0A0G2L831;A0A140LH83	1;1	1;1			2	2	1	1	0.9	0.5
A0A0G2L836;A0A140LFY0;A0A140LFV3	A0A0G2L836;A0A140LFY0	36;36;4	36;36;4			3	36	36	36	31.2	31.2
A0A0G2L863;E7F9P0;V5NHA1	A0A0G2L863;E7F9P0;V5NHA1	1;1;1	1;1;1		LOC101886932;gpc5c	3	1	1	1	3.4	3.4
A8E597;F1QP29;A0A0G2L877	A8E597;F1QP29;A0A0G2L877	1;1;1	1;1;1		taco1	3	1	1	1	5.1	5.1
A0A140LGS2;E7EXD7;X1WDJ9;Q5XJK2;Q561S9;Q4FZZ7;E7F7N9;A4FVM2;E7EZX1;A0A0R4IPV4;A0A0G2L9H0;E7F5W3;A0A0G2L881;F1QTL1;A7E2P3;Q7ZUY3;E7FE07;Q7SXY3;Q7ZTT0	A0A140LGS2;E7EXD7;X1WDJ9;Q5XJK2;Q561S9;Q4FZZ7;E7F7N9;A4FVM2;E7EZX1;A0A0R4IPV4;A0A0G2L9H0;E7F5W3;A0A0G2L881;F1QTL1;A7E2P3;Q7ZUY3;E7FE07;Q7SXY3	3;3;3;3;3;3;3;3;3;3;3;3;3;3;3;3;2;3;1	2;2;2;2;2;2;2;2;2;2;2;2;2;2;2;2;1;2;0	Histone H2A;Histone H2AX	si:ch211-113a14.19;si:dkey-108k21.19;zgc:101846;mid1ip1;zgc:110434;zgc:154164;fbxl6;si:dkey-261m9.15;si:dkey-108k21.26;zgc:195633;gng5;h2afx;si:ch211-113a14.16;znf507	19	6	3	2	40.9	11.8
A0A0G2L8G7;Q6P0D5	A0A0G2L8G7;Q6P0D5	1;1	1;1	WW domain-binding protein 11	wbp11	2	1	1	1	2	2
A0A0G2L8G8;C0H5V6	A0A0G2L8G8	5;3	0;0			2	7	5	0	6	0
A0A140LGL8;A0A0G2L8I2	A0A140LGL8;A0A0G2L8I2	1;1	1;1			2	1	1	1	1.8	1.8
A0A0G2L8K5;E7FEZ2	A0A0G2L8K5;E7FEZ2	2;1	2;1		gigyf1	2	2	2	2	2.5	2.5
A0A0G2L8S7;A0A0G2LB14	A0A0G2L8S7;A0A0G2LB14	8;4	8;4			2	8	8	8	6.1	6.1
A0A0G2L974;A0A140LGJ2;A0A140LGU7	A0A0G2L974	67;19;8	27;19;8			3	72	67	27	41.6	17.9
A0A0G2L994;E7FFZ6	A0A0G2L994;E7FFZ6	4;3	3;2		LOC795071	2	4	4	3	29	22.1
A0A0G2LAP2	A0A0G2LAP2	6	6			1	6	6	6	17.1	17.1
A0A0G2LAU9	A0A0G2LAU9	8	8			1	11	8	8	34.4	31
A4QP84;A0A0R4ICM4;A0A0R4IZT2;A0A0G3Y5C5;A0A0R4IW35	A4QP84;A0A0R4ICM4;A0A0R4IZT2;A0A0G3Y5C5;A0A0R4IW35	4;4;4;4;4	4;4;4;4;4		slco1d1	5	4	4	4	6.4	6.4
A0A0H2UJK0;X1WDR3	A0A0H2UJK0;X1WDR3	1;1	1;1		si:ch211-249o11.4	2	1	1	1	3.1	3.1
B0S6P6;A2RV38;A0A0H2UJY3;Q504J0;F8W4P0;F1QSP5;A1L1Z2;E7EZA2;F8W3U8;O42378;F1R6M3;Q8QGG8;Q8QFU0;O42107;F1QES3	B0S6P6;A2RV38;A0A0H2UJY3	8;8;8;0;0;0;0;0;0;0;0;0;0;0;0	8;8;8;0;0;0;0;0;0;0;0;0;0;0;0		ddx3	15	35	8	8	39.6	13.8
A0A0H2UKC6;B2GNY0;Q803I4	A0A0H2UKC6;B2GNY0;Q803I4	3;3;3	3;3;3	E3 ubiquitin-protein ligase RING2	rnf2	3	3	3	3	9.8	9.8
T1ECV3;F1QCR6;Q4U0V5;F1QSG1;E7FEV4;A0A0H2UKD2;Q6P0B1	T1ECV3;F1QCR6;Q4U0V5;F1QSG1;E7FEV4;A0A0H2UKD2;Q6P0B1	18;18;18;18;18;18;18	14;14;14;14;14;14;14	CUGBP Elav-like family member 2	celf2	7	18	18	14	36.4	32.6
E9QIE8;A0A0H2UKD3;Q9IBD0;E9QEH4	E9QIE8;A0A0H2UKD3;Q9IBD0;E9QEH4	9;9;9;4	9;9;9;4	CUGBP Elav-like family member 1	celf1	4	13	9	9	72.8	58
A0A0H2UKD5;A0A0R4IPD0;Q7ZVG6;G8JL17;Q7SYL3	A0A0H2UKD5;A0A0R4IPD0;Q7ZVG6;G8JL17;Q7SYL3	2;2;2;1;1	2;2;2;1;1	E3 ubiquitin-protein ligase Siah1;E3 ubiquitin-protein ligase;E3 ubiquitin-protein ligase Siah2	siah1;siah2l	5	2	2	2	6.6	6.6
A0A0H2UKE3;F1QQC3	A0A0H2UKE3;F1QQC3	2;2	2;2	Lysyl oxidase homolog 2A	loxl2a	2	2	2	2	4.3	4.3
A0A0H2UKE5;Q6PH11	A0A0H2UKE5;Q6PH11	1;1	1;1	Partner of Y14 and mago	wibg	2	1	1	1	5.2	5.2
A0A0H2UKE9	A0A0H2UKE9	1	0			1	4	1	0	28.9	0
T1ECW3;A0A0H2UKF1;Q1LUS8	T1ECW3;A0A0H2UKF1;Q1LUS8	1;1;1	1;1;1	Ran-binding protein 10	ranbp10	3	1	1	1	2.5	2.5
A0A0H2UKF2;A3QK15	A0A0H2UKF2;A3QK15	8;8	8;8	Acetoacetyl-CoA synthetase	aacs	2	8	8	8	11	11
A0A0R4IGU9;A0A0H2UKF5;A1L243	A0A0R4IGU9;A0A0H2UKF5;A1L243	9;9;9	9;9;9	LDLR chaperone MESD	mesdc2	3	9	9	9	72.3	72.3
A0A0R4IL51;A0A0H2UKF8;A8WG88	A0A0R4IL51;A0A0H2UKF8;A8WG88	1;1;1	1;1;1	Thioredoxin-related transmembrane protein 2-A	tmx2a	3	1	1	1	8.6	8.6
A0A0H2UKG1;F1RBN2	A0A0H2UKG1;F1RBN2	3;3	3;3	Sperm-associated antigen 1A	spag1a	2	3	3	3	7.4	7.4
Q7T2C1;B2GSS7;A0A0H2UKI1	Q7T2C1;B2GSS7;A0A0H2UKI1	2;2;2	2;2;2		cul4a	3	7	2	2	9.9	5.2
E7FBZ2;A0A0H2UKI6;A0A0H2UKX3;Q7SY52;E9QCM7;E7F7K5	E7FBZ2;A0A0H2UKI6;A0A0H2UKX3;Q7SY52	2;2;2;2;0;0	2;2;2;2;0;0	Serine/threonine-protein kinase 10	stk10	6	3	2	2	3.2	2.2
A0A0H2UKK0;E7EZN2	A0A0H2UKK0;E7EZN2	7;7	2;2		nell2a	2	7	7	2	9.6	2
A0A0H2UKK7;E7F5M0	A0A0H2UKK7;E7F5M0	7;7	7;7		nup214	2	7	7	7	6.5	6.5
F1QUN2;B1H1H9;A0A0H2UKK8;A4FVH6;A2VCX8;Q6P029;X1WBL2;X1WEB2	F1QUN2;B1H1H9;A0A0H2UKK8;A4FVH6;A2VCX8;Q6P029	29;29;29;19;17;16;12;4	29;29;29;19;17;16;12;4		pus7	8	29	29	29	52	52
A0A0H2UKL4;X1WHG6;A0A140LH31;A0A140LH43;A0A140LFU7;A0A140LGP6	A0A0H2UKL4	72;33;19;12;3;1	52;22;13;9;3;1			6	72	72	52	16.8	13.4
F1QD76;A0A0H2UKM2;B0F6R1	F1QD76;A0A0H2UKM2;B0F6R1	9;9;9	7;7;7		cadm1b	3	9	9	7	31.1	24.9
A0A0H2UKN4;A0A0H2UKT2;A0A0H2UKJ5	A0A0H2UKN4;A0A0H2UKT2	35;24;3	35;24;3			3	37	35	35	17.2	16.6
Q58FS6;F1QZI8;A0A0H2UKP2	Q58FS6;F1QZI8;A0A0H2UKP2	3;3;3	3;3;3		col4a2	3	4	3	3	24.3	20.4
A0A0H2UKQ1;F1QX52;Q6PH19;F8W4N8;F8W3L4	A0A0H2UKQ1;F1QX52;Q6PH19;F8W4N8	37;37;37;19;15	37;37;37;19;15	Glycine amidinotransferase, mitochondrial	gatm	5	37	37	37	74.5	74.5
A0A0H2UKQ5	A0A0H2UKQ5	2	2			1	3	2	2	2.8	1.7
A0A0H2UKQ6	A0A0H2UKQ6	18	18			1	18	18	18	15	15
A0A0H2UKQ7;A0A140LG13;F1RDD0;Q503F1;Q6P971;A7YYG6	A0A0H2UKQ7;A0A140LG13;F1RDD0;Q503F1	10;9;9;8;1;1	10;9;9;8;1;1	Pyrroline-5-carboxylate reductase	pycr1b	6	10	10	10	46.1	46.1
A0A0H2UKS3;R4GEY4	A0A0H2UKS3	1;0	1;0			2	10	1	1	43.6	3.1
F1QTS3;A0A0H2UKT7;A0A0G2L107	F1QTS3;A0A0H2UKT7;A0A0G2L107	1;1;1	1;1;1	Coronin	coro7	3	26	1	1	41.4	1.6
A0A0H2UKU2;F1QP85;L0S5L0	A0A0H2UKU2;F1QP85;L0S5L0	7;7;7	7;7;7		col2a1b	3	8	7	7	9.9	8.9
X1WEN8;B0UX50;A0A0H2UKU4	X1WEN8;B0UX50;A0A0H2UKU4	5;5;5	5;5;5		pcdh7b	3	5	5	5	6.9	6.9
E7F8R2;F1QRL7;A0A0H2UKU8;F1R5P7;A1XQY1;F8W2B3	E7F8R2;F1QRL7;A0A0H2UKU8;F1R5P7;A1XQY1;F8W2B3	6;6;6;6;6;5	6;6;6;6;6;5	Neurexin-3b	nrxn3b	6	9	6	6	7.6	5.4
F1R2D5;A0A0H2UKW1;F1QLF7;B3DIT9	F1R2D5;A0A0H2UKW1;F1QLF7;B3DIT9	1;1;1;1	1;1;1;1		pdk4	4	1	1	1	9.7	9.7
F1QML8;A0A0H2UKW6	F1QML8;A0A0H2UKW6	15;15	0;0		akap8l	2	15	15	0	34.7	0
F1R1T0;A0A0H2UKW9;B8A5G1;F1R6P9;F1Q4Y7	F1R1T0;A0A0H2UKW9;B8A5G1	5;5;4;1;1	3;3;3;0;0		odz2;DKEY-276L17.6-001	5	5	5	3	2.2	1.7
F1QYF2;A0A0H4LGZ0;F1QJH2	F1QYF2;A0A0H4LGZ0	3;3;1	3;3;1		mrc1b	3	3	3	3	2.2	2.2
A0A0H4P4U5;E9QGI1	A0A0H4P4U5;E9QGI1	8;8	8;8		im:6905231	2	8	8	8	56.4	56.4
B2GS26;A0A0J9YIG5;Q90ZM2;Q90YL4	B2GS26;A0A0J9YIG5;Q90ZM2;Q90YL4	7;7;7;7	7;7;7;7	Protein transport protein Sec61 subunit alpha-like 1;Protein transport protein Sec61 subunit alpha-like 2	sec61al2;sec61al1	4	7	7	7	16	16
A0A0J9YJ24;A0A0R4IDS3;A0A0R4ILC0	A0A0J9YJ24;A0A0R4IDS3;A0A0R4ILC0	3;3;3	3;3;3			3	3	3	3	6.2	6.2
A0A0R4IRI7;A0A0J9YJ33;Q6P115	A0A0R4IRI7;A0A0J9YJ33;Q6P115	2;2;2	1;1;1		nr2f6b	3	2	2	1	22.1	11.5
Q5RG05;H0WFE9;A0A0J9YJ57;A4QP25;A0A0J9YJG7	Q5RG05;H0WFE9;A0A0J9YJ57	10;10;10;1;1	9;9;9;0;0		si:dkey-207j16.2	5	10	10	9	14.9	13.4
A0A0J9YJ96	A0A0J9YJ96	1	1			1	4	1	1	19.4	6.3
Q0P4E8;A0A0J9YJC1	Q0P4E8;A0A0J9YJC1	1;1	1;1		tomm7	2	1	1	1	18.2	18.2
A0A0J9YJC7;Q7ZUE6;A0A0R4IWZ5;A0A0R4IW91;A0A0R4IP20;A0A0R4IXJ8;E7F4B2	A0A0J9YJC7;Q7ZUE6;A0A0R4IWZ5;A0A0R4IW91;A0A0R4IP20;A0A0R4IXJ8;E7F4B2	2;2;2;2;2;2;2	2;2;2;2;2;2;2		rapgef1b	7	2	2	2	1.6	1.6
A0A0J9YJF3;F1QN54;A6H8R7	A0A0J9YJF3;F1QN54;A6H8R7	2;2;2	1;1;1	Kinesin-like protein	kif3b	3	2	2	1	3.7	1.6
A0A0J9YJG8	A0A0J9YJG8	3	3			1	3	3	3	8.3	8.3
B7ZVC4;A0A0J9YJI7;Q1LUM4	B7ZVC4;A0A0J9YJI7;Q1LUM4	2;2;2	2;2;2		si:dkey-103i16.1	3	3	2	2	4	2.8
A0A0J9YJI8;A0A0R4IBY8;A0A0R4IMD0;A0A0R4IB79;A0A0R4IKS1	A0A0J9YJI8;A0A0R4IBY8	14;14;3;2;2	14;14;3;2;2			5	15	14	14	23.1	22.2
A0A0J9YJJ2;Q802V0;A0A0R4IT29;A0A0R4IWD0	A0A0J9YJJ2;Q802V0;A0A0R4IT29;A0A0R4IWD0	5;5;4;4	5;5;4;4		ldb3b	4	5	5	5	42	42
A0A0J9YJK6;A7MD58;I6LC22;B3DGR7;I6LC23	A0A0J9YJK6;A7MD58;I6LC22;B3DGR7	4;3;2;2;1	2;1;1;1;1		zgc:162322;pcdh1g31	5	4	4	2	4.8	2.3
A0A0J9YJL0;A0A0R4IUY7;Q2Q447;A0A0R4ICB2	A0A0J9YJL0;A0A0R4IUY7;Q2Q447;A0A0R4ICB2	1;1;1;1	1;1;1;1		abcg2a	4	1	1	1	2.9	2.9
A0A0J9YJL9;E9QHT2	A0A0J9YJL9;E9QHT2	12;11	12;11		si:ch211-103a14.2	2	19	12	12	21.4	14.4
A0A0J9YJN1;Q6NZW1;A5PN48;A0A0R4IPJ3;A5PN47;A7YYF8;Q7SXM5;A7MBR7;F8W2E9;A8CYR7;Q7SXP6;F1RBU8;F8W3C9	A0A0J9YJN1;Q6NZW1;A5PN48;A0A0R4IPJ3;A5PN47;A7YYF8;Q7SXM5;A7MBR7	2;2;2;2;2;2;2;2;1;1;1;1;1	2;2;2;2;2;2;2;2;1;1;1;1;1		brd3b	13	5	2	2	8.3	2.4
Q5RH72;A0A0M3HEM3;Q5RH71	Q5RH72;A0A0M3HEM3;Q5RH71	2;2;2	2;2;2	Tetraspanin-33	tspan33	3	2	2	2	16.9	16.9
F1Q8V7;A4JYD5;Q1LUU3;Q9W7A9;A7MC30;A0A0M3HEM4	F1Q8V7;A4JYD5;Q1LUU3;Q9W7A9;A7MC30;A0A0M3HEM4	1;1;1;1;1;1	1;1;1;1;1;1		tapbp	6	1	1	1	3	3
A0A0M3HEN0;Q566W5;A9JRR7	A0A0M3HEN0;Q566W5;A9JRR7	2;2;1	2;2;1		zgc:112426	3	2	2	2	13.2	13.2
Q6NUZ9;F1R2H0;A0A0M3HEN2;E7F546;Q4KM15;F1QWS2	Q6NUZ9;F1R2H0;A0A0M3HEN2;E7F546;Q4KM15;F1QWS2	3;3;3;3;2;2	3;3;3;3;2;2		nupl1	6	3	3	3	6.5	6.5
A0A0M3HEN9;Q7ZUA0;Q6NYD8;F8W522	A0A0M3HEN9;Q7ZUA0;Q6NYD8;F8W522	2;2;2;1	1;1;1;1		arf2	4	10	2	1	72.6	5.7
A0A0M3KL72;A0A0R4IER2;A0A0R4ICH2	A0A0M3KL72;A0A0R4IER2;A0A0R4ICH2	7;6;4	7;6;4			3	7	7	7	33.6	33.6
A0A0N4STN4	A0A0N4STN4	1	1			1	4	1	1	5.7	1.7
A0A0N4STN7;B3DH78;F1QK58;F1QWL2;F1QUQ9;Q910A4	A0A0N4STN7;B3DH78;F1QK58;F1QWL2;F1QUQ9;Q910A4	10;10;10;9;9;9	10;10;10;9;9;9		caska	6	28	10	10	30.9	11.2
E9QCD7;F1QVS9;B0JZC0;A0A0N4STS7	E9QCD7;F1QVS9;B0JZC0;A0A0N4STS7	4;4;4;4	4;4;4;4		si:ch73-142c19.1	4	4	4	4	8	8
A0A0N4STU5;A0A0N4STP5;A0A0N4SUG1	A0A0N4STU5;A0A0N4STP5	3;2;1	3;2;1			3	3	3	3	3.7	3.7
A0A0N4STW3	A0A0N4STW3	3	0			1	59	3	0	40.2	0
E7FDM0;A0A0N4STX9;A0A0R4IS23;A2BEA6	E7FDM0;A0A0N4STX9	3;3;1;1	2;2;0;0		LOC562799	4	3	3	2	4.7	2.8
A0A0R4IPB2;A0A0R4IUU9;A8WGQ2;B0BLX2;A0A0N4SU12;A0A0R4IUE4;F1QYQ6;A8WGQ9	A0A0R4IPB2;A0A0R4IUU9;A8WGQ2;B0BLX2;A0A0N4SU12;A0A0R4IUE4;F1QYQ6;A8WGQ9	3;3;3;3;3;3;3;3	1;1;1;1;1;1;1;1		zgc:174890;zgc:174928;zgc:172007	8	3	3	1	3.2	1.4
A8E4Z6;A0A0N4SU18;Q3B7G2;Q05AP8;A0A0N4STQ7;Q6DGW1;E7F8G1;F1RES2;A0A0R4I9L3;A0A0R4I9V3;E7F2B2	A8E4Z6;A0A0N4SU18;Q3B7G2;Q05AP8;A0A0N4STQ7;Q6DGW1	22;22;21;19;19;17;3;1;1;1;1	1;1;0;1;1;0;0;0;0;0;0		zgc:123103;26-29kD-proteinase	11	22	22	1	60.1	3.5
A0A0N4SU26;E7FBC3;X1WHM3;E7EZM0	A0A0N4SU26;E7FBC3	3;3;1;1	2;2;1;1		si:ch73-380l3.1	4	3	3	2	14.8	10.7
A0A0N4SU43;A0AUP8;Q6DHA4;F1RDM4;A0A0N4STP0	A0A0N4SU43;A0AUP8;Q6DHA4;F1RDM4	18;15;9;9;2	18;15;9;9;2		zgc:152816;zgc:92551	5	18	18	18	19.6	19.6
A5PMP6;A0A0N4SU63	A5PMP6;A0A0N4SU63	65;65	5;5		c3b.2	2	65	65	5	42.3	2.1
D3XDA6;D3XDA5;D3XDA4;A9JSY3;A1L1P5;A0A0N4SU73;A0A0R4IRU7;A0A0R4IU83	D3XDA6;D3XDA5;D3XDA4;A9JSY3;A1L1P5;A0A0N4SU73	7;7;7;7;7;7;1;1	3;3;3;3;3;3;1;1		ugt5b4	8	7	7	3	15.3	7.3
F1QGH7;A0A0N4SUA5;Q90424;Q7ZU14;F8W436;A4QN53	F1QGH7;A0A0N4SUA5;Q90424;Q7ZU14	34;34;33;33;15;9	3;3;3;2;3;0		ctnnb1	6	34	34	3	42.8	4.4
A0A0N4SUB1;Q60H59;A0A0N4SUG2;F1QL99;Q60H57;A0A0R4ICV7;A0A0R4IZN0;I6LC20;I6LC17;I6LC18;Q60H60;Q60H58;Q60H63;A0A0R4IID2;Q60H64;Q60H61;Q60H62;A0A0R4IBZ9;I6LC13;Q6NZI0;E7F1K6;I6LC14;A0A0R4IRQ9;I6LC21	A0A0N4SUB1;Q60H59;A0A0N4SUG2;F1QL99;Q60H57;A0A0R4ICV7;A0A0R4IZN0;I6LC20;I6LC17;I6LC18;Q60H60;Q60H58;Q60H63;A0A0R4IID2;Q60H64;Q60H61;Q60H62	1;1;1;1;1;1;1;1;1;1;1;1;0;0;0;0;0;0;0;0;0;0;0;0	1;1;1;1;1;1;1;1;1;1;1;1;0;0;0;0;0;0;0;0;0;0;0;0		pcdh1gc6;pcdh1gc5;pcdh1g30;pcdh1g29	24	3	1	1	4	1.4
A0A0N4SUC0;E7F118	A0A0N4SUC0;E7F118	1;0	1;0		abcc6a	2	2	1	1	1.3	0.6
Q561U0;A8KC46;A0A0N4SUE6	Q561U0;A8KC46;A0A0N4SUE6	5;5;5	5;5;5		capn2l	3	37	5	5	54.3	6.9
A0A0N7CRR7;Q6QUY1;A2BEM7;Q7T1R3;A2BEM6;Q6QUY2;A2BEM5;A0A0R4IZU1	A0A0N7CRR7;Q6QUY1;A2BEM7;Q7T1R3;A2BEM6;Q6QUY2;A2BEM5;A0A0R4IZU1	3;2;2;2;2;2;2;2	3;2;2;2;2;2;2;2		pard3	8	3	3	3	2.1	2.1
A0A0N9NXZ8;Q9W6A5;Q801U8;B2GP06;Q8AYM8;A0A0N9P1B6;A0A0N9NVT6;Q9W6A6;Q8AYM7	A0A0N9NXZ8;Q9W6A5;Q801U8;B2GP06;Q8AYM8	6;6;5;5;5;2;2;2;2	6;6;5;5;5;2;2;2;2	Green-sensitive opsin-1;Rhodopsin;Green-sensitive opsin-2	opn1mw1;opn1mw2	9	6	6	6	19.2	19.2
A0A0N9P0E6;Q8AYN0;Q7SZY0;A0A0N9N7J4;Q9W6A7	A0A0N9P0E6;Q8AYN0;Q7SZY0;A0A0N9N7J4;Q9W6A7	7;7;6;6;6	7;7;6;6;6	Red-sensitive opsin-2;Red-sensitive opsin-1	opn1lw2;opn1lw1	5	7	7	7	15.4	15.4
A0A0P0UQI8;F6NIA2;A0JMQ3;F8W5I7;F8W5U1;F8W3Z9	A0A0P0UQI8;F6NIA2;A0JMQ3	17;17;17;5;5;2	17;17;17;5;5;2		kdm1a	6	17	17	17	21.2	21.2
A0A0R4I9A0;Q803F5;E9QF71;E7F0X9	A0A0R4I9A0;Q803F5	18;17;1;1	18;17;1;1	Adipocyte plasma membrane-associated protein	apmap	4	18	18	18	42.4	42.4
A0A0R4I9A3;B5DDL4;Q567Z7	A0A0R4I9A3;B5DDL4;Q567Z7	7;6;6	7;6;6	Protein BUD31 homolog	bud31	3	7	7	7	52.1	52.1
F1QT75;A0A0R4I9A9;Q7ZTY4;A8WGN1	F1QT75;A0A0R4I9A9;Q7ZTY4;A8WGN1	1;1;1;1	1;1;1;1	Histone-binding protein RBBP7	rbb4l;rbbp7	4	26	1	1	57	3.1
A0A0R4I9B2;Q803D2	A0A0R4I9B2;Q803D2	16;15	16;15	Lissencephaly-1 homolog B	pafah1b1b	2	34	16	16	69	35.4
A0A0R4I9B3;F1QGL7	A0A0R4I9B3;F1QGL7	33;33	0;0		camk2d2	2	33	33	0	53.1	0
A0A0R4I9B8;A0A0R4I9G6	A0A0R4I9B8;A0A0R4I9G6	10;9	10;9			2	10	10	10	5.6	5.6
A8KBY3;A0A0R4I9C1;Q6TGS6;Q1LWM3;Q1LWM2;Q1LWM1;Q1LWM0	A8KBY3;A0A0R4I9C1;Q6TGS6;Q1LWM3	27;27;27;14;12;11;3	27;27;27;14;12;11;3	Tyrosine--tRNA ligase;Tyrosine--tRNA ligase, cytoplasmic	yars	7	27	27	27	57.1	57.1
A0A0R4I9C3;Q6DRG1	A0A0R4I9C3;Q6DRG1	3;3	3;3	RNA-binding protein 42	rbm42	2	3	3	3	8.2	8.2
A0A0R4IGG3;A0A0R4I9C4;Q90XG0;E9QBF0	A0A0R4IGG3;A0A0R4I9C4;Q90XG0;E9QBF0	25;25;24;19	19;19;18;14	Triosephosphate isomerase B;Triosephosphate isomerase	tpi1b	4	25	25	19	87.8	72.7
A0A0R4I9C6;Q803Y4	A0A0R4I9C6;Q803Y4	6;4	6;4	Ubiquitin-fold modifier 1	ufm1	2	6	6	6	80	80
A0A0R4I9D1;Q6P298	A0A0R4I9D1;Q6P298	2;2	2;2	Cytosolic Fe-S cluster assembly factor nubp1	nubp1	2	2	2	2	8.7	8.7
A2CET0;A0A0R4I9D6	A2CET0;A0A0R4I9D6	8;8	8;8		sympk	2	8	8	8	6.2	6.2
Q503E9;A0A0R4I9E5;A0A0R4IG61	Q503E9;A0A0R4I9E5	5;5;1	2;2;0	Importin subunit alpha-6	kpna5	3	5	5	2	10.3	3.4
A0A0R4I9E8	A0A0R4I9E8	14	4			1	14	14	4	25.6	6.5
F1R4W2;A0A0R4I9F2	F1R4W2;A0A0R4I9F2	10;10	10;10	Galectin	lgals3	2	10	10	10	50.5	50.5
A0A0R4I9F4;Q6EIG3	A0A0R4I9F4;Q6EIG3	2;2	2;2	Cytochrome P450 26B1	cyp26b1	2	2	2	2	4.5	4.5
A0A0R4I9F5;Q6NYS8	A0A0R4I9F5;Q6NYS8	13;12	13;12	Dolichyl-diphosphooligosaccharide--protein glycosyltransferase 48 kDa subunit	ddost	2	13	13	13	32.7	32.7
A0A0R4I9F8;Q7ZUX3	A0A0R4I9F8;Q7ZUX3	9;9	9;9	WD repeat domain phosphoinositide-interacting protein 4	wdr45	2	9	9	9	27.1	27.1
A0A0R4I9G0;Q9DFG8;E7EXK8;A0A0R4IJ96;F1Q8N8;Q7ZV63	A0A0R4I9G0;Q9DFG8	4;4;1;1;1;1	4;4;1;1;1;1	Probable E3 ubiquitin-protein ligase makorin-2	mkrn2	6	4	4	4	10.1	10.1
A0A0R4I9H3;F1QCS8;Q6TEN6	A0A0R4I9H3;F1QCS8;Q6TEN6	9;9;9	9;9;9	WD repeat-containing protein 91	wdr91	3	9	9	9	15.4	15.4
A4QP40;A0A0R4I9H8;Q32LV0;A0A0R4IKK9;A0A0R4IB91;A0A0R4IN30;A0A0R4IJM3;E9QJI8	A4QP40;A0A0R4I9H8;Q32LV0;A0A0R4IKK9;A0A0R4IB91;A0A0R4IN30	12;12;12;12;12;7;3;1	7;7;7;7;7;6;3;0	Mitogen-activated protein kinase	mapk10	8	12	12	7	33.3	21.1
Q6P0U7;F1QWP0;A0A0R4I9I2;Q7ZUX2;A0A0R4IUC2	Q6P0U7;F1QWP0;A0A0R4I9I2	10;10;10;3;3	10;10;10;3;3		cstf2	5	10	10	10	27.3	27.3
A0A0R4IHQ9;A0A0R4I9J2	A0A0R4IHQ9;A0A0R4I9J2	11;11	11;11			2	12	11	11	25.8	24.7
I6LC26;Q60H50;Q60H49;Q60H52;I6LC25;A0A0R4I9J8;Q60H51;A0A0R4IJ28	I6LC26;Q60H50;Q60H49;Q60H52;I6LC25;A0A0R4I9J8;Q60H51;A0A0R4IJ28	1;1;1;1;1;1;1;1	1;1;1;1;1;1;1;1		pcdh1gb2	8	1	1	1	3.5	3.5
Q7ZTY1;A9JTB4;Q6P033;A0A0R4I9K9;Q567L9;F1R147	Q7ZTY1;A9JTB4;Q6P033;A0A0R4I9K9;Q567L9;F1R147	7;7;7;7;7;7	7;7;7;7;7;7		pla2g12b	6	7	7	7	27.8	27.8
F1Q987;F1QXI4;A0A0R4I9L2;B3DJF5;Q3LSS0	F1Q987;F1QXI4;A0A0R4I9L2;B3DJF5;Q3LSS0	3;3;3;3;3	3;3;3;3;3	CWF19-like protein 2	cwf19l2	5	3	3	3	3.2	3.2
A0A0R4I9L4;Q5RIF4;A0A0R4IYS0;A0A0R4IUG4;A0A0R4IYQ0;A0A0R4INJ9;A0A0R4IH19;Q5RIF5;Q5RIF6;Q5RIF3;A8WGB3;F1R0L0;A0A0R4IJP0	A0A0R4I9L4;Q5RIF4;A0A0R4IYS0;A0A0R4IUG4;A0A0R4IYQ0;A0A0R4INJ9;A0A0R4IH19;Q5RIF5;Q5RIF6;Q5RIF3;A8WGB3;F1R0L0;A0A0R4IJP0	4;4;4;4;4;4;4;4;3;3;3;3;3	4;4;4;4;4;4;4;4;3;3;3;3;3		tnnt2e	13	8	4	4	39.7	19.2
A0A0R4I9L8;A0A0R4IRM8;A0A0R4IUB9;A0A0R4IPK8;A0A0R4IFV6;E9QJG9;A0A0R4IWV7;A0A0R4IMD4;A0A0R4II48	A0A0R4I9L8;A0A0R4IRM8;A0A0R4IUB9;A0A0R4IPK8;A0A0R4IFV6;E9QJG9;A0A0R4IWV7;A0A0R4IMD4;A0A0R4II48	13;11;11;11;10;10;10;7;7	1;1;1;1;1;1;1;1;1		si:dkey-16p6.1	9	13	13	1	12.7	0.6
Q4KMH6;F1Q7B2;A0A0R4I9M6	Q4KMH6;F1Q7B2;A0A0R4I9M6	7;7;7	7;7;7		rcn2	3	7	7	7	28.9	28.9
A0A0R4I9N0	A0A0R4I9N0	3	3			1	10	3	3	40.1	21.9
A9ULT0;A0A0R4ICP2;A0A0R4IBX2;A0A0R4I9N1;CON__ENSEMBL:ENSBTAP00000006074	A9ULT0;A0A0R4ICP2;A0A0R4IBX2;A0A0R4I9N1	10;10;10;10;0	10;10;10;10;0		thbs4a	5	13	10	10	14.9	12.6
A0A0R4IQQ6;A0A0R4I9P1;A0A0R4IGK1;A2BIL7	A0A0R4IQQ6;A0A0R4I9P1;A0A0R4IGK1;A2BIL7	5;5;5;5	5;5;5;5	Tyrosine-protein kinase BAZ1B	baz1b	4	5	5	5	2.7	2.7
Q803Z0;Q6P0I7;A0A0R4IH73;A0A0R4IC19;A0A0R4I9P4;A0A0R4IFR1	Q803Z0;Q6P0I7;A0A0R4IH73;A0A0R4IC19;A0A0R4I9P4;A0A0R4IFR1	10;10;10;10;10;4	10;10;10;10;10;4	Non-specific serine/threonine protein kinase	pak1	6	14	10	10	25.6	15.1
Q6P3I5;A0A0R4I9Q8;A0A0R4IDW6	Q6P3I5;A0A0R4I9Q8;A0A0R4IDW6	2;2;2	2;2;2		hhatla	3	2	2	2	6.1	6.1
Q1LWS2;F1QUW9;A0JMM6;A0A0R4I9Q9	Q1LWS2;F1QUW9;A0JMM6;A0A0R4I9Q9	1;1;1;1	1;1;1;1		hcls1	4	1	1	1	1.6	1.6
Q6NWD2;A0A0R4IM10;A0A0R4I9R2	Q6NWD2;A0A0R4IM10;A0A0R4I9R2	2;2;2	2;2;2		fam175b	3	2	2	2	4.5	4.5
A0A0R4IF53;A0A0R4IAU2;A0A0R4I9R7	A0A0R4IF53;A0A0R4IAU2;A0A0R4I9R7	10;10;10	10;10;10			3	10	10	10	5.5	5.5
A0A0R4I9S7;E7F371;X1WET1;X1WEB8;X1WHL4	A0A0R4I9S7;E7F371;X1WET1;X1WEB8	3;3;2;2;1	3;3;2;2;1		synrg	5	3	3	3	1.7	1.7
Q60I64;A0A0R4IMS0;A0A0R4I9U6	Q60I64;A0A0R4IMS0;A0A0R4I9U6	5;5;5	5;5;5		pcdh2ac	3	5	5	5	4.7	4.7
A0A0R4IY38;Q7ZUB9;Q6TEQ3;Q6P0T6;A2BHX0;A0A0R4IJ20;Q6P0T3;F6NTS2;A0A0R4I9U7	A0A0R4IY38;Q7ZUB9;Q6TEQ3;Q6P0T6;A2BHX0;A0A0R4IJ20;Q6P0T3;F6NTS2;A0A0R4I9U7	2;2;2;2;2;2;2;2;2	2;2;2;2;2;2;2;2;2		znf207b;znf207a	9	2	2	2	5.3	5.3
A0A0R4I9W1;F1QVD3;B0S6Y7	A0A0R4I9W1;F1QVD3;B0S6Y7	10;10;8	2;2;2		rlbp1a	3	20	10	2	52.6	9
F1Q8M7;A0A0R4I9Z2;F1QLE9;A8KBJ9;A0A0J9YIY6	F1Q8M7;A0A0R4I9Z2;F1QLE9;A8KBJ9;A0A0J9YIY6	2;2;2;2;1	0;0;0;0;0		zgc:100832;zgc:173570	5	3	2	0	13.4	0
A0A0R4IA30;A0A0R4IGB6;A0A0R4IK64;A0A0R4IS28;A0A0R4IA64;Q4V9J7;A0A0R4IW62;A0A0G2KHA3;A0A0R4IPX4	A0A0R4IA30;A0A0R4IGB6;A0A0R4IK64;A0A0R4IS28;A0A0R4IA64;Q4V9J7	15;15;15;15;15;7;8;1;1	9;9;9;9;9;1;8;1;1		eef1da	9	18	15	9	50.6	26.9
A0A0R4IA31;Q0PKX6;F1R567;B3DH63;Q9DFV0	A0A0R4IA31;Q0PKX6;F1R567;B3DH63;Q9DFV0	1;1;1;1;1	1;1;1;1;1		tnfrsfa	5	1	1	1	2.1	2.1
Q7ZZ45;A0A0R4IKW7;A0A0R4IA51	Q7ZZ45;A0A0R4IKW7;A0A0R4IA51	1;1;1	1;1;1		znf536	3	1	1	1	0.9	0.9
B0V1H3;A0A0R4IA54	B0V1H3;A0A0R4IA54	2;2	2;2		si:ch211-195h23.3	2	2	2	2	4.8	4.8
Q7T306;A0A0R4IA56;A8E5L0;I6LWZ5	Q7T306;A0A0R4IA56;A8E5L0	31;31;27;3	29;29;25;3		ckmb	4	49	31	29	83.2	60.5
F6NV62;A0A0R4IA73;A9JTF1;Q6P0D0	F6NV62;A0A0R4IA73;A9JTF1;Q6P0D0	13;13;13;12	10;10;10;9	Protein quaking-A	qkia	4	13	13	10	36.2	30.5
A0A0R4IQI9;A0A0R4IA93;A0A0R4IU27;Q32LR9;Q58EC5;A0A0R4IDK3	A0A0R4IQI9;A0A0R4IA93;A0A0R4IU27;Q32LR9;Q58EC5	16;16;10;9;8;4	16;16;10;9;8;4		ckap5	6	16	16	16	8.2	8.2
B6VCA2;A0A0R4IAA7;F1QWV9	B6VCA2;A0A0R4IAA7;F1QWV9	2;2;2	2;2;2		pcsk2	3	2	2	2	3.6	3.6
A0A0R4ID51;A0A0R4ILG9;A0A0R4IAA8;Q9DG12	A0A0R4ID51;A0A0R4ILG9;A0A0R4IAA8;Q9DG12	3;3;3;3	3;3;3;3	Aryl hydrocarbon receptor nuclear translocator 2	arnt2	4	3	3	3	5.5	5.5
Q5RH25;Q32LS2;A0A0R4IAB0;F1R4R4	Q5RH25;Q32LS2;A0A0R4IAB0;F1R4R4	2;2;2;2	2;2;2;2		kin	4	2	2	2	5.5	5.5
A0A0R4IAB3;F1QS09	A0A0R4IAB3;F1QS09	1;1	1;1		zmat4a	2	1	1	1	7	7
Q5SNY2;A0A0R4IAC7;F1QJP5;Q6TLF7;Q6AXI4;Q6P5K7;A8WFY4;Q5SNY3;Q568X5;R4GE35;R4GDQ1	Q5SNY2;A0A0R4IAC7;F1QJP5;Q6TLF7;Q6AXI4;Q6P5K7;A8WFY4;Q5SNY3;Q568X5;R4GE35	14;14;11;11;11;11;11;11;8;7;1	12;12;9;9;9;9;9;9;6;5;1		papola	11	14	14	12	21.7	18.9
A4FVJ1;A0A0R4IAD4;Q5EAS3;Q1RM63	A4FVJ1;A0A0R4IAD4;Q5EAS3;Q1RM63	6;6;6;4	6;6;6;4		im:6908808;zgc:136410	4	6	6	6	51.8	51.8
E7EYC8;A0A0R4IAE2;Q1LUY1;F1Q4Y5	E7EYC8;A0A0R4IAE2	6;6;1;1	6;6;1;1		srgap3	4	6	6	6	7.2	7.2
A0A0R4IAE8;Q7SY17;A0A0R4IUQ6	A0A0R4IAE8;Q7SY17;A0A0R4IUQ6	2;1;1	2;1;1		dnah9	3	2	2	2	1	1
A0A0R4IVL1;A0A0R4IVD8;E0AE56;A0A0R4IAG0;A0A0R4IYF9	A0A0R4IVL1;A0A0R4IVD8;E0AE56;A0A0R4IAG0;A0A0R4IYF9	9;9;9;9;9	9;9;9;9;9		lrp2a	5	9	9	9	2.3	2.3
F8W5Z1;Q6DH01;A0A0R4IAG1;Q66I57	F8W5Z1;Q6DH01;A0A0R4IAG1	11;11;11;3	11;11;11;3		rs1a	4	11	11	11	62.8	62.8
A0A0R4IAG2;E7EZJ7;A0A0J9YJB1	A0A0R4IAG2;E7EZJ7;A0A0J9YJB1	2;2;1	1;1;1		BX005008.2	3	2	2	1	2	1.1
A0A0R4IAG4;F1QYM9	A0A0R4IAG4;F1QYM9	1;1	1;1		cbln5	2	1	1	1	5.1	5.1
A0A0R4IAG9	A0A0R4IAG9	1	1			1	1	1	1	3.3	3.3
Q2VC82;Q08BS8;F1QRR4;A0A0R4IAH0;Q1L670	Q2VC82;Q08BS8;F1QRR4;A0A0R4IAH0	3;3;3;3;1	3;3;3;3;1	Histone deacetylase	hdac4	5	3	3	3	2.9	2.9
A0A0R4IAH3;Q6DG23;A9UL47;A0A0R4IG25;A0A0R4IVE3;A0A0R4IG15	A0A0R4IAH3;Q6DG23;A9UL47	17;16;13;6;3;2	17;16;13;6;3;2		eci2	6	17	17	17	44.1	44.1
A0A0R4IAI1;F1QA29;F1R6U3	A0A0R4IAI1;F1QA29	9;9;1	9;9;1		si:ch211-79l20.4	3	9	9	9	6.7	6.7
F8W280;Q6PEG8;F8W2E1;E7F1X7;A0A0R4IAI8;F8W2X4	F8W280;Q6PEG8;F8W2E1;E7F1X7;A0A0R4IAI8;F8W2X4	4;4;4;4;4;2	4;4;4;4;4;2		srrm1	6	4	4	4	14.7	14.7
A0A0R4IT10;A1A5X4;A0A0R4IAJ9	A0A0R4IT10;A1A5X4;A0A0R4IAJ9	11;11;11	11;11;11		add1	3	12	11	11	23.5	22.2
F1QGX6;Q7SY11;F1QXQ5;Q6NY86;F1Q8I4;Q803R3;A0A0R4IAK7	F1QGX6;Q7SY11;F1QXQ5;Q6NY86;F1Q8I4;Q803R3;A0A0R4IAK7	1;1;1;1;1;1;1	1;1;1;1;1;1;1	Protein-tyrosine-phosphatase;Tyrosine-protein phosphatase non-receptor type	ptpn2a;ptpn2b	7	1	1	1	4	4
A0A0R4IAL5;A0A0R4IMN8	A0A0R4IAL5;A0A0R4IMN8	5;4	5;4			2	29	5	5	62.5	19.8
F1R6K9;H7BWW9;F1CLF1;F1CLF2;A0A0R4IHU7;F1CLF3;A0A0R4IE66;A0A0R4IZS3;A0A0R4IXE4;A0A0R4IAM7;Q9W735;F1CLF4	F1R6K9;H7BWW9;F1CLF1;F1CLF2;A0A0R4IHU7;F1CLF3;A0A0R4IE66;A0A0R4IZS3;A0A0R4IXE4;A0A0R4IAM7;Q9W735;F1CLF4	4;4;4;4;4;4;4;4;4;4;4;3	4;4;4;4;4;4;4;4;4;4;4;3	Prominin-1-A	prom1a	12	4	4	4	6.1	6.1
A0A0R4IEK3;A0A0R4IAN4;Q5PYH5;A0A0R4IVS8;A0A0R4IJV7	A0A0R4IEK3;A0A0R4IAN4;Q5PYH5;A0A0R4IVS8	13;13;11;9;1	11;11;9;8;0	Discs large homolog 1-like protein	dlg1l	5	20	13	11	25.3	15
E9QCU8;A0A0R4IAN8;F1Q6Q6;Q68RJ2;Q6B334	E9QCU8;A0A0R4IAN8;F1Q6Q6;Q68RJ2;Q6B334	15;15;14;14;13	8;8;7;8;6		myo6a	5	15	15	8	12.9	7.9
Q6DG20;Q08BF2;A0A0R4IAN9;A0A0R4IZ83;Q32LR7	Q6DG20;Q08BF2;A0A0R4IAN9;A0A0R4IZ83;Q32LR7	2;2;2;1;1	2;2;2;1;1		slc27a1b	5	2	2	2	4	4
A0A0R4IAP6;Q803W9;Q6TGT5	A0A0R4IAP6;Q803W9;Q6TGT5	11;11;9	11;11;9	Transgelin	tagln2	3	14	11	11	62.5	57.9
E9QGM4;E7F981;A0A0R4IAQ8;Q0VFW5;Q498P6	E9QGM4;E7F981;A0A0R4IAQ8	14;14;14;5;1	14;14;14;5;1		nup98	5	14	14	14	9.3	9.3
F1R2K9;A0A0R4IAR2;P79732;Q803S6;B5DDQ3	F1R2K9;A0A0R4IAR2;P79732;Q803S6;B5DDQ3	27;27;25;18;18	27;27;25;18;18	Ribonucleoside-diphosphate reductase;Ribonucleoside-diphosphate reductase large subunit	rrm1	5	27	27	27	34.9	34.9
A0A0R4IAR5;E7EZF3;REV__T1ECS5;REV__E7F568;REV__A0A0R4IXG5	A0A0R4IAR5;E7EZF3	5;5;1;1;1	5;5;1;1;1	E3 ubiquitin-protein ligase UHRF1	uhrf1	5	5	5	5	6.2	6.2
A0A0R4IAS2;Q5CZP6	A0A0R4IAS2	143;56	143;56			2	143	143	143	66	66
Q08CE2;A0A0R4IAS3;A0A0R4ID47;A0A0R4ITU0	Q08CE2;A0A0R4IAS3;A0A0R4ID47	5;5;5;2	5;5;5;2		nars2	4	5	5	5	11.3	11.3
Q2HX28;B3DJS1;Q5RH87;A0A0R4IAS5	Q2HX28;B3DJS1;Q5RH87;A0A0R4IAS5	2;2;2;2	2;2;2;2		abcc9	4	2	2	2	1.6	1.6
A0A0R4IAS6;Q7T3E1;A0A0R4IUC3	A0A0R4IAS6;Q7T3E1;A0A0R4IUC3	2;2;2	2;2;2		diabloa	3	2	2	2	20	20
Q6PHG0;A0A0R4IAS7;A0A0R4IAY4;Q7ZV28;E7EZC9	Q6PHG0;A0A0R4IAS7;A0A0R4IAY4;Q7ZV28;E7EZC9	5;5;4;3;3	5;5;4;3;3		gopc	5	5	5	5	14.3	14.3
B3DGZ4;F1Q932;E7F4V0;A0A1L1QZN5;A0A0R4IAT0;Q71E44;Q7SXH4;F1R3Q0;Q643X0	B3DGZ4;F1Q932;E7F4V0;A0A1L1QZN5;A0A0R4IAT0;Q71E44	7;7;7;7;7;5;3;3;1	7;7;7;7;7;5;3;3;1		cttn	9	7	7	7	15	15
A0A0R4IAT7;A0A0R4ILZ6;Q90YJ2	A0A0R4IAT7;A0A0R4ILZ6;Q90YJ2	1;1;1	1;1;1	Neuroglobin	ngb	3	1	1	1	7.4	7.4
A0A140LGK9;F1QJ14;A0A0R4IUY4;Q6DRF4;A0A0R4IAU3	A0A140LGK9;F1QJ14;A0A0R4IUY4;Q6DRF4;A0A0R4IAU3	1;1;1;1;1	1;1;1;1;1		rfc4	5	1	1	1	11.3	11.3
A0A0R4IAU8;Q7SY48	A0A0R4IAU8;Q7SY48	6;6	6;6	HEAT repeat-containing protein 1	heatr1	2	6	6	6	4.1	4.1
E7FDF9;A0A0R4IAX5	E7FDF9;A0A0R4IAX5	5;5	5;5		LOC564844	2	5	5	5	19.5	19.5
A5WVX9;A0A0R4IAY3	A5WVX9;A0A0R4IAY3	5;5	4;4	Palmitoyltransferase	zdhhc17	2	5	5	4	10.8	8.5
A4JYF5;B0V233;A0A0R4IAZ6	A4JYF5;B0V233;A0A0R4IAZ6	1;1;1	1;1;1		jam2b	3	1	1	1	6.5	6.5
Q5PQZ1;A0A0R4IAZ8;F1R2P1	Q5PQZ1;A0A0R4IAZ8;F1R2P1	1;1;1	1;1;1	Ubiquitin carboxyl-terminal hydrolase	usp2a	3	1	1	1	2.6	2.6
A0A0R4IDG5;F1QXB0;A0A0R4IB07	A0A0R4IDG5;F1QXB0;A0A0R4IB07	2;2;2	2;2;2		sptbn2	3	124	2	2	57.7	0.5
A0A0R4IB20;Q499C3	A0A0R4IB20	1;0	0;0			2	5	1	0	26.6	0
A5PN03;A0A0R4IB26;F1R4F6;Q1LUT1	A5PN03;A0A0R4IB26;F1R4F6;Q1LUT1	18;18;18;18	18;18;18;18	Enhancer of mRNA-decapping protein 4	edc4	4	18	18	18	17.4	17.4
A0A0R4IB30;F6NIQ9	A0A0R4IB30;F6NIQ9	2;2	2;2		gatad2b	2	2	2	2	3.4	3.4
E9QII2;Q6PH07;A0A0R4IB40;Q7SXR6	E9QII2;Q6PH07;A0A0R4IB40;Q7SXR6	1;1;1;1	1;1;1;1		scamp2l	4	1	1	1	7.7	7.7
F1QBC0;A0A0R4IB44;Q5RH91;B0S6W7;B6E524	F1QBC0;A0A0R4IB44	1;1;1;0;1	0;0;0;0;0		plxnb2a	5	39	1	0	23.4	0
A0A0R4IB45;Q7SZQ6;E9QBP0	A0A0R4IB45;Q7SZQ6	16;16;6	16;16;6		arhgdig	3	16	16	16	68.7	68.7
A0A0R4IB48;F1QIJ2;Q7T322	A0A0R4IB48;F1QIJ2;Q7T322	3;3;3	3;3;3	N-alpha-acetyltransferase 35, NatC auxiliary subunit	naa35	3	3	3	3	3.6	3.6
A0A0R4IB53;A0A0R4IXZ9;Q5TZC8;U3JAN8;Q5BKW3;F1QC11;REV__F1RCE5;REV__Q568K9	A0A0R4IB53;A0A0R4IXZ9;Q5TZC8;U3JAN8;Q5BKW3;F1QC11	11;11;10;9;7;7;1;1	10;10;10;8;7;7;1;1		enah	8	11	11	10	17.8	16.1
A0A0R4IL10;A0A0R4IB68;A3KMS1;A0A0R4IEX5;Q4TVV3;A0A0R4IQI3;A0A0R4IZB8	A0A0R4IL10;A0A0R4IB68;A3KMS1;A0A0R4IEX5;Q4TVV3	3;3;3;3;3;1;1	3;3;3;3;3;1;1	Probable ATP-dependent RNA helicase DDX46	ddx46	7	3	3	3	3.4	3.4
A0A0R4IB69;A0A0R4IDN1;A0A0R4IY30	A0A0R4IB69;A0A0R4IDN1	53;52;11	0;0;0			3	56	53	0	36	0
A0A0R4IYG4;Q8UWE1;A0A0R4IB75;Q9I9B6;Q9I9B5;A0A0R4IUN1;B0V334;A4UU10;B0V336;F1QSN0;Q9I9B7;F1QSY5;A2VD48	A0A0R4IYG4;Q8UWE1;A0A0R4IB75;Q9I9B6;Q9I9B5;A0A0R4IUN1;B0V334;A4UU10;B0V336;F1QSN0;Q9I9B7;F1QSY5;A2VD48	1;1;1;1;1;1;1;1;1;1;1;1;1	1;1;1;1;1;1;1;1;1;1;1;1;1		pbx3a;pbx1a;pbx3b;pbx1b	13	2	1	1	7.8	3.9
A0A0R4ISG1;A0A0R4IB85	A0A0R4ISG1;A0A0R4IB85	1;1	1;1			2	1	1	1	2.7	2.7
A0A0R4IB93;E7EY58;Q4VBI3;F1QUG0;A0A0R4ID87	A0A0R4IB93;E7EY58	7;7;1;1;1	7;7;1;1;1		usp48	5	7	7	7	8.5	8.5
A0A0R4IB94;Q6DG81	A0A0R4IB94;Q6DG81	31;31	30;30		pls3	2	39	31	30	54.4	41.9
A0A0R4IBA2;Q802V8;Q6NYQ1;F1QZ64;E7F1S8	A0A0R4IBA2;Q802V8;Q6NYQ1;F1QZ64	10;10;10;10;4	10;10;10;10;4		abcf2a	5	10	10	10	19.5	19.5
Q7SYD8;Q6ZM25;A0A0R4IBA3	Q7SYD8;Q6ZM25;A0A0R4IBA3	1;1;1	1;1;1		xpnpep2	3	1	1	1	1.7	1.7
A0A0R4IBA4	A0A0R4IBA4	4	1			1	11	4	1	30.8	4.1
A0A0R4IBA8;Q66ID4	A0A0R4IBA8;Q66ID4	16;15	14;13	Purine nucleoside phosphorylase	pnp5b	2	16	16	14	66.3	61.2
A0A0R4IBB6;Q0P419;B1WB88;A0A0R4IEV5	A0A0R4IBB6;Q0P419;B1WB88	15;9;9;3	15;9;9;3		glg1b	4	24	15	15	22	14.8
A0A0R4IBD8;A0A0R4IM43	A0A0R4IBD8;A0A0R4IM43	1;1	1;1			2	1	1	1	1.4	1.4
F1QD27;A0A0R4IBG8;Q9DDT5;E7FBU9	F1QD27;A0A0R4IBG8;Q9DDT5;E7FBU9	32;32;32;23	32;32;32;23	Transcription elongation factor SPT5	supt5h	4	32	32	32	36.6	36.6
X1WE12;A0A0R4ISQ4;A0A0R4IBH2;X1WCY1	X1WE12;A0A0R4ISQ4;A0A0R4IBH2;X1WCY1	2;2;2;1	2;2;2;1		fxyd6l	4	2	2	2	18.1	18.1
Q08C96;A0A0R4IBH5	Q08C96;A0A0R4IBH5	7;7	7;7		nt5dc2	2	8	7	7	15.6	13.3
Q08C46;A0A0R4IBT7;A0A0R4IBH6	Q08C46;A0A0R4IBT7;A0A0R4IBH6	2;2;2	2;2;2		sdr39u1	3	3	2	2	9.6	7.3
A0A0R4IBI3;A0A0R4INR0;A0A0R4IK69;Q6P6Y1	A0A0R4IBI3;A0A0R4INR0;A0A0R4IK69;Q6P6Y1	8;8;8;8	8;8;8;8	LisH domain and HEAT repeat-containing protein KIAA1468 homolog	zgc:66014	4	8	8	8	8.9	8.9
A0A0R4IBI5	A0A0R4IBI5	1	1			1	1	1	1	10	10
A3KQS9;A0A0R4IBI6	A3KQS9;A0A0R4IBI6	10;10	10;10		fkbp10a	2	10	10	10	21.7	21.7
Q7SZR8;A0A0R4IBJ2	Q7SZR8;A0A0R4IBJ2	1;1	1;1		bxdc2	2	1	1	1	4.2	4.2
F1R6L1;Q7ZVW4;Q6TNW1;Q6P0G4;Q1LUP2;A0A0R4IBJ3;Q7ZUA1;Q1LUP1;Q1LY67;Q1LY66;Q1LY65	F1R6L1;Q7ZVW4;Q6TNW1;Q6P0G4;Q1LUP2;A0A0R4IBJ3;Q7ZUA1;Q1LUP1	15;15;15;15;15;15;15;15;7;3;1	13;13;13;13;13;13;13;13;7;3;1		add3a	11	15	15	13	29.5	27.2
Q561T2;B2GS00;A0A0R4IBK2;Q9W7B3	Q561T2;B2GS00;A0A0R4IBK2	12;12;12;1	12;12;12;1	Peptidyl-prolyl cis-trans isomerase E	ppie	4	12	12	12	45	45
A0A0R4IK18;A0A0R4IBK4	A0A0R4IK18;A0A0R4IBK4	14;14	2;2			2	14	14	2	35.4	5.3
Q6NY92;F1QEY7;A0A0R4IBK9	Q6NY92;F1QEY7;A0A0R4IBK9	5;5;5	5;5;5	V-type proton ATPase subunit a	atp6v0a1a	3	24	5	5	21.8	7.4
Q5CZM5;A0A0R4IBL2;F1QSV8	Q5CZM5;A0A0R4IBL2;F1QSV8	1;1;1	1;1;1		elmo3	3	1	1	1	3.1	3.1
G3KFY4;A0A0R4IBL3;A0A0R4ILZ5;Q2QCI8	G3KFY4;A0A0R4IBL3;A0A0R4ILZ5;Q2QCI8	4;4;4;4	4;4;4;4	Mediator of RNA polymerase II transcription subunit 12	med12	4	4	4	4	2.9	2.9
A1A5V6;A0A0R4IBL9;F1RCU4	A1A5V6;A0A0R4IBL9;F1RCU4	4;4;4	4;4;4		triobpb	3	4	4	4	7.1	7.1
A0A0R4IBM5;Q4V8W8	A0A0R4IBM5;Q4V8W8	3;3	3;3		snip1	2	3	3	3	13.4	13.4
F1DFN3;A0A0R4IBN1	F1DFN3;A0A0R4IBN1	1;1	1;1	Syndecan	sdc3	2	1	1	1	6.5	6.5
Q68EG6;F1QXI2;A0A0R4IBN8	Q68EG6;F1QXI2;A0A0R4IBN8	10;10;10	10;10;10		xrcc1	3	10	10	10	14	14
A0A0R4IBP1;E7FFE0;F8W5V5	A0A0R4IBP1;E7FFE0	3;3;1	3;3;1		nelfa	3	3	3	3	8.3	8.3
Q08C06;A8KBI5;A0A0R4IBP3;F1QCS2	Q08C06;A8KBI5;A0A0R4IBP3;F1QCS2	1;1;1;1	1;1;1;1		os9	4	1	1	1	1.3	1.3
A0A0R4IBP7;Q6P0V6;B0S6P5;D6QWY4	A0A0R4IBP7;Q6P0V6	15;15;6;1	15;15;6;1	60S ribosomal protein L8	rpl8	4	15	15	15	50.6	50.6
A0A0R4IBQ0;Q8JH28;Q8AWD9;Q1L9E4;Q9DD89	A0A0R4IBQ0;Q8JH28;Q8AWD9;Q1L9E4;Q9DD89	13;13;13;12;11	13;13;13;12;11		ctsd	5	13	13	13	38.3	38.3
A3KPV3;Q5EAQ0;F1QVF4;A8E516;A0A0R4IIB2;A8KB37;A0A0R4IBR0	A3KPV3;Q5EAQ0;F1QVF4;A8E516;A0A0R4IIB2;A8KB37;A0A0R4IBR0	1;1;1;1;1;1;1	1;1;1;1;1;1;1		si:dkey-20i20.15;zgc:110821;si:dkey-1b17.7	7	1	1	1	7.3	7.3
A0A0R4IPW0;A0A0R4IBS3;Q4KMJ4;Q1JPY9;A9JT99;Q6DBV5;A4QNZ5;A0A0R4IY33;A0JMD8;A0A0R4IQ89	A0A0R4IPW0;A0A0R4IBS3;Q4KMJ4;Q1JPY9;A9JT99;Q6DBV5;A4QNZ5;A0A0R4IY33;A0JMD8;A0A0R4IQ89	2;2;2;2;2;2;2;2;1;1	2;2;2;2;2;2;2;2;1;1		tom1;ppp1r26	10	2	2	2	5.3	5.3
Q6TGT8;A0A0R4IBS6	Q6TGT8;A0A0R4IBS6	12;12	12;12		sgcd	2	12	12	12	54	54
Q6GMJ0;A0A0R4IIY5;A0A0R4IBS8;A0A0R4ID61	Q6GMJ0;A0A0R4IIY5;A0A0R4IBS8	5;5;5;1	5;5;5;1		snx7	4	5	5	5	19.1	19.1
F1QP64;B3DKQ7;A0A0R4IBT0;Q6TNQ8;E9QF75;E9QHL8	F1QP64;B3DKQ7;A0A0R4IBT0;Q6TNQ8	8;8;8;7;1;1	8;8;8;7;1;1		sf1	6	8	8	8	17	17
F1RCB6;A0A0R4IBT5;Q6IQK4;X1WEN2	F1RCB6;A0A0R4IBT5;Q6IQK4	1;1;1;0	1;1;1;0		zgc:86725	4	30	1	1	71.6	7.4
A0A0R4IZ96;Q4V9J5;A0A0R4IBU1;Q29RE8;B0R1B8	A0A0R4IZ96;Q4V9J5;A0A0R4IBU1;Q29RE8;B0R1B8	8;8;8;8;8	8;8;8;8;8		neflb	5	10	8	8	20.3	16.8
A0A0R4IBU4;G1K2T3;A0A0R4IVZ4;Q08C57	A0A0R4IBU4;G1K2T3;A0A0R4IVZ4;Q08C57	1;1;1;1	1;1;1;1	Adrenodoxin-like protein, mitochondrial	fdx1l	4	1	1	1	5.9	5.9
Q6PC01;Q567X2;F1RA98;A7MCC4;A0A0R4IBV0	Q6PC01;Q567X2;F1RA98;A7MCC4;A0A0R4IBV0	3;3;3;3;3	3;3;3;3;3		faua;faub	5	3	3	3	9	9
Q6DBY0;A0A0R4IBW5;A0A0R4IZD5	Q6DBY0;A0A0R4IBW5;A0A0R4IZD5	7;7;5	7;7;5	Nuclear pore complex protein Nup85	nup85	3	7	7	7	12.8	12.8
A0A0R4IBX5;A0A0R4IRC9	A0A0R4IBX5;A0A0R4IRC9	5;5	5;5			2	5	5	5	14.4	14.4
A0A0R4IBX9	A0A0R4IBX9	8	8			1	8	8	8	77	77
A0A0R4IBY0;A0A0R4IP97;Q498Q6	A0A0R4IBY0;A0A0R4IP97;Q498Q6	11;11;8	11;11;8		atg16l1	3	11	11	11	20.3	20.3
Q8AYJ5;A0A0R4IBY7;F6NQM0;H0WEE5	Q8AYJ5;A0A0R4IBY7;F6NQM0	3;3;2;1	3;3;2;1		mkln1	4	3	3	3	4.1	4.1
F1Q793;E7EYU9;A1L1V6;A0A0R4IC06	F1Q793;E7EYU9;A1L1V6;A0A0R4IC06	1;1;1;1	1;1;1;1		rabep2	4	1	1	1	2.1	2.1
A0A0R4IC11;A0A0R4IKM7;Q6DHE6;Q6DRH3;A0A0R4ICR3	A0A0R4IC11;A0A0R4IKM7;Q6DHE6;Q6DRH3	32;31;31;29;11	32;31;31;29;11	Lysine--tRNA ligase	kars	5	32	32	32	50.3	50.3
A0A0R4IC18;A5PN38	A0A0R4IC18;A5PN38	1;1	1;1	Protein FAM151A	fam151a	2	1	1	1	2.1	2.1
H9T836;A0A0R4IC21	H9T836;A0A0R4IC21	1;1	1;1		uts2d	2	1	1	1	11.3	11.3
F2Z4T4;A0A0R4IC31	F2Z4T4;A0A0R4IC31	19;19	4;4		akap12b	2	19	19	4	16.2	3.5
A0A0R4IC35	A0A0R4IC35	13	12			1	13	13	12	21.6	20.5
Q5U3E7;F6PBQ1;A0A0R4IC45;A8WGL5	Q5U3E7;F6PBQ1;A0A0R4IC45;A8WGL5	3;3;3;2	3;3;3;2		dhrs13a.1	4	4	3	3	16.6	12.5
Q5U3W5;E2FHP6;A0A0R4IC53	Q5U3W5;E2FHP6;A0A0R4IC53	5;5;5	4;4;4		cfhl2	3	10	5	4	19	8.9
Q5XJD0;A0A0R4IC54	Q5XJD0;A0A0R4IC54	1;1	1;1		hspb7	2	1	1	1	8.7	8.7
A4IGH8;A0A0R4IC69;B3DHH2;A0A0R4IET1	A4IGH8;A0A0R4IC69;B3DHH2;A0A0R4IET1	8;8;8;8	8;8;8;8		gga3	4	9	8	8	14.8	13.5
A0A0R4IC81	A0A0R4IC81	4	4			1	4	4	4	3.7	3.7
A0A0R4IMY8;A0A0R4IC87;B2GPC9;Q503V0	A0A0R4IMY8;A0A0R4IC87;B2GPC9;Q503V0	11;11;11;11	11;11;11;11	Charged multivesicular body protein 6	chmp6b;chmp6	4	11	11	11	52.1	52.1
A0A0R4IC95;A0A0R4II32;A0A0R4IJ58	A0A0R4IC95	1;0;0	1;0;0			3	9	1	1	31.9	7.3
A0A0R4ICB3;A0A0R4IX64	A0A0R4ICB3;A0A0R4IX64	16;16	16;16			2	16	16	16	25.3	25.3
G3G7U2;A0A0R4ICB4;G3G7U0;P79733;G3G7U3;A0A0R4ILJ6;U3JAP5;U3JB06;A0A0R4ID34;U3JB36;U3JAR5	G3G7U2;A0A0R4ICB4;G3G7U0;P79733;G3G7U3	7;7;7;7;6;3;3;2;2;2;2	7;7;7;7;6;3;3;2;2;2;2	Ribonucleoside-diphosphate reductase subunit M2	rrm2	11	7	7	7	21	21
A0A140LGA3;B2GQ61;A0A0R4ICB9;A0A0R4INQ3;A0A0R4IZ99;Q566U4;A0A0R4ID45;A0A140LH06	A0A140LGA3;B2GQ61;A0A0R4ICB9;A0A0R4INQ3;A0A0R4IZ99;Q566U4;A0A0R4ID45;A0A140LH06	6;6;6;6;6;6;5;3	6;6;6;6;6;6;5;3	Kynurenine formamidase	afmid	8	6	6	6	25.2	25.2
E7FBP8;A0A0R4ICC4;A0A0R4IMB2;Q0D293;F1QA48;F1QLN6	E7FBP8;A0A0R4ICC4	22;22;4;4;4;2	21;21;4;4;4;1		c3a.6	6	27	22	21	18.4	16.3
A0A0R4IS81;A0A0R4ICC6;Q5U403	A0A0R4IS81;A0A0R4ICC6;Q5U403	12;12;10	12;12;10	Diphosphomevalonate decarboxylase	mvd	3	12	12	12	28.5	28.5
A0A0R4ICD0;F1QE75	A0A0R4ICD0;F1QE75	3;3	3;3		tbc1d4	2	3	3	3	3.8	3.8
A0A0R4ICD3;A0A0R4IPL6;Q566U3	A0A0R4ICD3;A0A0R4IPL6;Q566U3	9;9;8	9;9;8		capsla	3	9	9	9	55.3	55.3
A5PMP2;A0JME0;A0A0R4ICD4	A5PMP2;A0JME0;A0A0R4ICD4	2;2;2	2;2;2		mrps28	3	2	2	2	15.3	15.3
A4IGD8;A0A0R4IYI5;Q1LXQ1;A0A0R4ICD9	A4IGD8;A0A0R4IYI5;Q1LXQ1;A0A0R4ICD9	1;1;1;1	1;1;1;1		si:ch211-154o6.3	4	1	1	1	3.5	3.5
A0A0R4ICF7;Q1RLW1	A0A0R4ICF7;Q1RLW1	1;1	1;1		bco2b	2	2	1	1	4.1	1.9
Q6P5J2;A0A0R4ICH1	Q6P5J2;A0A0R4ICH1	6;6	6;6		c8g	2	6	6	6	29.7	29.7
A0A0R4ICI1;A0A0R4IVF8;A0A0R4IJZ3	A0A0R4ICI1	12;2;2	0;0;0			3	12	12	0	10.3	0
A0A0R4IF36;A0A0R4ICI3;A0A0R4IHN2;A0A0R4IZD7;A0A0R4IS47	A0A0R4IF36;A0A0R4ICI3;A0A0R4IHN2;A0A0R4IZD7	2;2;2;2;0	0;0;0;0;0			5	9	2	0	10.8	0
A6H8Q6;A1L1S7;Q1LUN0;A0A0R4ICI6;Q1LUM9	A6H8Q6;A1L1S7;Q1LUN0;A0A0R4ICI6;Q1LUM9	5;5;5;5;5	5;5;5;5;5		dync1li1	5	6	5	5	16.9	15.2
A0A0R4ID12;Q5U3Q4;A0A0R4ICJ7	A0A0R4ID12;Q5U3Q4;A0A0R4ICJ7	4;4;4	4;4;4		b4galt4	3	4	4	4	24.3	24.3
A0A0R4ICK7;A0A0R4II89;A0A0R4IGK9	A0A0R4ICK7;A0A0R4II89;A0A0R4IGK9	1;1;1	1;1;1			3	36	1	1	67.7	1.3
A0A0R4IWI7;A0A0R4ICK8;A0A0R4ISJ5;Q504B9	A0A0R4IWI7;A0A0R4ICK8;A0A0R4ISJ5;Q504B9	6;6;6;3	4;4;4;1	Kinesin-like protein	kif5aa	4	16	6	4	17.1	5.4
A0A0R4ICL5;E7FAP3	A0A0R4ICL5;E7FAP3	4;4	4;4		sec24a	2	4	4	4	3.9	3.9
Q1LWJ7;A0A0R4ICL9	Q1LWJ7;A0A0R4ICL9	1;1	1;1		anpepa	2	1	1	1	1.2	1.2
B0V1H1;A0A0R4ICM2;B3DHL7	B0V1H1;A0A0R4ICM2;B3DHL7	2;2;2	2;2;2		kirrelb	3	2	2	2	3.6	3.6
F1QF43;A0A0R4ICN2;A7YYF5	F1QF43;A0A0R4ICN2	17;17;7	17;17;7		adam22	3	17	17	17	19.3	19.3
A0A0R4ICN8;Q6TGW7;F1R8D7;Q6NYJ5;Q802X5;X1WH05	A0A0R4ICN8;Q6TGW7;F1R8D7;Q6NYJ5;Q802X5	20;20;20;20;19;9	20;20;20;20;19;9		syncripl	6	29	20	20	50.5	41.3
A0A0R4ICP4	A0A0R4ICP4	8	8			1	8	8	8	43.5	43.5
A6XCT1;A0A0R4IDM0;Q1JPS5;A0A0R4ICQ1;A0A0R4IZ88;A0A0R4IRU1;A0A0R4IAD5	A6XCT1;A0A0R4IDM0;Q1JPS5;A0A0R4ICQ1;A0A0R4IZ88;A0A0R4IRU1;A0A0R4IAD5	5;5;5;5;5;3;3	5;5;5;5;5;3;3		ndrg4	7	5	5	5	16.8	16.8
A0A0R4ICQ6;Q6IQH4;K7XMM6	A0A0R4ICQ6;Q6IQH4;K7XMM6	14;14;13	14;14;13		psmd8	3	14	14	14	43.9	43.9
B8A651;F1Q6F5;E9QIP3;A5PLC0;A0A0R4ICQ9	B8A651;F1Q6F5;E9QIP3;A5PLC0;A0A0R4ICQ9	16;16;16;16;16	11;11;11;11;11		zgc:165520	5	16	16	11	49.5	38.9
A0A0R4ICR2	A0A0R4ICR2	12	1			1	21	12	1	42.7	2.2
A0A0R4ICR5;A0A0R4IR99	A0A0R4ICR5;A0A0R4IR99	4;3	4;3			2	4	4	4	4.5	4.5
B0CLY2;A0A0R4ICR8;Q1LVH3;Q6P0H1;Q6PH44;Q7T1J4;F1R8Z4;Q1LVH2	B0CLY2;A0A0R4ICR8;Q1LVH3;Q6P0H1;Q6PH44;Q7T1J4	6;6;4;3;3;3;1;1	6;6;4;3;3;3;1;1		bsg	8	6	6	6	19.4	19.4
A0A0R4ICS1;A0A0R4IWQ3	A0A0R4ICS1;A0A0R4IWQ3	8;7	8;7			2	8	8	8	8.8	8.8
A0A0R4IUQ3;A0A0R4ICS4	A0A0R4IUQ3;A0A0R4ICS4	1;1	1;1			2	2	1	1	8.2	5.8
Q5U3P7;A0A0R4ICV4;A0A0R4IHS8	Q5U3P7;A0A0R4ICV4;A0A0R4IHS8	1;1;1	1;1;1		def8	3	1	1	1	4.2	4.2
A0A0R4IGJ8;A0A0R4IN22;A0A0R4ICV6;Q9W7R3	A0A0R4IGJ8;A0A0R4IN22;A0A0R4ICV6;Q9W7R3	4;4;4;4	3;3;3;3	Teneurin-4	tenm4	4	4	4	3	1.4	1.1
A0A0R4IXZ6;A0A0R4ICV9;F1QYM4;F1QQ28;A0A0R4IG09;Q6P0F5	A0A0R4IXZ6;A0A0R4ICV9;F1QYM4;F1QQ28;A0A0R4IG09;Q6P0F5	6;6;6;6;6;6	6;6;6;6;6;6		eif4h	6	6	6	6	18.4	18.4
A0A0R4ICW1;A0A0R4IFU3	A0A0R4ICW1;A0A0R4IFU3	23;14	23;14			2	23	23	23	18	18
A0A0R4ICY2;F1Q8E8;B3DI77;E9QCG4;Q76LC6;E9QB16;Q66HW1;B7ZVC7;A8KBR7;Q7T2V9;F1Q758	A0A0R4ICY2;F1Q8E8;B3DI77;E9QCG4;Q76LC6;E9QB16;Q66HW1;B7ZVC7;A8KBR7;Q7T2V9;F1Q758	1;1;1;1;1;0;0;0;0;0;0	1;1;1;1;1;0;0;0;0;0;0	RNA-binding protein 24	rbm24b;rbm24a;rbm24;rbm38	11	4	1	1	35.3	14.7
Q7ZVQ4;F8W4Z8;E7FFB3;A0A0R4ICY3;A0A0R4IQS2	Q7ZVQ4;F8W4Z8;E7FFB3;A0A0R4ICY3;A0A0R4IQS2	2;2;2;2;2	2;2;2;2;2	Ubiquitin carboxyl-terminal hydrolase	usp25	5	2	2	2	2.6	2.6
A0A0R4ICZ3;A3KNA6;A0A0R4IIW5	A0A0R4ICZ3;A3KNA6;A0A0R4IIW5	1;1;1	1;1;1	Enhancer of polycomb homolog	epc1b	3	1	1	1	1.1	1.1
Q19VG7;A4QP34;A0A0R4ICZ6;E9QGV2;A6YIP9	Q19VG7;A4QP34;A0A0R4ICZ6	6;6;6;1;1	6;6;6;1;1		antxr2a	5	6	6	6	13.8	13.8
Q7SYA9;B8A6G0;A0A0R4ID08	Q7SYA9;B8A6G0;A0A0R4ID08	22;22;22	20;20;20		capn1a	3	27	22	20	39.1	34.7
B0R0M9;A0A0R4ID09;Q7ZVH8;A0A0R4ICF4;Q6PFQ0;A0A0R4IZP9;F1QZB3;E7F202;A0A0R4IBF0;E7F723	B0R0M9;A0A0R4ID09;Q7ZVH8	18;18;16;3;3;1;1;1;1;1	15;15;14;1;1;0;0;0;0;0	Ribosomal protein S6 kinase	rps6ka3a	10	22	18	15	37.2	27.3
A0A0R4ID16;E7FDX9	A0A0R4ID16;E7FDX9	2;2	2;2	Kinesin-like protein	kif26ba	2	2	2	2	0.8	0.8
A0A0R4ID17;F1Q5Z1;F1QKP9;Q5XIY8	A0A0R4ID17;F1Q5Z1;F1QKP9;Q5XIY8	4;4;3;3	4;4;3;3	PAX-interacting protein 1	paxip1	4	4	4	4	3.6	3.6
Q58EK9;A0A0R4ID18	Q58EK9;A0A0R4ID18	7;7	7;7		trmt13	2	7	7	7	18.8	18.8
B8JLK8;A0A0R4ID21	B8JLK8;A0A0R4ID21	1;1	1;1		itgav	2	34	1	1	36	1
A0A0R4ID22;A8WHX1;Q05AL1	A0A0R4ID22;A8WHX1;Q05AL1	3;3;3	3;3;3	Armadillo repeat-containing protein 8	armc8	3	3	3	3	5.2	5.2
Q0P471;A0A0R4ID24	Q0P471;A0A0R4ID24	1;1	1;1		btd	2	1	1	1	2.7	2.7
A0A0R4ID35;A4IG45;A0A0R4IKY7	A0A0R4ID35;A4IG45;A0A0R4IKY7	2;2;2	2;2;2		nme8	3	2	2	2	3.4	3.4
A0A0R4ID37;Q08BJ2	A0A0R4ID37;Q08BJ2	10;10	10;10	KH domain-containing, RNA-binding, signal transduction-associated protein 2	khdrbs2	2	11	10	10	27.4	24.9
A0A0R4ID58;F1QXU6;E7F3E1;Q5XJ27;F1QMP3;F1QXU1;Q08CR1	A0A0R4ID58;F1QXU6	13;13;2;1;1;1;1	11;11;1;1;1;1;1		rnf40	7	13	13	11	11.3	9.8
E7F3D6;A0A0R4ID59	E7F3D6;A0A0R4ID59	6;6	6;6		si:ch211-276i12.7	2	6	6	6	9.2	9.2
K7DY51;A2BHA6;A2BHA7;A2BHA8;A2BHA9;A2BHB0;A2BHB2;Q6P0K2;A0A0R4ID65	K7DY51;A2BHA6;A2BHA7;A2BHA8;A2BHA9;A2BHB0;A2BHB2;Q6P0K2;A0A0R4ID65	2;2;2;2;2;2;2;2;2	2;2;2;2;2;2;2;2;2		srsf7a	9	2	2	2	28.8	28.8
A0A0R4ID71;F1R598	A0A0R4ID71	109;1	108;1			2	109	109	108	54.6	54.2
A0A0R4ID72;Q6DEH3;F1RAL9;F1QL80;F1QLM0	A0A0R4ID72;Q6DEH3;F1RAL9	10;10;9;3;6	7;7;7;2;5	Calcium/calmodulin-dependent protein kinase type II delta 1 chain	camk2d1	5	30	10	7	45.6	17
A0A0R4ID82	A0A0R4ID82	5	5			1	5	5	5	6.8	6.8
A0JMD5;A0A0R4ID97;A0A0R4IWX1;A0A0R4IJV1	A0JMD5;A0A0R4ID97;A0A0R4IWX1	4;4;4;1	4;4;4;1		tmprss4a	4	4	4	4	13.7	13.7
A3KNM2;I3IT45;I3ITC0;A0A0R4IDA7	A3KNM2;I3IT45;I3ITC0;A0A0R4IDA7	1;1;1;1	1;1;1;1		tpd52	4	1	1	1	8	8
B3DGL9;A0A0R4IDB5;B0S700;Q7SY06	B3DGL9;A0A0R4IDB5;B0S700;Q7SY06	7;7;7;7	7;7;7;7	Very-long-chain (3R)-3-hydroxyacyl-CoA dehydratase	hacd3	4	7	7	7	15.3	15.3
Q9I9L7;A0A0R4IDB6	Q9I9L7;A0A0R4IDB6	1;1	1;1	Caspase	caspa	2	2	1	1	6.3	4.2
A0A0R4IDC4	A0A0R4IDC4	3	3			1	3	3	3	45.2	45.2
A0A0R4IDC5;A0A0R4IWR9	A0A0R4IDC5;A0A0R4IWR9	2;2	2;2			2	6	2	2	30.7	10.1
A0A0R4IDC7;A0A0R4IGQ0;Q1LY46	A0A0R4IDC7;A0A0R4IGQ0;Q1LY46	6;6;6	6;6;6	LETM1 and EF-hand domain-containing protein 1, mitochondrial	letm1	3	6	6	6	8.1	8.1
A0A0R4IDD1	A0A0R4IDD1	9	0			1	72	9	0	48.9	0
E7FH04;A0A0R4IDD4;R4GEZ1	E7FH04;A0A0R4IDD4	3;3;1	3;3;1	Microtubule-associated protein	mapta	3	4	3	3	10.8	8.4
A0A0R4IIF3;A4QN49;A0A0R4IDE0;Q502D5	A0A0R4IIF3;A4QN49;A0A0R4IDE0	1;1;1;0	1;1;1;0		smarcc1b	4	6	1	1	6.1	1.5
A0A0R4IDE1;F8W2B6;E7FH53	A0A0R4IDE1;F8W2B6;E7FH53	12;12;8	12;12;8		myot	3	12	12	12	15.7	15.7
Q3KRP0;A0A0R4IDE6;A0JMB2	Q3KRP0;A0A0R4IDE6;A0JMB2	6;6;5	6;6;5		nedd4a;zgc:152720	3	7	6	6	7.8	6.7
Q6A3P5;A0A0R4IDE8;Q6PFU0;A5WW18;A0A146JR96;A0A146JR86;A0A146JRC0;A0A146JRF4	Q6A3P5;A0A0R4IDE8;Q6PFU0;A5WW18;A0A146JR96;A0A146JR86;A0A146JRC0	14;14;12;12;12;11;10;1	1;1;0;0;0;0;0;0		ndrg1a	8	14	14	1	44.9	2.8
B0V1I8;B0V1I7;A0A0R4IDF0;Q0P3Y4;B0V1I6	B0V1I8;B0V1I7;A0A0R4IDF0;Q0P3Y4;B0V1I6	12;12;12;11;11	12;12;12;11;11		hnrnpa3	5	13	12	12	61	61
A0A0R4IDG4;A0A0R4IP30	A0A0R4IDG4;A0A0R4IP30	5;5	5;5			2	5	5	5	8.2	8.2
A0A0R4IDH0;F1Q5L6;Q6NWH7;Q6TNU9;F1RBJ8;B0JZJ1;E9QG17	A0A0R4IDH0;F1Q5L6;Q6NWH7;Q6TNU9;F1RBJ8;B0JZJ1	32;32;31;28;25;25;11	21;21;20;18;16;16;9		ddx5	7	32	32	21	57.6	37.6
A0A0R4IDJ0;Q6TV19	A0A0R4IDJ0;Q6TV19	7;7	7;7	Endoribonuclease Dicer	dicer1	2	7	7	7	4.8	4.8
A0A0R4IDJ5	A0A0R4IDJ5	4	4			1	4	4	4	2.4	2.4
X1WHF9;A0A0R4IDS4;F1RE04;A1L1W6;A0A0R4IDK0	X1WHF9;A0A0R4IDS4;F1RE04;A1L1W6;A0A0R4IDK0	4;4;4;4;4	4;4;4;4;4		trappc12	5	4	4	4	22.5	22.5
F1QIJ7;B8A4S4;A0A0R4IDK1	F1QIJ7;B8A4S4;A0A0R4IDK1	4;4;4	4;4;4		col17a1a	3	4	4	4	4	4
A0A0R4IDK6	A0A0R4IDK6	1	1			1	11	1	1	35.7	6.4
A0A0R4IDL2	A0A0R4IDL2	12	12			1	12	12	12	36.7	36.7
Q7ZUK2;Q6IQ82;Q5TYT6;A0A0R4IDL3	Q7ZUK2;Q6IQ82;Q5TYT6;A0A0R4IDL3	2;2;2;2	2;2;2;2		gtf2a1	4	2	2	2	7	7
E9QFS3;A0A0R4IDL6;F1RA35	E9QFS3;A0A0R4IDL6;F1RA35	53;53;53	47;47;47		macf1a	3	54	53	47	12	10.6
A0A0R4IHQ4;A0A0R4IDN9	A0A0R4IHQ4;A0A0R4IDN9	4;4	4;4			2	4	4	4	21.1	21.1
Q5RFW3;A0A0R4IDQ2;R4GF25;Q6NYF4;R4GEY6	Q5RFW3;A0A0R4IDQ2;R4GF25;Q6NYF4	6;6;5;5;2	6;6;5;5;2		nup43	5	6	6	6	22.6	22.6
L7RKJ8;A0A0R4IDR7;E7F2K2;E9QGL9;E9QDQ0;E7FDW0	L7RKJ8;A0A0R4IDR7;E7F2K2;E9QGL9	5;5;5;5;1;1	4;4;4;4;0;0		mapk8ip3	6	6	5	4	4	2.8
Q4V8X2;A0A0R4IDR8;E7F7A8;A0A0R4IZV3	Q4V8X2;A0A0R4IDR8;E7F7A8;A0A0R4IZV3	2;2;2;2	2;2;2;2		mtmr7b	4	3	2	2	4.9	3.5
Q6IQJ6;A2BGH2;A0A0R4IDT0;Q7ZWA6;F1Q4S2;A0A0R4IXC7	Q6IQJ6;A2BGH2;A0A0R4IDT0;Q7ZWA6;F1Q4S2;A0A0R4IXC7	3;3;3;2;2;2	3;3;3;2;2;2		ppil2	6	3	3	3	5.2	5.2
A0A0R4IDV3;F2Z4W7;B0CLX4	A0A0R4IDV3;F2Z4W7;B0CLX4	3;3;2	3;3;2	V-set and immunoglobulin domain-containing protein 10	vsig10	3	3	3	3	7	7
F1QQ62;A0A0R4IDV7;F1Q928;Q6DGC6;F1Q7T4;A0A0J9YIS9;E7FBT9	F1QQ62;A0A0R4IDV7;F1Q928;Q6DGC6;F1Q7T4;A0A0J9YIS9;E7FBT9	2;2;2;2;2;1;1	2;2;2;2;2;1;1	Neurexophilin	nxph1;nxph2b;nxph2a	7	2	2	2	7.9	7.9
A0A0R4IDW2;Q6NV37;Q803Q1	A0A0R4IDW2;Q6NV37;Q803Q1	17;17;16	15;15;14		gyg1a	3	17	17	15	36.3	31.1
A0A0R4IDW5;M9MMB3;E7F898	A0A0R4IDW5;M9MMB3;E7F898	4;4;4	2;2;2		sema4ba	3	4	4	2	5.3	3
A0A0R4IDW9;A8E7C9;Q08BR7	A0A0R4IDW9;A8E7C9;Q08BR7	11;11;10	11;11;10		sec23ip	3	11	11	11	14.4	14.4
A0A0R4IDY2;F1QGG3;B3DHK0	A0A0R4IDY2;F1QGG3;B3DHK0	1;1;1	1;1;1		nsfb	3	23	1	1	32.6	1.6
A0A0R4IDY9;Q6P2A8	A0A0R4IDY9;Q6P2A8	1;1	1;1	Histone deacetylase	hdac1	2	21	1	1	50.6	2.6
A0A0R4IDZ0;A0A0R4IYG3;A0A0R4IYD5;A0A0R4IA79	A0A0R4IDZ0	3;1;0;1	3;1;0;1			4	7	3	3	8.5	4.2
E7F3X7;A0A0R4ISI0;A0A0R4IDZ5	E7F3X7;A0A0R4ISI0;A0A0R4IDZ5	12;12;12	12;12;12		wu:fe01c10	3	12	12	12	7.5	7.5
F1QVE2;A0A0R4IZF0;Q5ICW5;A0A0R4IP13;A0A0R4IE01	F1QVE2;A0A0R4IZF0;Q5ICW5;A0A0R4IP13;A0A0R4IE01	2;2;2;2;2	2;2;2;2;2		pcdh15b	5	2	2	2	1	1
F1QQ04;F1R7F7;A0A0R4IE05;Q6IQV2;Q90420;E9QEB4	F1QQ04;F1R7F7;A0A0R4IE05;Q6IQV2;Q90420	13;13;13;12;10;2	11;11;11;10;8;2		serpinh1b	6	13	13	11	31.2	31.2
A0A0R4IE10	A0A0R4IE10	2	0			1	29	2	0	56.3	0
A0A0R4IE15;A0A0R4IU29;Q5PYH7;A0A0R4ISR6	A0A0R4IE15;A0A0R4IU29;Q5PYH7;A0A0R4ISR6	5;5;5;1	5;5;5;1	Disks large homolog 2	dlg2	4	10	5	5	10.6	5.4
A0A0R4IUI6;A0A0R4IER0;A0A0R4IE16;Q5XJ24;A0A0R4IKP3;Q0VFW2	A0A0R4IUI6;A0A0R4IER0;A0A0R4IE16;Q5XJ24;A0A0R4IKP3;Q0VFW2	4;4;4;3;3;3	4;4;4;3;3;3		elmod2	6	4	4	4	16.4	16.4
Q0IJ38;A0A0R4IE19;A0A0R4IGP9;Q1JPV5;F1QNZ9;A0A0R4IF08;A0A0R4IQ28	Q0IJ38;A0A0R4IE19;A0A0R4IGP9;Q1JPV5;F1QNZ9;A0A0R4IF08;A0A0R4IQ28	9;9;8;9;9;9;8	9;9;8;9;9;9;8		mybpc2a	7	17	9	9	16.2	10.3
A0A0R4IMK1;A0A0R4IE20;Q7SXN3	A0A0R4IMK1;A0A0R4IE20;Q7SXN3	15;15;13	15;15;13		ahsa1b	3	15	15	15	36.6	36.6
A0A0R4IE22;A0A0R4IWL6;S6B5C2	A0A0R4IE22;A0A0R4IWL6;S6B5C2	5;5;5	4;4;4		pum1	3	5	5	4	5.5	4.7
Q6NYH6;A8WGM9;Q08BE8;A0A0R4IE29;Q1JPY0	Q6NYH6;A8WGM9;Q08BE8;A0A0R4IE29	8;8;8;8;1	8;8;8;8;1		pla2g15	5	8	8	8	19.4	19.4
A0A0R4IE40;A0A0R4IXQ8;A9JRZ1;A4FVK5;A0A0R4ILV7;A1L144;A0A0R4IVY1	A0A0R4IE40;A0A0R4IXQ8;A9JRZ1	6;5;5;1;1;1;1	6;5;5;1;1;1;1		mprip	7	6	6	6	5.3	5.3
Q7ZVK1;Q1L8Y5;A0A0R4IE51	Q7ZVK1;Q1L8Y5;A0A0R4IE51	1;1;1	1;1;1		pdcd4b	3	1	1	1	1.9	1.9
J3JS19;G1K2I6;A0A0R4IE55;A5PMU4	J3JS19;G1K2I6;A0A0R4IE55;A5PMU4	1;1;1;1	1;1;1;1	Ankyrin repeat and sterile alpha motif domain-containing protein 1B	anks1b	4	2	1	1	6.9	4.2
A0A0R4IE72;Q561Z7;Q8AV83;Q9DDE1	A0A0R4IE72;Q561Z7;Q8AV83	12;12;10;3	12;12;10;3		try	4	12	12	12	78.6	78.6
A0A0R4IE74;A4FVM8;A0A0R4IH60	A0A0R4IE74;A4FVM8;A0A0R4IH60	5;5;3	5;5;3		zgc:163083	3	5	5	5	24.9	24.9
A0A0R4IE87;E1U316	A0A0R4IE87;E1U316	2;1	2;1		mtbl	2	2	2	2	30.2	30.2
Q08C51;A0A0R4IU84;R4GE64;Q6NTH9;E7FGR3;A0A0R4ILM6;A0A0R4IEA2	Q08C51;A0A0R4IU84;R4GE64;Q6NTH9;E7FGR3;A0A0R4ILM6;A0A0R4IEA2	1;1;1;1;1;1;1	1;1;1;1;1;1;1		exoc6b;exoc6	7	1	1	1	3.2	3.2
A0A0R4IEA8	A0A0R4IEA8	9	2			1	9	9	2	11.6	2
Q5RHW2;A0A0R4IEB3;Q5RHW1;Q5RHW3	Q5RHW2;A0A0R4IEB3;Q5RHW1	4;4;3;1	4;4;3;1		si:dkey-14d8.6	4	4	4	4	17.9	17.9
A0A0R4IEC2;Q561U1;F1QP86	A0A0R4IEC2;Q561U1;F1QP86	2;1;1	2;1;1		zgc:112408	3	3	2	2	11.9	8.5
Q1RM40;A0A0R4IEC3;Q5TYX2;A2CEF4;Q8JIX8;A6H8R6;A0AUR4;A2VD40	Q1RM40;A0A0R4IEC3;Q5TYX2;A2CEF4;Q8JIX8;A6H8R6;A0AUR4;A2VD40	2;2;2;2;1;1;1;1	2;2;2;2;1;1;1;1		si:dkeyp-50f7.2	8	2	2	2	2.9	2.9
A0A0R4IEC7;Q5VSJ4;A0A0B5JQ25;Q1MT83;E7F153	A0A0R4IEC7;Q5VSJ4;A0A0B5JQ25	5;5;5;1;2	5;5;5;1;2	Receptor protein-tyrosine kinase	epha7	5	7	5	5	8	6.1
A0A0R4IEE5	A0A0R4IEE5	2	2			1	2	2	2	1.8	1.8
A0A0R4IEG3	A0A0R4IEG3	1	1			1	4	1	1	31.4	12.2
A0A0R4IEI2;F1R0C2	A0A0R4IEI2;F1R0C2	15;12	15;12		si:ch211-127i16.2	2	15	15	15	29.3	29.3
F1QPT1;B3DJ54;F1RCQ7;A0A0R4IEJ3	F1QPT1;B3DJ54;F1RCQ7;A0A0R4IEJ3	14;14;14;14	14;14;14;14		uroc1	4	14	14	14	15.4	15.4
A0A0R4IEK9;F1QH82;Q6DRF9	A0A0R4IEK9;F1QH82;Q6DRF9	3;3;3	3;3;3	WD repeat-containing protein 55	wdr55	3	3	3	3	13.9	13.9
E9QC85;F1QS91;A0A0R4IEM0;A3KNM3	E9QC85;F1QS91;A0A0R4IEM0;A3KNM3	1;1;1;1	1;1;1;1		zgc:162239	4	2	1	1	5.6	2.5
A0A0R4IEM6	A0A0R4IEM6	1	1			1	1	1	1	1.1	1.1
A0A0R4IEM8;F1QXQ1;B2GSG5;Q6NYA0;Q7SXP4;A0A140TAU7;E9QGF8;E9QIC5	A0A0R4IEM8;F1QXQ1;B2GSG5;Q6NYA0;Q7SXP4;A0A140TAU7;E9QGF8	7;7;7;7;7;5;5;3	7;7;7;7;7;5;5;3	Serine/arginine-rich splicing factor 1B;Serine/arginine-rich splicing factor 1A	srsf1b;srsf1a	8	7	7	7	19.7	19.7
A0A0R4IEP3;Q6ZM50;Q6NWD6	A0A0R4IEP3;Q6ZM50;Q6NWD6	20;20;19	16;16;15		capza1b	3	20	20	16	74.3	62.2
A0A0R4IEP5;A0A0R4IPE8;Q29RC3;A0A0R4IU81;A0A0R4IIX9;A0A0R4IYA0;E7F5Y9;A0A0R4IXG9;A0A0R4IS95;A0A0R4IQV6;A0A0R4INY9;A0A0R4ICK5;A0A0R4IN03	A0A0R4IEP5;A0A0R4IPE8;Q29RC3	6;6;5;1;1;1;1;1;1;1;1;1;1	3;3;2;0;0;0;0;0;0;0;0;0;1		map7d1a	13	6	6	3	6	3.9
A0A0R4IEP6;F1R4M6;Q6NUT7	A0A0R4IEP6;F1R4M6;Q6NUT7	4;4;4	4;4;4	Sortilin	sort1a;sort1	3	6	4	4	6.3	5
Q7SY42;B0UY93;A0A0R4IEP9	Q7SY42;B0UY93;A0A0R4IEP9	1;1;1	1;1;1		tnika	3	8	1	1	6	0.7
A0A0R4IEQ5;Q6IQI2;Q6TGN5	A0A0R4IEQ5;Q6IQI2;Q6TGN5	5;5;4	2;2;2	Galectin	lgals2a	3	5	5	2	67.4	34.8
E7EYE1;A0A0R4IER4;A0A0R4IPK3;A0A0R4IJB9	E7EYE1;A0A0R4IER4	100;100;15;9	4;4;0;0		CR847973.1	4	101	100	4	63.3	3
A0A140LH30;A0A0R4IES3;Q7SXN5;F1Q917;F1QB59	A0A140LH30;A0A0R4IES3;Q7SXN5	18;18;18;4;1	17;17;17;3;1	Dynamin-1-like protein	dnm1l	5	18	18	17	29.5	28.4
Q0P4E4;A8E7G9;A0A0R4IES4	Q0P4E4;A8E7G9;A0A0R4IES4	1;1;1	1;1;1		si:ch211-117n7.7	3	1	1	1	4.3	4.3
F1RDR3;A0A0R4IW27;A0A0R4IES6;Q502I9;F1R1K1;A0A0R4IL99;A2CE79;X1WGG8	F1RDR3;A0A0R4IW27;A0A0R4IES6;Q502I9;F1R1K1;A0A0R4IL99;A2CE79	10;10;10;10;8;8;7;1	10;10;10;10;8;8;7;1	F-BAR domain only protein 2	fcho2	8	10	10	10	18.2	18.2
F1R6Q9;A0A0R4IES8	F1R6Q9;A0A0R4IES8	1;1	1;1		rca2.2	2	2	1	1	9.1	4.2
A2ATX6;A0A0R4IET0;Q7ZWB3;E7FC21	A2ATX6;A0A0R4IET0;Q7ZWB3;E7FC21	8;8;5;5	8;8;5;5		nt5c2a	4	23	8	8	43.9	17.6
A0A0R4IEV8;A0A0N4SUB4;E7FAY1;A7MCA6;A7MCG4;A0A0R4IVF4;X1WDD7;A0A0G2KM90;F1Q5S4;Q4V9F9;E7FAY5;A0A0N4STU1;A0A0N4SUA2;A0A0N4STR8;F1Q9I0;E7F7I6;Q4VBH8;F1R3Z6;F1Q9L3;Q4V9A2;Q6DC32;A0A0G2KYH6;A8KBJ8;A8E518;A0A0R4IW24;A8DZC2;E7F7W1;A0A0H2UJM6;A0A0R4IIT7;A0A0G2KE10;A0A0G2KZC1;A9JT92;A0A0H2UJG1;A7MCB8;A0A0G2KQY5;Q503R8;A7YY94;F1QTW0;A0A0G2L9Z3;B8JLZ9;A8E5D2;A5WWL2;A8KBL2;F1QWL7	A0A0R4IEV8;A0A0N4SUB4;E7FAY1;A7MCA6;A7MCG4;A0A0R4IVF4;X1WDD7;A0A0G2KM90;F1Q5S4;Q4V9F9;E7FAY5;A0A0N4STU1;A0A0N4SUA2;A0A0N4STR8;F1Q9I0;E7F7I6;Q4VBH8;F1R3Z6;F1Q9L3;Q4V9A2;Q6DC32;A0A0G2KYH6;A8KBJ8	2;1;1;1;1;1;1;1;1;1;1;1;1;1;1;1;1;1;1;1;1;1;1;1;1;1;1;1;1;1;1;1;1;1;1;1;1;1;1;1;1;1;1;1	1;0;0;0;0;0;0;0;0;0;0;0;0;0;0;0;0;0;0;0;0;0;0;0;0;0;0;0;0;0;0;0;0;0;0;0;0;0;0;0;0;0;0;0		zgc:113886;zgc:112399;zgc:173816;si:ch211-235i11.3;zgc:113377;zgc:100951	44	4	2	1	8.7	1.7
A0A0R4IZB7;A0A0R4IEW0;A0A0R4ISS5;A0A0J9YJE5;A4JYL8	A0A0R4IZB7;A0A0R4IEW0;A0A0R4ISS5;A0A0J9YJE5;A4JYL8	3;3;3;2;2	3;3;3;2;2		si:dkey-11f4.16	5	3	3	3	18.5	18.5
A0A0R4IEX8;E7F9M6	A0A0R4IEX8;E7F9M6	33;33	24;24	ATP-dependent 6-phosphofructokinase	LOC570106	2	33	33	24	38.4	32.4
A0A0R4IEY0;Q6GQL9;Q504D9;B5DDJ5	A0A0R4IEY0;Q6GQL9;Q504D9;B5DDJ5	10;10;9;9	10;10;9;9		ctbs	4	10	10	10	40.3	40.3
A8WHM7;A0A0R4IEY4;F1R253;A9ULS9;F1QZJ2;A0A0G2KWS9	A8WHM7;A0A0R4IEY4;F1R253	22;22;21;8;4;2	19;19;18;6;3;1		clasp1a	6	22	22	19	17	15.3
Q7ZUV4;F1RAC4;A0A0R4IEY7	Q7ZUV4;F1RAC4;A0A0R4IEY7	2;2;2	2;2;2		pwp2h	3	2	2	2	2	2
A0A0R4IF09;F1QF86;A1L277	A0A0R4IF09;F1QF86;A1L277	27;26;25	18;17;17	Serine/threonine-protein phosphatase	ppp3ccb	3	27	27	18	54	41.1
F1QY26;A0A0R4IF18;A2BGY1;F8W3V3;F8W3H3;A2BGY2;F8W355	F1QY26;A0A0R4IF18;A2BGY1;F8W3V3;F8W3H3	4;4;4;2;2;1;1	4;4;4;2;2;1;1		arvcfb	7	4	4	4	5	5
A0A0R4IF40;Q5RHP5;Q7SYL2	A0A0R4IF40;Q5RHP5;Q7SYL2	8;8;5	7;7;5		acbd3	3	8	8	7	15.3	13.7
A0A0R4IF41;A2BID7	A0A0R4IF41;A2BID7	1;1	1;1	PR domain zinc finger protein 10	prdm10	2	1	1	1	0.9	0.9
A0A0R4IF42;Q7ZVT5	A0A0R4IF42;Q7ZVT5	7;5	7;5	Protein rogdi homolog	rogdi	2	7	7	7	26.4	26.4
A0A0R4IZL2;Q6PGW0;A0A0R4IXB4;A0A0R4IF46;A0A0R4IV33;A0A0R4ITT5	A0A0R4IZL2;Q6PGW0;A0A0R4IXB4;A0A0R4IF46;A0A0R4IV33;A0A0R4ITT5	10;10;10;10;10;5	7;7;7;7;7;2		tcerg1a	6	10	10	7	11.2	8.4
A0A0R4IF54;A0A0R4IU33;A0A0R4IV67;A0A0R4IZH8;A0A0R4IA63	A0A0R4IF54;A0A0R4IU33;A0A0R4IV67;A0A0R4IZH8	76;75;74;70;7	72;71;70;66;6			5	76	76	72	51.8	50
A0A0R4IF58;A3QJX4;Q7SXG8	A0A0R4IF58;A3QJX4;Q7SXG8	5;5;4	5;5;4		sars2	3	5	5	5	11	11
A0A0R4IF77;F1RA14;A0A0R4IS09	A0A0R4IF77;F1RA14	21;21;3	6;6;3			3	21	21	6	17.8	6.5
A0A0R4IH13;A0A0R4IXV7;A0A0R4IF82;A0A0R4IRP1;Q7ZUC3;A9JT56;A0A0R4IT00	A0A0R4IH13;A0A0R4IXV7;A0A0R4IF82;A0A0R4IRP1;Q7ZUC3;A9JT56;A0A0R4IT00	1;1;1;1;1;1;1	1;1;1;1;1;1;1	Elongation of very long chain fatty acids protein	elovl1b	7	1	1	1	13.2	13.2
A0A0R4IF88;Q5TYV4	A0A0R4IF88;Q5TYV4	2;2	2;2	Spermatogenesis-defective protein 39 homolog	vipas39	2	2	2	2	4.2	4.2
A0A0R4IFA3;X1WE29;E7FFY1;E7FBD0	A0A0R4IFA3;X1WE29;E7FFY1;E7FBD0	1;1;1;1	1;1;1;1		nf1a;nf1b	4	1	1	1	0.5	0.5
Q6DH06;A0A0R4IXU6;A0A0R4IFC0;A0A0R4ILJ8	Q6DH06;A0A0R4IXU6;A0A0R4IFC0;A0A0R4ILJ8	4;4;4;4	4;4;4;4		glrx2	4	4	4	4	37.3	37.3
A7LCJ6;A0A0R4IFC2;F1R4Q6;D2YW50;A0A0R4IY44	A7LCJ6;A0A0R4IFC2;F1R4Q6;D2YW50;A0A0R4IY44	1;1;1;1;1	1;1;1;1;1		pum2;pumilio2	5	2	1	1	1.6	0.9
A0A0R4IJY6;A0A0R4IFC3	A0A0R4IJY6;A0A0R4IFC3	2;2	2;2			2	10	2	2	4.9	1.2
A0A0R4IFD1;F1QZY9;Q7T3C7	A0A0R4IFD1;F1QZY9;Q7T3C7	9;9;9	9;9;9	Reticulon-4-interacting protein 1 homolog, mitochondrial	rtn4ip1	3	9	9	9	33.6	33.6
A0A0R4IFD3;Q1L985;E7FFV6;A4IG00	A0A0R4IFD3;Q1L985;E7FFV6;A4IG00	2;2;2;1	2;2;2;1		nrd1b	4	5	2	2	5.9	3.1
Q5XJQ0;B0UX68;A0A0R4IFD7	Q5XJQ0;B0UX68;A0A0R4IFD7	1;1;1	1;1;1		angptl7	3	1	1	1	3.3	3.3
Q6IQ72;A0A0R4IFE2	Q6IQ72;A0A0R4IFE2	1;1	1;1		psmc1b	2	18	1	1	39.3	4.5
A0A0R4IFF5;A0A0R4IVW1;A2RV39;A5PLG2	A0A0R4IFF5;A0A0R4IVW1;A2RV39	2;2;2;1	2;2;2;1		LOC563520	4	3	2	2	3.8	2.8
A0A0R4IFG5	A0A0R4IFG5	1	1			1	1	1	1	1.7	1.7
Q6PGY1;A0A0R4IFG6	Q6PGY1;A0A0R4IFG6	4;4	4;4		bco1l	2	4	4	4	9.3	9.3
A0A0R4IFG9;A0A0R4IYX6	A0A0R4IFG9;A0A0R4IYX6	1;1	1;1			2	2	1	1	1.6	1.1
A0A0R4IFH4;A0A140LGJ3;Q789K9	A0A0R4IFH4;A0A140LGJ3;Q789K9	2;2;2	2;2;2		ube2a	3	2	2	2	25.2	25.2
A0A0R4IFI9;Q7SY26;F6NST7	A0A0R4IFI9;Q7SY26;F6NST7	26;17;17	16;9;9		zgc:63587	3	26	26	16	57.4	46.3
Q1ED14;A0A0R4IFJ0;A2BGD5;Q503V7	Q1ED14;A0A0R4IFJ0;A2BGD5	3;3;3;1	3;3;3;1	Calcium-binding and coiled-coil domain-containing protein 1	calcoco1a;calcoco1	4	3	3	3	9.5	9.5
Q6NUX7;A0A0R4IFJ1;F1QNW8;A0A0R4IFL6;A0A0R4IRN6	Q6NUX7;A0A0R4IFJ1;F1QNW8	16;16;16;7;6	16;16;16;7;6		dnajc7	5	16	16	16	29.4	29.4
A0A0R4IFJ3;A5PN01;A5PLJ1;Q2YDQ4;F1R8V8	A0A0R4IFJ3;A5PN01;A5PLJ1;Q2YDQ4;F1R8V8	2;1;1;1;1	2;1;1;1;1		si:dkeyp-120h9.1;slc7a7	5	2	2	2	3.8	3.8
A0A0R4IFJ4;Q32LQ9;Q5PR38;REV__A0A0R4IEC0;REV__E7FCG7	A0A0R4IFJ4	35;3;3;0;0	35;3;3;0;0			5	63	35	35	52.8	32.2
A0A0R4IXG2;A0A0R4IFK2;Q7ZZT2	A0A0R4IXG2;A0A0R4IFK2;Q7ZZT2	8;8;4	8;8;4		aplp1	3	8	8	8	12.6	12.6
Q5U3T6;A0A0R4IFK9;A0A0R4IJ97	Q5U3T6;A0A0R4IFK9;A0A0R4IJ97	18;18;18	18;18;18		pmpca	3	18	18	18	44.9	44.9
A0A0R4IFN1;A0A0R4ISY9	A0A0R4IFN1;A0A0R4ISY9	7;7	7;7			2	7	7	7	11.3	11.3
Q1RLY9;B3DKL1;F1QXE5;A0A0R4IFP8;Q8QFX6;Q69DB8;A0A0B5JK66;Q567N9;A0A0R4IVS1	Q1RLY9;B3DKL1;F1QXE5;A0A0R4IFP8;Q8QFX6;Q69DB8;A0A0B5JK66	9;9;9;9;9;8;7;4;4	9;9;9;9;9;8;7;4;4	Neuropilin-1a	nrp1a	9	9	9	9	13.1	13.1
Q504C2;A0JLY4;A0A0R4IFS4;A0A140LGV7;A0A0R4IVW8;F1QYS9;A4IFW4;F1R3B0;E7F4K0;O42276;F1Q6P5;A1L1Z1;F6NVR7;Q1JQ13;Q4KMK8;E9QI00;F1QMS3;F1QHT0	Q504C2;A0JLY4;A0A0R4IFS4;A0A140LGV7;A0A0R4IVW8;F1QYS9;A4IFW4;F1R3B0;E7F4K0;O42276;F1Q6P5;A1L1Z1;F6NVR7;Q1JQ13;Q4KMK8;E9QI00;F1QMS3;F1QHT0	2;2;2;2;2;2;2;2;2;2;2;2;2;2;2;1;1;1	2;2;2;2;2;2;2;2;2;2;2;2;2;2;2;1;1;1	POU domain protein	pou2f3;zgc:136531;pou2f1b;pou2f2a;pou2f1a	18	2	2	2	8	8
R4GDY1;Q6AXI5;B0R0Z8;A0A0R4IFT4;B0R0Z7	R4GDY1;Q6AXI5;B0R0Z8;A0A0R4IFT4;B0R0Z7	1;1;1;1;1	1;1;1;1;1		picalmb	5	11	1	1	24.4	2.4
Q7SZF7;Q6VQA3;B3DK54;A0A0R4IFV9;Q6QMR7;F1RBY7;Q6QMR6;F1Q7X2;F1R671;Q6QMR8;F1RA48;F1QU74	Q7SZF7;Q6VQA3;B3DK54;A0A0R4IFV9;Q6QMR7;F1RBY7;Q6QMR6;F1Q7X2;F1R671;Q6QMR8;F1RA48	7;7;7;7;6;6;6;6;6;5;5;1	7;7;7;7;6;6;6;6;6;5;5;1	Receptor protein-tyrosine kinase	egfra	12	7	7	7	6.5	6.5
A0A0R4IFW9;Q5KTT6;A3KQB2;F1QM91	A0A0R4IFW9;Q5KTT6;A3KQB2	4;4;4;0	4;4;4;0		eif4g2b	4	23	4	4	24.2	4.1
Q5XJ22;A0A0R4IFX7	Q5XJ22;A0A0R4IFX7	3;3	3;3		pop7	2	3	3	3	13.5	13.5
A0A0R4IFX9;F1QGT2	A0A0R4IFX9;F1QGT2	8;8	4;4	Anion exchange protein	LOC798983	2	8	8	4	9.2	5.1
A0A0R4IFY7;A0A0R4IIV2	A0A0R4IFY7;A0A0R4IIV2	14;13	14;13			2	14	14	14	18.4	18.4
A0A0R4IFZ2;Q4U0S5	A0A0R4IFZ2;Q4U0S5	1;1	1;1	RNA polymerase II-associated factor 1 homolog	paf1	2	1	1	1	2.2	2.2
F1QYU7;A0A0R4IG00;F1RDL2;Q7ZTW2	F1QYU7;A0A0R4IG00	14;14;8;7	8;8;3;2	S-adenosylmethionine synthase	mat2aa	4	21	14	8	46.1	21.3
O42269;B7ZDE9;A0A0R4IG01	O42269;B7ZDE9;A0A0R4IG01	5;5;5	5;5;5		htt	3	5	5	5	1.5	1.5
Q0PEH1;B3DJM9;A2BG42;A0A0R4IG27	Q0PEH1;B3DJM9;A2BG42;A0A0R4IG27	1;1;1;1	1;1;1;1		trpv4	4	1	1	1	1.1	1.1
E7F2H1;A0A0R4IIY0;S4TYY2;A0A0R4IG30	E7F2H1;A0A0R4IIY0;S4TYY2;A0A0R4IG30	1;1;1;1	1;1;1;1		dner	4	1	1	1	1.5	1.5
B3DHC5;A0A0R4IG36;E9QJQ2;E9QCH4	B3DHC5;A0A0R4IG36;E9QJQ2;E9QCH4	9;9;8;3	3;3;2;0		apoa4b.2	4	32	9	3	79.2	11.8
E9QC44;Q5U3T9;E7FAH7;A0A0R4IG44	E9QC44;Q5U3T9;E7FAH7;A0A0R4IG44	1;1;1;1	1;1;1;1		zgc:101640	4	1	1	1	15	15
F1Q6Z9;A0A0R4IG48	F1Q6Z9;A0A0R4IG48	46;46	38;38			2	46	46	38	44.6	37.8
F1QPL0;A0A0R4IG50;Q08C92	F1QPL0;A0A0R4IG50;Q08C92	3;3;3	3;3;3	S-adenosyl-L-methionine-dependent tRNA 4-demethylwyosine synthase	tyw1	3	3	3	3	4.4	4.4
A0A0R4IG56;Q7ZVY3;Q1L940;A9JSW2;Q6P0F1	A0A0R4IG56;Q7ZVY3;Q1L940;A9JSW2;Q6P0F1	7;7;6;6;5	7;7;6;6;5		nfyc	5	7	7	7	23.2	23.2
A0A0R4IG72;E9QH37;Q7ZYX2;F1QIS0	A0A0R4IG72;E9QH37;Q7ZYX2;F1QIS0	1;1;1;1	1;1;1;1		plekha1a	4	1	1	1	3.1	3.1
Q6P4P8;A0A0R4IUY2;A0A0R4IG78	Q6P4P8;A0A0R4IUY2;A0A0R4IG78	39;39;39	34;34;34		pde6c	3	39	39	34	47.9	44.2
A0A0R4IZC2;A0A0R4IG79;A0A0R4IGW9	A0A0R4IZC2;A0A0R4IG79;A0A0R4IGW9	10;10;10	7;7;7			3	12	10	7	11.9	6.8
A5PMP1;A0A0R4IG81	A5PMP1;A0A0R4IG81	5;5	5;5		capn1b	2	12	5	5	15.7	8.3
Q5RG20;A0A0R4IG98;A0A0R4IJR8;E7FF53;A0A0R4IDX0;A4IGE4	Q5RG20;A0A0R4IG98;A0A0R4IJR8	3;3;3;0;0;0	3;3;3;0;0;0		asap2a	6	7	3	3	7	2.9
A0A0R4IGA0;Q6ZM67	A0A0R4IGA0;Q6ZM67	6;6	1;1		grin1b	2	6	6	1	7.3	1.7
A0A0R4IGA5;F1QNR8;Q3YMK8;E7EXN2	A0A0R4IGA5;F1QNR8	5;5;2;1	5;5;2;1		ireb2	4	6	5	5	6.6	5.2
Q06S87;A0A0R4IGA6;E7F0I1	Q06S87;A0A0R4IGA6	3;3;1	3;3;1	5-hydroxyisourate hydrolase	urah	3	3	3	3	18.1	18.1
A0A0R4IGA8;A0A0R4II11;A0A0R4ITJ8;A2RUY0;A0A0R4IZA7	A0A0R4IGA8;A0A0R4II11;A0A0R4ITJ8;A2RUY0;A0A0R4IZA7	3;3;3;3;3	3;3;3;3;3		mansc1	5	3	3	3	49.2	49.2
Q90WI3;A0A0R4IGA9;F1RCM2;F1Q4W2;A0A0R4IQK4;F1QSA6	Q90WI3;A0A0R4IGA9;F1RCM2;F1Q4W2;A0A0R4IQK4	3;3;3;3;3;1	3;3;3;3;3;1		prom1b	6	3	3	3	2.5	2.5
A0A0R4IGB8;A0A0R4IGN4;A0A0R4IBU5	A0A0R4IGB8;A0A0R4IGN4	3;2;1	3;2;1			3	3	3	3	1	1
A0A0R4IGB9;F1QPP5;Q5U3P0	A0A0R4IGB9;F1QPP5;Q5U3P0	3;3;3	3;3;3	PCI domain-containing protein 2	pcid2	3	3	3	3	8.3	8.3
Q7ZYW9;A0A0R4IGC4;B0UXP9	Q7ZYW9;A0A0R4IGC4;B0UXP9	18;18;18	18;18;18	Inosine-5-monophosphate dehydrogenase;Inosine-5-monophosphate dehydrogenase 2	impdh2	3	19	18	18	40.3	37.5
X1WG76;A0A0R4IGC6;E7F7X5	X1WG76;A0A0R4IGC6;E7F7X5	3;3;2	3;3;2		dlgap4b	3	3	3	3	6.1	6.1
Q503T8;F1QDL5;A0A0R4IGD1;F1QSI6;A2BIP9;A0A0R4IQW8;F1QSQ7;D0EWT6;B3DJV4	Q503T8;F1QDL5;A0A0R4IGD1;F1QSI6;A2BIP9;A0A0R4IQW8;F1QSQ7;D0EWT6;B3DJV4	4;4;4;4;2;2;2;2;2	2;2;2;2;0;0;0;0;0		zgc:110158;ssbp4;si:ch211-130m23.3;ssbp3a	9	4	4	2	7.3	3.6
A0A0R4IGD2	A0A0R4IGD2	11	1			1	11	11	1	34.7	5.1
A0A0R4IGD3;X1WH42;A0A0R4IZQ7;A0A0R4IS02	A0A0R4IGD3;X1WH42	7;7;1;1	7;7;1;1		sgip1a	4	7	7	7	12.1	12.1
A0A0R4IGD5;A0A0R4IXK4	A0A0R4IGD5	3;1	3;1			2	3	3	3	3	3
A1A5I3;A0A0R4IGD8	A1A5I3;A0A0R4IGD8	4;4	4;4		zmp:0000001082	2	4	4	4	3.5	3.5
A0A0R4IGE2;B8JHS8;B2CZC5	A0A0R4IGE2;B8JHS8;B2CZC5	8;6;6	8;6;6		slc8a3	3	9	8	8	9.6	8.7
Q7ZVA3;A0A0R4IGE6	Q7ZVA3;A0A0R4IGE6	6;6	4;4		sh3gl1b	2	6	6	4	17.4	12.8
A0A0R4IGE9;A0A0R4IXC9	A0A0R4IGE9	2;1	2;1			2	18	2	2	39.2	8.5
A0A0R4IGF2;A0A1S6L757;A0A1S6L752;Q6NV46;O93599;C0SPC7;Q7ZTS5;Q9DDJ8;Q8JFU8;C5J410;B0S789;Q8JFS5	A0A0R4IGF2;A0A1S6L757;A0A1S6L752;Q6NV46;O93599;C0SPC7;Q7ZTS5	27;26;26;26;26;26;19;6;2;2;2;2	27;26;26;26;26;26;19;6;2;2;2;2	Signal transducer and activator of transcription	stat3	12	27	27	27	37.3	37.3
A0A0R4IWU9;E7F4H6;B3DHD4;A0A0R4IGF6	A0A0R4IWU9;E7F4H6;B3DHD4;A0A0R4IGF6	1;1;1;1	1;1;1;1	Polypeptide N-acetylgalactosaminyltransferase	galnt18b;galnt18a	4	1	1	1	8.2	8.2
A0A0R4IGF8	A0A0R4IGF8	2	2			1	2	2	2	31.1	31.1
F1R972;A0A0R4IGH1;A1L260	F1R972;A0A0R4IGH1;A1L260	11;11;11	11;11;11	Muscle-related coiled-coil protein	murca;murc	3	11	11	11	26.4	26.4
A0A0R4IGI4	A0A0R4IGI4	9	9			1	9	9	9	1.8	1.8
A0A0R4IGJ5;T1ECS2;Q5RGL7;A5XCD2;R4GEX3	A0A0R4IGJ5;T1ECS2;Q5RGL7	11;11;11;3;3	11;11;11;3;3	N-lysine methyltransferase SMYD2-B	smyd2b	5	11	11	11	27.9	27.9
A0A0R4IGJ6	A0A0R4IGJ6	5	3			1	5	5	3	8.5	5.2
A0A0R4IGJ7;A0A0R4IMM3;Q6PBY7	A0A0R4IGJ7;A0A0R4IMM3;Q6PBY7	2;2;2	2;2;2	Trafficking protein particle complex subunit 13	trappc13	3	2	2	2	6	6
Q58EG9;F1QCQ7;A0A0R4IGK4;O93423;A2CEG3	Q58EG9;F1QCQ7;A0A0R4IGK4;O93423	17;17;17;13;4	8;8;8;4;4		stom	5	17	17	8	47.7	27
A0A0R4IGL6;Q8JFV5;A7E274;A1L204;K7DYG3;Q32PW2;K7DYC2;Q6DGP5	A0A0R4IGL6;Q8JFV5	37;37;16;8;6;2;2;1	37;37;16;8;6;2;2;1		hectd1	8	37	37	37	18.3	18.3
D7RVR7;Q6PH15;A0A0R4IGM0;B7TWQ9;D7RVR8;A0A0R4IM70	D7RVR7;Q6PH15;A0A0R4IGM0	8;8;8;2;2;2	8;8;8;2;2;2	Amino acid transporter	slc1a2b	6	8	8	8	12.2	12.2
A0A0R4IGM2;F5HSE3;F1QBY1	A0A0R4IGM2;F5HSE3;F1QBY1	9;9;5	9;9;5	Nipped-B-like protein A;Nipped-B-like protein B	nipbla;nipblb	3	9	9	9	3.6	3.6
F1R5N2;A0A0R4IGM8;Q5SP05	F1R5N2;A0A0R4IGM8	21;21;9	21;21;9		mia3	3	21	21	21	12.7	12.7
E9QBA5;E7FF13;A0A0R4IGN2	E9QBA5;E7FF13;A0A0R4IGN2	8;8;8	8;8;8		vldlr	3	8	8	8	10.1	10.1
A0A0R4IGN3;Q803D7;A0A0R4IBZ3	A0A0R4IGN3;Q803D7	54;51;4	54;51;4	Protein disulfide-isomerase	pdia3	3	54	54	54	78	78
A0A0R4IGN7;A8WFZ0;F6NZ60	A0A0R4IGN7;A8WFZ0;F6NZ60	4;4;4	4;4;4		gkup	3	4	4	4	6.9	6.9
A0A0R4IGN8;Q5BLH3;F1QDC0;A0A1D5NSP7	A0A0R4IGN8;Q5BLH3;F1QDC0;A0A1D5NSP7	20;11;11;11	20;11;11;11		cacna2d2a	4	22	20	20	22.6	22.5
A0A0R4IGP2;Q1LWJ4;B3DK52;Q8JID1;Q8UUY9	A0A0R4IGP2;Q1LWJ4;B3DK52	14;14;14;2;2	9;9;9;0;0	Tyrosine-protein kinase receptor	igf1ra	5	19	14	9	14	8.2
A0A0R4IGP6;A0A0R4IAV3;A0A0R4IAN1	A0A0R4IGP6	9;0;0	0;0;0			3	49	9	0	75.9	0
B3DJB7;A0A0R4IGQ6	B3DJB7;A0A0R4IGQ6	2;2	2;2		LOC571819	2	2	2	2	6.2	6.2
A0A0R4IGQ8;A0A140LH33	A0A0R4IGQ8	103;6	4;4			2	103	103	4	61.4	1.7
A0A0R4IGS0;A4IFW2;F1QLM9;A0A0H2UKT5;H9CWQ3;H9CWQ2;Q90YJ5	A0A0R4IGS0;A4IFW2;F1QLM9;A0A0H2UKT5;H9CWQ3;H9CWQ2	5;5;2;2;2;2;1	5;5;2;2;2;2;1	Receptor-type tyrosine-protein phosphatase F;Protein-tyrosine-phosphatase	ptprf;ptprfa	7	6	5	5	4.7	4
Z4YHX5;A0A0R4IGS3;Q6GMH0	Z4YHX5;A0A0R4IGS3;Q6GMH0	6;6;6	6;6;6	Pre-mRNA-splicing factor 18	prpf18	3	7	6	6	18.7	16.7
A0A0R4IGS4	A0A0R4IGS4	1	1			1	34	1	1	43.5	1.7
U3JAC3;Q503G7;Q5RIS5;F1QSY1;A0A0R4IGS5;Q2KT22;A0A0R4IKW0;A0A0R4IVJ5	U3JAC3;Q503G7;Q5RIS5;F1QSY1;A0A0R4IGS5;Q2KT22;A0A0R4IKW0;A0A0R4IVJ5	3;3;3;3;3;3;3;3	3;3;3;3;3;3;3;3		map3k7	8	3	3	3	26.5	26.5
A0A0R4IGS7;A0A0R4IIH7;A0A0R4IRE4	A0A0R4IGS7;A0A0R4IIH7;A0A0R4IRE4	2;2;1	2;2;1			3	2	2	2	1.7	1.7
A0A0R4IGT2;A8WG78;A0A0R4IHD6	A0A0R4IGT2;A8WG78;A0A0R4IHD6	1;1;1	1;1;1		foxred1	3	1	1	1	6.9	6.9
A0A0R4IGT8;A0A0R4IM82;A0A0R4IV96	A0A0R4IGT8;A0A0R4IM82	10;8;1	7;6;1			3	11	10	7	9.5	6.8
A0A0R4IK62;A0A0R4IGU0	A0A0R4IK62;A0A0R4IGU0	2;2	2;2			2	2	2	2	11.5	11.5
A0A1L1QZ98;Q08BQ9;A0A0R4IGU7;A0A1L1QZV0;A0A1L1QZB3	A0A1L1QZ98;Q08BQ9;A0A0R4IGU7;A0A1L1QZV0;A0A1L1QZB3	2;2;2;1;1	2;2;2;1;1		zgc:152938	5	2	2	2	12	12
A0A0R4IGV0	A0A0R4IGV0	1	1			1	1	1	1	3.9	3.9
B0S6H8;A0A0R4IGV2;A6H8S1	B0S6H8;A0A0R4IGV2;A6H8S1	1;1;1	1;1;1		ppfia4	3	5	1	1	4	0.7
A0A0R4IGV9	A0A0R4IGV9	4	4			1	4	4	4	9.7	9.7
Q1RMC0;F1Q9M7;A0A0R4IGW2;F6PC54;B3DH26;Q4ACB3	Q1RMC0;F1Q9M7;A0A0R4IGW2;F6PC54;B3DH26;Q4ACB3	6;6;6;6;6;4	6;6;6;6;6;4		fstl5	6	6	6	6	17.8	17.8
A0A0R4IGW6;B0S5G3	A0A0R4IGW6;B0S5G3	2;2	2;2		clstn2	2	2	2	2	2.4	2.4
A0A0R4IGX3;F6NTY9;C1IHU9	A0A0R4IGX3;F6NTY9;C1IHU9	3;3;3	3;3;3		itln3	3	3	3	3	10.8	10.8
B3DHZ5;E9QC31;G1K2K7;Q8QG93;F1Q832;A0A0R4IGY8;O93430;A0A0B5JQ36;Q90WT3;Q9DES9;F1QJA0;Q5CZW5;F1RDZ6;A0A0R4INP4;Q5U3C8;F1QTT1	B3DHZ5;E9QC31;G1K2K7;Q8QG93;F1Q832;A0A0R4IGY8;O93430;A0A0B5JQ36;Q90WT3;Q9DES9;F1QJA0;Q5CZW5;F1RDZ6;A0A0R4INP4;Q5U3C8;F1QTT1	2;2;2;2;2;2;2;1;1;1;1;1;1;1;1;1	2;2;2;2;2;2;2;1;1;1;1;1;1;1;1;1	Glycine receptor subunit alphaZ1	glra1;glra4b;glra4a	16	2	2	2	4.3	4.3
I6LC29;A0A0R4IRX8;A0A0R4IGZ0;I6LC28;B3DGN6	I6LC29;A0A0R4IRX8;A0A0R4IGZ0;I6LC28;B3DGN6	1;1;1;1;1	1;1;1;1;1		pcdh1g9	5	1	1	1	12.4	12.4
A0A0R4IH04;Q58EC3	A0A0R4IH04	36;16	36;16			2	40	36	36	39.9	37
F1R1C9;A1L101;A0A0R4IH06;A0A0R4IHK2	F1R1C9;A1L101;A0A0R4IH06;A0A0R4IHK2	5;5;5;5	5;5;5;5		ttc7b	4	5	5	5	8.5	8.5
B6IDE7;A0A0R4IH07;D7PS92	B6IDE7;A0A0R4IH07	25;25;7	24;24;7		frem2b	3	26	25	24	10.8	10
A0A0R4IH08;Q1LV14;F1QW18;X1WET6;F1R1L5;F8W4B1;E7FB06	A0A0R4IH08;Q1LV14;F1QW18;X1WET6;F1R1L5;F8W4B1;E7FB06	2;1;1;1;1;1;1	1;0;0;0;1;0;0		itpr2;itpr3;itpr1a;itpr1	7	2	2	1	0.6	0.3
Q5RG54;A0A0R4IH09;A6H8S4;Q5RG53	Q5RG54;A0A0R4IH09;A6H8S4	23;23;22;7	23;23;22;7	Amidophosphoribosyltransferase	ppat	4	23	23	23	54.5	54.5
Q1L8P7;A0A0R4IH11;B3DIU2	Q1L8P7;A0A0R4IH11;B3DIU2	8;8;7	8;8;7	Thrombospondin-3b	thbs3b	3	9	8	8	9.9	9
A0A0R4IH17;A0A0R4IXE7	A0A0R4IH17;A0A0R4IXE7	3;2	3;2			2	3	3	3	20.1	20.1
F1RD13;A0A0R4IH50;Q58EH4	F1RD13;A0A0R4IH50	5;5;2	5;5;2		si:ch211-266g18.10	3	8	5	5	17.1	12.3
A0A0R4IH79;A0A0R4IPW4	A0A0R4IH79	28;13	28;13			2	28	28	28	29.8	29.8
A0A0R4IH87;Q7SXD1	A0A0R4IH87;Q7SXD1	1;1	1;1		trabd	2	1	1	1	3.7	3.7
Q7ZV03;A0A0R4IH90;F8W269	Q7ZV03;A0A0R4IH90	5;5;1	5;5;1	Vacuolar protein sorting-associated protein 26B	vps26b	3	14	5	5	38.1	17.2
A0A0R4IH93;Q4KMJ2	A0A0R4IH93;Q4KMJ2	3;3	3;3		zgc:110045	2	8	3	3	17.4	8.7
Q7ZTS0;A0A0R4IH96;Q90WH4;A0A0R4IPQ5	Q7ZTS0;A0A0R4IH96;Q90WH4;A0A0R4IPQ5	27;27;24;14	27;27;24;14		bco1	4	27	27	27	48.4	48.4
Q05AJ1;A0A0R4IHA2;A0A0R4IWY3	Q05AJ1;A0A0R4IHA2;A0A0R4IWY3	3;3;3	3;3;3		larp4b	3	3	3	3	5.8	5.8
A0A0R4IHC0;Q90YJ0;Q6IQX2;E9QCG6	A0A0R4IHC0;Q90YJ0;Q6IQX2;E9QCG6	9;9;9;9	9;9;9;9		col1a2	4	9	9	9	8.4	8.4
Q7SXG4;A0A0R4IHE1;A0A0R4IV65	Q7SXG4;A0A0R4IHE1;A0A0R4IV65	37;37;19	1;1;1	SUMO-activating enzyme subunit 2	uba2	3	37	37	1	62.8	1.8
Q6DC29;A0A0R4IHE5;Q6TLE5;A0A0R4ICJ1;B0S653;Q7T343	Q6DC29;A0A0R4IHE5	3;3;0;0;0;0	3;3;0;0;0;0		fam49a	6	5	3	3	19.8	12.4
B3DGE3;A0A0R4IHF9	B3DGE3;A0A0R4IHF9	2;2	2;2	Fibroblast growth factor	fgf2	2	2	2	2	14.9	14.9
F8W2B8;A0A0R4IHH7;D1FTM8	F8W2B8;A0A0R4IHH7;D1FTM8	2;2;2	2;2;2	Anion exchange protein	slc4a1b	3	2	2	2	8	8
A0A0R4IHH9;A4IG15;Q501V3;F1R1W8;Q1JQ33;Q08CT2	A0A0R4IHH9;A4IG15;Q501V3;F1R1W8;Q1JQ33;Q08CT2	1;1;1;1;1;1	1;1;1;1;1;1		aatf	6	1	1	1	2.9	2.9
Q6DRC1;A0A0R4IHJ1	Q6DRC1;A0A0R4IHJ1	6;6	6;6		snrpf	2	6	6	6	58.1	58.1
A0A0R4IHJ4;A0A0R4IV08	A0A0R4IHJ4;A0A0R4IV08	1;1	1;1			2	1	1	1	1.4	1.4
I3IT87;F1RD00;F1Q9V1;B2GP49;G1K2F5;A0A0R4IL09;A0A0R4IHJ6;Q7ZW98;Q6NWK2;F1QLI6;A8E7K7	I3IT87;F1RD00;F1Q9V1;B2GP49;G1K2F5;A0A0R4IL09;A0A0R4IHJ6;Q7ZW98;Q6NWK2	26;26;26;26;26;26;26;26;26;10;9	26;26;26;26;26;26;26;26;26;10;9	AP-2 complex subunit mu-B;AP-2 complex subunit mu-A	ap2m1b;ap2m1a	11	26	26	26	49.3	49.3
A0A0R4IHK3;Q6TGX3;F1RCK9;A0A0R4IWY5;F1QAK1;D9IVG5;D9IVG2;D9IVG3;D9IVG4;D9IVG1;A0A0R4IQM4;Q6P7X7	A0A0R4IHK3;Q6TGX3;F1RCK9;A0A0R4IWY5;F1QAK1;D9IVG5;D9IVG2;D9IVG3;D9IVG4;D9IVG1;A0A0R4IQM4;Q6P7X7	12;12;12;12;12;11;11;11;11;11;11;11	5;5;5;5;5;5;5;5;5;5;5;5		sept9a	12	12	12	5	25.2	11.9
A0A0R4IHK8;Q5BLF7;B8A5K2;F8W4L2;F8W3N5;REV__X1WFV2;REV__E7FFC0;REV__F1QYU9;REV__D2X898;REV__F1QV77	A0A0R4IHK8;Q5BLF7;B8A5K2	41;41;41;8;5;1;1;1;1;1	39;39;39;7;5;1;1;1;1;1		itga6b	10	41	41	39	37.4	35.1
A0A0R4IHL6;A0A0R4IW61;Q7ZU92;A0A0R4IYB9;A0A0R4IPV8	A0A0R4IHL6;A0A0R4IW61;Q7ZU92	15;15;13;6;2	15;15;13;6;2	Poly(A)-specific ribonuclease PARN	parn	5	15	15	15	22.7	22.7
Q6DG24;Q8JFE3;Q801Z7;Q6UNX2;E9QG65;Q8JHZ6;A7YYJ7;F1QKD5;Q5KQU6;F1QLJ1;B0S577;A0A0R4IHL8;W8Q8J6;W8Q7P2;A0A0R4IZ80;Q8JHZ5;B0S576	Q6DG24;Q8JFE3;Q801Z7;Q6UNX2;E9QG65;Q8JHZ6;A7YYJ7;F1QKD5;Q5KQU6;F1QLJ1;B0S577;A0A0R4IHL8;W8Q8J6;W8Q7P2;A0A0R4IZ80;Q8JHZ5;B0S576	1;1;1;1;1;1;1;1;1;1;1;1;1;1;1;1;1	1;1;1;1;1;1;1;1;1;1;1;1;1;1;1;1;1	Cellular tumor antigen p53	tp63;tp73	17	1	1	1	2.3	2.3
A0A0R4IHM0;Q7ZUP3;Q6NYD2;Q1MTE6;F1R4J2;F6NQF0;Q4V945	A0A0R4IHM0;Q7ZUP3;Q6NYD2;Q1MTE6;F1R4J2;F6NQF0	5;5;5;5;3;3;1	5;5;5;5;3;3;1	Sideroflexin	sfxn2	7	5	5	5	12.2	12.2
Q5RGA7;A0A0R4IHR0;Q6DHR4;E9QE61	Q5RGA7;A0A0R4IHR0;Q6DHR4;E9QE61	19;19;17;10	19;19;17;10		bpnt1	4	19	19	19	63.4	63.4
E7FE08;A0A0R4IHR7;X1WHN9;A0A1D5NS76;A0A1D5NS61	E7FE08;A0A0R4IHR7;X1WHN9;A0A1D5NS76	2;2;2;2;0	2;2;2;2;0		tjp1b	5	19	2	2	11.4	1.3
A0A0R4IHR9;A9ULS7;F6P601	A0A0R4IHR9;A9ULS7	3;3;1	3;3;1		slc2a11b	3	3	3	3	6.5	6.5
Q6PFM3;A0A0R4IHT0;A0A0R4II73;A0A0R4IB76	Q6PFM3;A0A0R4IHT0;A0A0R4II73	26;26;24;3	25;25;24;3		slc25a12	4	26	26	25	39.4	38.1
Q90Y37;A0A0R4IHT4	Q90Y37;A0A0R4IHT4	20;20	18;18	Rho-associated protein kinase	rock2a	2	24	20	18	18.8	15.9
F1QIM7;Q5ZEW1;F8W481;A0A0R4IHU0;Q4KMK2;A0A0B5JW53;A2BG00;F8W2C8;A2BFZ9;O73879;F1QJD4;O13148	F1QIM7;Q5ZEW1;F8W481;A0A0R4IHU0;Q4KMK2;A0A0B5JW53;A2BG00	6;6;6;6;5;4;3;3;2;1;1;1	5;5;5;5;5;4;2;3;2;1;1;0	Receptor protein-tyrosine kinase	epha4a	12	7	6	5	10	7.9
A0A0R4IHU9	A0A0R4IHU9	1	1			1	18	1	1	67.5	5.2
A0A0R4IHV0;Q7ZTT2;F1RBA9	A0A0R4IHV0;Q7ZTT2;F1RBA9	2;2;2	2;2;2		calcoco1b	3	2	2	2	2.7	2.7
A0A0R4IHV1	A0A0R4IHV1	52	3			1	52	52	3	79.6	4.3
Q6DGU1;A0A0R4IHX8	Q6DGU1;A0A0R4IHX8	3;3	3;3		sat2b	2	3	3	3	24	24
F1QTR1;B5M4A7;A0A0R4IHY1;Q5XJK0	F1QTR1;B5M4A7;A0A0R4IHY1;Q5XJK0	10;10;10;9	10;10;10;9		cryba1l2	4	11	10	10	58.7	52.4
Q1RLT6;F1QM18;A0A0R4IHY8	Q1RLT6;F1QM18;A0A0R4IHY8	4;4;4	4;4;4		zgc:136858	3	4	4	4	6.1	6.1
A0A0R4II04;E7FA43	A0A0R4II04;E7FA43	1;1	0;0		si:dkey-29j8.1	2	13	1	0	12.6	0
Q7T3C1;A0A0R4II15;E9QI11;Q6P0U5;A0A0R4IJ42	Q7T3C1;A0A0R4II15	13;13;1;1;1	12;12;0;0;0		tcea1	5	13	13	12	49.2	46.9
F1QP96;Q6DGT0;A0A0R4II16	F1QP96;Q6DGT0;A0A0R4II16	2;2;2	2;2;2		psmf1	3	2	2	2	15.4	15.4
A0A0R4IWB7;A0A0R4ITA0;Q45H72;A0A0R4II20;Q2TJF6	A0A0R4IWB7;A0A0R4ITA0;Q45H72;A0A0R4II20;Q2TJF6	9;9;9;9;5	9;9;9;9;5		lama1	5	11	9	9	4.3	3.6
A0A0R4II24;E7FFY6;A0A140LGD5;E7FF65	A0A0R4II24;E7FFY6;A0A140LGD5;E7FF65	3;3;2;2	3;3;2;2		micu3a;LOC100536173	4	3	3	3	6.7	6.7
Q7ZVZ8;Q6NYM7;Q5TZE9;A0A0R4II49;A0A0R4IKN4	Q7ZVZ8;Q6NYM7;Q5TZE9;A0A0R4II49;A0A0R4IKN4	2;2;2;2;2	2;2;2;2;2		asun	5	2	2	2	3.7	3.7
F1R050;Q568P5;A0A0R4II62	F1R050;Q568P5;A0A0R4II62	2;2;2	2;2;2		stk11	3	2	2	2	6.6	6.6
B8A4T6;A0A0R4II70	B8A4T6;A0A0R4II70	1;1	1;1		col9a1b	2	1	1	1	2.3	2.3
E7FCX7;Q1LXJ7;A0A0R4II96;I3IT59;I3ISA0	E7FCX7;Q1LXJ7;A0A0R4II96	4;4;4;0;0	0;0;0;0;0		cyt1l	5	54	4	0	82.1	0
Q1RLQ1;A0A0R4II97;Q6PBU3;Q5RIC7	Q1RLQ1;A0A0R4II97	4;4;1;1	4;4;1;1	Stathmin	stmn1a	4	4	4	4	23.6	23.6
E7F022;A0A0R4IIA0	E7F022;A0A0R4IIA0	34;34	33;33		xdh	2	35	34	33	28.1	27.3
F1QUA3;A0A0R4IIA7;A0A0R4IKN2;Q5SPK7;Q7SY14;Q0V975;A0A0G2KHJ1	F1QUA3;A0A0R4IIA7;A0A0R4IKN2;Q5SPK7	62;62;62;56;6;5;1	58;58;58;52;6;5;1		tln2a	7	79	62	58	36.3	29.8
B2GQX2;A0A0R4IKA1;B0R1F5;A0A0R4IIA9;Q503U0;Q8JFQ2;B0R1F4	B2GQX2;A0A0R4IKA1;B0R1F5;A0A0R4IIA9;Q503U0;Q8JFQ2;B0R1F4	3;3;3;3;3;3;2	3;3;3;3;3;3;2	LIM domain only protein 3;Rhombotin-1	lmo1;lmo3	7	3	3	3	16.8	16.8
E2FHP4;A0A0R4IPQ8;A0A0R4IIB1;A0A0R4INN0;A0A0R4ITL4;Q5EAQ4;A0A0R4IFM0	E2FHP4;A0A0R4IPQ8;A0A0R4IIB1;A0A0R4INN0;A0A0R4ITL4	53;53;53;51;35;12;11	45;45;45;43;28;12;10		cfh	7	53	53	45	63.4	57.6
Q08CP3;A4JYE1;Q8JI27;Q801M2;A0A0R4IP15;A0A0R4IIB3;Q8AY67;A0A0R4IWY1;Q568V8	Q08CP3;A4JYE1;Q8JI27;Q801M2;A0A0R4IP15;A0A0R4IIB3;Q8AY67;A0A0R4IWY1	9;9;9;9;9;9;8;6;2	8;8;8;8;8;8;7;6;2		neo1a	9	9	9	8	9.8	9.1
F1R9T0;A0A0R4IIB7;A4IG36;F1QE89	F1R9T0;A0A0R4IIB7;A4IG36;F1QE89	21;21;19;19	20;20;18;18		aldh5a1	4	21	21	20	55.2	53.5
A0A0R4IIC4;Q08CN5	A0A0R4IIC4;Q08CN5	3;2	3;2		dennd4c	2	3	3	3	1.7	1.7
A0A0R4IID7	A0A0R4IID7	5	5			1	12	5	5	19	10.7
A0A0R4IIE9	A0A0R4IIE9	4	4			1	4	4	4	6.7	6.7
A0A0R4IIF8;Q6NYX5;A0A0R4IMQ2;P58239	A0A0R4IIF8;Q6NYX5;A0A0R4IMQ2;P58239	4;4;4;4	4;4;4;4	Leukocyte cell-derived chemotaxin 1;Chondrosurfactant protein;Chondromodulin-1	lect1	4	4	4	4	13.3	13.3
E9QBE2;A8E588;A0A0R4IIG4;A7MCR8;A7MCR6;A7MCM3;A8E587;A0A0R4IZI8;Q32PQ1;P79722;F1R8Y0;E9QE79;E7F8Y7;A8KBT8;F1R7B3	E9QBE2;A8E588;A0A0R4IIG4;A7MCR8;A7MCR6;A7MCM3;A8E587;A0A0R4IZI8;Q32PQ1;P79722;F1R8Y0;E9QE79;E7F8Y7;A8KBT8;F1R7B3	7;7;7;6;6;6;6;6;5;5;5;5;5;5;5	2;2;2;1;1;1;1;2;1;1;1;1;1;1;1		si:dkey-239j18.2;im:6910535;si:dkey-26g8.5;MGC174155;si:dkey-269i1.4;ctslb;zgc:174153;si:dkey-239j18.3	15	9	7	2	23.3	5.4
A0A0R4IIH0;A3KNV8;A0A0R4IYY8	A0A0R4IIH0;A3KNV8	6;6;2	6;6;2		ubfd1	3	6	6	6	22.1	22.1
A0A0R4IIH4;F1RDW0	A0A0R4IIH4;F1RDW0	4;2	4;2		LOC100329883	2	4	4	4	4	4
A0A0R4IIH9;Q7ZTT5;F8W3J8	A0A0R4IIH9;Q7ZTT5;F8W3J8	13;13;7	13;13;7		adkb	3	13	13	13	42.6	42.6
F1Q7R0;A0A0R4III0;Q1L8K2;E9QDS4;A0A0R4IXV4;F1QTJ1	F1Q7R0;A0A0R4III0;Q1L8K2;E9QDS4;A0A0R4IXV4;F1QTJ1	1;1;1;1;1;1	1;1;1;1;1;1		cbfa2t2;runx1t1;LOC563252	6	1	1	1	1.6	1.6
F1QQQ5;A0A0R4III1	F1QQQ5;A0A0R4III1	36;36	2;2		gsnb	2	36	36	2	44.9	2.7
Q4VA89;F8W5C6;A0A0R4III2	Q4VA89;F8W5C6;A0A0R4III2	26;26;26	26;26;26		snx6	3	26	26	26	54.9	54.9
A0A0R4IIJ3	A0A0R4IIJ3	1	1			1	1	1	1	2.4	2.4
F1RDD1;A0A0R4IIK9	F1RDD1;A0A0R4IIK9	3;3	3;3		mamdc1	2	3	3	3	5.7	5.7
A3KNL9;A0A0R4IIN8	A3KNL9;A0A0R4IIN8	1;1	1;1		nudt6	2	1	1	1	2.7	2.7
A0A0R4IIP1;Q6PEH0;A0A0R4IQ00	A0A0R4IIP1;Q6PEH0;A0A0R4IQ00	6;6;3	6;6;3	tRNA-dihydrouridine(47) synthase [NAD(P)(+)]	dus3l	3	6	6	6	9.1	9.1
A0A0R4IIR1;Q4V8Z7;T1SXK0;A0A0R4IZL8;A0A0R4ISG4;A0A0R4IH75	A0A0R4IIR1;Q4V8Z7;T1SXK0;A0A0R4IZL8;A0A0R4ISG4;A0A0R4IH75	13;12;12;12;11;11	6;5;5;5;5;5		dnm2a	6	18	13	6	17.6	6.6
Q4V917;F1RDK8;A0A0R4IIS3;F1QX54	Q4V917;F1RDK8;A0A0R4IIS3;F1QX54	3;3;3;3	3;3;3;3		zgc:114045	4	3	3	3	13.8	13.8
A0A0R4IIU3;A0A0R4IUT7	A0A0R4IIU3;A0A0R4IUT7	2;2	2;2			2	2	2	2	2.5	2.5
A0A0R4IIV4;Q1RLX4	A0A0R4IIV4;Q1RLX4	4;3	4;3	Trafficking protein particle complex subunit 11	trappc11	2	4	4	4	4.2	4.2
A0A0R4IML8;A0A0R4IIV9;Q6P0J6;A0A0R4IW14	A0A0R4IML8;A0A0R4IIV9;Q6P0J6;A0A0R4IW14	2;2;2;1	2;2;2;1		thumpd1	4	2	2	2	9.6	9.6
X1WG04;A0A0R4IIW6	X1WG04;A0A0R4IIW6	1;1	1;1		cubn	2	1	1	1	0.3	0.3
A0A0R4IIX0;F8W3Z8	A0A0R4IIX0;F8W3Z8	3;2	2;1		si:zfos-588f8.1	2	3	3	2	1.4	1.1
A0A0R4IIX4;Q6PUS3;F1QIB2;F6P2P0;Q7ZVG5	A0A0R4IIX4;Q6PUS3;F1QIB2;F6P2P0;Q7ZVG5	26;26;26;26;25	26;26;26;26;25		cstf3	5	26	26	26	35	35
X1WBA4;F1Q9F2;X1WGH7;A0A0R4IIZ3;E7FH06;E7FAS0	X1WBA4;F1Q9F2;X1WGH7;A0A0R4IIZ3;E7FH06;E7FAS0	1;1;1;1;1;1	1;1;1;1;1;1		pde4ba;pde4bb;pde4a	6	1	1	1	1.9	1.9
A0A0R4IIZ7;Q6NYA1	A0A0R4IIZ7;Q6NYA1	16;16	16;16		hnrnpabb	2	25	16	16	59.4	50.5
F1QA07;A5X7A1;Q5PRA8;F1RE63;A5X7A2;A0A0R4IIZ8	F1QA07;A5X7A1;Q5PRA8;F1RE63;A5X7A2;A0A0R4IIZ8	1;1;1;1;1;1	1;1;1;1;1;1		arhgef7b	6	2	1	1	3	1.2
A0A0R4IJ00;A0A0R4IW79;A0A0R4IG42;A0A0R4IBA7;Q7T3E5;A0A0R4IEP7;A0A0R4IXI3;A0A0R4IX98;A0A0R4IEM4;A0A0R4IVL7;A0A0R4IE12	A0A0R4IJ00;A0A0R4IW79;A0A0R4IG42;A0A0R4IBA7;Q7T3E5;A0A0R4IEP7;A0A0R4IXI3;A0A0R4IX98;A0A0R4IEM4	18;17;16;16;16;13;12;12;11;8;6	6;5;5;5;5;4;4;3;3;1;4	Kynurenine--oxoglutarate transaminase 3	ccbl2	11	18	18	6	44.7	16.7
Q6PHU7;F1QJL0;A0A0R4IJ02;Q6P0K5;Q7ZV48;B7ZVM0;A8E550;E9QDZ3	Q6PHU7;F1QJL0;A0A0R4IJ02;Q6P0K5;Q7ZV48	14;14;14;13;13;5;4;3	11;11;11;10;10;3;2;2		chia.6;zgc:65788	8	15	14	11	39.2	34
A0A0R4IJ04;Q6NV05;F1QG19;A8KBS1	A0A0R4IJ04;Q6NV05;F1QG19;A8KBS1	3;3;3;3	3;3;3;3		rbm14b	4	3	3	3	9.7	9.7
E9QB69;A0A0R4IJ07	E9QB69;A0A0R4IJ07	4;4	4;4		ikbkap	2	4	4	4	3.9	3.9
A0A0R4IJ08;F1R445;Q56A42;F1QDX2;Q32P38;D6QWZ7;A0A0R4IJ93;A0A0R4ITW2;REV__A0A0G2KSV9	A0A0R4IJ08	1;1;1;0;0;0;0;0;0	1;1;1;0;0;0;0;0;0			9	243	1	1	78.6	0.4
A0A0R4IJ10	A0A0R4IJ10	1	0			1	42	1	0	31.7	0
Q7ZTV8;Q6NY72;P79725;A0A0R4IJ12	Q7ZTV8;Q6NY72;P79725;A0A0R4IJ12	3;3;3;3	3;3;3;3		clns1a	4	3	3	3	9.2	9.2
Q6P125;A0A0R4IJ17	Q6P125;A0A0R4IJ17	8;8	8;8		cirh1a	2	8	8	8	13	13
Q5U3A7;A0A0R4IJ30;A0A0R4ILJ7	Q5U3A7;A0A0R4IJ30	24;24;9	24;24;9	Dynamin-like 120 kDa protein, mitochondrial;Dynamin-like 120 kDa protein, form S1	opa1	3	24	24	24	27.7	27.7
A0A0R4IJ38;F1QY43;F1QK93;Q7ZVP5	A0A0R4IJ38;F1QY43;F1QK93;Q7ZVP5	54;53;43;42	54;53;43;42		psmd1	4	54	54	54	53.3	53.3
B8JMD9;A0A0R4IJ45;Q1ECV3	B8JMD9;A0A0R4IJ45;Q1ECV3	3;3;3	3;3;3		mob2b	3	3	3	3	32.1	32.1
A0A0R4IJ66;A0A0R4IJP7;A0A0R4ISB0;A0JMB8;Q58EE4	A0A0R4IJ66;A0A0R4IJP7;A0A0R4ISB0;A0JMB8	9;9;9;9;3	9;9;9;9;3		znf185	5	9	9	9	10.5	10.5
Q4V9E5;A0A0R4IR43;A0A0R4IJ67	Q4V9E5;A0A0R4IR43;A0A0R4IJ67	1;1;1	1;1;1		ano1	3	1	1	1	2.9	2.9
G9MDF3;A0A0R4ILC8;A0A0R4IJ68;A0A0R4IN11;E7EZD4;H3K2Y7	G9MDF3;A0A0R4ILC8;A0A0R4IJ68;A0A0R4IN11;E7EZD4;H3K2Y7	3;3;3;3;2;2	3;3;3;3;2;2		lrp8	6	3	3	3	3.4	3.4
Q568N7;A0A0R4IJ69	Q568N7;A0A0R4IJ69	4;4	4;4		gm2a	2	4	4	4	33.5	33.5
A0A0R4IJ75	A0A0R4IJ75	4	4			1	4	4	4	2.2	2.2
A0A0R4IM65;A0A0R4IJ89;X1WBL0	A0A0R4IM65;A0A0R4IJ89;X1WBL0	2;2;1	2;2;1		chd3	3	8	2	2	5.9	1.7
Q08BE3;F6NHV5;A0A0R4IJ91;F6NHQ1;Q1RLV5;A0A0R4IFV3	Q08BE3;F6NHV5;A0A0R4IJ91;F6NHQ1;Q1RLV5	8;8;8;7;4;3	8;8;8;7;4;3		slmapa;zgc:153887	6	8	8	8	10.7	10.7
A0A0R4IJ92;F1R4A3	A0A0R4IJ92;F1R4A3	3;2	3;2		LOC101883045	2	3	3	3	7.2	7.2
Q0P4B3;F1QLH9;A0A0R4IJA4	Q0P4B3;F1QLH9;A0A0R4IJA4	9;9;9	9;9;9		nucb1	3	10	9	9	30.6	28.9
A0A0R4IJA7;E1AZA6	A0A0R4IJA7;E1AZA6	2;1	2;1		kcnc3b	2	2	2	2	11.7	11.7
A0A0R4IJB1	A0A0R4IJB1	4	4			1	4	4	4	5.9	5.9
A0A0R4IJB8;Q6P0D8;F1R052	A0A0R4IJB8;Q6P0D8;F1R052	1;1;1	1;1;1		snx16	3	1	1	1	3.1	3.1
A0A0R4IJF2	A0A0R4IJF2	1	0			1	34	1	0	31	0
A0A0R4IJF9;Q6GMI2;F1Q9P1;F1QB87;A3KP30;E7FB89;E7FEN6	A0A0R4IJF9;Q6GMI2;F1Q9P1	4;4;4;1;1;1;1	4;4;4;1;1;1;1		mpp2b	7	4	4	4	9.2	9.2
E7F0G7;A0A0R4IJG1;A0A1D5NT00;E7FBX4;E9QHU0;E9QGG3;A0A1D5NT22	E7F0G7;A0A0R4IJG1;A0A1D5NT00;E7FBX4;E9QHU0	7;7;7;5;4;1;1	2;2;2;1;1;1;1		mark2b;mark2a	7	7	7	2	11.2	3.1
A0A0R4IJI9;A0A0R4IMQ6	A0A0R4IJI9	12;3	12;3			2	12	12	12	8.5	8.5
A0A0R4IJJ6;B3DI22;Q1LVF3	A0A0R4IJJ6;B3DI22;Q1LVF3	1;1;1	1;1;1		smg7	3	1	1	1	0.8	0.8
A0A0R4IJK3;O73875;F1R5F3;O73878;F1QR66;B3DIW7;F1QZT3;A0A0R4INV2;A9JSS4;A4FUN2;A0A0B5JJY8;F1REM5;F6P3V1;F1QU92	A0A0R4IJK3;O73875	3;3;0;0;0;0;0;1;1;1;1;0;0;0	3;3;0;0;0;0;0;1;1;1;1;0;0;0	Receptor protein-tyrosine kinase	ephb4a	14	7	3	3	8.6	4.1
A0A0R4IJL2;A4QP41;Q32PK7	A0A0R4IJL2;A4QP41	14;14;6	14;14;6		naga	3	14	14	14	30.9	30.9
A0A0R4IU05;A0A0R4IJN1;Q7ZUU8;A0A0R4IEY3	A0A0R4IU05;A0A0R4IJN1;Q7ZUU8	31;31;25;2	30;30;24;2		ap1g1	4	31	31	30	37.9	36.8
A0A0R4IJN2;B7ZVU6;Q7ZTH7	A0A0R4IJN2;B7ZVU6;Q7ZTH7	2;2;1	2;2;1		desi1b	3	2	2	2	17.1	17.1
Q6IQK3;A0A0R4IJN3;Q7SZZ5	Q6IQK3;A0A0R4IJN3;Q7SZZ5	6;6;6	2;2;2		vamp3;vamp2	3	6	6	2	52	23.5
A0JMF3;A0A0R4IJR2;U3JA39;A0A0R4IXA1;A0A0R4IL43	A0JMF3;A0A0R4IJR2;U3JA39;A0A0R4IXA1;A0A0R4IL43	4;4;4;4;2	4;4;4;4;2		fbxo11a	5	4	4	4	5.2	5.2
F1QZA4;A0A0R4IJR5;Q566P0;Q567A6	F1QZA4;A0A0R4IJR5	11;11;4;2	11;11;4;2	Isocitrate dehydrogenase [NAD] subunit, mitochondrial	idh3g	4	11	11	11	35.3	35.3
Q90Z37;A0A0R4IJR6;A0A0R4IQ86;A0A0R4IL00;Q7ZYY6;Q7SZW2;A0A0R4IRF9;Q7ZYY8	Q90Z37;A0A0R4IJR6;A0A0R4IQ86;A0A0R4IL00	26;26;25;25;2;2;2;1	25;25;24;24;2;2;2;1		cdh1	8	26	26	25	33.2	32.2
A0A0R4IJR7	A0A0R4IJR7	2	2			1	2	2	2	4.2	4.2
A0A0R4IJS1	A0A0R4IJS1	11	1			1	11	11	1	27.4	1.6
A0A0R4IJS6	A0A0R4IJS6	3	3			1	3	3	3	7.3	7.3
Q5RGI2;A0JMB3;A0A0R4IJT3	Q5RGI2;A0JMB3;A0A0R4IJT3	14;14;14	14;14;14		nup107	3	14	14	14	15.5	15.5
A0A0R4IJT7;Q6NX09;Q7ZUM3	A0A0R4IJT7;Q6NX09;Q7ZUM3	53;53;50	46;46;43	Hexokinase	hk1	3	53	53	46	53.9	47.4
A0A0R4IJT8;Q7ZU96;Q6TNV4	A0A0R4IJT8;Q7ZU96;Q6TNV4	48;47;47	48;47;47		cct8	3	48	48	48	78.3	78.3
C5NU62;A0A0R4IJU5;Q2YDT0;A0A0R4IRJ9	C5NU62;A0A0R4IJU5;Q2YDT0;A0A0R4IRJ9	7;7;4;4	6;6;3;3		syn2b	4	9	7	6	12.9	9.2
E9QD53;E7F9I0;Q7T351;Q803K8;A0A0R4IJV2;Q567H4	E9QD53;E7F9I0;Q7T351;Q803K8;A0A0R4IJV2	3;3;3;3;3;1	3;3;3;3;3;1		crema;atf1;creb1b	6	3	3	3	19.1	19.1
A0A0R4IJX3;F1QF23;E9QED1;B0CLV3	A0A0R4IJX3;F1QF23;E9QED1;B0CLV3	13;13;13;13	3;3;3;3		cadm4	4	13	13	3	39.1	6.9
A0A0R4IJX6;Q6DC62;A0A0R4IPA1	A0A0R4IJX6;Q6DC62;A0A0R4IPA1	18;18;10	17;17;10		cant1b	3	18	18	17	44.2	40.8
A0A0R4IJY4;Q5SP90;Q7ZTU3;Q6P100;A4FVH0;A0A0G2L1V1;A0A0G2KC70	A0A0R4IJY4;Q5SP90	13;13;2;2;1;1;1	13;13;2;2;1;1;1	Serine/threonine-protein phosphatase 4 regulatory subunit 3	smek1	7	13	13	13	17.6	17.6
Q5C8U7;A0A0R4IJY7;Q5C8V0;A0A0R4IX63;Q5C8U8;Q5C8U6;A0A0R4IV15	Q5C8U7;A0A0R4IJY7;Q5C8V0;A0A0R4IX63;Q5C8U8;Q5C8U6;A0A0R4IV15	1;1;1;1;1;1;1	1;1;1;1;1;1;1		adcyap1r1a	7	1	1	1	2.6	2.6
A0A0R4IK04	A0A0R4IK04	1	1			1	1	1	1	2.5	2.5
A2CER9;F1Q619;A0A0R4IK06	A2CER9;F1Q619;A0A0R4IK06	13;13;13	13;13;13		ankfy1	3	13	13	13	14.8	14.8
Q66I72;E7F4I2;A0A0R4IK10	Q66I72;E7F4I2;A0A0R4IK10	12;12;12	12;12;12		f11r.1	3	12	12	12	55.8	55.8
A0A0R4IK14;Q32LS7;A0A0R4INT2	A0A0R4IK14;Q32LS7	10;10;4	6;6;2		sh3d21	3	10	10	6	28.9	17.4
A0A0R4IWL5;A0A0R4IK45;Q4VBH3;A5WWC4	A0A0R4IWL5;A0A0R4IK45;Q4VBH3;A5WWC4	11;11;10;8	11;11;10;8		capn8	4	12	11	11	19.3	19.3
A0A0R4IK48;Q08C60	A0A0R4IK48;Q08C60	1;1	1;1	Alpha-(1,3)-fucosyltransferase 11	fut11	2	1	1	1	1.8	1.8
A0A0R4IVN1;A0A0R4IK59	A0A0R4IVN1;A0A0R4IK59	9;9	4;4			2	9	9	4	39.5	27.9
A0A0R4IX77;A0A0R4IK61;F1Q772;A7MBZ1	A0A0R4IX77;A0A0R4IK61;F1Q772;A7MBZ1	2;2;2;2	2;2;2;2		LOC569053	4	2	2	2	12.6	12.6
A0A0R4IK63;Q5BJ15	A0A0R4IK63	4;1	4;1			2	4	4	4	3.1	3.1
A0A0R4ILJ5;A0A0R4IZK6;A0A0R4IK68;Q7SX93;A0A0R4IWM1;A0A0R4IY76	A0A0R4ILJ5;A0A0R4IZK6;A0A0R4IK68;Q7SX93;A0A0R4IWM1	4;4;4;3;2;1	4;4;4;3;2;1		pank4	6	4	4	4	16.1	16.1
A0A0R4IK82;A0A0R4IUH7	A0A0R4IK82	6;2	6;2			2	6	6	6	7.2	7.2
Z4YJ74;A0A0R4IKA3;E7F876;Q7T163	Z4YJ74;A0A0R4IKA3;E7F876;Q7T163	2;2;2;2	2;2;2;2	Kinase D-interacting substrate of 220 kDa	kidins220b;kidins220	4	2	2	2	1.1	1.1
A0A0R4IWK8;A0A0R4IMY9;A0A0R4IKA4;F1QX43;Q6DC76;F1RBV6;A2CJ05	A0A0R4IWK8;A0A0R4IMY9;A0A0R4IKA4;F1QX43;Q6DC76;F1RBV6;A2CJ05	2;2;2;2;1;1;1	2;2;2;2;1;1;1	Dystrobrevin	dtng;dtnba	7	2	2	2	8	8
F8W2R7;B2GQ27;F8W5Q4;A0A0R4IKD6;A0JME2	F8W2R7;B2GQ27;F8W5Q4;A0A0R4IKD6;A0JME2	2;2;2;2;2	2;2;2;2;2	Activating transcription factor 7-interacting protein 1	atf7ip	5	2	2	2	11.1	11.1
F1QNI9;A0A0R4IKE0;F1QXT6;Q7T138;Q6DC34	F1QNI9;A0A0R4IKE0;F1QXT6;Q7T138;Q6DC34	4;4;4;4;3	4;4;4;4;3	Calsequestrin	casq1a	5	4	4	4	14.1	14.1
A0A0R4IKF0	A0A0R4IKF0	37	37			1	37	37	37	73.2	73.2
A0A0R4IKF7	A0A0R4IKF7	10	10			1	10	10	10	23.3	23.3
A0A0R4IKF9	A0A0R4IKF9	2	2			1	2	2	2	2.1	2.1
A0A0R4IKG3;F1R8X1;B3DJG5	A0A0R4IKG3;F1R8X1;B3DJG5	3;3;3	3;3;3		ptprna	3	3	3	3	3.8	3.8
A0A0R4IKG8	A0A0R4IKG8	15	14			1	17	15	14	47.7	45.5
Q6TGZ6;Q802Y4;A0A0R4IKH3;A0A140LFU9;A0A1D5NSI5;A0A140LFP2;B0BLX1	Q6TGZ6;Q802Y4;A0A0R4IKH3;A0A140LFU9;A0A1D5NSI5	6;6;6;4;2;4;4	6;6;6;4;2;4;4		HNRPC;zgc:55733	7	11	6	6	35.8	21.9
Q2YDQ8;A0A0R4IKH4	Q2YDQ8;A0A0R4IKH4	11;11	4;4		phykpl	2	11	11	4	24.6	7.4
A0A0R4IKI3;Q7ZVQ7;A0A0J9YJJ8	A0A0R4IKI3;Q7ZVQ7;A0A0J9YJJ8	2;2;1	2;2;1		trim25	3	2	2	2	3.7	3.7
A0A0R4IKJ0;Q567X8;F1QJP3	A0A0R4IKJ0;Q567X8;F1QJP3	17;16;14	13;12;10		myl10	3	17	17	13	94.6	85
A0A0R4IKJ1;A0A0R4IDC3;Q568T9	A0A0R4IKJ1;A0A0R4IDC3	5;4;1	5;4;1			3	5	5	5	6.5	6.5
A0A0R4IVD0;A0A0R4IKJ3	A0A0R4IVD0;A0A0R4IKJ3	8;8	3;3			2	8	8	3	4.2	1.8
D1MN93;E7FDE9;A0A0R4IKJ4;F1QEG5;A8E7R5;A0A0R4ISR4;D3G896;F1QXX9;I3IS60	D1MN93;E7FDE9;A0A0R4IKJ4;F1QEG5	17;17;17;17;4;4;4;4;4	17;17;17;17;4;4;4;4;4		pkhd1l1	9	17	17	17	5.9	5.9
F1RA96;A4JYH6;A0A0R4IKM1;B3DGN7;Q9YI66;A0A0R4IP17	F1RA96;A4JYH6;A0A0R4IKM1;B3DGN7;Q9YI66;A0A0R4IP17	2;2;2;2;2;1	2;2;2;2;2;1	Receptor protein-tyrosine kinase;Tyrosine-protein kinase receptor TYRO3	tyro3	6	2	2	2	3.3	3.3
A0A0R4IKN8;Q32LU7	A0A0R4IKN8;Q32LU7	3;2	3;2	Pentatricopeptide repeat domain-containing protein 3, mitochondrial	ptcd3	2	3	3	3	5.7	5.7
Q1ED27;A0A0R4IKQ1;Q4QRC5;A0A0R4IVM8	Q1ED27;A0A0R4IKQ1;Q4QRC5;A0A0R4IVM8	11;11;11;10	11;11;11;10		dnajc8	4	11	11	11	39.8	39.8
A0A0R4IKQ6;A5D8S2	A0A0R4IKQ6	7;3	7;3			2	7	7	7	10.3	10.3
A0A0R4ITB0;A2RV36;A0A0R4IKR8	A0A0R4ITB0;A2RV36;A0A0R4IKR8	16;16;16	16;16;16		hip1rb	3	18	16	16	21.9	20.5
A0A0R4IKT5;A0A0R4IXX7	A0A0R4IKT5;A0A0R4IXX7	2;2	2;2			2	2	2	2	1.3	1.3
A0A0R4IKT6;A0A0R4IFT8;A6H8T9	A0A0R4IKT6	22;7;6	22;7;6			3	22	22	22	17.4	17.4
Q802G9;E7FAN8;A0A0R4IVF7;A0A0R4IKT9;F6NSR1	Q802G9;E7FAN8;A0A0R4IVF7;A0A0R4IKT9;F6NSR1	3;3;3;3;3	1;1;1;1;1		sepw1	5	3	3	1	26.7	12.8
A0A0R4IKU1	A0A0R4IKU1	2	2			1	2	2	2	2.5	2.5
A0A0R4IW74;Q6IQF6;A0A0R4IKU5;U3JA96	A0A0R4IW74;Q6IQF6;A0A0R4IKU5;U3JA96	4;4;4;2	4;4;4;2		fgfr1op	4	4	4	4	10.7	10.7
E7F9T3;A4JYI0;A3KPA0;A0A0R4IKU9;F1QYD7	E7F9T3;A4JYI0;A3KPA0;A0A0R4IKU9;F1QYD7	13;13;13;13;13	13;13;13;13;13		jam3b	5	13	13	13	37.5	37.5
F1R3X7;A0A0R4IKV3;Q6DBS0;E9QC75	F1R3X7;A0A0R4IKV3;Q6DBS0	18;18;11;7	18;18;11;7		nadk2	4	18	18	18	49.4	49.4
F1QUP5;B2GT06;A0A0R4INT8;A0A0R4IKV5;E7FFS0;Q5U3Q6	F1QUP5;B2GT06;A0A0R4INT8;A0A0R4IKV5;E7FFS0;Q5U3Q6	3;3;3;3;3;3	3;3;3;3;3;3	Cdc42-interacting protein 4 homolog	trip10a;trip10	6	3	3	3	4.6	4.6
A0JMB5;A0A0R4IKV7;B0R160	A0JMB5;A0A0R4IKV7;B0R160	1;1;1	1;1;1	Leucine-rich repeat and WD repeat-containing protein 1	lrwd1	3	1	1	1	1.7	1.7
A0A0R4IKW3;B2GTC1;Q7ZVA6;A0A0R4IG38	A0A0R4IKW3;B2GTC1;Q7ZVA6	30;29;29;10	30;29;29;10	Eukaryotic initiation factor 4A-III	eif4a3	4	36	30	30	76.1	70
A0A0R4IKW4;A0A0R4IB66;Q7SYC9	A0A0R4IKW4;A0A0R4IB66;Q7SYC9	9;8;8	9;8;8	Choline transporter-like protein 2	slc44a2	3	9	9	9	13.5	13.5
Q503G3;A0A0R4IKX8	Q503G3;A0A0R4IKX8	1;1	1;1		tdg.1	2	1	1	1	2	2
Q7T331;A0A0R4IKY9;A2BGZ3	Q7T331;A0A0R4IKY9;A2BGZ3	1;1;1	1;1;1		ankra2	3	1	1	1	4.1	4.1
F1QCU6;Q6DG45;A0A0R4IKZ3	F1QCU6;Q6DG45;A0A0R4IKZ3	2;2;2	2;2;2		p4ha2	3	3	2	2	7.6	5.1
A0A0R4IQ73;A0A0R4IL08	A0A0R4IQ73;A0A0R4IL08	8;8	8;8			2	8	8	8	20.1	20.1
A0A0R4IL17;F1RCG9;Q803C3	A0A0R4IL17;F1RCG9;Q803C3	1;1;1	1;1;1	Histone deacetylase;Histone deacetylase 3	hdac3	3	1	1	1	4.2	4.2
A0A0R4IL21;A0A0R4IYX8;A0A0R4IJA6;Q52PJ4;A0A0R4IKT4;A4FUL0;A0A0R4IBZ8	A0A0R4IL21;A0A0R4IYX8;A0A0R4IJA6;Q52PJ4	22;16;15;15;4;1;1	22;16;15;15;4;1;1		dpysl4	7	24	22	22	48.3	46.9
A0A0R4IL25;A0A0R4IGY4;A0A0R4IFV4	A0A0R4IL25;A0A0R4IGY4;A0A0R4IFV4	26;25;18	18;17;12			3	26	26	18	26.1	18.7
A0A0R4IL37;Q7SZ58;A0A0R4IDN0	A0A0R4IL37;Q7SZ58;A0A0R4IDN0	8;8;6	8;8;6	Coronin	coro6	3	10	8	8	21.2	19.2
F1QTQ4;A0A0R4IL42;B3DK09;F1QJI4;F1QKK2	F1QTQ4;A0A0R4IL42;B3DK09;F1QJI4;F1QKK2	13;13;13;13;13	13;13;13;13;13		vps13a	5	13	13	13	4.6	4.6
E9QJ65;Q568C8;F1QVJ3;Q6DRF8;A4QP06;A0A0R4IL44;Q6TNT6	E9QJ65;Q568C8;F1QVJ3;Q6DRF8;A4QP06;A0A0R4IL44;Q6TNT6	3;3;3;3;3;3;3	3;3;3;3;3;3;3		prpf3	7	3	3	3	30	30
A8WGA9;A0A0R4IL45	A8WGA9;A0A0R4IL45	3;3	3;3		trim32	2	3	3	3	6.3	6.3
A0A0R4IL67;Q7ZTZ5;A0A0R4IS45	A0A0R4IL67;Q7ZTZ5;A0A0R4IS45	2;1;1	2;1;1		cog6	3	2	2	2	3	3
A4QP10;A0A0R4IL71;B8A5E8;A5A8J7;B8JI46	A4QP10;A0A0R4IL71;B8A5E8;A5A8J7	58;58;57;54;4	58;58;57;54;4		ide	5	58	58	58	57.4	57.4
A0A0R4IMA0;F1QTJ4;A0A0R4IL75;B5L5I6	A0A0R4IMA0;F1QTJ4;A0A0R4IL75;B5L5I6	1;1;1;1	1;1;1;1		lrp5;lrp6	4	1	1	1	3.4	3.4
A0A0R4ITX7;A0A0R4ILA2;A8BAT8	A0A0R4ITX7;A0A0R4ILA2	4;4;2	4;4;2			3	5	4	4	8	6.7
A0A0R4ILA3;Q568H1;Q15KE4	A0A0R4ILA3;Q568H1;Q15KE4	1;1;1	1;1;1	Guanine nucleotide-binding protein subunit gamma	gng2	3	2	1	1	28.6	16.1
A0A0R4ILA8;F1QUQ7;Q6IQL5;A0A1D5NS51	A0A0R4ILA8;F1QUQ7;Q6IQL5	32;30;28;4	32;30;28;4		psmc3	4	32	32	32	80.6	80.6
F1QBQ8;A0A0R4ILB5;F1Q9I6;Q7ZVP6	F1QBQ8;A0A0R4ILB5;F1Q9I6;Q7ZVP6	8;8;7;7	8;8;7;7		slmapb	4	8	8	8	22.1	22.1
Q7ZUJ1;A0A0R4ILC7	Q7ZUJ1;A0A0R4ILC7	1;1	1;1		serp1	2	1	1	1	15.2	15.2
F1RBY9;F1QAV8;E9QCF0;C6ESH0;A0A0R4ILD7;A0A0R4IZT4	F1RBY9;F1QAV8;E9QCF0;C6ESH0;A0A0R4ILD7;A0A0R4IZT4	4;4;4;4;4;4	4;4;4;4;4;4		chl1a	6	4	4	4	3.8	3.8
A0A0R4ILD9;Q6IQQ8;A5WWE4	A0A0R4ILD9;Q6IQQ8;A5WWE4	11;10;10	11;10;10		eif2b1	3	11	11	11	44.7	44.7
M9MMD5;I3ISY6;A0A0R4ILE4	M9MMD5;I3ISY6;A0A0R4ILE4	1;1;1	1;1;1		ighv1-3;ighv1-4	3	1	1	1	14	14
F1R5P3;A0A0R4ILE7;A0A0E4AXB8;A3KMS0;B0S7S1;A0A0R4ITK6;A0A0E4AYA7;F1R816;Q4V9J1	F1R5P3;A0A0R4ILE7;A0A0E4AXB8;A3KMS0	34;34;32;30;5;5;5;3;3	34;34;32;30;5;5;5;3;3	DNA helicase	mcm6	9	34	34	34	39	39
E7FDT4;A0A0R4ILF0;Q08CC4;B8JKC0	E7FDT4;A0A0R4ILF0	6;6;1;1	6;6;1;1	Metalloendopeptidase	si:ch73-40a17.3	4	6	6	6	8.1	8.1
F1QHE9;A0A0R4ILG5	F1QHE9;A0A0R4ILG5	6;6	6;6		ndufs7	2	6	6	6	25.3	25.3
A3KP88;A9JSY0;A8KAZ3;F6NJS4;A0A0R4ILH3;Q5CZR9	A3KP88;A9JSY0;A8KAZ3;F6NJS4;A0A0R4ILH3	11;11;11;11;11;5	8;8;8;8;8;4		atl2	6	11	11	8	18	14.2
Q8JIX0;F1Q5A9;E7EYY5;A0A0R4IUP8;E7FEA3;A0A0R4ILH8;G0ZJH7;G0ZJH8;Q499C0;F1QQB6;E7FBP3	Q8JIX0;F1Q5A9;E7EYY5;A0A0R4IUP8;E7FEA3;A0A0R4ILH8;G0ZJH7;G0ZJH8;Q499C0;F1QQB6;E7FBP3	22;22;22;22;22;22;21;21;16;16;16	22;22;22;22;22;22;21;21;16;16;16		ube4b	11	22	22	22	28	28
F1QA25;Q32LR4;A0A0R4ILI6;R4GF10	F1QA25;Q32LR4;A0A0R4ILI6;R4GF10	11;11;11;6	11;11;11;6		poglut1	4	11	11	11	30	30
Q7ZV37;A0A0R4ILI7	Q7ZV37;A0A0R4ILI7	17;17	17;17	Protein phosphatase methylesterase 1	ppme1	2	17	17	17	49.1	49.1
A8WG76;A0A0R4ILJ1;A0A0R4IPX6	A8WG76;A0A0R4ILJ1;A0A0R4IPX6	2;2;2	2;2;2		map7d1b	3	5	2	2	6.3	4.1
Q6DRC0;A0A0R4ILK0	Q6DRC0;A0A0R4ILK0	26;26	26;26		sars	2	26	26	26	47.4	47.4
A0A0R4ILL2;Q503X2	A0A0R4ILL2;Q503X2	1;1	1;1	39S ribosomal protein L4, mitochondrial	mrpl4	2	1	1	1	2.3	2.3
Q6NSN5;A0A0R4ILL7;A0A0R4IU91	Q6NSN5;A0A0R4ILL7	34;34;13	33;33;13	Adenylosuccinate synthetase isozyme 1	adssl1	3	34	34	33	60.3	57.2
H0WF16;A0A0R4ILM1;A1L2D7	H0WF16;A0A0R4ILM1	9;9;2	9;9;2		abhd10a	3	10	9	9	48.3	45.1
A0A0R4ILM2;F1R5R0;A0A0R4IUA2	A0A0R4ILM2;F1R5R0;A0A0R4IUA2	8;8;8	3;3;3		cthl	3	10	8	3	32.8	7
A0A0R4ILN1;A0A0R4IXS1;A0A0R4IRG6	A0A0R4ILN1;A0A0R4IXS1;A0A0R4IRG6	5;5;5	5;5;5			3	5	5	5	7.3	7.3
Q98TZ8;A0A0R4ILN7;A0A0R4I9T7	Q98TZ8;A0A0R4ILN7;A0A0R4I9T7	23;23;20	13;13;12	Flotillin-2a	flot2a	3	23	23	13	50	31.5
Q567D0;A0A0R4ILP9;A0A0J9YJA8;Q32Q46;A0A0R4IQD6	Q567D0;A0A0R4ILP9;A0A0J9YJA8	3;3;2;1;1	3;3;2;1;1		zgc:112146	5	3	3	3	11.3	11.3
B0S8J1;A0A0R4ILQ5	B0S8J1;A0A0R4ILQ5	6;6	5;5	Kinesin-like protein	kif5c	2	14	6	5	14.7	5.3
A0A0R4ILS8;Q7ZWH8;Q98TS3	A0A0R4ILS8;Q7ZWH8;Q98TS3	8;8;6	8;8;6		hspbp1	3	8	8	8	27.2	27.2
F1RBW3;A0A0R4ILT4;Q802Z2;E9QBB3;E9QHL2	F1RBW3;A0A0R4ILT4;Q802Z2;E9QBB3;E9QHL2	22;22;20;13;12	22;22;20;13;12		prkcsh	5	22	22	22	44.2	44.2
Q1LXK2;B3DJN4;A0A0R4ILU1;J9JI18;Q1LU99	Q1LXK2;B3DJN4;A0A0R4ILU1;J9JI18;Q1LU99	2;2;2;1;1	2;2;2;1;1	Protein FAM65B	fam65a;fam65b	5	2	2	2	2.1	2.1
A0A0R4ILV8;A0A0R4IJM9;F8W3T3	A0A0R4ILV8;A0A0R4IJM9;F8W3T3	11;10;6	11;10;6		si:dkey-257h21.1	3	11	11	11	10	10
A0A0R4ILW6	A0A0R4ILW6	1	1			1	14	1	1	44.4	2.3
F1QX12;A0A0R4ILW8;Q7ZTY0;F1R4B6;Q5XJT4	F1QX12;A0A0R4ILW8;Q7ZTY0;F1R4B6;Q5XJT4	12;12;11;8;7	12;12;11;8;7		ggps1	5	12	12	12	39.3	39.3
A0A0R4ILX0;Q502H1	A0A0R4ILX0;Q502H1	1;1	1;1	Mth938 domain-containing protein	aamdc	2	1	1	1	10.2	10.2
F1R4G7;X1WBB9;A0A0R4ILY0;Q53B45	F1R4G7;X1WBB9;A0A0R4ILY0;Q53B45	12;12;12;9	3;3;3;3		nova2	4	12	12	3	28.4	6.5
A0A0R4ILY3;E7FF48;A0A0R4INH0;G3GBZ0;F1R8Z8;F1R8E1	A0A0R4ILY3;E7FF48;A0A0R4INH0;G3GBZ0;F1R8Z8;F1R8E1	5;5;5;4;3;3	5;5;5;4;3;3		ncor2	6	5	5	5	2.5	2.5
A0A0R4ILZ0	A0A0R4ILZ0	3	3			1	3	3	3	10.8	10.8
Q6P3L1;A0A0R4ILZ8;B8JLJ5;I3ITD9	Q6P3L1;A0A0R4ILZ8	6;6;2;1	6;6;2;1	Polyadenylate-binding protein	pabpc1b	4	36	6	6	41.8	9.3
F1QP57;A0A0R4IM02;A3KQG8;A8E4S6;Q1MTG3;A3KP01;Q1LV10	F1QP57;A0A0R4IM02;A3KQG8;A8E4S6;Q1MTG3;A3KP01	4;4;4;3;2;2;1	4;4;4;3;2;2;1		si:dkey-103k4.1;zgc:171679;si:dkey-286j15.3	7	4	4	4	36.3	36.3
A0A0R4IM03;B0V3D7	A0A0R4IM03	16;1	7;1			2	16	16	7	21	9.4
A0A0R4IM06;F1QCZ6;A8WFT8;B0S4Y8;E9QDY7	A0A0R4IM06;F1QCZ6;A8WFT8;B0S4Y8;E9QDY7	4;2;2;2;2	4;2;2;2;2		zgc:171558;rapgef4	5	4	4	4	4.2	4.2
Q6P0H2;A0A0R4IM15;F1QLV5;E9QEA9	Q6P0H2;A0A0R4IM15;F1QLV5;E9QEA9	16;16;16;10	16;16;16;10		nqo1	4	16	16	16	55.3	55.3
A0A0R4IM18;Q7ZV74;F1R6P1	A0A0R4IM18;Q7ZV74;F1R6P1	1;1;1	1;1;1		mier1a	3	1	1	1	4.1	4.1
A0A0R4IM22;F1R417;E2CYN3;A0A0R4IQJ2;Q5RH75;E7FDG0	A0A0R4IM22;F1R417;E2CYN3;A0A0R4IQJ2	13;13;13;13;4;2	13;13;13;13;4;2	Rho-associated protein kinase	rock2b	6	15	13	13	10.8	9.6
A0A0R4IPE3;Q4KMD4;A0A0R4IM23	A0A0R4IPE3;Q4KMD4;A0A0R4IM23	2;2;2	2;2;2		tmx4	3	2	2	2	11.5	11.5
A1IH00;F1QG02;A0A0R4IM29	A1IH00;F1QG02;A0A0R4IM29	2;2;2	2;2;2		golga2	3	2	2	2	1.6	1.6
A0A0R4IM33;Q66I22	A0A0R4IM33;Q66I22	2;2	2;2	Serrate RNA effector molecule homolog	srrt	2	2	2	2	2.7	2.7
B3DI91;F1QBI5;A0A0R4IM47	B3DI91;F1QBI5;A0A0R4IM47	10;10;10	4;4;4		asap1a	3	10	10	4	12.5	6.8
Q4KMK5;F1QRR2;A0A0R4IXR7;A0A0R4ISA9;A0A0R4IM53;Q9I8G5;F1QE33;A1L1Y0;F1QMT0	Q4KMK5;F1QRR2;A0A0R4IXR7;A0A0R4ISA9;A0A0R4IM53;Q9I8G5;F1QE33;A1L1Y0;F1QMT0	6;6;6;6;6;6;6;6;4	6;6;6;6;6;6;6;6;4		dct	9	6	6	6	16.1	16.1
A0A0R4IRP5;A0A0R4IMX7;A0A0R4IM71;Q5BLH9;Q6DC19	A0A0R4IRP5;A0A0R4IMX7;A0A0R4IM71;Q5BLH9;Q6DC19	10;10;10;7;7	8;8;8;5;5		sh3pxd2b	5	10	10	8	13.7	11.6
B0UXI0;A0A0R4IMA5	B0UXI0;A0A0R4IMA5	3;3	3;3		fnbp1a	2	3	3	3	5.3	5.3
A0A0R4IMA6;F1QXP5;Q6DI12;Q7ZVV5;K7DYA3;K7DYD3	A0A0R4IMA6;F1QXP5;Q6DI12;Q7ZVV5	56;56;55;53;2;1	55;55;54;52;2;1		mthfd1b	6	56	56	55	68.2	67
F1QBK2;A0A0R4IMA9;F1QJV0;F1Q6J1	F1QBK2;A0A0R4IMA9	8;8;2;2	7;7;2;2		edil3	4	8	8	7	17.4	15
Q9W6H5;A0A0R4IMC2;X1WDN1	Q9W6H5;A0A0R4IMC2;X1WDN1	10;10;7	1;1;0	SUMO-conjugating enzyme UBC9-A	ube2ia	3	10	10	1	57	7.6
Q7ZW10;A0A0R4IME4	Q7ZW10;A0A0R4IME4	2;2	2;2		msi2a	2	9	2	2	24.5	9.5
A0A0R4IMF0;A8E5J4;Q9W6A8	A0A0R4IMF0;A8E5J4;Q9W6A8	3;3;3	3;3;3	Opsin-1, short-wave-sensitive 2	opn1sw2	3	3	3	3	14.6	14.6
A0A0R4IMF2;F1QJE5;A0A0R4IDB2	A0A0R4IMF2;F1QJE5;A0A0R4IDB2	16;15;15	1;0;0		ppm1g	3	16	16	1	34.5	3
Q6IS21;F1QAA4;A2VD20;A0A0R4IMF6;A5PL92;F1R518	Q6IS21;F1QAA4;A2VD20;A0A0R4IMF6;A5PL92	5;5;5;5;3;2	5;5;5;5;3;2		eif4ba	6	11	5	5	13.3	8
B2GT29;A0A0R4IMF9;Q5RKN4;A0A0R4IRW6;A0A0R4IXQ1	B2GT29;A0A0R4IMF9;Q5RKN4;A0A0R4IRW6	19;19;19;13;9	19;19;19;13;9	Putative oxidoreductase GLYR1	glyr1	5	19	19	19	50	50
A0A0R4IMG2;Q7ZW22	A0A0R4IMG2;Q7ZW22	12;10	11;9		gnsb	2	12	12	11	28.6	26.8
A0A0R4IMG3;Q08BG9;REV__B1WB94;REV__A0A0R4IV00	A0A0R4IMG3;Q08BG9	8;8;1;1	6;6;0;0		si:ch73-52e5.1	4	8	8	6	34.6	26.8
Q6TEL6;F1QR77;A0A0R4IMG8;Q58EI5;Q1L8L1;E9QE05;Q1LWB6;Q66JN9;Q1L8L2	Q6TEL6;F1QR77;A0A0R4IMG8;Q58EI5;Q1L8L1;E9QE05;Q1LWB6;Q66JN9;Q1L8L2	2;2;2;2;2;1;1;1;1	2;2;2;2;2;1;1;1;1		nudt4a;nudt4b;nudt4	9	2	2	2	12	12
A0A0R4IMI1;F1QKS0;A0A0R4IPW9;A0A0R4IB90	A0A0R4IMI1;F1QKS0;A0A0R4IPW9	2;2;2;1	2;2;2;1		myo5b	4	3	2	2	1.7	1.2
A0A0R4IMI8	A0A0R4IMI8	2	2			1	2	2	2	6.8	6.8
A0A0R4IML0;Q6IQN9;Q7ZU64;A0A0R4IZL5;X1WEC4;F1R3V3	A0A0R4IML0;Q6IQN9;Q7ZU64	21;20;20;8;1;1	21;20;20;8;1;1		capgb	6	21	21	21	64.9	64.9
Q7T397;A0A0R4IMM7;A0A0R4ITV5	Q7T397;A0A0R4IMM7;A0A0R4ITV5	8;8;8	8;8;8		mre11a	3	8	8	8	17.3	17.3
F1QUG5;A0A0R4IMN3;E7F475;Q6PFQ2	F1QUG5;A0A0R4IMN3;E7F475;Q6PFQ2	29;29;29;29	29;29;29;29	Eukaryotic translation initiation factor 3 subunit C	eif3c	4	29	29	29	33.8	33.8
A0A0R4IYL8;A0A0R4IMR0;A0AUP9	A0A0R4IYL8;A0A0R4IMR0;A0AUP9	20;20;15	20;20;15		tpra	3	20	20	20	9.3	9.3
Q7ZUQ9;A0A0R4ITM4;A0A0R4IMS2;F1R6L4;F1R6L3;Q6PFN6;Q1RM16;E7EYX7	Q7ZUQ9;A0A0R4ITM4;A0A0R4IMS2;F1R6L4;F1R6L3;Q6PFN6;Q1RM16;E7EYX7	7;7;7;7;7;6;4;4	7;7;7;7;7;6;4;4		cirbpb;cirbp	8	7	7	7	38.6	38.6
A0A0R4IMS3;Q8JGR4	A0A0R4IMS3;Q8JGR4	8;7	8;7	60S ribosomal protein L24	rpl24	2	8	8	8	38.2	38.2
A0A0R4IMS6;F1QK02;A7E2M7;A5PLF9	A0A0R4IMS6;F1QK02;A7E2M7;A5PLF9	2;2;2;2	2;2;2;2		mrps22	4	2	2	2	7.5	7.5
A0A0R4IMS9;A0A0R4IMA8	A0A0R4IMS9;A0A0R4IMA8	41;38	41;38			2	41	41	41	24.7	24.7
A0A0R4IMV4;F1R9J0;Q7SXM0;A0A1L1QZN3;F1QAZ7	A0A0R4IMV4;F1R9J0;Q7SXM0;A0A1L1QZN3;F1QAZ7	2;2;2;1;1	2;2;2;1;1	Histone deacetylase;Histone deacetylase 8	hdac8	5	2	2	2	10.1	10.1
A0A0R4IMV6;B8A514	A0A0R4IMV6;B8A514	6;6	6;6		gdap1l1	2	6	6	6	17.8	17.8
A0A0R4ITZ2;A0A0R4IMW5;Q66L58	A0A0R4ITZ2;A0A0R4IMW5;Q66L58	10;10;10	10;10;10	Protein VAC14 homolog	vac14	3	10	10	10	15	15
D5LHQ7;A0A0R4IZC7;A0A0R4IMX2;A0A0R4IAZ9;A4QN88	D5LHQ7;A0A0R4IZC7;A0A0R4IMX2;A0A0R4IAZ9	21;21;21;20;3	20;20;20;19;3		sec24c	5	21	21	20	23	22.3
A0A0R4IMX3;Q803N9	A0A0R4IMX3;Q803N9	1;1	1;1	Basic leucine zipper and W2 domain-containing protein 1-B	bzw1b	2	4	1	1	7.4	2.2
A0A0R4IMY4;A0A0R4IVZ2	A0A0R4IMY4;A0A0R4IVZ2	111;110	1;0			2	111	111	1	35.7	0.2
A8BBF4;Q5BL20;F1QNH9;A0A0R4IMZ2	A8BBF4;Q5BL20;F1QNH9;A0A0R4IMZ2	8;8;8;8	8;8;8;8		islr2	4	8	8	8	12.5	12.5
A0A0R4IMZ5;Q7SXD7;F1Q8U0;A0A0R4ICE6	A0A0R4IMZ5;Q7SXD7;F1Q8U0;A0A0R4ICE6	2;1;1;1	2;1;1;1		hook2	4	2	2	2	2.5	2.5
A0A0R4IMZ8;Q3B7R1;A0A0R4IQR3;D6QWU9;D6QWU5	A0A0R4IMZ8	24;6;6;2;1	24;6;6;2;1			5	24	24	24	32	32
A0A0R4IN07;D6MUD7;A0A0R4IVL6	A0A0R4IN07;D6MUD7;A0A0R4IVL6	6;6;6	6;6;6		col5a3b	3	7	6	6	3.5	3.1
F8W5U4;A0A0R4IN23;A0A0R4INC9;E7F5N7	F8W5U4;A0A0R4IN23;A0A0R4INC9;E7F5N7	3;3;3;3	3;3;3;3		pcm1	4	3	3	3	1.4	1.4
A0A0R4IN25;Q8UWH2;F1QMW2;X1WBS6;A0A0R4IJN8;I6L9G1;A2RV08;Q7SXU1	A0A0R4IN25;Q8UWH2;F1QMW2;X1WBS6;A0A0R4IJN8;I6L9G1;A2RV08;Q7SXU1	7;7;7;7;6;6;6;6	7;7;7;7;6;6;6;6		xiap	8	7	7	7	32.9	32.9
A0JMF4;A0A0R4IN26;A0A0R4IPW8	A0JMF4;A0A0R4IN26	14;14;6	14;14;6		2020-09-15	3	23	14	14	48.7	34
A0A0R4IN28;F1QYU5	A0A0R4IN28;F1QYU5	2;2	2;2		si:ch211-173b16.3	2	7	2	2	4.6	1.6
Q6DG04;A0A0R4IN44	Q6DG04;A0A0R4IN44	1;1	1;1		pdlim5a	2	1	1	1	1.8	1.8
A0A0R4IN46	A0A0R4IN46	23	20			1	23	23	20	24.9	22.9
A0A0R4IN51	A0A0R4IN51	1	1			1	1	1	1	1.6	1.6
A0A0R4IN54;E7FD40;E9QF57;F1QDZ6	A0A0R4IN54;E7FD40;E9QF57	9;9;6;3	8;8;5;3		bin1a	4	9	9	8	18.5	16.9
A0A0R4IN59	A0A0R4IN59	4	4			1	4	4	4	27.7	27.7
A0A140LH76;A0A0R4IN76	A0A140LH76;A0A0R4IN76	25;25	25;25			2	25	25	25	35.4	35.4
Q7SYN3;F1R8K2;A0A0R4IN78;F8W392;F8W637;Q7ZVG8;F1Q6B7	Q7SYN3;F1R8K2;A0A0R4IN78;F8W392	5;5;5;3;2;2;1	4;4;4;2;2;1;1		stk24b	7	5	5	4	10	8.3
A0A0R4IN79;A0A0R4ICP8	A0A0R4IN79;A0A0R4ICP8	3;2	3;2			2	3	3	3	5.6	5.6
Q1LVH9;Q6NW66;Q1LVI0;A0A0R4IN87	Q1LVH9;Q6NW66;Q1LVI0;A0A0R4IN87	1;1;1;1	1;1;1;1		gatad2ab	4	1	1	1	5.8	5.8
Q6PHF5;A0A0R4IN90;F1R0J8;Q6NW45;A8E5K3;A0A0R4IDZ7;E7FDM1	Q6PHF5;A0A0R4IN90;F1R0J8;Q6NW45;A8E5K3;A0A0R4IDZ7;E7FDM1	8;8;8;7;5;5;5	8;8;8;7;5;5;5		pdhx	7	8	8	8	13.9	13.9
Q6GMI1;F1QZR2;A0A0R4INA4	Q6GMI1;F1QZR2;A0A0R4INA4	2;2;2	2;2;2	Non-specific serine/threonine protein kinase	pak4	3	2	2	2	4.4	4.4
E7EXY5;A0A0R4INC0	E7EXY5;A0A0R4INC0	10;10	10;10		eml1	2	10	10	10	11.4	11.4
A0A0R4INC4;A5WV02;Q503P9;I3ISY3;A5WV03	A0A0R4INC4;A5WV02	1;1;1;1;0	0;0;0;0;0		pleca	5	268	1	0	53.3	0
A0A0R4INE1;Q6GMF8	A0A0R4INE1;Q6GMF8	1;1	1;1	Inactive rhomboid protein 1	rhbdf1	2	1	1	1	1.1	1.1
A0A0R4IX35;A0A0R4INE3	A0A0R4IX35;A0A0R4INE3	2;2	2;2			2	2	2	2	7.3	7.3
A0A0R4INE6;E7EYT7;F1QQ90;D1MCG5	A0A0R4INE6;E7EYT7;F1QQ90;D1MCG5	3;3;3;3	0;0;0;0		si:ch73-199e17.1	4	29	3	0	50.2	0
F6NJE9;Q567A2;F1QG26;Q3LHM2;A0A0R4INF4;Q1WL64;B3DGW8;A1L100;B0R107;Q1LWV4	F6NJE9;Q567A2;F1QG26;Q3LHM2;A0A0R4INF4;Q1WL64;B3DGW8;A1L100;B0R107;Q1LWV4	1;1;1;1;1;1;1;1;1;1	1;1;1;1;1;1;1;1;1;1	LIM/homeobox protein Lhx9	lhx2b;lhx9	10	1	1	1	9	9
Q6PD84;F1QXJ4;A0A0R4INF9	Q6PD84;F1QXJ4;A0A0R4INF9	13;13;13	13;13;13		stxbp3	3	13	13	13	25.3	25.3
A0A0R4ING5;Q71E63;B3DH66;B0V2X4;Q90XP5;B0V2X6	A0A0R4ING5;Q71E63;B3DH66;B0V2X4;Q90XP5	9;9;9;9;5;3	2;2;2;2;1;1		gria2a	6	9	9	2	12.7	4.1
A3KPK9;Q1LUQ5;A0A0R4INH2;Q1LUQ6	A3KPK9;Q1LUQ5;A0A0R4INH2;Q1LUQ6	2;2;2;1	2;2;2;1		si:dkey-21e2.16	4	3	2	2	14.2	7.6
A0A0R4INI3;A0A0R4IVW7;A4IGA2;B1WB81;Q503C6;A0A0J9YJF5;E7F7P7	A0A0R4INI3;A0A0R4IVW7	1;1;0;0;0;0;0	0;0;0;0;0;0;0			7	184	1	0	70.6	0
A0A0R4INI5	A0A0R4INI5	1	1			1	8	1	1	7.2	1
A0A0R4INK2;Q803Z1;E9QCE6;F1QSE7	A0A0R4INK2;Q803Z1;E9QCE6	26;23;15;11	2;0;0;2		uap1	4	26	26	2	56	7.3
A0A0R4INK4;Q68EH8;E9QJ93;E9QBB5	A0A0R4INK4;Q68EH8	3;3;1;1	3;3;1;1	FAD synthase;Molybdenum cofactor biosynthesis protein-like region;FAD synthase region	flad1	4	3	3	3	8.3	8.3
A0A0R4INM0;C1J0C7	A0A0R4INM0;C1J0C7	15;13	15;13		mrc1a	2	15	15	15	10.8	10.8
A0A0R4INM9;A0A0R4IPF2;A0A0R4IVZ7;A0A0R4IY90;Q1L668	A0A0R4INM9;A0A0R4IPF2;A0A0R4IVZ7;A0A0R4IY90	11;11;11;11;1	3;3;3;3;1			5	11	11	3	5.2	1.5
A0A0R4INN3;Q4V8R2	A0A0R4INN3;Q4V8R2	25;22	25;22		agxt2	2	25	25	25	63.2	63.2
A0A0R4INP3	A0A0R4INP3	1	1			1	98	1	1	54.9	0.7
A0A0R4INQ9;Q6PGY2;F1QX16	A0A0R4INQ9;Q6PGY2;F1QX16	1;1;1	1;1;1		agpat4	3	1	1	1	5.7	5.7
A0A0S3NU55;A0A0S3NTP3;A0A0R4INS3;Q6P960;F1QK94;A0A0S3NTN0	A0A0S3NU55;A0A0S3NTP3;A0A0R4INS3;Q6P960;F1QK94;A0A0S3NTN0	10;10;10;10;10;10	10;10;10;10;10;10		amph	6	10	10	10	12.6	12.6
A0A0R4INT5;Q6P4V4	A0A0R4INT5;Q6P4V4	7;7	7;7		ctnnbl1	2	7	7	7	12.1	12.1
A0A0R4INT7;B8JIC5;Q6DEI7;A0A0R4IAL2;Q6DGN5	A0A0R4INT7;B8JIC5;Q6DEI7;A0A0R4IAL2;Q6DGN5	11;11;9;6;5	11;11;9;6;5		homer1b	5	12	11	11	35.8	35.8
A0A0R4INU1;Q6XLI5;A0A0R4IVW2	A0A0R4INU1;Q6XLI5	24;24;2	24;24;2		rbm12	3	24	24	24	30.9	30.9
C7U125;A0A0R4ITF5;A0A0R4INY1;B3DK56	C7U125;A0A0R4ITF5;A0A0R4INY1;B3DK56	1;1;1;1	1;1;1;1	Receptor-type tyrosine-protein phosphatase U	ptprub;ptpru	4	1	1	1	7.8	7.8
A0A0R4INY2;Q75U66;A0A0R4IS83;A0A0R4IPF4;A0A0R4IE42;A0A0J9YJH5;A0A0R4IRR6	A0A0R4INY2;Q75U66;A0A0R4IS83;A0A0R4IPF4	1;1;1;1;0;0;1	1;1;1;1;0;0;1		postnb	7	32	1	1	40.7	1.3
A0A0R4INY6;Q7T2Z9;A4JYQ3	A0A0R4INY6;Q7T2Z9;A4JYQ3	1;1;1	1;1;1		ildr1a	3	1	1	1	5.2	5.2
Q8AYH1;A0A0R4INZ2	Q8AYH1;A0A0R4INZ2	27;27	1;1		hsd17b4	2	27	27	1	43.9	4
E7EY10;A0A0R4INZ4;Q6PFS3	E7EY10;A0A0R4INZ4;Q6PFS3	1;1;1	1;1;1	Voltage-dependent calcium channel gamma subunit	cacng3b;cacng2a	3	1	1	1	4.2	4.2
Q4VBK1;A0A0R4INZ5;A0A0R4IXG1	Q4VBK1;A0A0R4INZ5;A0A0R4IXG1	1;1;1	1;1;1		atg4a	3	1	1	1	4	4
Q5BKV3;A0A0R4INZ8	Q5BKV3;A0A0R4INZ8	19;19	19;19		dbt	2	19	19	19	39.4	39.4
Q5GA10;A0A0R4IYQ8;Q5GA11;B3DKP3;Q5GA12;A0A0R4IP04;Q5GA13;A0A0R4ISG3;A0A0R4IBY4;A3KNI3	Q5GA10;A0A0R4IYQ8;Q5GA11;B3DKP3;Q5GA12;A0A0R4IP04;Q5GA13;A0A0R4ISG3;A0A0R4IBY4	49;49;49;49;49;49;49;49;48;6	25;25;25;25;25;25;25;25;24;4		ogt.1	10	49	49	25	53.3	29.5
A0A0R4IP07;Q6PE25;Q6NYN8;Q8JIU6;A0A140LFQ3	A0A0R4IP07;Q6PE25;Q6NYN8;Q8JIU6	32;32;30;26;12	32;32;30;26;12	Elongation factor 1-gamma	eef1g	5	32	32	32	54.2	54.2
A0A0R4IP09;E7F9V7;A0A0J9YJ86	A0A0R4IP09;E7F9V7;A0A0J9YJ86	4;4;3	4;4;3			3	4	4	4	4.1	4.1
A0A0R4IP12	A0A0R4IP12	29	25			1	29	29	25	22.7	19.3
Q9I8J3;Q66I19;Q56VC8;F1QLH0;A0A0R4IP27;Q56VC7	Q9I8J3;Q66I19;Q56VC8;F1QLH0;A0A0R4IP27;Q56VC7	4;4;4;4;4;3	4;4;4;4;4;3		casp8	6	4	4	4	6.1	6.1
A0A0R4IP31;E7F537	A0A0R4IP31;E7F537	1;0	1;0		acana	2	22	1	1	19.6	2
A0A0R4IWP5;A0A0R4IP53;A0A0R4IJH5;A0A0R4IIN0	A0A0R4IWP5;A0A0R4IP53;A0A0R4IJH5;A0A0R4IIN0	1;1;0;0	0;0;0;0			4	3	1	0	4.2	0
A0A0R4IP59	A0A0R4IP59	3	3			1	18	3	3	23.8	5.8
A0A0R4IP79;F1QGX0	A0A0R4IP79;F1QGX0	1;1	1;1	Integrin beta	itgb6	2	1	1	1	4.2	4.2
A0A0R4IPB3;C0H5W1;F6NTC3;A5WUJ9	A0A0R4IPB3;C0H5W1;F6NTC3	7;7;7;1	7;7;7;1		col28a1c	4	7	7	7	8.8	8.8
A0A0R4IPB8;Q5U3D7	A0A0R4IPB8;Q5U3D7	6;5	6;5		lrrc20	2	6	6	6	49.7	49.7
A0A0R4IPE4;A0A0R4ITC5	A0A0R4IPE4;A0A0R4ITC5	4;4	4;4			2	4	4	4	1.1	1.1
A0A0R4IPG9;F1R074;A0A0R4IJ40;B3GQ72;B3GQ71	A0A0R4IPG9;F1R074;A0A0R4IJ40;B3GQ72;B3GQ71	55;51;51;51;47	55;51;51;51;47		agrn	5	55	55	55	30.4	30.4
A0A0R4IPH2;Q32PU7;Q9IAB4;CON__ENSEMBL:ENSBTAP00000025008	A0A0R4IPH2;Q32PU7	7;7;0;0	3;3;0;0		tubb2b	4	35	7	3	74.8	11.5
A5WWM0;A0A0R4IPK7;Q7SXY0;A7YYH5;B3DGU1	A5WWM0;A0A0R4IPK7;Q7SXY0;A7YYH5	13;13;12;12;1	8;8;8;8;0		vps4b	5	13	13	8	33.9	24
F1Q931;A0A0R4IPK9;X1WDE4;A3KP72;B3DLG3	F1Q931;A0A0R4IPK9	11;11;4;4;4	10;10;3;3;3		larp1b	5	11	11	10	13.2	12.5
A0A0R4IPL1	A0A0R4IPL1	4	2			1	11	4	2	72.1	10.7
A0A0R4IPL8;E2FHP8	A0A0R4IPL8;E2FHP8	3;3	3;3		cfhl4	2	21	3	3	47.6	10
Q502G6;F1QEL4;A0A0R4IPN2;F6PE91	Q502G6;F1QEL4;A0A0R4IPN2;F6PE91	4;4;4;3	4;4;4;3		sptlc1	4	4	4	4	11	11
Q7ZVJ9;F1QC72;A0A0R4IPN7;F1QAN4;B0V3G4	Q7ZVJ9;F1QC72;A0A0R4IPN7	17;17;17;4;1	17;17;17;4;1		agps	5	17	17	17	37.7	37.7
H0WEW1;A0A0R4IPN9	H0WEW1;A0A0R4IPN9	1;1	1;1		fnbp1b	2	1	1	1	6.2	6.2
A0A0R4IPP1;A0A0R4IQT6;Q6P3K2;A0A0R4II12;A0A0J9YJ93	A0A0R4IPP1;A0A0R4IQT6;Q6P3K2;A0A0R4II12	7;7;6;6;3	7;7;6;6;3		gne	5	7	7	7	11.6	11.6
Q802U5;A0A0R4IPQ0;A2CEP2;A2CEP3;A2CEP5;X1WES2;Q502S2;F1RDJ4;X1WDG0;X1WBJ6;X1WEN5;A0PJQ3;A0A0R4IG19	Q802U5;A0A0R4IPQ0;A2CEP2;A2CEP3;A2CEP5	8;8;8;8;4;2;2;2;1;1;1;1;1	8;8;8;8;4;2;2;2;1;1;1;1;1		sh3glb2b	13	8	8	8	24.9	24.9
A0A0R4IPR0;A0A0R4IWH3;A0A0R4IMR5	A0A0R4IPR0;A0A0R4IWH3;A0A0R4IMR5	2;2;1	2;2;1			3	2	2	2	1.2	1.2
A0A0R4IPR7;B0S5H0;Q4V909	A0A0R4IPR7;B0S5H0;Q4V909	5;5;5	5;5;5	Coiled-coil domain-containing protein 22	ccdc22	3	5	5	5	8.6	8.6
E7FAZ2;A0A0R4IPR8	E7FAZ2;A0A0R4IPR8	15;15	14;14		git1	2	15	15	14	16.5	14.5
Q568L9;A0A0R4IPV1	Q568L9;A0A0R4IPV1	19;19	19;19	Delta-aminolevulinic acid dehydratase	alad	2	19	19	19	61.3	61.3
A0A0R4ISX6;A0A0R4IPV5	A0A0R4ISX6;A0A0R4IPV5	43;43	42;42			2	43	43	42	59.1	57.8
A0A0R4IPX0;A3KPZ6;A7MCS7	A0A0R4IPX0;A3KPZ6;A7MCS7	5;5;3	5;5;3		DKEY-63J1.3-001;zgc:174932	3	5	5	5	23.8	23.8
Q6NSN8;E7FF25;A0A0R4IPX3	Q6NSN8;E7FF25;A0A0R4IPX3	1;1;1	1;1;1		zgc:85722	3	1	1	1	1.8	1.8
F1QPY4;A0A0R4IPY5;F1Q5P9;A0A0G2KV54;A0A0R4IPW1;A8WG83	F1QPY4;A0A0R4IPY5;F1Q5P9;A0A0G2KV54	4;4;3;2;1;1	1;1;0;0;1;0		si:ch211-214b16.3;si:ch211-214b16.4	6	7	4	1	4.7	0.5
A0JMC7;F1QIY4;A0A0R4IPY6	A0JMC7;F1QIY4;A0A0R4IPY6	3;3;3	3;3;3		ocrl	3	3	3	3	3.9	3.9
E9QHJ1;Q5XJS4;A0A0R4IPY7;A0A0R4IRM7;E7FG87;E9QHC2;A0PJQ5	E9QHJ1;Q5XJS4;A0A0R4IPY7;A0A0R4IRM7	5;5;5;5;1;1;1	5;5;5;5;1;1;1		rab34a	7	5	5	5	28.2	28.2
A4QN31;A4JYI8;Q8AYP3;Q805B9;F1RBT3;F1RBS5;A0A0R4IQ03;F8W376;F8W2E2;Q8JG38	A4QN31;A4JYI8;Q8AYP3;Q805B9;F1RBT3;F1RBS5;A0A0R4IQ03;F8W376;F8W2E2;Q8JG38	2;2;2;2;2;2;2;2;2;2	2;2;2;2;2;2;2;2;2;2	Fibroblast growth factor receptor;Fibroblast growth factor receptor 2	fgfr2	10	2	2	2	4	4
A0A0R4IQ11;Q504J8	A0A0R4IQ11	3;0	3;0			2	48	3	3	58.9	1.8
A4JYG3;Q5W434;A0A0R4IQ16;Q5W433;F1QSA4	A4JYG3;Q5W434;A0A0R4IQ16;Q5W433;F1QSA4	5;5;5;5;5	5;5;5;5;5		mag	5	5	5	5	10.3	10.3
X1WB94;A0A0R4IQ22	X1WB94;A0A0R4IQ22	1;1	1;1		si:ch1073-110a20.7	2	2	1	1	19.9	11.8
A0A0R4IQ23	A0A0R4IQ23	2	1			1	2	2	1	1.2	0.6
A0A0R4IQ24;F1QU07;A0A0G2L546;A0A0G2KIB9	A0A0R4IQ24	11;1;1;1	1;0;0;0			4	11	11	1	39.9	2.5
Q6K197;B3DHW2;A0A0R4IQ31;A0A0R4IFL0	Q6K197;B3DHW2;A0A0R4IQ31;A0A0R4IFL0	14;14;14;13	13;13;13;12		rela	4	14	14	13	26.4	24.2
A0A0R4IQ37;F1QA42;Q6PFI6	A0A0R4IQ37;F1QA42;Q6PFI6	6;6;3	6;6;3		atxn2l	3	6	6	6	6.1	6.1
Q7T336;A2BFN6;A0A0R4IQ55;A2BFN7	Q7T336;A2BFN6;A0A0R4IQ55;A2BFN7	20;20;20;14	17;17;17;11		hmbsa	4	20	20	17	60.9	55.9
Q5XJJ7;A0A0R4IQ63;A0A0R4IW99	Q5XJJ7;A0A0R4IQ63;A0A0R4IW99	8;8;8	6;6;6		cyp2k16	3	8	8	6	14	11
A0A0R4IS10;A0A0R4IQ72;F1R2E0;E9QEE4	A0A0R4IS10;A0A0R4IQ72;F1R2E0;E9QEE4	26;26;26;24	18;18;18;16		hnrnpm	4	26	26	18	28.4	19.9
A0A0R4IQ78;Q7ZWJ7	A0A0R4IQ78;Q7ZWJ7	11;11	11;11	60S ribosomal protein L34	rpl34	2	11	11	11	57.7	57.7
A0A0R4IQ83	A0A0R4IQ83	11	11			1	11	11	11	80.6	80.6
A0A0R4IQ88;F1QFG4;Q08C44;A9JRU8;E9QHY1	A0A0R4IQ88;F1QFG4;Q08C44;A9JRU8	8;7;7;7;3	8;7;7;7;3		c17h14orf159	5	8	8	8	17.6	17.6
Q8AW82;A0A0R4IQ97	Q8AW82;A0A0R4IQ97	42;42	29;29		pa2g4a	2	42	42	29	72.4	57.1
A0A0R4IQA6;Q66HY8	A0A0R4IQA6;Q66HY8	4;4	4;4	Pyridoxal-dependent decarboxylase domain-containing protein 1	pdxdc1	2	4	4	4	6.3	6.3
A0A0R4IQB8	A0A0R4IQB8	1	1			1	1	1	1	1	1
A0A0R4IRL8;A0A0R4IQE0;A0A0R4IDW0;A0A0R4IDH7;A0A0R4IBG0;A0A0R4I9P2	A0A0R4IRL8;A0A0R4IQE0;A0A0R4IDW0	11;11;9;3;3;1	4;4;2;3;3;0			6	11	11	4	25	8.9
F1QVQ6;Q800V0;F1QVR0;A0A0R4IQG7;Q9DG14	F1QVQ6;Q800V0;F1QVR0;A0A0R4IQG7	7;7;7;7;2	7;7;7;7;2	Nitric oxide synthase	nos1	5	7	7	7	4.9	4.9
Q7ZYX4;E9QGU4;A0A0R4IQH8;E9QD64	Q7ZYX4;E9QGU4;A0A0R4IQH8	36;36;36;15	36;36;36;15		cct6a	4	36	36	36	64	64
A0A0R4IQJ1;A0A0R4IUG0;A0A0R4IT75;A0A0R4IXW4	A0A0R4IQJ1	7;3;1;1	7;3;1;1			4	7	7	7	6.9	6.9
A2BHG4;F1Q633;B6IDE3;A0A0R4IQJ3;D7PS88	A2BHG4;F1Q633;B6IDE3;A0A0R4IQJ3;D7PS88	12;12;12;12;9	12;12;12;12;9		fras1	5	12	12	12	2.9	2.9
Q1LUU8;E7F9N0;Q7ZZ75;A0A0R4IQL0;E9QBP9;I3ITF7	Q1LUU8;E7F9N0;Q7ZZ75;A0A0R4IQL0;E9QBP9;I3ITF7	3;3;3;3;2;2	3;3;3;3;2;2		znf384l	6	3	3	3	7.4	7.4
A0A0R4IQN2;F1QTE2;A2BHD9	A0A0R4IQN2	2;2;2	2;2;2			3	37	2	2	57	3.9
Q7ZWA4;A0A0R4ISL3;A0A0R4IQN4	Q7ZWA4;A0A0R4ISL3;A0A0R4IQN4	2;2;2	2;2;2		zgc:56622	3	2	2	2	8.7	8.7
A0A0R4IQN8;E9QCS9;B2GPE2;F1RE85;Q8JIU7	A0A0R4IQN8;E9QCS9	17;12;7;7;7	17;12;7;7;7		naca	5	17	17	17	19.8	19.8
A0A0R4IQP9	A0A0R4IQP9	1	0			1	12	1	0	14.6	0
A0A0R4IQQ5;Q60H54;Q60H53;Q60H56;F1QXY7;B3DGR4;Q60H55	A0A0R4IQQ5;Q60H54;Q60H53;Q60H56;F1QXY7;B3DGR4;Q60H55	2;1;1;1;1;1;1	2;1;1;1;1;1;1		pcdh1gb9	7	2	2	2	2.5	2.5
A7MC00;A0A0R4IRK9;A0A0R4IQR0;A0A0J9YJI1;B0S584	A7MC00;A0A0R4IRK9;A0A0R4IQR0;A0A0J9YJI1	4;4;4;3;1	3;3;3;2;0		mapre2	5	9	4	3	28.9	16.3
C1K6H6;A0A0R4IQS3	C1K6H6;A0A0R4IQS3	1;1	1;1		dkk3a	2	1	1	1	3.4	3.4
Q6ZM60;A0A0R4IQS8	Q6ZM60;A0A0R4IQS8	32;32	16;16	Calcium-transporting ATPase	atp2a2b	2	49	32	16	38.8	17.1
A0A0R4IQT8;Q6NX00	A0A0R4IQT8;Q6NX00	1;1	1;1		rnf128a	2	1	1	1	4.2	4.2
Q6NYL9;F1QC13;A0A0R4IQU3;REV__A4JYP9;F8W2S9;REV__A0A0G2KJT5;F8W497	Q6NYL9;F1QC13;A0A0R4IQU3	9;9;9;1;1;1;1	9;9;9;1;1;1;1		pacsin2	7	10	9	9	20.2	18.8
A0A0R4IQV2;F1QA97;E7FB97;E9QF92;Q7T3H1	A0A0R4IQV2;F1QA97;E7FB97;E9QF92;Q7T3H1	13;13;13;12;11	13;13;13;12;11	Dynactin subunit 2	dctn2	5	13	13	13	39.7	39.7
E7FCF8;A0A0R4IUB2;A0A0R4IQV3;E9QEX9	E7FCF8;A0A0R4IUB2;A0A0R4IQV3;E9QEX9	13;13;13;13	13;13;13;13		ankhd1	4	13	13	13	6.3	6.3
E7FC28;A0A0R4IQW0	E7FC28;A0A0R4IQW0	4;4	4;4		LOC100333296	2	4	4	4	13.8	13.8
Q6GQP0;Q32LT1;B3DKP5;A0A0R4IQY0;Q5VI44	Q6GQP0;Q32LT1;B3DKP5;A0A0R4IQY0;Q5VI44	6;6;6;6;6	6;6;6;6;6		cyp3a65	5	6	6	6	9.6	9.6
A0A0R4IQY2;A0A0J9YJ07	A0A0R4IQY2	13;3	13;3			2	13	13	13	30.8	30.8
Q6DBW7;A8E5M2;A0A0R4IQZ3;F1QX93;A3KNV0;Q7SXW5	Q6DBW7;A8E5M2;A0A0R4IQZ3;F1QX93;A3KNV0;Q7SXW5	21;21;21;21;19;18	21;21;21;21;19;18		eci1	6	21	21	21	57.6	57.6
A0A0R4IR09;F1QCV2;Q803K0	A0A0R4IR09;F1QCV2;Q803K0	23;23;21	23;23;21		hdac10	3	23	23	23	37.3	37.3
Q503R3;A0A0R4IR55;A0A0R4IR15	Q503R3;A0A0R4IR55;A0A0R4IR15	3;3;3	3;3;3		rab3ip	3	3	3	3	7.5	7.5
A0A0R4IR17	A0A0R4IR17	2	2			1	7	2	2	3.9	1.2
A0A0R4IR22;Q561X4;X1WDE9	A0A0R4IR22;Q561X4;X1WDE9	3;3;2	2;2;2		nfyba	3	3	3	2	16	11.8
A8E7H0;A0A0R4IR37	A8E7H0;A0A0R4IR37	2;2	2;2		si:ch211-117n7.6	2	2	2	2	7.6	7.6
A0A0R4IR38;F2Z4S5;F8W2V5;F8W5T2;Q5M7Y0;F8W476	A0A0R4IR38	1;0;0;0;0;0	1;0;0;0;0;0			6	11	1	1	28.5	3.4
A0A0R4IR49;A0A0R4IJ48	A0A0R4IR49	10;1	10;1			2	14	10	10	19.4	14.1
M5BFV8;A0A0R4IR54	M5BFV8;A0A0R4IR54	19;19	19;19		prp	2	19	19	19	15.9	15.9
E9QE89;F1QM35;F1R8J8;A0A0R4IR61;Q5XJM9;Q6IQD4	E9QE89;F1QM35;F1R8J8;A0A0R4IR61;Q5XJM9;Q6IQD4	4;4;4;4;3;4	4;4;4;4;3;4		luc7l	6	8	4	4	32.4	20.1
Q7ZUY9;A0A0R4IR75;A0A0R4IRD0	Q7ZUY9;A0A0R4IR75;A0A0R4IRD0	10;10;7	10;10;7		stt3a	3	10	10	10	10.2	10.2
J9JI09;A0A0R4IR77;F1Q551;Q1LUA6	J9JI09;A0A0R4IR77;F1Q551;Q1LUA6	1;1;1;1	1;1;1;1	Triple functional domain protein	trioa;trio	4	4	1	1	1.6	0.4
A0A0R4IR82	A0A0R4IR82	6	1			1	6	6	1	15.6	3.8
F1R617;A0A0R4IR90;Q7T158;Q503M0;B5DDQ9	F1R617;A0A0R4IR90;Q7T158	2;2;1;1;1	2;2;1;1;1		myo1b	5	5	2	2	2.8	1.7
A0A0R4IR93	A0A0R4IR93	1	1			1	11	1	1	40.7	3.6
A0A0R4IR98;F1Q9X9	A0A0R4IR98;F1Q9X9	1;1	1;1		trap1	2	32	1	1	44.4	1.7
A7MCK2;A0A0R4IRA1;Q6QA33;A0A0R4IC17;A5WWC6	A7MCK2;A0A0R4IRA1;Q6QA33;A0A0R4IC17	5;5;5;4;1	5;5;5;4;1	Very-long-chain 3-oxoacyl-CoA reductase-B	hsd17b12b	5	7	5	5	21.2	17
E7F2G7;A0A0R4IRA3	E7F2G7;A0A0R4IRA3	8;8	4;4		CABZ01041200.1	2	8	8	4	54.5	41.4
F1QPR9;Q8AXB7;E9QCG2;A0A0R4IRC6;A2BGT8;A0A0R4IZI3	F1QPR9;Q8AXB7;E9QCG2;A0A0R4IRC6;A2BGT8;A0A0R4IZI3	5;5;5;5;5;5	5;5;5;5;5;5		fat1a	6	5	5	5	1.4	1.4
A0A0R4IRC7;Q0P409;F1R8S1;A0A0R4IXZ1	A0A0R4IRC7;Q0P409;F1R8S1;A0A0R4IXZ1	2;1;1;1	2;1;1;1		avl9	4	2	2	2	5.6	5.6
Q0P3V8;A0A0R4IRD3;F1R936	Q0P3V8;A0A0R4IRD3;F1R936	4;4;4	4;4;4	Fatty acid 2-hydroxylase	fa2h	3	4	4	4	30.4	30.4
Q5RGV0;A0A0R4IRE3;Q5RGV1;Q1LY41;B2GRR5;Q6GMG5;F1QU25;Q5BLC8;Q1LY40	Q5RGV0;A0A0R4IRE3;Q5RGV1;Q1LY41;B2GRR5;Q6GMG5	22;22;21;19;19;19;10;8;2	21;21;20;18;18;18;10;8;2	Inosine-5-monophosphate dehydrogenase;Inosine-5-monophosphate dehydrogenase 1b;Inosine-5-monophosphate dehydrogenase 1a	impdh1b;impdh1a	9	22	22	21	42.5	39.9
A0A0R4IRG2	A0A0R4IRG2	2	2			1	14	2	2	9.6	0.7
Q8AW67;Q6DG42;A0A0R4IRH8;A5X7A3;A0A0R4IQG0	Q8AW67;Q6DG42;A0A0R4IRH8;A5X7A3;A0A0R4IQG0	16;16;16;15;15	4;4;4;4;4	Non-specific serine/threonine protein kinase	pak2a	5	16	16	4	34	8.9
A2RUY7;F1R7C4;A0A0R4IRI0	A2RUY7;F1R7C4;A0A0R4IRI0	2;2;2	2;2;2		npr3	3	2	2	2	5.1	5.1
A0A0R4IRI2	A0A0R4IRI2	3	1			1	45	3	1	44.5	1.6
A0A0R4IRI3;Q6DC80;A0AUR2;Q5EAR8;A0A0R4IVA8;A0A0R4IQA8;A8E4Z4	A0A0R4IRI3;Q6DC80;A0AUR2;Q5EAR8;A0A0R4IVA8	21;21;20;20;17;9;8	17;17;16;16;13;8;7		srl	7	21	21	17	46.8	44.5
A0A0R4IRJ2;Q6P040;F1QDB6	A0A0R4IRJ2;Q6P040	20;17;2	20;17;2		zgc:77715	3	21	20	20	66.4	66.4
A0A0R4IRJ8;Q6NYF2	A0A0R4IRJ8;Q6NYF2	12;11	12;11	Chloride intracellular channel protein	clic1	2	12	12	12	69.7	69.7
Q4KMD2;A0A0R4IRK6	Q4KMD2;A0A0R4IRK6	7;7	7;7		exosc3	2	7	7	7	26.7	26.7
A0A0R4IRL7;E9QDB7	A0A0R4IRL7;E9QDB7	3;3	3;3		cbx3b	2	3	3	3	16.5	16.5
A0A0R4IRM1	A0A0R4IRM1	19	19			1	44	19	19	46.6	22.6
A0A0R4IRN5;E7F290;A0A0R4IJB0	A0A0R4IRN5;E7F290;A0A0R4IJB0	8;8;6	8;8;6		si:ch211-222l21.1	3	8	8	8	33.6	33.6
E9QDE5;A0A0R4IRP4;F1QBV5;C0LSN9;A0A0R4ISM2;Q8JIX1;F1QJ64	E9QDE5;A0A0R4IRP4;F1QBV5;C0LSN9;A0A0R4ISM2	5;5;5;5;5;1;1	5;5;5;5;5;1;1	Kinesin-like protein	kif1b	7	5	5	5	2.6	2.6
Q6PC05;A0A0R4IRP7	Q6PC05;A0A0R4IRP7	2;2	1;1		arid4b	2	2	2	1	11.7	6.9
A0A0R4IRQ3;F1QS28	A0A0R4IRQ3;F1QS28	1;1	1;1		hnrnpa0a	2	20	1	1	57.7	4.3
A0A0R4IRQ4	A0A0R4IRQ4	17	17			1	18	17	17	21.9	21
A0A0R4IRQ6;A0A0R4IZK9	A0A0R4IRQ6;A0A0R4IZK9	1;1	1;1			2	1	1	1	7.6	7.6
A0A0R4IRR4;A1L1G1	A0A0R4IRR4;A1L1G1	5;5	5;5	Epithelial splicing regulatory protein 1	esrp1	2	5	5	5	8.9	8.9
A0A0R4IRS1	A0A0R4IRS1	21	18			1	21	21	18	52	45.9
Q08BP0;A0A0R4IRS4	Q08BP0;A0A0R4IRS4	4;4	4;4		pnkp	2	4	4	4	6.8	6.8
A0A0R4IRS7;A7MCR7	A0A0R4IRS7;A7MCR7	1;1	1;1		ctslb	2	7	1	1	20.5	2.7
A0A0R4IVT5;A0A0R4IRS8;Q8AWW3	A0A0R4IVT5;A0A0R4IRS8;Q8AWW3	5;5;5	5;5;5		ssr1	3	5	5	5	16.7	16.7
A0A0R4IRT1;Q7ZZK6;Q5D015;Q1LYQ5;F1QQW4;F1QME5	A0A0R4IRT1	12;0;0;0;0;0	0;0;0;0;0;0			6	60	12	0	50.4	0
B0S635;Q49U75;F1QUN4;B3DJQ2;A0A0R4IRT3	B0S635;Q49U75;F1QUN4;B3DJQ2;A0A0R4IRT3	3;3;3;3;3	3;3;3;3;3		arhgef11	5	3	3	3	7.7	7.7
Q5XJB4;A0A0R4IRT6	Q5XJB4;A0A0R4IRT6	2;2	2;2		mrps16	2	2	2	2	17.1	17.1
A0A0R4IRW8;E9QHT1;F1QM63;A0A0R4IHB2;Q6DEK7	A0A0R4IRW8;E9QHT1;F1QM63;A0A0R4IHB2;Q6DEK7	7;6;5;5;5	7;6;5;5;5		zgc:100868	5	7	7	7	14.2	14.2
Q08CM9;A0A0R4IRX5	Q08CM9;A0A0R4IRX5	10;10	10;10		zgc:152904	2	14	10	10	18.9	14.3
A0A0R4IRY4;A0A0R4IVL9;E7FDV8	A0A0R4IRY4;A0A0R4IVL9;E7FDV8	3;3;3	3;3;3			3	4	3	3	2.7	2
A0A0R4IRY8;E7F169;Q568R4;B2GS58;A0A0R4IZT7	A0A0R4IRY8;E7F169;Q568R4;B2GS58;A0A0R4IZT7	4;4;4;4;2	4;4;4;4;2	Serine/threonine-protein phosphatase	ppp3cb	5	20	4	4	41.4	10
A0A0R4IRZ9;B6E522;F1QKI9	A0A0R4IRZ9	5;1;1	5;1;1			3	7	5	5	3.4	2.2
F1R680;B7ZV47;A0A0R4IS01;Q6PFJ7;F1QUP0	F1R680;B7ZV47;A0A0R4IS01;Q6PFJ7	5;5;5;5;2	5;5;5;5;2	Sphingomyelin phosphodiesterase 4	smpd4	5	5	5	5	4	4
Q9PTF3;A0A0R4IS05	Q9PTF3;A0A0R4IS05	8;8	8;8	Nucleoside diphosphate kinase	nme3	2	8	8	8	31.4	31.4
F1QBA4;B2GPN6;A0A0R4IS31;Q58EG3	F1QBA4;B2GPN6;A0A0R4IS31;Q58EG3	2;2;2;2	2;2;2;2	Nectin-3-like protein	pvrl3b;pvrl3l	4	2	2	2	10.5	10.5
E7F237;A0A0R4IS53;Q6DH32	E7F237;A0A0R4IS53	5;5;2	5;5;2		gapvd1	3	5	5	5	4.3	4.3
B0JZP4;A2BFY7;A0A0R4IS70	B0JZP4;A2BFY7;A0A0R4IS70	2;2;2	2;2;2		LOC564840;purba	3	11	2	2	26.2	4.3
A0A0R4IWL0;A0A0R4IS75;Q6NWZ9	A0A0R4IWL0;A0A0R4IS75;Q6NWZ9	3;3;3	3;3;3	Cysteine dioxygenase type 1	cdo1	3	3	3	3	13.6	13.6
E7FBR8;A0A0R4IS84	E7FBR8;A0A0R4IS84	1;1	1;1		cplx2	2	1	1	1	11.2	11.2
Q499A4;A0A0R4IS87	Q499A4;A0A0R4IS87	1;1	1;1		atrxl	2	1	1	1	1.4	1.4
A0A0R4ISA3	A0A0R4ISA3	4	0			1	53	4	0	55.6	0
A0A0R4ISB3;A2BHN0	A0A0R4ISB3;A2BHN0	22;22	2;2	Annexin	anxa3a	2	22	22	2	74.2	10.4
F1Q828;A0A0R4ISC3	F1Q828;A0A0R4ISC3	13;13	13;13		map1sa	2	13	13	13	9.9	9.9
E7F4T6;A0A0R4ISD1	E7F4T6;A0A0R4ISD1	4;4	4;4		si:dkey-118j18.1	2	4	4	4	21.8	21.8
A0A0R4ISD8	A0A0R4ISD8	3	3			1	3	3	3	6.3	6.3
A0A0R4ISE4;Q5PQY6	A0A0R4ISE4;Q5PQY6	6;6	6;6	Lon protease homolog 2, peroxisomal	lonp2	2	6	6	6	8.5	8.5
A0A0R4ISF7	A0A0R4ISF7	1	1			1	1	1	1	1.8	1.8
A0A0R4IWF2;A0A0R4ISF8	A0A0R4IWF2;A0A0R4ISF8	1;1	1;1			2	1	1	1	3.2	3.2
I3IRZ0;I3ITN5;F1R0J2;A0A0R4ISF9;Q6PEH8	I3IRZ0;I3ITN5;F1R0J2;A0A0R4ISF9;Q6PEH8	1;1;1;1;1	1;1;1;1;1	Mediator of RNA polymerase II transcription subunit 25	med25	5	1	1	1	6.7	6.7
Z4YIC2;I3IS11;A0A0R4ISG0;Q803L0;A5PMB5	Z4YIC2;I3IS11;A0A0R4ISG0;Q803L0;A5PMB5	4;4;4;4;1	4;4;4;4;1	Protein lin-28 homolog A	lin28a	5	6	4	4	36.9	31.3
E9QIQ3;A8WFZ2;A0A0R4ISG6	E9QIQ3;A8WFZ2;A0A0R4ISG6	5;5;5	5;5;5		nup62l	3	5	5	5	13.6	13.6
I3IS53;Q1JPU9;I3IRV8;A0A0R4ISH6;I3ITI8	I3IS53;Q1JPU9;I3IRV8;A0A0R4ISH6;I3ITI8	2;2;2;2;2	2;2;2;2;2		abi2b	5	2	2	2	6	6
A0A0R4ISI6;F8W261;A8KBI3;F1QFT2;A1L1U7	A0A0R4ISI6;F8W261;A8KBI3;F1QFT2;A1L1U7	9;9;8;7;7	9;9;8;7;7		galns	5	10	9	9	16.2	16.2
A0A0R4ISJ3;Q802V7;A0A0R4IMS1	A0A0R4ISJ3;Q802V7	41;21;5	41;21;5		xrn2	3	41	41	41	39.1	39.1
F1QSU4;A0A0R4ISJ4;Q7ZVC1;A0A0R4IS44;Q6IQL6;F1QGC3	F1QSU4;A0A0R4ISJ4;Q7ZVC1	9;9;8;2;2;2	9;9;8;2;2;2		pdlim5b	6	9	9	9	18.6	18.6
A0A0R4ISJ6;A0A0R4IAZ0;Q5EAQ5;A0A0R4IQV4;A0A0R4IFF1	A0A0R4ISJ6;A0A0R4IAZ0;Q5EAQ5	1;1;1;0;0	1;1;1;0;0		cyp2aa11	5	6	1	1	14	3
A0A0R4ISJ7;F8W470;F8W5W2;F1QZZ4;Q4V8R0;F8W374	A0A0R4ISJ7;F8W470;F8W5W2	30;30;16;10;8;4	26;26;14;8;6;2		sagb	6	30	30	26	58.9	56.5
D6MUD3;A0A0R4ISK1	D6MUD3;A0A0R4ISK1	11;11	11;11		col11a1b	2	13	11	11	6.3	5.9
A8E543;A2CE73;Q6NW56;A0A0R4ISK8;Q9PTB4	A8E543;A2CE73;Q6NW56;A0A0R4ISK8;Q9PTB4	19;19;19;19;13	17;17;17;17;11		khdrbs1a	5	19	19	17	30.1	27.9
A0A0R4ISL7	A0A0R4ISL7	2	2			1	2	2	2	1.1	1.1
B2GTB0;A0A0R4ITH3;A0A0R4ISM3;Q9DGE0	B2GTB0;A0A0R4ITH3;A0A0R4ISM3;Q9DGE0	7;7;7;7	7;7;7;7	Dual specificity mitogen-activated protein kinase kinase 6	map2k6	4	7	7	7	25.6	25.6
A0A0R4ISP1;F1Q7K3	A0A0R4ISP1	30;4	24;3			2	30	30	24	8.5	7.2
A0A0R4ISQ0;F1QC43	A0A0R4ISQ0;F1QC43	1;1	1;1		plbd1	2	15	1	1	27.9	2.1
E1AZA4;A0A0R4ISQ9;E1AZA5;F1Q4T8	E1AZA4;A0A0R4ISQ9;E1AZA5;F1Q4T8	1;1;1;1	1;1;1;1		kcnc3a	4	1	1	1	2.8	2.8
F1R264;A0A0R4ISR7	F1R264;A0A0R4ISR7	30;30	4;4		ephx2	2	30	30	4	61.6	10.4
A0A0R4IST2	A0A0R4IST2	2	2			1	35	2	2	51.1	1.6
A0A0R4IST5;Q32PM3;F8W5H1;A0A1D5NSN2	A0A0R4IST5;Q32PM3;F8W5H1;A0A1D5NSN2	10;10;10;5	10;10;10;5		mtm1	4	10	10	10	21.6	21.6
A0A0R4ISU1;A8DZG2;Q5M9N3	A0A0R4ISU1;A8DZG2;Q5M9N3	8;8;7	6;6;5		srsf6b	3	8	8	6	76.8	43.2
A0A0R4ISU4;A0A0R4IZ62	A0A0R4ISU4;A0A0R4IZ62	4;4	1;1			2	4	4	1	9.8	4.1
A0A0R4ISU8;E7FGL7	A0A0R4ISU8;E7FGL7	9;6	7;5		dpp6a	2	9	9	7	11.4	9.4
A0A0R4ISX2	A0A0R4ISX2	1	1			1	6	1	1	14.3	3
A0A0R4IT09;Q6P948;E9QBJ0	A0A0R4IT09;Q6P948	34;34;2	22;22;0	Pyruvate dehydrogenase E1 component subunit alpha	pdha1a	3	34	34	22	63.8	52
Q0P424;A0A0R4IT12;Z4YIA1	Q0P424;A0A0R4IT12;Z4YIA1	3;3;2	3;3;2	Elongator complex protein 6	elp6	3	3	3	3	10.2	10.2
X1WF35;Q6IQR4;A0A0R4IT16;Q7ZW03;F1QSV2	X1WF35;Q6IQR4;A0A0R4IT16;Q7ZW03;F1QSV2	5;5;5;5;5	5;5;5;5;5		rtfdc1	5	5	5	5	30.4	30.4
Q7ZVW3;Q66I41;B7ZVK2;A0A0R4IT20	Q7ZVW3;Q66I41;B7ZVK2;A0A0R4IT20	1;1;1;1	1;1;1;1		pik3r3b	4	2	1	1	5	2.4
A0A0R4IT32;A5PL65;A0EXC5	A0A0R4IT32;A5PL65;A0EXC5	11;10;10	3;3;2	Sulfotransferase	sult2st2	3	11	11	3	38.7	14.3
A0A0R4IT40	A0A0R4IT40	4	4			1	4	4	4	14.9	14.9
A0A0R4IT46;A0A0R4IY81	A0A0R4IT46;A0A0R4IY81	2;2	2;2			2	2	2	2	3.5	3.5
A0A0R4IT69;F1R222;Q561T8;A0A0R4IJC6	A0A0R4IT69;F1R222;Q561T8;A0A0R4IJC6	7;7;6;4	7;7;6;4		dctn4	4	7	7	7	21	21
I3ISM5;A0A0R4IT73;U3JA78	I3ISM5;A0A0R4IT73;U3JA78	1;1;1	1;1;1		rbfox3l;rbfox3	3	10	1	1	25.4	6.3
F1QPE6;E3VW06;A0A0R4IT78	F1QPE6;E3VW06;A0A0R4IT78	7;7;7	7;7;7		thsd7aa	3	7	7	7	3.6	3.6
A0A0R4IT86;B0CM22	A0A0R4IT86;B0CM22	1;1	1;1		kirrel3l	2	1	1	1	2.1	2.1
Q6GMG7;A0A0R4IT93	Q6GMG7;A0A0R4IT93	3;3	3;3		anks4b	2	3	3	3	6.6	6.6
A0A0R4ITA6	A0A0R4ITA6	1	1			1	1	1	1	4.1	4.1
A0A0R4ITA8;F1R2A3	A0A0R4ITA8	1;1	1;1			2	29	1	1	38.5	1.3
A0A0R4ITB1	A0A0R4ITB1	2	2			1	30	2	2	66	2.4
A0A0R4ITC3;F1R5C8;A0A0R4IVA9;Q7ZU80	A0A0R4ITC3;F1R5C8;A0A0R4IVA9;Q7ZU80	1;1;1;1	1;1;1;1	Protein lunapark-A	lnpa	4	1	1	1	5.2	5.2
A0A0R4ITC4;Q5XJQ5;E9QJM6	A0A0R4ITC4;Q5XJQ5;E9QJM6	10;10;8	10;10;8		exosc9	3	10	10	10	27.7	27.7
F1R3X8;A0A0R4ITD1;Q8JFR4	F1R3X8;A0A0R4ITD1	9;9;3	9;9;3		cacna2d3	3	9	9	9	10.4	10.4
Q1LYE0;A0A0R4ITD6;Q1RLS2;Q1LYD9	Q1LYE0;A0A0R4ITD6;Q1RLS2	3;3;3;1	3;3;3;1		swap70b	4	3	3	3	6.8	6.8
A0A140LFY2;A0A0R4ITD9	A0A140LFY2;A0A0R4ITD9	2;2	2;2			2	2	2	2	2.4	2.4
G9JKB3;F1QKJ0;A0A0R4ITH2;A0A0R4ITE7	G9JKB3;F1QKJ0;A0A0R4ITH2;A0A0R4ITE7	1;1;1;1	1;1;1;1	Tyrosine-protein kinase receptor	ntrk3a	4	2	1	1	4.7	3
A0A0R4ITF1;Q4KM23;F1QJL4	A0A0R4ITF1;Q4KM23;F1QJL4	14;10;10	14;10;10	DNA ligase	lig3	3	14	14	14	15.3	15.3
Q6NXC7;A0A0R4ITG6	Q6NXC7;A0A0R4ITG6	5;5	5;5		eif2b2	2	5	5	5	18.9	18.9
A4JYN5;A4JYL3;A0A0R4ITG9;Q8JG36;A2BGB5	A4JYN5;A4JYL3;A0A0R4ITG9;Q8JG36;A2BGB5	3;3;3;3;3	3;3;3;3;3		mpzl2b	5	3	3	3	28.8	28.8
I3NS54;E7FE28;A0A0R4ITH5;F8W328;B0R0Z9;F1QMQ8	I3NS54;E7FE28;A0A0R4ITH5;F8W328;B0R0Z9;F1QMQ8	2;2;2;2;1;1	2;2;2;2;1;1		zpld1a;CH211-190H2.2-001;zpld1b	6	2	2	2	4.6	4.6
A0A0R4ITI3;Q3B736	A0A0R4ITI3;Q3B736	7;7	7;7	Autophagy-related protein 101	atg101	2	7	7	7	33.2	33.2
A0A0R4ITI5;A0A0R4ITR2;F6PBZ5;A0A0R4IHN8;Q7SZC9	A0A0R4ITI5;A0A0R4ITR2	22;13;10;8;7	22;13;10;8;7			5	30	22	22	44.7	38.2
A0A0R4ITI9	A0A0R4ITI9	3	3			1	3	3	3	28.8	28.8
Q8AY39;X1WBU9;Q6DBW6;Q567L2;F1Q8I8;A0PJQ1;F1R1S3;Q52W08;Q5DLW5;Q6NXE1;M4GJ66;A0A0R4ITJ3;Q9DFH1;Q9DFH2;Q90XD1	Q8AY39;X1WBU9;Q6DBW6;Q567L2;F1Q8I8;A0PJQ1;F1R1S3;Q52W08;Q5DLW5;Q6NXE1;M4GJ66;A0A0R4ITJ3;Q9DFH1;Q9DFH2;Q90XD1	1;1;1;1;1;1;1;1;1;1;1;1;1;1;1	1;1;1;1;1;1;1;1;1;1;1;1;1;1;1		sox9a;sox9b;sox10;sox8b;sox8a	15	1	1	1	10.3	10.3
Q6QAF3;B3DJJ0;Q5I2A9;A0A0R4ITJ4	Q6QAF3;B3DJJ0;Q5I2A9;A0A0R4ITJ4	15;15;15;15	14;14;14;14		itga5	4	15	15	14	20.2	19.2
F1QKQ2;A0A0R4ITJ5;F1Q960;A6N5Z0	F1QKQ2;A0A0R4ITJ5;F1Q960;A6N5Z0	2;2;1;1	2;2;1;1		col7a1l	4	2	2	2	1.3	1.3
Q4V8Q4;A0A0R4ITK1	Q4V8Q4;A0A0R4ITK1	1;1	1;1		golt1bb	2	1	1	1	6.5	6.5
Q7ZUV0;A0A0R4ITK5;B1WB77	Q7ZUV0;A0A0R4ITK5;B1WB77	2;2;1	2;2;1	Ankyrin repeat domain-containing protein 13C	ankrd13c	3	2	2	2	4.5	4.5
A0A0R4ITL5	A0A0R4ITL5	2	2			1	47	2	2	46.1	4.3
A0A0R4ITL7;Q567I6;A0A0R4IBF2	A0A0R4ITL7;Q567I6;A0A0R4IBF2	4;4;3	1;1;1		cib1	3	4	4	1	31.4	12.2
Q5XJ60;A0A0R4ITL8	Q5XJ60;A0A0R4ITL8	3;3	3;3		fundc2	2	3	3	3	19	19
Q501Z4;F1QAD8;A0A0R4ITL9	Q501Z4;F1QAD8;A0A0R4ITL9	1;1;1	1;1;1		alg3	3	1	1	1	2.3	2.3
Q9I8U9;A0A0R4ITN1	Q9I8U9;A0A0R4ITN1	17;17	17;17		tnnt3a	2	24	17	17	53.5	39.6
A0A0R4ITN2;F1QM90	A0A0R4ITN2;F1QM90	1;0	1;0		gc	2	25	1	1	53.1	1.5
E7FAW9;A0A0R4ITN4	E7FAW9;A0A0R4ITN4	1;1	1;1		eftud1	2	1	1	1	0.8	0.8
A0A0R4ITP0;A0A140LFZ3;Q568H4;A0A0R4ID68	A0A0R4ITP0;A0A140LFZ3	17;15;6;6	17;15;6;6			4	26	17	17	37.9	29
A0AUS2;A4QN91;A0A0R4ITP1	A0AUS2;A4QN91;A0A0R4ITP1	1;1;1	1;1;1		zgc:163073	3	2	1	1	10	4.3
Q08BZ6;A0A0R4ITP5	Q08BZ6;A0A0R4ITP5	1;1	1;1		vps4a	2	6	1	1	10	2
Q8AUT3;B3DKI8;A0A0R4ITQ6	Q8AUT3;B3DKI8;A0A0R4ITQ6	20;20;20	20;20;20		scfd1	3	20	20	20	37	37
A8BAX2;Q7T2W3;Q499C1;A0A0R4ITS3	A8BAX2;Q7T2W3;Q499C1;A0A0R4ITS3	4;4;4;4	4;4;4;4		tpbga	4	4	4	4	15.3	15.3
Q1RM71;Q0V977;A1L1X1;Q567A7;Q3B7E3;F1QZG4;A6H8R5;A0A0R4ITT7	Q1RM71;Q0V977;A1L1X1;Q567A7;Q3B7E3;F1QZG4;A6H8R5;A0A0R4ITT7	1;1;1;1;1;1;1;1	1;1;1;1;1;1;1;1		nucks1b	8	1	1	1	4.6	4.6
A0A0R4IUA8;A7E2Q0;A0A0R4ITU6;Q6PC91	A0A0R4IUA8;A7E2Q0;A0A0R4ITU6;Q6PC91	6;6;6;6	6;6;6;6	Transcription factor BTF3;Transcription factor BTF3 homolog 4	btf3l4	4	8	6	6	64	40.4
A0A0R4ITV0	A0A0R4ITV0	1	1			1	1	1	1	30.8	30.8
A0A0R4ITV7;F1QEW2;A4IG07	A0A0R4ITV7;F1QEW2;A4IG07	1;1;1	0;0;0		si:dkey-183i3.5	3	24	1	0	33.2	0
A0A0R4ITX6;Q5RID7	A0A0R4ITX6;Q5RID7	7;7	7;7	Sorting nexin-17	snx17	2	7	7	7	20.1	20.1
A8KBA2;A0A0R4ITX8	A8KBA2;A0A0R4ITX8	1;1	1;1		asmt	2	1	1	1	4.4	4.4
A0A0R4ITX9;B2GTH6;Q8UUR3	A0A0R4ITX9;B2GTH6;Q8UUR3	7;6;6	7;6;6	Cytoglobin-1	cygb1	3	7	7	7	39.1	39.1
A0A0R4ITY1;X1WBJ2;E7F860;F1QJM7	A0A0R4ITY1;X1WBJ2;E7F860	5;3;3;1	5;3;3;1		ciz1a	4	5	5	5	9.5	9.5
Q561W8;A7MCC2;A0A0R4ITZ7	Q561W8;A7MCC2;A0A0R4ITZ7	12;12;12	12;12;12		exosc7	3	12	12	12	48.8	48.8
F1QDE7;A0A0R4IU07;A1L1F4;F1RC71;A0A0R4IS40;Q7SXH3;E9QD11	F1QDE7;A0A0R4IU07;A1L1F4	24;24;24;3;3;3;2	24;24;24;3;3;3;2	Sister chromatid cohesion protein PDS5 homolog A	pds5a	7	28	24	24	24.1	20.5
A0A0R4IZL1;Q6NW92;A0A0R4IU08	A0A0R4IZL1;Q6NW92;A0A0R4IU08	4;4;4	4;4;4		igfbp7	3	4	4	4	15.1	15.1
A0A0R4IU19	A0A0R4IU19	36	17			1	36	36	17	35.7	12.9
A0A0R4IU36;F1Q9D1;A7MBY2	A0A0R4IU36;F1Q9D1;A7MBY2	7;7;7	7;7;7		alyref	3	7	7	7	37	37
Q803W6;F1QPB3;A0A0R4IU42;A0A140LGX9;A0A140LG36;E9QEC2	Q803W6;F1QPB3;A0A0R4IU42;A0A140LGX9;A0A140LG36;E9QEC2	4;4;4;3;2;2	4;4;4;3;2;2		phf6	6	4	4	4	16.3	16.3
A0A0R4IU49;A1A5X1;F1QB62	A0A0R4IU49;A1A5X1;F1QB62	2;2;2	2;2;2		mapkapk3	3	4	2	2	7.8	4.2
A0A0R4IU50;F1QYT7	A0A0R4IU50;F1QYT7	14;14	14;14			2	14	14	14	31	31
Q5U3P6;A0A0R4IU56	Q5U3P6;A0A0R4IU56	5;5	5;5		dph5	2	5	5	5	18.4	18.4
Q4V9I3;A0A0R4IU57;E9QDL4;E9QDF4	Q4V9I3;A0A0R4IU57	3;3;1;1	2;2;1;1		cabp2a	4	3	3	2	12	8.9
Q6NWA7;Q803E3;Q4QRG0;A0A0R4IU73	Q6NWA7;Q803E3;Q4QRG0;A0A0R4IU73	4;4;4;4	4;4;4;4		ewsr1b	4	4	4	4	7.8	7.8
E7FAX7;A7E2I9;F1R3I0;A0A0R4IU93	E7FAX7;A7E2I9;F1R3I0;A0A0R4IU93	7;7;7;7	7;7;7;7		aspg	4	7	7	7	10.2	10.2
A0A0R4IUA0;F1R743;Q4KME7	A0A0R4IUA0	29;3;0	0;0;0			3	116	29	0	68	0
Q6NUX5;Q7SXK1;A0A0R4IUB7	Q6NUX5;Q7SXK1;A0A0R4IUB7	21;21;21	13;13;13	Methionine aminopeptidase;Methionine aminopeptidase 2	metap2b	3	21	21	13	55.4	34.9
A0A0R4IUE2	A0A0R4IUE2	4	4			1	4	4	4	8.7	8.7
Q5TZI3;A5D6T8;A0A0R4IUG8	Q5TZI3;A5D6T8;A0A0R4IUG8	1;1;1	1;1;1		ppp1r13bb	3	1	1	1	1.3	1.3
F1QVT9;A0A0R4IUH0;A7YYJ2;Q803R2	F1QVT9;A0A0R4IUH0;A7YYJ2;Q803R2	8;8;8;8	8;8;8;8	Vacuolar fusion protein CCZ1 homolog	ccz1	4	8	8	8	18.5	18.5
Q7ZTT8;A0A0R4IUH6;E7F8X1	Q7ZTT8;A0A0R4IUH6	5;5;1	3;3;0		ndufa4l	3	5	5	3	47.6	36.6
A0A0R4IUJ5;A0A0R4ICF8;A0A0R4IG53	A0A0R4IUJ5;A0A0R4ICF8	10;7;4	4;1;1			3	10	10	4	39	16.9
A0A0R4IUK3;A8E5C5	A0A0R4IUK3;A8E5C5	11;11	11;11	Dehydrogenase/reductase SDR family member 7C-A	dhrs7ca	2	11	11	11	32.7	32.7
A0A0R4IUL0;A0A0R4IUA5;A0A0R4IC74;A0A0R4IG60	A0A0R4IUL0	6;2;2;2	6;2;2;2			4	6	6	6	4.6	4.6
Q502T3;F1QJD0;Q5RH04;A0A0R4IUL1;Q6TNU1	Q502T3;F1QJD0;Q5RH04;A0A0R4IUL1;Q6TNU1	2;2;2;2;2	2;2;2;2;2		chchd3a	5	2	2	2	5.7	5.7
A0A0R4IUL7;Q4V9P8;F1Q7Q1	A0A0R4IUL7;Q4V9P8	24;24;12	2;2;1		camk2g1	3	32	24	2	47.8	3.2
E9QDB8;A0A0R4IUM3;E7FGL9;A0A1D5NSJ9;F1Q9E4;X1WDK5;F1QC29	E9QDB8;A0A0R4IUM3;E7FGL9	3;3;3;1;1;1;1	3;3;3;1;1;1;1		apba1b	7	3	3	3	3.8	3.8
A0A0R4IUN0;A2BG43;A0A0R4IN99;E9QHD5;E7FDW9	A0A0R4IUN0;A2BG43	11;11;1;1;1	11;11;1;1;1	Glycolipid transfer protein	gltp	5	11	11	11	48.8	48.8
A0A0R4IUN6;A4FUN3;A0A0R4IS30	A0A0R4IUN6;A4FUN3	5;5;1	5;5;1		ctsbb	3	5	5	5	21.5	21.5
A0A0R4IUP0;F1Q9C9	A0A0R4IUP0;F1Q9C9	1;1	1;1		ddhd2	2	1	1	1	3	3
A0A0R4IUQ5;Q5PRD4	A0A0R4IUQ5;Q5PRD4	2;2	2;2	Casein kinase I isoform gamma-1	csnk1g1	2	9	2	2	20.3	6.3
A9JRG9;A0A0R4IUQ8	A9JRG9;A0A0R4IUQ8	12;12	11;11		afg3l2	2	12	12	11	14.2	13.1
A0A0R4IUQ9;Q6NXA4;A0A0R4IPU4;A0A0R4IBM8;A0A0R4IBR5;A0A0R4IRK1;A0A0R4IHG8	A0A0R4IUQ9;Q6NXA4	39;39;17;13;11;9;6	37;37;17;13;11;7;4	Interleukin enhancer-binding factor 3 homolog	ilf3	7	39	39	37	46.8	45.4
Q5RGT6;A0A0R4IUR3;Q5RGT8	Q5RGT6;A0A0R4IUR3	3;3;1	3;3;1	Protein angel homolog 2	angel2	3	3	3	3	5.8	5.8
A0A0R4IUR4;F1QTQ6;Q56A55;B0V0U7;F1Q5K6	A0A0R4IUR4;F1QTQ6;Q56A55	3;2;2;1;1	3;2;2;1;1	ATP-binding cassette sub-family B member 8, mitochondrial	abcb8	5	3	3	3	6.5	6.5
A0A0R4IUR8;E9QCM1;A2CEB4;A0A0R4IYR9;REV__Q0P488;REV__F1QRW6	A0A0R4IUR8;E9QCM1;A2CEB4;A0A0R4IYR9	4;4;4;4;1;1	4;4;4;4;1;1		golga3	6	4	4	4	2.1	2.1
A0A0R4IUR9;F1QRV6;Q5U3U9;E9QB27;F1Q6E8	A0A0R4IUR9;F1QRV6;Q5U3U9;E9QB27	14;14;12;10;2	14;14;12;10;2		nap1l4b	5	14	14	14	43.4	43.4
A0A0R4IUS0	A0A0R4IUS0	1	1			1	11	1	1	15.5	1.1
A0A0R4IUS4;E7F1L7	A0A0R4IUS4;E7F1L7	108;108	103;103		flnca	2	124	108	103	49.9	43.7
A0A0R4IUT4;B0UXR2;F1Q7G7;B0V2G3	A0A0R4IUT4;B0UXR2;F1Q7G7	18;16;14;8	4;2;0;0		acot7	4	18	18	4	52.6	12.3
A0A0R4IUU4;A0A0R4IB33;A0A0R4IGH4;A0A0R4ICP0;A0A0R4IUW9	A0A0R4IUU4;A0A0R4IB33;A0A0R4IGH4;A0A0R4ICP0	17;15;10;9;7	1;0;1;0;0			5	17	17	1	57.8	5.9
Q1MTL0;E7F5A7;A0A0R4IUY9	Q1MTL0;E7F5A7;A0A0R4IUY9	2;2;2	2;2;2		mras;si:ch73-116o1.2	3	2	2	2	14.1	14.1
A0A0R4IUZ2;A2BGR9	A0A0R4IUZ2;A2BGR9	4;4	0;0		aldh2.1	2	22	4	0	42.4	0
A0A0R4IUZ8	A0A0R4IUZ8	1	1			1	100	1	1	67.4	0.8
Q503Z0;A0A0R4IV04	Q503Z0;A0A0R4IV04	1;1	1;1		tpd52l1	2	1	1	1	4.8	4.8
Q6DC68;A9C3R0;A0A0R4IV16;A9C3R1	Q6DC68;A9C3R0;A0A0R4IV16;A9C3R1	3;3;3;2	3;3;3;2		ifrd2	4	3	3	3	10.1	10.1
A0A0R4IV17;Q7ZVR1	A0A0R4IV17;Q7ZVR1	4;4	4;4	WD repeat-containing protein 75	wdr75	2	4	4	4	6.2	6.2
Q7T173;Q5XJ26;A0A0R4IV38	Q7T173;Q5XJ26;A0A0R4IV38	1;1;1	1;1;1		apoob	3	1	1	1	4.6	4.6
A0A0R4IV39;F1R6C8;B1WB97;Q7ZYZ9	A0A0R4IV39;F1R6C8;B1WB97	17;16;14;1	17;16;14;1		ctnnd1	4	17	17	17	21.7	21.7
A0A0R4IV41;A0A0R4II33	A0A0R4IV41;A0A0R4II33	5;4	5;4			2	5	5	5	4.4	4.4
I3ISD3;I3IRZ3;A0A0R4IV43;Q642J5;I3IS43;I3IT07;I3IS31;I3ITF6	I3ISD3;I3IRZ3;A0A0R4IV43;Q642J5;I3IS43;I3IT07	12;12;12;12;6;6;5;1	4;4;4;4;0;0;0;0	RNA binding protein fox-1 homolog 1	rbfox1;rbfox3l	8	12	12	4	37.6	14.1
A0A0R4IV49	A0A0R4IV49	4	0			1	55	4	0	80.4	0
R4GE01;F1RET1;C5H807;A0A0R4IV52	R4GE01;F1RET1;C5H807;A0A0R4IV52	2;2;2;2	2;2;2;2	Phosphoinositide phospholipase C	plce1	4	2	2	2	0.9	0.9
F1QZ24;A0A0R4IV53;Q6DC73	F1QZ24;A0A0R4IV53;Q6DC73	1;1;1	1;1;1		kptn	3	1	1	1	4.6	4.6
A8KB50;A0A0R4IV62	A8KB50;A0A0R4IV62	8;8	8;8		zgc:171566	2	8	8	8	31.5	31.5
A0A0R4IV80	A0A0R4IV80	1	1			1	1	1	1	14.5	14.5
A0A0R4IVA0	A0A0R4IVA0	4	4			1	4	4	4	48.5	48.5
A0A0R4IVA2;E7F2E0;R4GDQ8	A0A0R4IVA2;E7F2E0;R4GDQ8	1;1;0	1;1;0		si:dkey-16p21.7;si:ch211-255p10.4	3	5	1	1	6.4	1.7
A0A0R4IVA6;Q7ZZ38;A2TJ25;A4IGD0	A0A0R4IVA6;Q7ZZ38;A2TJ25;A4IGD0	12;12;12;6	12;12;12;6	Phosphoinositide phospholipase C	plcb3	4	12	12	12	14	14
A0A0R4IVC8;Q6PBX0	A0A0R4IVC8;Q6PBX0	10;9	9;8		cox5ab	2	10	10	9	54.3	43.5
A0A0R4IVD5;Q803G0	A0A0R4IVD5;Q803G0	11;11	11;11		erlec1	2	11	11	11	36.7	36.7
A0A0R4IVE2	A0A0R4IVE2	11	11			1	11	11	11	11.8	11.8
A0A0R4IVF2	A0A0R4IVF2	6	6			1	6	6	6	23.4	23.4
A0A0R4IVF6;Q5BJK4	A0A0R4IVF6;Q5BJK4	4;3	4;3	NADH dehydrogenase [ubiquinone] 1 subunit C2	ndufc2	2	4	4	4	24.5	24.5
A0A0R4IVH3;Q6PBJ2	A0A0R4IVH3;Q6PBJ2	1;1	1;1	Cilia- and flagella-associated protein 20	cfap20	2	1	1	1	4.1	4.1
F1QHW0;A0A0R4IVH5	F1QHW0;A0A0R4IVH5	1;1	1;1		cyp20a1	2	14	1	1	31.3	3.2
E9QHS9;Q6P5K5;A0A0R4IVH8	E9QHS9;Q6P5K5;A0A0R4IVH8	1;1;1	1;1;1		rplp1	3	1	1	1	29.1	29.1
A0A0R4IVI6	A0A0R4IVI6	3	3			1	3	3	3	4.6	4.6
A0A0R4IVJ3;A9JSZ2;Q1RLV0;A0A0R4IJ99;A0A0R4IYK1;A0A0R4I9W4;E7FF78;A0A0G2KF42	A0A0R4IVJ3;A9JSZ2;Q1RLV0;A0A0R4IJ99;A0A0R4IYK1;A0A0R4I9W4	2;2;2;2;1;1;1;1	2;2;2;2;1;1;1;1		kalrnb	8	3	2	2	1.2	0.9
F1QIU8;A0A0R4IVJ6;R4GDT5;F1R125;Q7T2E5	F1QIU8;A0A0R4IVJ6	3;3;1;1;1	2;2;0;0;0		si:dkey-121j17.5	5	3	3	2	4.6	3.2
F1R3Y1;T1ECU0;E7F6K9;A0A0R4IVK0;Q7ZYZ6	F1R3Y1;T1ECU0;E7F6K9;A0A0R4IVK0;Q7ZYZ6	1;1;1;1;1	1;1;1;1;1	Disks large-associated protein 1	dlgap1b;dlgap1a;dlgap1	5	1	1	1	1.2	1.2
A0A0R4IVK4;A0A0R4IZ33;Q7ZV43	A0A0R4IVK4;A0A0R4IZ33;Q7ZV43	2;2;2	2;2;2	Toll-interacting protein	tollip	3	2	2	2	9.9	9.9
F1Q9D8;A0A0R4IVK5	F1Q9D8;A0A0R4IVK5	7;7	2;2		bin2a	2	7	7	2	16.8	5.8
Q802V4;Q6P0B2;A0A0R4IVM1	Q802V4;Q6P0B2;A0A0R4IVM1	3;3;3	1;1;1		lsm14ab	3	3	3	1	10.3	5.1
A0A0R4IVS5;A8KB62	A0A0R4IVS5	22;4	21;4			2	22	22	21	28.1	27.4
A0A0R4IVS6;Q5TZH0;A0A0R4IN35;A0A0R4IN29;F1QBX5;F1RD62	A0A0R4IVS6;Q5TZH0	9;9;1;1;1;1	9;9;1;1;1;1		grip1	6	9	9	9	10.2	10.2
B6IDE6;A0A0R4IWG1;D7PS91;A0A0R4IVT0	B6IDE6;A0A0R4IWG1;D7PS91;A0A0R4IVT0	21;21;21;21	21;21;21;21		frem2a	4	25	21	21	9	7.7
F1R1N8;Q4V904;F1RBW1;A0A0R4IVT1	F1R1N8;Q4V904;F1RBW1;A0A0R4IVT1	1;1;1;1	1;1;1;1		hmbox1b;hmbox1a	4	1	1	1	2.8	2.8
A0A0R4IVU8	A0A0R4IVU8	11	10			1	11	11	10	82	75.3
A0A0R4IVV0;Q502S3;F1QGT1;Q1JQ23;F1QBU6;B0UYF4	A0A0R4IVV0	45;9;6;3;3;1	44;9;6;3;3;0			6	45	45	44	51.8	51.8
A0A0R4IVV5	A0A0R4IVV5	1	1			1	1	1	1	2.6	2.6
A0A0R4IVV9;A8DY17;A0A0R4III4	A0A0R4IVV9;A8DY17	1;0;0	1;0;0			3	11	1	1	11.4	1.7
A0A0R4IVW3	A0A0R4IVW3	1	0			1	19	1	0	43.9	0
Q7ZYY2;Q6NYX7;Q5RGR6;A0A0R4IVX6	Q7ZYY2;Q6NYX7;Q5RGR6;A0A0R4IVX6	2;2;2;2	1;1;1;1		waslb	4	2	2	1	3.7	1.9
A0A0R4IVY2;A4FVL6;A0A0R4IC82;A0A0R4IFB2	A0A0R4IVY2;A4FVL6	9;6;3;2	9;6;3;2		LOC557028	4	16	9	9	36.2	27.5
E7F9X9;A0A0R4IVY5	E7F9X9;A0A0R4IVY5	38;38	34;34	Rho-associated protein kinase	rock1	2	38	38	34	27.1	25.3
A0A0R4IVY7;A5PLC8	A0A0R4IVY7;A5PLC8	5;5	5;5	Prothymosin alpha-B	ptmab	2	5	5	5	30.2	30.2
A0A0R4IW06	A0A0R4IW06	2	0			1	5	2	0	67.9	0
Q32PR4;F1RB32;A0A0R4IW12	Q32PR4;F1RB32;A0A0R4IW12	6;6;6	6;6;6		arfgap2	3	6	6	6	11.4	11.4
Q7ZVE4;A0A0R4IW20;E9QDK6;E9QI05	Q7ZVE4;A0A0R4IW20;E9QDK6;E9QI05	4;4;2;2	4;4;2;2	Synaptosomal-associated protein	snap23.1	4	4	4	4	16.4	16.4
A0A0R4IW26;A1L2E2;A0A0R4IWI1;A0A0R4IWS1;E7F5K2;F1QJI0;X1WBX6;F1R0D8;F1R6Z5;A2BIQ0;O93375	A0A0R4IW26;A1L2E2;A0A0R4IWI1;A0A0R4IWS1;E7F5K2	9;9;7;7;6;3;3;3;2;2;2	9;9;7;7;6;3;3;3;2;2;2		ebf3a;ebf1b	11	9	9	9	23.5	23.5
Q4V9H7;A0A0R4IW43	Q4V9H7;A0A0R4IW43	2;2	2;2		cog3	2	2	2	2	9.7	9.7
A0A0R4IW44	A0A0R4IW44	2	2			1	2	2	2	2.7	2.7
Q66ID2;B7ZCQ5;A0A0R4IW55;B7ZCQ4	Q66ID2;B7ZCQ5;A0A0R4IW55;B7ZCQ4	2;2;2;1	2;2;2;1	Peptidyl-prolyl cis-trans isomerase	ppifa	4	3	2	2	21.7	15.3
Q7ZWF2;Q4V946;A0A0R4IW59	Q7ZWF2;Q4V946;A0A0R4IW59	2;2;2	2;2;2		rabggtb	3	2	2	2	17.6	17.6
Q5U3F0;A0A0R4IW64;A0A0R4IKD0;Q7ZZ83	Q5U3F0;A0A0R4IW64;A0A0R4IKD0	8;8;6;2	8;8;6;2		rsu1	4	8	8	8	32.7	32.7
A0A0R4IW71;A0A0R4ISP2	A0A0R4IW71	9;3	9;3			2	9	9	9	13.5	13.5
Q6NYR6;F1QZ04;A0A0R4IW78;Q7ZVV2;E7EXK9;F1QXZ4	Q6NYR6;F1QZ04;A0A0R4IW78;Q7ZVV2;E7EXK9;F1QXZ4	26;26;26;24;21;14	26;26;26;24;21;14	Aminoacylase-1	acy1;CU896698.1	6	26	26	26	55.7	55.7
E9QD04;Q7SY38;E7FEZ7;A0A0R4IW82;Q6TGX0;F1QEU8	E9QD04;Q7SY38;E7FEZ7;A0A0R4IW82;Q6TGX0;F1QEU8	1;1;1;1;1;1	1;1;1;1;1;1		ndrg3a	6	2	1	1	13.7	7
Q7ZVR3;A0A0R4IW89	Q7ZVR3;A0A0R4IW89	3;3	2;2	Serine/threonine-protein phosphatase	ppp1cab	2	19	3	2	59.6	4.5
Q1LXI2;A0A0R4IW90;F8W4K6;F1QYX4;B3DJR2;F8W4A0;E7FB39	Q1LXI2;A0A0R4IW90;F8W4K6;F1QYX4;B3DJR2	9;9;9;8;8;1;1	9;9;9;8;8;1;1		myo5aa	7	10	9	9	5.7	5.3
F1Q816;A9XP98;A2VD39;A0A0R4IWA1;Q6GQN2;Q502E2;Q1ECZ8;Q08C20;F1QTX6	F1Q816;A9XP98;A2VD39;A0A0R4IWA1;Q6GQN2;Q502E2;Q1ECZ8	1;1;1;1;1;0;0;0;0	1;1;1;1;1;0;0;0;0		ca15a	9	3	1	1	11.7	4.9
A5PL61;A0A0R4IWA5;F1QWD4;A1A5V9	A5PL61;A0A0R4IWA5;F1QWD4;A1A5V9	1;1;1;1	1;1;1;1	Elongator complex protein 5	elp5	4	1	1	1	3.7	3.7
E9QIR4;B8A5U2;A0A0R4IWD8	E9QIR4;B8A5U2;A0A0R4IWD8	3;3;3	3;3;3		wdr17	3	3	3	3	2.1	2.1
Q6ZM70;Q7ZVU3;F1RDH4;A0A0R4IWG6;F1RDI8;Q6TNV1	Q6ZM70;Q7ZVU3;F1RDH4;A0A0R4IWG6;F1RDI8;Q6TNV1	2;2;2;2;2;2	2;2;2;2;2;2		nelfb	6	2	2	2	3.1	3.1
A0A0R4IWI8;Q6NYU6	A0A0R4IWI8;Q6NYU6	1;1	1;1	Midnolin	midn	2	1	1	1	1.5	1.5
A0A0R4IWM3;F1QH49	A0A0R4IWM3;F1QH49	10;10	10;10		LOC100536948	2	12	10	10	9.6	8.1
A0A0R4IWM4;Q7ZUL0;A8E574	A0A0R4IWM4;Q7ZUL0	3;3;1	3;3;1		zc3h7a	3	3	3	3	2.7	2.7
A0A0R4IWM7;F1QJW1;U5U756;F8W4U2;A0A0G2KXJ0	A0A0R4IWM7;F1QJW1;U5U756	32;32;31;7;2	32;32;31;7;2		dmxl2	5	32	32	32	13.1	13.1
A0A0R4IWN8	A0A0R4IWN8	6	6			1	6	6	6	61.3	61.3
A0A0R4IWP3;Q6DHI9	A0A0R4IWP3;Q6DHI9	11;11	11;11	Proteasome subunit beta type	psmb2	2	11	11	11	56.4	56.4
A0A0R4IWP4;A4QP54;A0A0R4IVB1	A0A0R4IWP4;A4QP54	5;5;2	5;5;2		inpp5ka	3	5	5	5	10.7	10.7
F1QKL9;Q502G3;F1R9E2;A0A0R4IWP7	F1QKL9;Q502G3;F1R9E2;A0A0R4IWP7	6;6;6;6	6;6;6;6		lims2	4	13	6	6	33.9	21.9
A0A0R4IWR3;Q6PGY5	A0A0R4IWR3;Q6PGY5	1;1	1;1	DnaJ homolog subfamily C member 21	dnajc21	2	1	1	1	2	2
A0A0R4IWR6;E7FDK2	A0A0R4IWR6;E7FDK2	10;10	10;10		mylkb	2	11	10	10	15.5	14.6
A0A0R4IWR8;G1K2S6;A2RRV9	A0A0R4IWR8;G1K2S6;A2RRV9	7;7;7	7;7;7	Cytosolic Fe-S cluster assembly factor narfl	narfl	3	7	7	7	14.4	14.4
A0A0R4IZA4;A0A0R4IWU3;Q08C85;A0A0J9YJH0	A0A0R4IZA4;A0A0R4IWU3;Q08C85;A0A0J9YJH0	3;3;3;2	3;3;3;2		utp18	4	3	3	3	4.5	4.5
F1RDC5;B1H1M7;F1Q5C6;A0A0R4IWU7;Q6NUU3;B3DLK1	F1RDC5;B1H1M7;F1Q5C6;A0A0R4IWU7	7;7;7;7;2;2	6;6;6;6;2;2		xpo7	6	7	7	6	8.4	7
A5PLJ5;F1R6D2;A5D6S1;A0A0R4IWV2	A5PLJ5;F1R6D2;A5D6S1;A0A0R4IWV2	5;5;5;5	5;5;5;5		gpt2;im:7150662	4	6	5	5	15.9	14.5
A0A0R4IWZ1;Q6DHL8;F6NPQ0	A0A0R4IWZ1;Q6DHL8;F6NPQ0	1;1;1	1;1;1		tnni1d	3	4	1	1	25.1	8.4
A0A0R4IX16;Q503S9	A0A0R4IX16;Q503S9	6;6	6;6		impa2	2	6	6	6	31.8	31.8
A0A0R4IX22;Q4QRD6	A0A0R4IX22	3;1	3;1			2	3	3	3	13.8	13.8
A0A0R4IX34;A2CES1;A0A140LGR5	A0A0R4IX34;A2CES1	8;8;1	8;8;1		zzef1	3	8	8	8	2.8	2.8
B3DJE9;A0A0R4IYI3;A0A0R4IX46;A0A0R4IXE0	B3DJE9;A0A0R4IYI3;A0A0R4IX46;A0A0R4IXE0	12;12;12;12	2;2;2;2		zgc:85932	4	12	12	2	21.9	5.1
Q7T2B6;F1QXK3;A0A0R4IX89	Q7T2B6;F1QXK3;A0A0R4IX89	9;9;9	9;9;9	Acyl-coenzyme A oxidase	acox3	3	9	9	9	14.9	14.9
A0A0R4IX92;F1QFA9;B2GSW4;Q7ZVN7	A0A0R4IX92;F1QFA9;B2GSW4;Q7ZVN7	1;1;1;1	1;1;1;1	Mediator of RNA polymerase II transcription subunit 15	med15	4	1	1	1	1.4	1.4
A2BG45;A0A0R4IXA6;A0A0R4IZ18	A2BG45;A0A0R4IXA6;A0A0R4IZ18	4;4;4	3;3;3		git2a	3	4	4	3	5.5	4.3
A0A0R4IXA8	A0A0R4IXA8	1	1			1	1	1	1	1.5	1.5
A0A0R4IXA9;Q5BJ21;Q6P941	A0A0R4IXA9;Q5BJ21;Q6P941	10;9;9	10;9;9	Adenylyl cyclase-associated protein	cap2	3	11	10	10	25.4	23.7
A0A0R4IXC2;Q58EK7;A0A0R4IG10	A0A0R4IXC2;Q58EK7;A0A0R4IG10	4;4;3	4;4;3		sept9b	3	11	4	4	26.1	10.2
A0A0R4IXC4	A0A0R4IXC4	1	1			1	1	1	1	0.7	0.7
A0A0R4IXC8;Q566S9	A0A0R4IXC8;Q566S9	4;3	4;3		tubb6	2	12	4	4	28	13.2
A0A0R4IXD5;B8JIA7;Q5RKQ5	A0A0R4IXD5;B8JIA7;Q5RKQ5	5;5;3	4;4;2		eif4eb	3	5	5	4	19.1	13.2
A0A0R4IXD6	A0A0R4IXD6	12	0			1	12	12	0	64.4	0
F1QE95;A0JMP1;A0A0R4IXD7	F1QE95;A0JMP1;A0A0R4IXD7	4;4;4	4;4;4		ece1	3	4	4	4	4.5	4.5
A0A0R4IXD8	A0A0R4IXD8	3	3			1	5	3	3	6.2	4.6
A0A0R4IXD9;Q4V9C9;Q5XJB7	A0A0R4IXD9	12;2;2	12;2;2			3	12	12	12	9.2	9.2
A0A0R4IXF0	A0A0R4IXF0	4	4			1	4	4	4	26	26
A0A0R4IXF2;D9IWE2;F6NK17	A0A0R4IXF2;D9IWE2;F6NK17	4;4;4	3;3;3		mad1l1	3	4	4	3	5.2	4.2
A0A0R4IXF3	A0A0R4IXF3	1	0			1	54	1	0	83.3	0
Q90409;A0A0R4IXJ1;F1QGR7;A0A0R4IEW8;Q6GQM6;Q1MT19;F6NX85;Q1MT20;A9C3U8	Q90409;A0A0R4IXJ1;F1QGR7;A0A0R4IEW8;Q6GQM6;Q1MT19;F6NX85	19;19;19;17;9;9;9;1;1	2;2;2;0;0;0;0;0;0	ELAV-like protein	elavl4;elavl2	9	20	19	2	52.3	6.3
Q6DC11;A0A0R4IXK0;F1QVM4	Q6DC11;A0A0R4IXK0;F1QVM4	4;4;4	4;4;4		commd5	3	4	4	4	21.5	21.5
A0A0R4IXL0;Q6DRH1;Q504C7;A0A0R4ITC0;A0A0G2KQ58	A0A0R4IXL0	32;13;8;8;7	32;13;8;8;7			5	32	32	32	28.8	28.8
A0A0R4IXL2	A0A0R4IXL2	6	6			1	6	6	6	20.7	20.7
A0A0R4IXL8;Q5U7N6;A0A0R4IXS5;A0A0R4IDZ8;Q0V946;A1L1Z3;Q568S4;Q6DEN1;A3KP11;REV__B7ZV30;REV__F1QLH7;REV__Q6PFK1	A0A0R4IXL8;Q5U7N6;A0A0R4IXS5;A0A0R4IDZ8	138;137;136;135;14;11;10;9;5;1;1;1	121;120;119;118;11;10;9;9;5;1;1;1		tln1	12	138	138	121	59.1	53.2
A5PLB2;A0A0R4IXN7;A0A0R4IXU3	A5PLB2;A0A0R4IXN7;A0A0R4IXU3	4;4;4	4;4;4		zgc:165502	3	4	4	4	17.6	17.6
A0A0R4IXP2;F1QXK9	A0A0R4IXP2;F1QXK9	1;1	1;1		slc24a4b	2	1	1	1	1.5	1.5
A0A0R4IXR0;Q6PFP9	A0A0R4IXR0;Q6PFP9	1;1	1;1		mfn1b	2	1	1	1	3.1	3.1
Q6TNQ3;A0A0R4IXR2;F1QVJ2;A0A0R4I9S5;Q803P6;Q6IQG8;B8A5C4;E9QI84	Q6TNQ3;A0A0R4IXR2;F1QVJ2;A0A0R4I9S5;Q803P6;Q6IQG8;B8A5C4	9;9;8;8;6;6;5;2	9;9;8;8;6;6;5;2		naa15b	8	19	9	9	19.5	11
F6NW08;A0A0R4IXS3;A7MD78	F6NW08;A0A0R4IXS3	7;7;3	7;7;3		si:ch211-13c6.2	3	7	7	7	7.9	7.9
A4JYN2;A0A0R4IXT8	A4JYN2;A0A0R4IXT8	6;6	6;6		bcan	2	6	6	6	5.5	5.5
A0A0R4IXW6;E7F9U8	A0A0R4IXW6;E7F9U8	1;1	1;1		slc44a1b	2	1	1	1	3.7	3.7
A0A0R4IXW8	A0A0R4IXW8	2	2			1	22	2	2	66.4	6.2
A0A0R4IXX6	A0A0R4IXX6	8	0			1	14	8	0	14.2	0
A0A0R4IXY0;A0A0R4ILN2;Q5XJA7;A0A0R4ISN6	A0A0R4IXY0;A0A0R4ILN2;Q5XJA7	15;13;12;6	11;9;8;4		gcdhb	4	15	15	11	53	38.4
B0S6X9;A0A0R4IXY7;Q4VBJ0	B0S6X9;A0A0R4IXY7;Q4VBJ0	3;3;3	3;3;3		itgbl1	3	3	3	3	6.9	6.9
A0A0R4IXZ5;A2BG46;A0A0R4IY87;A0A0R4IXI0	A0A0R4IXZ5;A2BG46	5;4;1;1	5;4;1;1		ankrd13a	4	5	5	5	9.7	9.7
A0A0R4IY03;Q6DG96	A0A0R4IY03;Q6DG96	7;4	7;4		trappc2l	2	7	7	7	69.1	69.1
F1QQ05;A0A0R4IY07	F1QQ05;A0A0R4IY07	2;2	2;2		vps8	2	2	2	2	1.5	1.5
A0A0R4IY13;A8KB96;F1QEV1	A0A0R4IY13;A8KB96;F1QEV1	2;1;1	2;1;1		LOC100003661	3	2	2	2	4.2	4.2
A0A0R4IY42;B2GQE2;Q803I2	A0A0R4IY42;B2GQE2;Q803I2	9;9;9	9;9;9	Endoplasmic reticulum-Golgi intermediate compartment protein 3	ergic3	3	9	9	9	25	25
A0A0R4IY54;E7FC09	A0A0R4IY54;E7FC09	5;5	5;5		cars2	2	5	5	5	12.3	12.3
F1QMV7;A0A0R4IY58	F1QMV7;A0A0R4IY58	1;1	1;1		ncoa3	2	1	1	1	0.7	0.7
X1WFZ4;Q6PC42;Q09SN9;A0A0R4IY82;X1WCE0	X1WFZ4;Q6PC42;Q09SN9;A0A0R4IY82;X1WCE0	4;4;4;4;3	4;4;4;4;3		parvb	5	4	4	4	19.8	19.8
Q504D0;A0A0R4IY94	Q504D0;A0A0R4IY94	4;4	4;4		zgc:109949	2	4	4	4	21.5	21.5
F1RBX0;A0A0R4IY96	F1RBX0;A0A0R4IY96	3;3	3;3		LOC564642	2	3	3	3	3.9	3.9
Q1ECZ6;F1QX18;A0A0R4IY98	Q1ECZ6;F1QX18;A0A0R4IY98	1;1;1	1;1;1		ints10	3	1	1	1	1.3	1.3
B0R118;A0A0R4IYB2;Q7ZUY8;A0A0R4IUF8;A0A0R4IUX9	B0R118;A0A0R4IYB2;Q7ZUY8	20;20;18;5;5	20;20;18;5;5		pacsin3	5	20	20	20	44.8	44.8
E7FD56;A0A0R4IYB7	E7FD56;A0A0R4IYB7	3;3	3;3		naa25	2	3	3	3	3	3
Q0P449;A0A0R4IYD1	Q0P449;A0A0R4IYD1	3;3	3;3		soul3	2	3	3	3	15.1	15.1
A0A0R4IYE4;Q4KML1	A0A0R4IYE4;Q4KML1	4;3	4;3		rbm26	2	4	4	4	3.8	3.8
Q6NYP6;A0A0R4IYF8;Q9PUL4;B8A4G3;A0JMI7;Q32PM8;Q5TZI2;A7MBY9	Q6NYP6;A0A0R4IYF8;Q9PUL4;B8A4G3	18;18;10;9;2;2;2;0	16;16;9;7;1;1;1;0		ppm1aa	8	20	18	16	54.4	46.4
Q6DEJ4;A0A0R4IYH3	Q6DEJ4;A0A0R4IYH3	2;2	2;2		dnajb1a	2	2	2	2	5.7	5.7
F1Q8Z1;A0A0R4IYH6;F1Q4R1;E9QF12;Q5XJT1	F1Q8Z1;A0A0R4IYH6	9;9;2;1;1	9;9;2;1;1		dock7	5	9	9	9	4.5	4.5
Q5XJL8;A5PF46;A0A0R4IYI6;Q6TNR2;Q58E00	Q5XJL8;A5PF46;A0A0R4IYI6;Q6TNR2;Q58E00	2;2;2;1;1	2;2;2;1;1		dpf2;dpf2l	5	2	2	2	10	10
Q5BJJ3;A2AWE1;A0A0R4IYJ8;A7MCD6	Q5BJJ3;A2AWE1;A0A0R4IYJ8;A7MCD6	18;18;18;18	16;16;16;16		prdx1	4	22	18	16	77.9	70.4
Q08BV3;F1Q7E3;A0A0R4IYK3;B8JL79;B8JL80	Q08BV3;F1Q7E3;A0A0R4IYK3	2;2;2;1;1	1;1;1;1;1		ctdsplb	5	5	2	1	14.7	5.3
A0A0R4IYL2	A0A0R4IYL2	5	5			1	5	5	5	9.8	9.8
A3KNV2;A0A0R4IYM7;Q1JPY8;Q6DH15;A0A0R4IX95	A3KNV2;A0A0R4IYM7;Q1JPY8;Q6DH15;A0A0R4IX95	10;10;10;7;8	10;10;10;7;8	Paraspeckle component 1	pspc1	5	14	10	10	36.2	30.6
A0A0R4IYN8;Q6NV26	A0A0R4IYN8;Q6NV26	1;1	1;1	Protein SDA1 homolog	sdad1	2	1	1	1	1.5	1.5
A0A0R4IYQ3;B3DI32;B8JIH2;Q567Z1;A3KNT5	A0A0R4IYQ3;B3DI32;B8JIH2	49;49;46;26;26	49;49;46;26;26		vcla	5	73	49	49	60.7	40.3
A0A0R4IYQ9;F1R9P3;A3KPN8;F1QRA6	A0A0R4IYQ9;F1R9P3;A3KPN8;F1QRA6	10;9;9;8	7;7;7;6	Tetratricopeptide repeat protein 38	ttc38	4	10	10	7	26.6	19.7
F1RE03;D0PNH8;A0A0R4IYR6;F1RBZ1;D0PNH6;F1R034;D0PNH7;F1QW08	F1RE03;D0PNH8;A0A0R4IYR6;F1RBZ1;D0PNH6;F1R034;D0PNH7;F1QW08	2;2;2;1;1;1;1;1	2;2;2;1;1;1;1;1		cpeb3;cpeb2	8	5	2	2	9.4	3.8
A0A0R4IYS1	A0A0R4IYS1	2	2			1	2	2	2	11.8	11.8
B2GT58;A0A0R4IYT0;Q9PW80;E9QJD2	B2GT58;A0A0R4IYT0;Q9PW80	23;23;23;2	21;21;21;2	Insulin-like growth factor 2 mRNA-binding protein 3	igf2bp3	4	32	23	21	45.5	33.5
A0A0R4IYT7;Q58ER9;A0A0R4IVI1	A0A0R4IYT7;Q58ER9;A0A0R4IVI1	4;4;3	4;4;3		gatsl3	3	4	4	4	15.1	15.1
A0A0R4IYT8;A0A0R4IBK6	A0A0R4IYT8	14;3	14;3			2	14	14	14	23.7	23.7
A0A0R4IYX1;Q6P3J9;Q803H6;B8JIM5	A0A0R4IYX1;Q6P3J9;Q803H6	21;21;19;5	21;21;19;5		adka	4	21	21	21	59.1	59.1
E7F2M0;A0A0R4IYX3;Z4YIS0;Q6DRG7;E7EZQ4	E7F2M0;A0A0R4IYX3;Z4YIS0;Q6DRG7;E7EZQ4	7;7;7;7;5	7;7;7;7;5	Protein phosphatase 1 regulatory subunit 12A	ppp1r12a	5	7	7	7	8.3	8.3
A0A0R4IYZ8;A0A0R4IRY0;A0A0R4ICX5	A0A0R4IYZ8;A0A0R4IRY0	3;2;1	1;1;0			3	3	3	1	6	1.5
E9QCJ3;B7ZD56;A1XQX4;A0A0R4IZ13	E9QCJ3;B7ZD56;A1XQX4;A0A0R4IZ13	7;7;7;7	5;5;5;5		nrxn2a	4	7	7	5	5	3.5
F8W5C9;F8W320;G1K2X9;E9QFQ4;A0A0R4IZ32;Q5TYP8	F8W5C9;F8W320;G1K2X9;E9QFQ4;A0A0R4IZ32;Q5TYP8	1;1;1;1;1;1	1;1;1;1;1;1	Protein stum homolog	si:dkeyp-59a8.4	6	1	1	1	13.2	13.2
A0A0R4IZ34;A0A0R4IXZ2;A0A0R4IZD9;F6PA60;A0A0R4II21;A0A0R4IUS8;A0A0R4IJ29;E7F5Y2;H0WET0;H0WEA8;A0A0R4ISH1;A0A0R4IF79;A0A0R4IT37;E9QD05;A0A0R4IPK5;A0A0R4IMA4;A0A0R4IT35;A0A0R4IB01;A0A0R4IR68;A0A0R4IZP8;E7F9R7;A0A0R4IH12;F1QEJ0;A0A0R4IJS2;A0A0R4IWL7;E7F3V9;F1Q714;A0A0G2L1D1;A0A0G2KS91;A0A0R4IM51;A0A0R4INF3;A0A0R4ID00;A0A0R4ITY0;A0A0R4IUK8;F1QE88;A0A0R4IJF4;A0A0R4IA89;A0A0R4IMI9;A0A0G2L417;A0A0R4IWF5…	A0A0R4IZ34;A0A0R4IXZ2;A0A0R4IZD9;F6PA60;A0A0R4II21;A0A0R4IUS8;A0A0R4IJ29;E7F5Y2;H0WET0;H0WEA8;A0A0R4ISH1;A0A0R4IF79;A0A0R4IT37;E9QD05;A0A0R4IPK5;A0A0R4IMA4;A0A0R4IT35;A0A0R4IB01;A0A0R4IR68;A0A0R4IZP8;E7F9R7;A0A0R4IH12;F1QEJ0	8;6;5;5;5;5;5;4;5;4;6;5;4;5;4;4;4;4;4;4;4;5;3;4;2;3;4;4;4;4;3;2;4;3;3;5;3;3;5;4;3;3;3;3	0;0;0;0;0;0;0;0;0;0;0;0;0;0;0;0;0;0;0;0;0;0;0;0;0;0;0;0;0;0;0;0;0;0;0;0;0;0;0;0;0;0;0;0		si:dkey-254e13.6;si:ch211-218h8.1;si:dkey-16p6.4;si:dkey-84h14.2;si:dkey-265e7.1	44	13	8	0	12.9	0
B3DGV1;A0A0R4IZ47;F1QUB5;C0SPC9;F1QLX8;E9QCS5	B3DGV1;A0A0R4IZ47;F1QUB5;C0SPC9;F1QLX8	15;15;13;12;10;4	15;15;13;12;10;4	Signal transducer and activator of transcription	stat6;Stat7	6	15	15	15	26.6	26.6
A0A0R4IZ55;Q6DRK0	A0A0R4IZ55;Q6DRK0	5;5	5;5	V-type proton ATPase subunit F	atp6v1f	2	5	5	5	66.1	66.1
Q1JPX9;A0A0R4IZ60;Q6NUX3;F1QW85	Q1JPX9;A0A0R4IZ60;Q6NUX3;F1QW85	2;2;2;2	2;2;2;2		zgc:136493;im:7137941	4	2	2	2	5.9	5.9
A0A0R4IZ89;A0A0R4IE57	A0A0R4IZ89;A0A0R4IE57	10;5	10;5			2	10	10	10	5.4	5.4
A0A0R4IZ94;E9QBD0	A0A0R4IZ94;E9QBD0	1;1	1;1		dclk1a	2	2	1	1	3.9	1.5
A0A0R4IZA3	A0A0R4IZA3	2	2			1	2	2	2	14.9	14.9
F1R5K7;A0A0R4IZA6;B2RZI0;F1RCP6	F1R5K7;A0A0R4IZA6;B2RZI0;F1RCP6	1;1;1;1	0;0;0;0		hspg2	4	111	1	0	37.9	0
R4GEU4;A0A0R4IZD1;A4QNW7;A8E4Z3	R4GEU4;A0A0R4IZD1;A4QNW7	10;10;10;2	4;4;4;0	Phytanoyl-CoA hydroxylase-interacting protein-like	phyhiplb;phyhipl	4	10	10	4	40.7	17.6
F1Q628;K7DYF5;A0A1Q1NKP8;E9QHS5;A0A0R4IZG0;A0A0R4IZQ2;F6P744;E7FAH9;C1J0C6	F1Q628;K7DYF5;A0A1Q1NKP8;E9QHS5;A0A0R4IZG0;A0A0R4IZQ2;F6P744;E7FAH9;C1J0C6	2;2;2;2;2;2;2;2;1	2;2;2;2;2;2;2;2;1		arhgef9b;arhgef4;arhgef9a	9	2	2	2	2.9	2.9
A0A0R4IZG6;Q5BLD6	A0A0R4IZG6;Q5BLD6	8;4	8;4		ptbp2a	2	10	8	8	20.3	18.9
B3DJG0;Q1RLX1;O93243;Q66HY1;A0A0R4IZG7	B3DJG0;Q1RLX1;O93243;Q66HY1;A0A0R4IZG7	1;1;1;1;1	1;1;1;1;1	Receptor protein serine/threonine kinase	bmpr1aa;bmpr1ab	5	1	1	1	1.7	1.7
A0A0R4IZJ5;P62447	A0A0R4IZJ5;P62447	4;4	4;4	Zinc finger protein-like 1	zfpl1	2	4	4	4	14.5	14.5
F1Q665;A8KBK8;A0A0R4IZL6;Q502N9;F1QIB5;A5PKS4	F1Q665;A8KBK8;A0A0R4IZL6;Q502N9	9;9;9;8;4;4	9;9;9;8;4;4		rragca	6	9	9	9	26.1	26.1
A0A0R4IZM0	A0A0R4IZM0	1	1			1	1	1	1	15.9	15.9
A0A0R4IZM1;K7DYN7;E9QHV8;A0A0R4IG20	A0A0R4IZM1;K7DYN7;E9QHV8;A0A0R4IG20	4;1;2;3	0;0;0;0		si:ch211-218h8.3;si:ch211-258f1.3	4	10	4	0	13	0
Q3B752;A0A0R4IZM6	Q3B752;A0A0R4IZM6	8;8	8;8		dtymk	2	8	8	8	40.6	40.6
F1QJ24;Q5XIZ7;A0A0R4IZM9	F1QJ24;Q5XIZ7;A0A0R4IZM9	1;1;1	1;1;1		arfip2a	3	2	1	1	6.2	3.5
Q6PYX3;A0A0R4IZQ5;Q1ECZ7;Q5RHQ7;Q498X5	Q6PYX3;A0A0R4IZQ5;Q1ECZ7;Q5RHQ7;Q498X5	31;31;31;31;29	27;27;27;27;25		hnrnpub	5	31	31	27	45.7	42.8
A0A1D5NSR3;E9QH68;A0A0R4IZR0;Q7SYE0	A0A1D5NSR3;E9QH68;A0A0R4IZR0;Q7SYE0	3;3;3;3	3;3;3;3	Autophagy-related protein 13	atg13	4	3	3	3	24.2	24.2
A0A0R4IZR5;E7FE97;A0A0R4ITI8	A0A0R4IZR5;E7FE97	25;25;2	13;13;1		stag2b	3	25	25	13	18	10.3
F1R1I6;A0A0R4IZT1	F1R1I6;A0A0R4IZT1	11;11	11;11		acss3	2	11	11	11	17.1	17.1
A0A0R4IZT6	A0A0R4IZT6	4	4			1	18	4	4	57	11.8
F1QNG7;A0A0R4IZV0;F6N6I8;Q5BLA0	F1QNG7;A0A0R4IZV0;F6N6I8	11;11;10;1	11;11;10;1		npc1	4	11	11	11	10.3	10.3
A0A0R4IZV4;F1QPA7;Q6DEJ5	A0A0R4IZV4;F1QPA7;Q6DEJ5	5;5;5	5;5;5	Alanyl-tRNA editing protein Aarsd1	aarsd1	3	5	5	5	12.8	12.8
A0A0R4IZV6;E7F2N2	A0A0R4IZV6	2;0	2;0			2	28	2	2	33	4.6
A0A0R4IZW1;F1QUM3;F1QNL5;A0JMI5;A4IG98;Q1RM62;CON__Q3SX14	A0A0R4IZW1;F1QUM3;F1QNL5;A0JMI5;A4IG98	33;33;32;30;17;14;2	6;6;6;6;2;0;0		gsna	7	34	33	6	44.6	11.1
A0A0R4J7C3;F1QPM0;G1K2T5;Q0P425;F1QB74	A0A0R4J7C3;F1QPM0;G1K2T5;Q0P425	9;7;7;5;4	2;2;2;2;0		si:dkey-77a20.5;kcnh2a	5	9	9	2	10.6	1.7
A0A0R4J7R2;E7F632;A0A0R4IQA7;A0A0R4IXK8	A0A0R4J7R2;E7F632	5;4;0;0	5;4;0;0		myo18aa	4	11	5	5	4.4	1.7
A0A0R4J7S6;E7F296;Q6DH93;F1Q7G1;K7DYL0	A0A0R4J7S6;E7F296;Q6DH93;F1Q7G1	4;4;3;3;1	4;4;3;3;1		wdhd1	5	4	4	4	3.2	3.2
F1QZ59;A0A0R4J7V9;F1QSU7;Q6PBT9	F1QZ59;A0A0R4J7V9;F1QSU7;Q6PBT9	1;1;1;1	1;1;1;1	Zinc finger protein 385B	znf385b	4	1	1	1	6.6	6.6
F1R7K1;A0A0R4J8E6;Q7ZWD6	F1R7K1;A0A0R4J8E6	54;54;8	54;54;8		prpf8	3	54	54	54	24.4	24.4
A0A0S2I7K2;T2FK05;T2FJK9	A0A0S2I7K2	91;22;16	38;20;11			3	91	91	38	71.2	27.2
X1WDP2;L7NKH5;A0A125S8H8	X1WDP2;L7NKH5;A0A125S8H8	3;3;3	3;3;3		cntnap2a	3	4	3	3	3.9	3.3
A0A125S8H9;L7NKK5;B0S7S0;X1WFW5	A0A125S8H9;L7NKK5;B0S7S0;X1WFW5	18;16;16;9	17;15;15;8		cntnap2b	4	18	18	17	17.3	16.7
Q5RIW6;A0A140DL41	Q5RIW6;A0A140DL41	3;3	2;2		bach2b	2	3	3	2	4.9	3.3
A0A140LFP0	A0A140LFP0	2	2			1	63	2	2	41.2	1.5
A0A140LFP5;F1QGB2;B0S597;F1R3B4;A0A140LFT3;A4JYF9;B0S596;F1QT52;A8WGC8;A4JYL4;F1QX85;B0CLY0	A0A140LFP5;F1QGB2;B0S597;F1R3B4;A0A140LFT3;A4JYF9;B0S596;F1QT52;A8WGC8;A4JYL4;F1QX85;B0CLY0	2;1;1;1;1;1;1;1;1;1;1;1	2;1;1;1;1;1;1;1;1;1;1;1		si:dkey-250k15.9;DKEY-81P7.15-001;si:dkey-11o1.2;sc:d0817;DKEY-81P7.13-001;cxcr3.1;sc:d0175;si:dkey-11o1.3;sc:d0647	12	2	2	2	7.5	7.5
A0A140LFQ9;Q6GQL7;Q9W6K4	A0A140LFQ9;Q6GQL7	19;18;5	19;18;5		fhl1a	3	19	19	19	74.7	74.7
B3DKN5;F1R221;A0A140LFR4;A8C985	B3DKN5;F1R221;A0A140LFR4;A8C985	12;12;12;11	11;11;11;10		mylka	4	12	12	11	16.4	15.5
A0A140LFR5	A0A140LFR5	1	1			1	1	1	1	9.3	9.3
Q5RG16;A0A140LFS0;Q5RG08;A7E2J4;Q5RG14;Q5RG15;X1WFN2;B0BLV4	Q5RG16;A0A140LFS0;Q5RG08;A7E2J4;Q5RG14;Q5RG15;X1WFN2	5;5;4;4;3;3;3;2	1;1;1;1;0;0;0;0		si:dkey-241l7.4;si:dkey-241l7.3;zgc:171670;si:dkey-241l7.6;si:dkey-241l7.5	8	5	5	1	37.3	7.2
Q3B7Q3;A0A140LFT4;F1RAW5	Q3B7Q3;A0A140LFT4;F1RAW5	1;1;1	1;1;1		zmp:0000001101;LOC557118	3	1	1	1	2.4	2.4
A0A140LFT8;F1R1G7;A0A0G2KVR5;F1QVB7	A0A140LFT8;F1R1G7	20;13;5;5	20;13;5;5			4	20	20	20	23.6	23.6
A0A140LG01;Q29RB0;A0A140UHW3;A0A140LGZ6;A0A140LGF4	A0A140LG01;Q29RB0;A0A140UHW3;A0A140LGZ6	25;20;20;15;11	25;20;20;15;11		myg1	5	25	25	25	65.1	65.1
A0A140LG11;Q0P3T7	A0A140LG11;Q0P3T7	4;3	4;3		si:dkey-56m19.5	2	4	4	4	5.9	5.9
Q7ZUG0;A0A140LG21;A0A140LFZ7	Q7ZUG0;A0A140LG21;A0A140LFZ7	2;2;1	2;2;1	Small nuclear ribonucleoprotein E	snrpe	3	2	2	2	25	25
A0A140LG28;E9QCN6	A0A140LG28;E9QCN6	2;2	2;2		nxt2	2	2	2	2	22.6	22.6
A0A140LG34;Q90XP6;F1QKT1;F1QQC1	A0A140LG34;Q90XP6;F1QKT1;F1QQC1	3;3;3;3	0;0;0;0		gria2b	4	8	3	0	9.9	0
A0A140LH18;A0A140LG41;A0A140LH39;Q6DHI6;A0A140LH78;A0A140LFS8;A0A140LFV7;A0A140LFN6;A0A140LGD2	A0A140LH18;A0A140LG41;A0A140LH39;Q6DHI6;A0A140LH78;A0A140LFS8;A0A140LFV7;A0A140LFN6;A0A140LGD2	4;4;4;4;3;3;3;3;3	4;4;4;4;3;3;3;3;3		zgc:92287	9	4	4	4	21.2	21.2
A0A140LG49;A0A0R4IAW8;REV__F1QTF3;REV__A5WW29;REV__F1RDW1	A0A140LG49	7;1;1;1;1	7;1;1;1;1			5	7	7	7	19.8	19.8
A0A140LG50;A0A0G2KKH5	A0A140LG50;A0A0G2KKH5	2;1	2;1			2	2	2	2	5.9	5.9
E7F7L8;A0A140LG64	E7F7L8;A0A140LG64	3;3	3;3	Transporter	LOC101883393	2	3	3	3	7.9	7.9
F1QNI8;Q567L3;Q98SS1;F1R003;A0JMC4;Q98SS2;A8E584;F1QJ26;F1QMZ0;Q05AP6;Q98SS0;F1QUS3;A0A140LG74;Q98SS3;A1L138;Q502R0;A8KBT7;Q4QRF1;Q9PWC8;A8E4Y9;O93292	F1QNI8;Q567L3;Q98SS1;F1R003;A0JMC4;Q98SS2;A8E584;F1QJ26;F1QMZ0;Q05AP6;Q98SS0;F1QUS3;A0A140LG74;Q98SS3;A1L138;Q502R0;A8KBT7;Q4QRF1;Q9PWC8;A8E4Y9	1;1;1;1;1;1;1;1;1;1;1;1;1;1;1;1;1;1;0;0;0	1;1;1;1;1;1;1;1;1;1;1;1;1;1;1;1;1;1;0;0;0		si:zfos-1505d6.3;zp2.6;zp2.1;zp2.3;zp2.2;zp2.5	21	6	1	1	17.6	5.1
A0A140LG82;F1RC03;B2CZB8;A0A0R4IKR3;A0A140LGB6;A7MBQ0	A0A140LG82;F1RC03;B2CZB8;A0A0R4IKR3	15;15;15;14;0;1	7;7;7;7;0;0	Calcium-transporting ATPase	atp2b2	6	31	15	7	26	7.3
C4P341;A0A140LG84;A1L1W7;C4P340;F8W3X3;B1Q3I5;B1Q3I6	C4P341;A0A140LG84;A1L1W7;C4P340;F8W3X3	9;9;9;9;9;3;3	9;9;9;9;9;3;3		pcdh19	7	9	9	9	10.6	10.6
A0A140LG91	A0A140LG91	7	7			1	7	7	7	24.6	24.6
A0A140LG97	A0A140LG97	2	2			1	4	2	2	30.9	11.8
A0A140LGB0	A0A140LGB0	2	2			1	3	2	2	1.7	1.7
A0A140LGE1	A0A140LGE1	2	2			1	2	2	2	8.2	8.2
A0A140LGF6;E7F1Q5	A0A140LGF6;E7F1Q5	1;1	1;1		tegt	2	1	1	1	5.8	5.8
E9QD20;E7F6R5;A0A140LGF9	E9QD20;E7F6R5;A0A140LGF9	2;2;2	2;2;2		rnaseh2c	3	2	2	2	22.6	22.6
A0A140LGG1;B6E520	A0A140LGG1	4;2	4;2			2	12	4	4	11.2	3.8
A0A140LGH1	A0A140LGH1	2	2			1	2	2	2	2	2
A0A140LGM3;E7F842;E7F8K2;E9QGU5;A8KB17;Q4V9G2;F1QTP1;F6NJU9;X1WDS6;A4QN54;Q58EC4	A0A140LGM3;E7F842;E7F8K2;E9QGU5	6;6;4;4;2;2;2;2;2;2;2	6;6;4;4;2;2;2;2;2;2;2		kcnab2b	11	6	6	6	16.3	16.3
A0A140LGM6	A0A140LGM6	2	2			1	43	2	2	47	2.4
A0A140LGN9;F1QF82;A0A140LGY2	A0A140LGN9;F1QF82	4;4;1	4;4;1			3	12	4	4	6.5	3
A0A140LGP8	A0A140LGP8	1	1			1	1	1	1	23	23
A0A140LGQ4;Q6TLE4	A0A140LGQ4;Q6TLE4	2;2	2;2	Membrane magnesium transporter 1	mmgt1	2	2	2	2	26	26
A0A140LH94;A0A140LGS9	A0A140LH94;A0A140LGS9	10;10	10;10			2	10	10	10	37.1	37.1
E7FAZ5;A0A140LGU1;A0A0R4IWH8	E7FAZ5;A0A140LGU1	15;15;6	15;15;6		hp1bp3	3	15	15	15	25.5	25.5
A0A140LGV0;A0A140LGK1;Q6P698	A0A140LGV0;A0A140LGK1;Q6P698	44;43;41	35;34;32	Plastin-2	lcp1	3	44	44	35	70.5	60.6
A0A140LGW9	A0A140LGW9	1	1			1	1	1	1	1.9	1.9
A0A140LH51;F1QIM1;A0A140LGY7;A5PLJ2	A0A140LH51;F1QIM1;A0A140LGY7	21;21;21;10	19;19;19;9		map1aa	4	21	21	19	9.9	8.8
A0A140LGY8;E7FA74	A0A140LGY8;E7FA74	2;2	2;2		im:7163673	2	2	2	2	1	1
E7F376;A0A140LGZ8	E7F376;A0A140LGZ8	10;10	8;8		pcdh1b	2	10	10	8	12.3	10.2
A0A140LH10	A0A140LH10	1	1			1	1	1	1	13.9	13.9
A0A140LH34;A0A140LH11;A0A140LH24;E7F2T3	A0A140LH34;A0A140LH11;A0A140LH24;E7F2T3	1;1;1;1	0;0;0;0		FP325123.1	4	6	1	0	22.3	0
A0A140LH42;E7FEI1;F1QTK2;F1QW65;F1R9U1;B0V2S0	A0A140LH42;E7FEI1	10;5;2;1;1;1	10;5;2;1;1;1		LOC101886567	6	10	10	10	14.4	14.4
A0A140LH79;E7F0V5;A0A140LFW3;A0A140LH09;A1L2D4	A0A140LH79;E7F0V5;A0A140LFW3;A0A140LH09;A1L2D4	2;2;1;1;1	2;2;1;1;1		map7d3	5	2	2	2	2.9	2.9
A0A140LH92;E7EZC5	A0A140LH92;E7EZC5	1;1	1;1		BX664721.5	2	1	1	1	2.7	2.7
A0A140LH96	A0A140LH96	3	3			1	3	3	3	29.4	29.4
E7F420;A0A140TAU1;A1XQX0;E7F5N4;A1XQX1;B6EUL5;A5PL42	E7F420;A0A140TAU1;A1XQX0;E7F5N4	23;23;23;22;3;2;1	20;20;20;19;3;2;1	Neurexin-1a	nrxn1a	7	23	23	20	19.8	17.8
Q7T296;B0R0N3;A0A140UHX5;A0A0G2KVZ0;A0A0H2UJT1;A0A0H2UJJ9;E7F5X2	Q7T296;B0R0N3;A0A140UHX5;A0A0G2KVZ0;A0A0H2UJT1;A0A0H2UJJ9;E7F5X2	2;2;2;1;1;1;1	2;2;2;1;1;1;1		cpne5;si:ch211-180j19.1;cpne8	7	2	2	2	3.7	3.7
Q6PC94;F1R8D1;A0A146JRH8;A0A146JRF9	Q6PC94;F1R8D1;A0A146JRH8;A0A146JRF9	1;1;1;1	1;1;1;1		ndrg1b	4	2	1	1	7	2.8
A0A171EBK3;Q7ZWA3	A0A171EBK3;Q7ZWA3	5;5	5;5	RNA-binding motif protein, X chromosome	rbmx	2	5	5	5	14.8	14.8
A0A193GP06;F1QFR0;Q2VA53	A0A193GP06;F1QFR0	4;3;1	4;3;1		tg	3	4	4	4	1.4	1.4
F1Q4V8;A0A1B1LZI1;A5PLI9;A0A0R4INH6;F1QWY5	F1Q4V8;A0A1B1LZI1	8;8;1;1;1	8;8;1;1;1	Protein-tyrosine-phosphatase	ptprga	5	8	8	8	6.9	6.9
A0A1C6ZYS5;Q6DH50;F1QLX9;E9QGJ4;E9QEV2;A0A1C6ZYS3	A0A1C6ZYS5;Q6DH50;F1QLX9;E9QGJ4;E9QEV2;A0A1C6ZYS3	1;1;1;1;1;1	1;1;1;1;1;1		havcr1	6	1	1	1	6.7	6.7
E9QDI4;A0A1D5NS25	E9QDI4;A0A1D5NS25	2;2	2;2		tnnt3b	2	24	2	2	61.4	6.8
Q502B7;F1RDB7;A0A1D5NS29	Q502B7;F1RDB7;A0A1D5NS29	8;8;8	8;8;8		mcee	3	8	8	8	40	40
F1R9H7;A0A1D5NS33;F1QZM3;F1QNK1;A0A1D5NSF1	F1R9H7;A0A1D5NS33	7;7;2;1;1	5;5;0;0;0		LOC564958	5	7	7	5	26.1	16.1
A0A1D5NS44	A0A1D5NS44	1	1			1	14	1	1	65.2	9.6
A0A1D5NS50;F1QGP8;E7EZP6;Q0P420;A4QNZ4	A0A1D5NS50;F1QGP8	9;9;4;3;1	9;9;4;3;1		hmgb3a	5	9	9	9	59	59
A0A1D5NSC1;A3KP27;A0A1D5NSP2;Q566Z1;A0A1D5NS56;A0A1D5NSR9;E7F576;A0A1D5NSE1	A0A1D5NSC1;A3KP27;A0A1D5NSP2;Q566Z1;A0A1D5NS56;A0A1D5NSR9;E7F576;A0A1D5NSE1	1;1;1;1;1;1;1;1	1;1;1;1;1;1;1;1	Diacylglycerol kinase	dgkza	8	1	1	1	5.8	5.8
A0A1D5NS74;A0A1D5NSZ1	A0A1D5NS74;A0A1D5NSZ1	5;3	1;1			2	5	5	1	25.6	10.8
E7F3A5;A0A1D5NS89	E7F3A5;A0A1D5NS89	3;3	3;3		wu:fb66f03	2	3	3	3	10.7	10.7
A0A1D5NSB9	A0A1D5NSB9	1	0			1	5	1	0	26	0
A0A1D5NSC5	A0A1D5NSC5	9	9			1	9	9	9	11.2	11.2
Q7ZW83;Q1LY18;A0A1D5NSC8	Q7ZW83;Q1LY18;A0A1D5NSC8	4;4;4	3;3;3		dnajb6b	3	4	4	3	21.5	17.7
A0A1D5NSC9	A0A1D5NSC9	1	1			1	1	1	1	3.2	3.2
A0A1D5NSD7;F1QEF4;Q6TNR1	A0A1D5NSD7;F1QEF4;Q6TNR1	1;1;1	1;1;1	Rhophilin-2	rhpn2	3	1	1	1	4.5	4.5
A0A1D5NSE4;F1QI36	A0A1D5NSE4;F1QI36	1;1	1;1		sall1a	2	1	1	1	1.3	1.3
A0A1D5NSE8;A0A1D5NSK1	A0A1D5NSE8;A0A1D5NSK1	1;1	1;1			2	23	1	1	59.7	11.3
A0A1D5NSF9;Q5PR44;A0A1D5NSJ3;E7F0P8	A0A1D5NSF9;Q5PR44;A0A1D5NSJ3	6;4;3;2	6;4;3;2		sat2a	4	6	6	6	42.7	42.7
A0A1D5NSG1	A0A1D5NSG1	1	1			1	23	1	1	93.3	11.2
A8WGA6;Q7ZZW4;F6PEN8;A0A1D5NSI6;B7ZVL6;E9QB17;E7EXP0;Q6P0T7;E9QEG1;E9QIW4;Q8JFS9;Q90Y46;Q7ZSY4;F8W5V4;A8E586;F1R0K6;Q8AW31;Q804V7;E7EYC9;F8W403;A0A0R4I9S9;A0A0R4IGQ3	A8WGA6;Q7ZZW4;F6PEN8;A0A1D5NSI6;B7ZVL6;E9QB17;E7EXP0;Q6P0T7;E9QEG1;E9QIW4	27;27;27;27;27;27;27;27;22;22;2;2;2;2;2;2;2;2;2;2;2;2	4;4;4;4;4;4;4;4;0;0;0;0;0;0;0;0;0;0;0;0;0;0		tnnt3b	22	27	27	4	48.2	3.5
A0A1D5NSJ0	A0A1D5NSJ0	1	1			1	5	1	1	51.1	10.6
A0A1D5NSK2	A0A1D5NSK2	1	1			1	1	1	1	1.8	1.8
A0A1D5NSL0;E7FBP9	A0A1D5NSL0;E7FBP9	9;9	9;9		casc4	2	9	9	9	23.7	23.7
A0A1D5NSL5;E7F4W2	A0A1D5NSL5;E7F4W2	5;4	5;4		LOC560548	2	5	5	5	32.1	32.1
A0A1D5NSL6	A0A1D5NSL6	1	1			1	27	1	1	85.2	13.6
E7F4W3;A0A1D5NSP9	E7F4W3;A0A1D5NSP9	5;5	5;5		LOC566996	2	7	5	5	19.5	13.2
A0A1D5NSR2;A0A1D5NT17;Q3B7Q6;E7FBE2	A0A1D5NSR2;A0A1D5NT17;Q3B7Q6;E7FBE2	1;1;1;1	1;1;1;1		LOC560222	4	1	1	1	7.2	7.2
A0A1D5NSS1	A0A1D5NSS1	2	2			1	2	2	2	1.9	1.9
E7F2R2;A0A1D5NSS7	E7F2R2;A0A1D5NSS7	3;3	3;3		BX322601.2	2	3	3	3	5.6	5.6
F1QJZ0;A0A1D5NSW2	F1QJZ0;A0A1D5NSW2	1;1	1;1			2	1	1	1	3.3	3.3
A0A1D5NSX1;E7F1S0;A8WFV8	A0A1D5NSX1;E7F1S0	10;10;2	10;10;2		CR388046.3	3	10	10	10	3.3	3.3
A0A1D5NSX3;F1QS73;A0A0G2KQI0	A0A1D5NSX3;F1QS73;A0A0G2KQI0	37;26;25	37;26;25			3	37	37	37	13.3	13.3
Q566Z3;A0A1D5NSZ4;F1QBL3	Q566Z3;A0A1D5NSZ4;F1QBL3	2;2;2	2;2;2		c1qtnf4	3	2	2	2	7.7	7.7
A0A1D5NT07;F1QSW6;Q5CZP5	A0A1D5NT07;F1QSW6;Q5CZP5	13;13;13	13;13;13		acp2	3	13	13	13	30.7	30.7
F1RA88;A0A1D5NT24;A0A1D5NSQ9;A8E4S1;A0A0R4IVX1;Q5XJM5	F1RA88;A0A1D5NT24;A0A1D5NSQ9;A8E4S1;A0A0R4IVX1	22;22;19;17;14;9	17;17;14;13;11;5		adam10a	6	22	22	17	31.6	27
A0A1I7Q3W7	A0A1I7Q3W7	1	1			1	31	1	1	80	8.3
Q802G8;E7F1J8;A0A1I8S7K1	Q802G8;E7F1J8;A0A1I8S7K1	3;3;3	3;3;3		sepw2b	3	3	3	3	39.4	39.4
A0A1L1QZC7;F1QAP0	A0A1L1QZC7;F1QAP0	1;1	1;1		fam208b	2	1	1	1	0.4	0.4
B5WY16;A0A1L1QZE8;F1Q5D7;F1Q5R2;B5WY14;B5WXZ3;A0A0H2UKH6;A0A0R4ICT3;E7FBJ9;F1QJ94;B5WXW5;B5WY23;B5WXX6;B5WXZ9;F1QW11;B5WXX0;B5WY08;Q6DGX9;A0A0R4IJ94;Q29RE1;F1QPL5;B5WY09;B5WXW4;E9QD29;Q7T290	B5WY16;A0A1L1QZE8;F1Q5D7;F1Q5R2;B5WY14;B5WXZ3;A0A0H2UKH6;A0A0R4ICT3;E7FBJ9;F1QJ94;B5WXW5;B5WY23;B5WXX6;B5WXZ9;F1QW11;B5WXX0;B5WY08;Q6DGX9;A0A0R4IJ94;Q29RE1;F1QPL5;B5WY09;B5WXW4;E9QD29;Q7T290	2;2;2;2;1;1;1;1;1;1;1;1;1;1;1;1;1;1;1;1;1;1;1;1;1	2;2;2;2;1;1;1;1;1;1;1;1;1;1;1;1;1;1;1;1;1;1;1;1;1		ftr51;ftr16;ftr15;si:ch1073-460d17.3;ftr13;ftr67;ftr14l;btr30	25	2	2	2	3.9	3.9
A0A1L1QZM7;A0A1L1QZF0;A0A0R4IWN6;Q4H4B6	A0A1L1QZM7;A0A1L1QZF0;A0A0R4IWN6;Q4H4B6	14;14;13;13	14;14;13;13	Protein scribble homolog	scrib	4	14	14	14	12.5	12.5
A0A1L1QZI9;B0UXF7;F1R6V4	A0A1L1QZI9;B0UXF7;F1R6V4	2;2;2	2;2;2		col4a5	3	3	2	2	1.5	0.9
A0A1L1QZP8;Q5XJR4;F1QZX8	A0A1L1QZP8;Q5XJR4;F1QZX8	2;2;2	2;2;2		cdkn2aip	3	2	2	2	11.2	11.2
A0A1L1QZP9;A0A1L1QZP0;E7F6B6	A0A1L1QZP9;A0A1L1QZP0	11;10;1	6;5;1			3	11	11	6	11.8	5.7
A0A1L1QZS8	A0A1L1QZS8	3	3			1	7	3	3	12.8	5.9
A0A1L1QZT9;Q6NZW0	A0A1L1QZT9;Q6NZW0	2;2	2;2	Coiled-coil domain-containing protein 102A	ccdc102a	2	2	2	2	3.6	3.6
A0A1L1QZU3;A0A0G2KR67	A0A1L1QZU3;A0A0G2KR67	3;2	3;2			2	3	3	3	4.9	4.9
A0A1L1QZU5;A1L1W0;F1QVS1;E9QCH0;Q3B7F2;E9QBD5	A0A1L1QZU5;A1L1W0;F1QVS1	52;26;26;15;9;6	1;0;0;0;0;0		mybpc3	6	52	52	1	44.8	1.4
F1QYN1;A0A1L1QZU7;Q4TZW7	F1QYN1;A0A1L1QZU7;Q4TZW7	5;5;4	4;4;3		col4a6	3	5	5	4	4.5	4
F1Q7B5;A0A1L1QZV4;F1QPU5;A0A0G2KG97	F1Q7B5;A0A1L1QZV4;F1QPU5;A0A0G2KG97	8;8;4;4	4;4;2;2		LOC100149571	4	8	8	4	8.1	3.7
Q1MTA9;A0A1L1U0X8	Q1MTA9;A0A1L1U0X8	5;5	5;5		cpt1a	2	7	5	5	9.6	7.1
A0A1L6UW63	A0A1L6UW63	5	0			1	38	5	0	74.6	0
A0A1L6UW65	A0A1L6UW65	10	3			1	28	10	3	69	14.4
A0A1N8RFI4;A0A0R4IZB1;A0A1N8PL29;Q6IQE0;A0A1D5NSV9;A0A1D5NSB3	A0A1N8RFI4;A0A0R4IZB1;A0A1N8PL29;Q6IQE0;A0A1D5NSV9	16;15;15;15;9;1	7;7;7;7;0;0	Poly(U)-binding-splicing factor PUF60-B	puf60b	6	21	16	7	46	17
A4JYF6;A0A4W4	A4JYF6;A0A4W4	13;13	13;13		negr1	2	13	13	13	41.6	41.6
A0AUR3;F6P131;Q6P004;Q4QRH4;O13145	A0AUR3;F6P131;Q6P004;Q4QRH4	4;4;4;3;1	4;4;4;3;1	Carboxylic ester hydrolase	cel.2;cell	5	5	4	4	9.3	8
A0AUR5	A0AUR5	2	2	Protein FAM188A	fam188a	1	2	2	2	6.1	6.1
A0AUR8;F1R246;F1QVY0;A7MC81	A0AUR8;F1R246	38;37;12;12	38;37;12;12		dars	4	38	38	38	71.9	71.9
A0AUR9;B0S7K9;A0A0R4IHV6	A0AUR9;B0S7K9;A0A0R4IHV6	19;18;18	19;18;18		gps1	3	19	19	19	40.2	40.2
A0AUS0;E7F9P4	A0AUS0;E7F9P4	2;1	2;1	WD repeat, SAM and U-box domain-containing protein 1	wdsub1	2	2	2	2	6.4	6.4
A0FKD7	A0FKD7	1	1		actb2	1	3	1	1	96.7	40
A2BIQ7;Q567W9;A2BIQ8;X1WDX4;A4IFX9;A0JMB6	A2BIQ7;Q567W9;A2BIQ8;X1WDX4;A4IFX9;A0JMB6	2;2;2;2;2;2	2;2;2;2;2;2		zcchc8	6	2	2	2	5.9	5.9
B0UXV7;A0JMB9;Q5BLB3;Q32LR1	B0UXV7;A0JMB9;Q5BLB3;Q32LR1	2;2;1;1	2;2;1;1		dnajc1	4	2	2	2	3.2	3.2
A0JMC2;E9QEL6;F8W622	A0JMC2	4;0;0	4;0;0		myhz2	3	76	4	4	58.5	3.6
A3KQW9;A0JMC9	A3KQW9;A0JMC9	6;6	6;6		adnp2b	2	6	6	6	5.7	5.7
A0JMD0;F1QSU2;R4GE78;R4GER3;R4GE19	A0JMD0;F1QSU2	40;39;5;4;3	40;39;5;4;3	Clustered mitochondria protein homolog	cluh;cluha	5	40	40	40	30.6	30.6
A0JMD1;A8WIN7;A0A0R4IM83	A0JMD1;A8WIN7;A0A0R4IM83	22;22;21	22;22;21		plod1a	3	22	22	22	37.9	37.9
A0JMD3;Q5EB11;Q58EI0	A0JMD3	58;19;15	1;1;0		uggt1	3	58	58	1	44.5	1.4
E9QEF1;A0JME6	E9QEF1;A0JME6	6;6	6;6	Isochorismatase domain-containing protein 2, mitochondrial	isoc2	2	6	6	6	45.5	45.5
F1R2B0;A4IG78;A0JMF0;E9QF96;E9QEJ9	F1R2B0;A4IG78;A0JMF0;E9QF96;E9QEJ9	4;4;4;3;3	4;4;4;3;3		nadkb	5	4	4	4	8.5	8.5
A0JMG2;B8JJP0;E7EZ21	A0JMG2;B8JJP0;E7EZ21	1;1;1	1;1;1		commd8	3	1	1	1	8.5	8.5
F1QH89;A0JMG7	F1QH89;A0JMG7	2;2	2;2		znf800a;LOC568719	2	2	2	2	2.8	2.8
F1R1B9;B0CLW7;A0JMH1;A4IFY0	F1R1B9;B0CLW7;A0JMH1;A4IFY0	3;3;3;3	3;3;3;3		pecam1	4	3	3	3	3.1	3.1
A0JMH8;A4QP17;I3IS56	A0JMH8;A4QP17;I3IS56	1;1;1	1;1;1		gpatch8	3	1	1	1	1.8	1.8
A0JMI9	A0JMI9	2	2	Ribosome-releasing factor 2, mitochondrial	gfm2	1	2	2	2	3.3	3.3
F1QT45;Q66HU9;A0JMJ5;Q501Y9;Q7SXA7	F1QT45;Q66HU9;A0JMJ5;Q501Y9;Q7SXA7	1;1;1;1;1	1;1;1;1;1		pnn	5	1	1	1	1.8	1.8
A0JMK0;CON__Q2KJC7	A0JMK0	36;2	5;1		postnb	2	36	36	5	41.9	7.1
A0JMK2;A3KQ03	A0JMK2;A3KQ03	3;3	2;2		mgat1b	2	3	3	2	5.3	3.4
A0JMK3	A0JMK3	6	6		zgc:153913	1	6	6	6	10.5	10.5
A0JMK5;B2GSD2;Q9YHX2	A0JMK5;B2GSD2;Q9YHX2	9;9;5	9;9;5	Myotubularin-related protein 2	mtmr2	3	9	9	9	18.7	18.7
F8W4K5;A0JMK6	F8W4K5;A0JMK6	1;1	1;1		scg2b	2	1	1	1	3.9	3.9
A0JMK7;B8A4U0	A0JMK7;B8A4U0	7;7	2;2		cd99	2	7	7	2	43.8	11.4
A0JML7	A0JML7	17	17		adpgk	1	17	17	17	38.6	38.6
B0UXP8;A8KBU9;A0JML8	B0UXP8;A8KBU9;A0JML8	2;2;2	2;2;2	DALR anticodon-binding domain-containing protein 3	dalrd3	3	2	2	2	3.9	3.9
A3KNX0;A0JMM0	A3KNX0;A0JMM0	1;1	1;1		znf362b;znf362a	2	1	1	1	3	3
Q1JPT6;B8LF84;A0JMM3	Q1JPT6;B8LF84;A0JMM3	8;8;8	6;6;6		neu3.3	3	8	8	6	24	18.1
A0JMN4;F1R4V1	A0JMN4	12;1	12;1	Non-specific protein-tyrosine kinase	csk	2	12	12	12	26.4	26.4
A0JMN8;A9C3S2;A9C3S3	A0JMN8	10;2;1	10;2;1	Oxysterol-binding protein	osbpl9	3	10	10	10	12.7	12.7
F1Q6T5;A0JMP0	F1Q6T5;A0JMP0	6;6	6;6	Acid trehalase-like protein 1	athl1	2	6	6	6	8.7	8.7
A0JMP4;F1QDJ6	A0JMP4	40;1	40;1	Calcium-transporting ATPase	atp2a1l	2	74	40	40	58.8	38
A0JMP5	A0JMP5	21	21	Amine oxidase	aoc1	1	21	21	21	30.3	30.3
A0JMP7;B7ZV91;A0A0R4IH35	A0JMP7;B7ZV91;A0A0R4IH35	31;31;30	30;30;29		mccc1	3	31	31	30	44.6	44.6
B8QSI4;A0JMP8;F6NTZ9	B8QSI4;A0JMP8;F6NTZ9	76;76;76	2;2;2		a2ml	3	76	76	2	50.3	1.3
Q8JG55;F1Q9D6;A8WGI9;A0JMQ4	Q8JG55;F1Q9D6;A8WGI9;A0JMQ4	1;1;1;1	1;1;1;1		rb1	4	1	1	1	2.9	2.9
A0JPE6;E7F3J3;F6NXG0	A0JPE6;E7F3J3;F6NXG0	2;2;2	2;2;2		arid2	3	2	2	2	1.1	1.1
A0M8V8	A0M8V8	1	1		met	1	1	1	1	2.8	2.8
Q1LX68;A0M8W2;F1QFV1	Q1LX68;A0M8W2;F1QFV1	2;2;2	2;2;2		cttnbp2	3	2	2	2	2.2	2.2
A0MQ61;Q7T1B6	A0MQ61	1;0	0;0		smyhc1	2	187	1	0	71.4	0
F1RCX8;A5PL41;Q5EB02;F1QM98;E7F1T3;A0MS83	F1RCX8;A5PL41;Q5EB02;F1QM98;E7F1T3;A0MS83	1;1;1;1;1;1	1;1;1;1;1;1	Zinc finger protein 148	znf148;znf281b;znf281a	6	1	1	1	2.4	2.4
A0MTA1;F1QTR9;A0A0R4IWF9;H0WED1;H0WEZ7;H0WFB7;H0WFG1;H0WEW8	A0MTA1;F1QTR9;A0A0R4IWF9;H0WED1;H0WEZ7	17;16;15;11;11;8;7;4	17;16;15;11;11;8;7;4	DNA-(apurinic or apyrimidinic site) lyase	apex1	8	17	17	17	59.4	59.4
Q4G5W0;A0N0A7;Q4G5W2;Q4G5V8;F1QT89;Q66HZ3;Q4G5V9;A0N0A8;A0N0A9;Q58QD2	Q4G5W0;A0N0A7;Q4G5W2;Q4G5V8;F1QT89;Q66HZ3;Q4G5V9;A0N0A8;A0N0A9	6;6;6;5;5;5;5;5;4;1	6;6;6;5;5;5;5;5;4;1	Reticulon	rtn4a	10	6	6	6	25.6	25.6
Q7SY40;A0PGL9;B3DJ50;Q8JHT9;A4FVJ6;A0A0R4IHQ7;Q58EH9;Q05AM2;F1Q7C7;B3DHN3;A0PGL8;A0A0R4IV56	Q7SY40;A0PGL9;B3DJ50;Q8JHT9;A4FVJ6;A0A0R4IHQ7;Q58EH9	4;4;4;1;1;1;1;1;1;1;1;1	4;4;4;1;1;1;1;1;1;1;1;1		cyp2aa3;cyp2aa1	12	6	4	4	17.5	13.8
Q4VBR9;A0PJ30;A0A0R4IKH1;E7F1Y3	Q4VBR9;A0PJ30;A0A0R4IKH1	7;7;6;3	7;7;6;3		cyp2y3	4	7	7	7	14.7	14.7
H9GXM9;A0PJR5	H9GXM9;A0PJR5	1;1	1;1	Enoyl-CoA hydratase domain-containing protein 3, mitochondrial	echdc3	2	1	1	1	10	10
A0PJS3;F1REQ1;A8E5A4	A0PJS3;F1REQ1;A8E5A4	3;3;3	3;3;3		fam98b	3	3	3	3	10.1	10.1
B0R101;A0S0K7	B0R101;A0S0K7	1;1	1;1		alcamb	2	23	1	1	41.6	5.5
E7FE87;E9QDL1;Q9DFS2;Q90XE8;I3IS61;A9X6Q5;Q1LXI7;B8JID2;Q6NYX3;Q90XE6;Q90XE7;B0R0G2;B8JL63;Q6P3M5;B0R0G1;B8JL64;A0S0R1;Q29RB2;A7MBV2;Q6NYD5;A2BG67;Q90XE9;Q5TYN4;Q502L8;F1Q810;Q7ZUK3;F1R7F0;E9QG09	E7FE87;E9QDL1;Q9DFS2;Q90XE8;I3IS61;A9X6Q5;Q1LXI7;B8JID2;Q6NYX3;Q90XE6;Q90XE7;B0R0G2;B8JL63;Q6P3M5;B0R0G1;B8JL64;A0S0R1;Q29RB2;A7MBV2;Q6NYD5;A2BG67;Q90XE9;Q5TYN4;Q502L8;F1Q810;Q7ZUK3;F1R7F0;E9QG09	1;1;1;1;1;1;1;1;1;1;1;1;1;1;1;1;1;1;1;1;1;1;1;1;1;1;1;1	1;1;1;1;1;1;1;1;1;1;1;1;1;1;1;1;1;1;1;1;1;1;1;1;1;1;1;1		klf6b;klf6a;klf17;klf18;klf4;klf2a;klf12a;klf1;klf2b;CH211-208M1.2-001;klf12b;CH211-208M1.1-001;klf5b;klf8;klf3;klf7b;klf7a;klf5a	28	1	1	1	3.7	3.7
F1R4Q5;A1A5V0;A0ST40	F1R4Q5;A1A5V0;A0ST40	8;8;8	8;8;8		ids	3	8	8	8	15.9	15.9
A1A5H5;F1QJS6;A3KP13;A5PMX9;A5PMX8	A1A5H5	18;6;5;3;1	1;0;0;0;0	Suppressor of tumorigenicity 14 protein homolog	st14a	5	18	18	1	31.6	2.5
F1QFA6;A1A5H6;F1R160;D6QWT8	F1QFA6;A1A5H6	44;44;6;1	44;44;6;1	CCR4-NOT transcription complex subunit 1	cnot1	4	44	44	44	20.1	20.1
A1A5H8	A1A5H8	26	14	Tyrosine-protein kinase yes	yes1	1	26	26	14	47.8	31.1
A5PF35;A1A5V1	A5PF35;A1A5V1	1;1	1;1		pphln1	2	1	1	1	3.9	3.9
A1A5V7	A1A5V7	2	2	Transmembrane protein 41B	tmem41b	1	2	2	2	5.7	5.7
E7F4G5;A1A5W6	E7F4G5;A1A5W6	1;1	1;1		CABZ01087670.1;dqx1	2	1	1	1	1.7	1.7
Q1L9A9;F1R2R8;A1A5X3;Q1L9B0;E9QDM0;B0S4Z1;F1QBH7;A0A0R4IV93;Q1RLS5;E7F1T6;F1R834;B8A4T4;A0A0R4IU09	Q1L9A9;F1R2R8;A1A5X3;Q1L9B0;E9QDM0;B0S4Z1;F1QBH7;A0A0R4IV93;Q1RLS5;E7F1T6;F1R834	4;4;4;4;4;3;3;3;2;2;2;1;1	4;4;4;4;4;3;3;3;2;2;2;1;1	Nuclear factor 1	nfia;nfic;nfixb	13	4	4	4	21.3	21.3
A1A5X6	A1A5X6	1	1		phyhipla	1	7	1	1	20	4.5
X1WHY2;A1A5X7;X1WBW7	X1WHY2;A1A5X7;X1WBW7	8;8;6	5;5;4		taf15	3	8	8	5	37.1	25.4
D9N176;A1A5Y1	D9N176;A1A5Y1	2;2	2;2		mGST1;zgc:158387	2	2	2	2	12.1	12.1
A1A5Y7;E9QI01	A1A5Y7;E9QI01	7;6	7;6		zgc:158409	2	7	7	7	63.2	63.2
F1RAP6;A1A5Y8;R4GET4	F1RAP6;A1A5Y8	11;11;2	11;11;2		serpinf2b	3	11	11	11	25.8	25.8
F1R3F0;A1A5Y9	F1R3F0;A1A5Y9	12;12	12;12		zgc:158423	2	12	12	12	24.2	24.2
A1A5Z2;A3KQ59	A1A5Z2;A3KQ59	10;9	10;9		usp39	2	10	10	10	19.9	19.9
F1Q963;A1A5Z3;A7MC80	F1Q963;A1A5Z3;A7MC80	9;9;8	9;9;8	Elongation factor Ts, mitochondrial;Elongation factor Ts	tsfm	3	9	9	9	43.6	43.6
A1A5Z8	A1A5Z8	8	2		s100u	1	8	8	2	35.3	5.6
Q7ZU03;A1A605;O93584;B5DE31;Q6NSP3;F1RB19;A8KBS6;A0A0R4IK84	Q7ZU03;A1A605;O93584;B5DE31;Q6NSP3	10;10;10;10;8;2;2;2	10;10;10;10;8;2;2;2		ybx1	8	10	10	10	31.4	31.4
A1E267;Q6PC29	A1E267;Q6PC29	2;2	2;2	14-3-3 protein gamma-1	ywhag1	2	26	2	2	77.3	8.1
Q06RG6;F1Q9H9;A1IMA9;B0UX67;Q568M6	Q06RG6;F1Q9H9;A1IMA9;B0UX67	7;7;7;7;2	7;7;7;7;2		mtor	5	7	7	7	3.4	3.4
A1KXD7;F1QXD5;A2RQR3	A1KXD7;F1QXD5;A2RQR3	1;1;1	1;1;1		col10a1a	3	1	1	1	7.4	7.4
A1L1F8;F1QY41;E7F959	A1L1F8;F1QY41;E7F959	3;3;3	3;3;3		trim3b	3	5	3	3	9.5	6.1
E7EY74;A1L1M4	E7EY74;A1L1M4	1;1	1;1	Serine/threonine-protein phosphatase 4 regulatory subunit 2-B	ppp4r2b	2	3	1	1	7.3	3.5
A1L1M6;Q4U1I6;Q9W6G5;F1QVI3	A1L1M6;Q4U1I6;Q9W6G5;F1QVI3	2;2;1;1	2;2;1;1		cdh4	4	2	2	2	2	2
F1QMD6;A1L1N0;E7F990;E7F6R0;E9QJN8;Q5EB00;F1QY07;Q1JQ04	F1QMD6;A1L1N0;E7F990;E7F6R0	3;3;3;3;1;1;1;1	3;3;3;3;1;1;1;1		pbxip1b	8	3	3	3	4.2	4.2
F1QEJ6;A1L1N3;Q7ZYZ0;K7DYN0	F1QEJ6;A1L1N3;Q7ZYZ0;K7DYN0	4;4;4;4	4;4;4;4		rab3gap2	4	5	4	4	4.1	3.5
F1RDF4;Q1ED13;F1Q9F6;A5D6T9;A1L1N4;Q6DH04;Q504D7	F1RDF4;Q1ED13;F1Q9F6;A5D6T9;A1L1N4;Q6DH04;Q504D7	4;4;4;4;4;3;3	4;4;4;4;4;3;3		luc7l3;LOC553425	7	4	4	4	9.5	9.5
A1L1N9;A0A0R4IZS0;Q6NW88;A4JYJ3;A0A0R4IP61;A0A0R4IIH3;A0A0R4IIK8;A0A0J9YJG0	A1L1N9;A0A0R4IZS0;Q6NW88;A4JYJ3;A0A0R4IP61;A0A0R4IIH3;A0A0R4IIK8;A0A0J9YJG0	12;10;10;10;10;10;8;7	12;10;10;10;10;10;8;7		si:zfos-1011f11.1	8	12	12	12	25.9	25.9
F1RBB5;A1L1P7	F1RBB5;A1L1P7	2;2	2;2	DNL-type zinc finger protein	dnlz	2	2	2	2	9.9	9.9
A1L1R4	A1L1R4	3	3		zgc:158270	1	6	3	3	15	7
A1L1R6;Z4YIT3;F1QB22;E7F2P4	A1L1R6;Z4YIT3	8;7;1;1	8;7;1;1	Zinc finger protein 423	znf423;si:ch211-216l23.1	4	8	8	8	6.9	6.9
A1L1R7	A1L1R7	2	2		aldh16a1	1	20	2	2	34.9	2.9
F1QM89;B0CLX8;A1L1R8	F1QM89;B0CLX8;A1L1R8	3;3;3	3;3;3		cd276	3	3	3	3	11.7	11.7
A8BBI6;B0S8K3;A1L1S0	A8BBI6;B0S8K3;A1L1S0	1;1;1	1;1;1		lrrc15	3	1	1	1	2.7	2.7
A1L1S8;B8A4C4	A1L1S8;B8A4C4	11;9	11;9		mogs	2	11	11	11	14.5	14.5
A1L1T3	A1L1T3	1	1		slc32a1	1	1	1	1	2.8	2.8
Q5TZC7;A1L1T9	Q5TZC7;A1L1T9	12;12	10;10		asap2b	2	12	12	10	15.4	13.4
A1L1U1;A0A0H2UKU3;C5MQH8;A0A0H2UKJ3	A1L1U1;A0A0H2UKU3;C5MQH8;A0A0H2UKJ3	12;11;11;11	12;11;11;11		strn	4	13	12	12	20.2	19.3
A1L1U3	A1L1U3	11	11		g3bp2	1	21	11	11	33.7	24.3
A1L1V1;A0A0R4IY17;A0A0R4ILR0	A1L1V1;A0A0R4IY17	18;15;1	18;15;1		fnta	3	18	18	18	37.4	37.4
A1L1W9	A1L1W9	1	1	Monocarboxylate transporter 10	slc16a10	1	1	1	1	2.6	2.6
A1L1X0;E7F092;F1R6Y1;REV__E7F502;REV__A0A1D5NSH7;REV__A0A1D5NSI4	A1L1X0;E7F092;F1R6Y1	2;2;2;1;1;1	2;2;2;1;1;1		LOC559027;cdk13;cdk12	6	3	2	2	2.6	1.7
Q56A52;A1L1Z9;F1QTE7	Q56A52;A1L1Z9;F1QTE7	1;1;1	1;1;1		fam8a1	3	1	1	1	3.4	3.4
A1L200;Q58EB9	A1L200	5;1	5;1		eif4e2	2	5	5	5	22.9	22.9
A1L215	A1L215	1	1		zgc:158580	1	21	1	1	58.5	6.7
E9QIB1;A1L223;E9QC43;E9QD40	E9QIB1;A1L223;E9QC43	10;10;7;3	2;2;0;0		cbx5	4	11	10	2	59.6	11.1
A1L226;F1Q7G9;X1WBX8	A1L226;F1Q7G9	26;26;2	26;26;2		prss16	3	26	26	26	42.8	42.8
Q1MTF5;A1L228	Q1MTF5;A1L228	3;3	3;3		rcor1	2	4	3	3	11.8	7.4
A1L230	A1L230	5	5		aifm4	1	27	5	5	58	13.4
Q0P443;A1L240;Q4F8H5;F1QEG1;F1Q5B3	Q0P443;A1L240;Q4F8H5;F1QEG1;F1Q5B3	1;1;1;1;1	1;1;1;1;1		atp7a	5	1	1	1	9.1	9.1
F1QG78;B2GSY5;A1L244	F1QG78;B2GSY5;A1L244	4;4;4	4;4;4	Phosphatidylinositide phosphatase SAC1-A	sacm1lb;sacm1la	3	9	4	4	15.9	7.8
F1R4P9;B2GRS7;A1L252	F1R4P9;B2GRS7;A1L252	3;3;3	3;3;3	Ran-binding protein 9	ranbp9	3	3	3	3	7.9	7.9
B8JJ32;A1L257	B8JJ32;A1L257	5;5	5;5	Sideroflexin	sfxn3	2	5	5	5	21.1	21.1
A1L264;E7F437;E7FD65	A1L264;E7F437;E7FD65	3;2;2	3;2;2	Hyaluronidase	spam1;hyal4	3	3	3	3	8.2	8.2
A1L271	A1L271	3	3		gnb5a	1	8	3	3	23.4	7.9
F1QF76;A1L273	F1QF76;A1L273	1;1	1;1		tmed1b	2	1	1	1	3.5	3.5
B5MF71;B5MF72;A1L290;A0A0R4I9U3	B5MF71;B5MF72;A1L290;A0A0R4I9U3	2;2;2;1	2;2;2;1		camk1db	4	4	2	2	11.1	7.1
A1L2A2;F8W305;F1QMH0	A1L2A2;F8W305;F1QMH0	9;8;8	8;7;7		csrp1b	3	9	9	8	47.4	42.2
A1L2A5;A0A0R4IQQ8	A1L2A5;A0A0R4IQQ8	1;1	1;1		megf8	2	5	1	1	22.8	6.5
Q0P4C2;F1R6B8;F1R6B9;A1L2B6	Q0P4C2;F1R6B8;F1R6B9;A1L2B6	13;13;13;13	9;9;9;9		zgc:153154;zgc:158768	4	13	13	9	54.3	40.8
E7FDU0;A1L2C0	E7FDU0;A1L2C0	8;8	8;8		bckdhb	2	8	8	8	23.1	23.1
A1L2C1;F6NM08	A1L2C1;F6NM08	4;4	4;4		pnkd	2	4	4	4	10.8	10.8
A1L2C7;F1QGF6	A1L2C7;F1QGF6	4;4	4;4		nol4lb;nol4la	2	4	4	4	7	7
A1L2D0;F1QAR8	A1L2D0;F1QAR8	1;1	1;1		cep170aa	2	1	1	1	3.9	3.9
A1L2D9	A1L2D9	30	3		cfi	1	30	30	3	51.1	6
A1L2F6	A1L2F6	1	1	Transmembrane protein 205	tmem205	1	1	1	1	10.1	10.1
A1XF92;A6H8Q2;B8A4B8;A0A0R4IFX8	A1XF92;A6H8Q2	8;6;1;1	8;6;1;1		crtac1a	4	8	8	8	16.1	16.1
A1XQX6;A0A1D5NSX7;A1XQX7	A1XQX6	4;2;2	4;2;2		nrxn2b	3	7	4	4	4.8	2.6
X1WBL4;F1R040;F1QYQ7;A1XQX8;A8KC36	X1WBL4;F1R040;F1QYQ7;A1XQX8	9;9;9;9;1	7;7;7;7;1	Neurexin-3a	nrxn3a	5	10	9	7	9.1	6.4
A1YWY8	A1YWY8	8	1		cmya5	1	8	8	1	5.7	0.7
A2AR65;A2AR64;A0A0R4IJE2;Q5BLG1	A2AR65;A2AR64;A0A0R4IJE2;Q5BLG1	17;17;16;15	16;16;15;14		rca2.1	4	17	17	16	50.1	46.1
Q8JIU5;Q5U3H5;A2AR67	Q8JIU5;Q5U3H5;A2AR67	2;2;2	2;2;2		atp6ap1b	3	2	2	2	3.9	3.9
A2ARG7;Q08C42	A2ARG7;Q08C42	6;4	4;4		atp5ib	2	6	6	4	49.3	32.4
Q90ZZ0;Q6DC12;A2ARH1	Q90ZZ0;Q6DC12;A2ARH1	4;4;4	4;4;4		rchy1	3	4	4	4	18.2	18.2
A2ARH3	A2ARH3	3	3		lrp13	1	3	3	3	2.7	2.7
Q6DRM8;Q6PHE7;A2ATX1;A2ATX2	Q6DRM8;Q6PHE7;A2ATX1	6;6;6;1	6;6;6;1		polr1c	4	6	6	6	28.9	28.9
A2ATX5	A2ATX5	2	2		inaa	1	7	2	2	12.7	3.4
A2AV32;X1WCZ6	A2AV32	3;1	3;1		shank2	2	3	3	3	2	2
A5PLI6;A2AV34	A5PLI6;A2AV34	3;3	3;3		coq9	2	3	3	3	7.6	7.6
A2AV36;B5DDJ0	A2AV36;B5DDJ0	4;2	4;2	Protein arginine N-methyltransferase 7	prmt7	2	4	4	4	7	7
A2AWA1;Q8AW05;Q6IQA5;A2AWA0	A2AWA1;Q8AW05;Q6IQA5;A2AWA0	12;12;9;5	11;11;8;5		ddx39aa	4	39	12	11	63.5	18.7
A2AWU3;A2AWU1	A2AWU3;A2AWU1	7;7	4;4		olfm1a	2	7	7	4	15.1	7.9
A2BE49	A2BE49	14	2		ppm1f	1	14	14	2	31.4	7.5
A2BE84;E7FAL0;Q1RLR5;X1WBZ3	A2BE84;E7FAL0;Q1RLR5;X1WBZ3	2;2;2;1	2;2;2;1		bcl11ab;LOC100330974;bcl11aa;bcl11ba	4	2	2	2	2.2	2.2
A2BEG0	A2BEG0	1	1	V-type proton ATPase subunit a	atp6v0a2b	1	1	1	1	1.5	1.5
A2BEG1;F1QPW0;E9QE50;A2BH22	A2BEG1;F1QPW0;E9QE50	3;1;1;1	3;1;1;1	Oxysterol-binding protein	si:ch211-106a19.1;osbp2	4	4	3	3	6.7	4.7
Q7ZVY1;A2BEG2	Q7ZVY1;A2BEG2	3;3	3;3		trmt2a	2	3	3	3	3.9	3.9
Q5XJU5;A2BEM8	Q5XJU5;A2BEM8	2;2	2;2		ctsll	2	3	2	2	9.2	6.5
A2BEN1;Q7SY46	A2BEN1;Q7SY46	49;47	17;17		atp6v1aa	2	49	49	17	68.7	23.5
A2BEN4	A2BEN4	2	1		senp3a	1	2	2	1	4.1	2.8
A2BEN8	A2BEN8	1	1		si:ch211-137i24.10	1	1	1	1	4.2	4.2
A2BEP0;Q90ZH0	A2BEP0;Q90ZH0	4;2	4;2		mrps31	2	4	4	4	15.2	15.2
A2BEV4	A2BEV4	7	6		tagln3a	1	8	7	6	46	39
F1QGT0;A2BEV6;A8KBN1;D2CFK7;Q1LY03;F8W277;Q5U3J5;F8W2U9;Q1LY01;A8WHQ4	F1QGT0;A2BEV6;A8KBN1;D2CFK7;Q1LY03;F8W277	6;6;5;5;3;3;1;1;1;1	6;6;5;5;3;3;1;1;1;1		nexn	10	6	6	6	8.1	8.1
Q566T8;Q4QRH8;A2BF64	Q566T8;Q4QRH8;A2BF64	4;4;4	3;3;3		ctssb.2	3	4	4	3	13.6	9.1
Q08C23;A2BF93;F1QR21	Q08C23;A2BF93;F1QR21	11;11;11	11;11;11		krt1-c5	3	18	11	11	34.8	28.7
A2BFD8;Q8AV81;Q3B751	A2BFD8;Q8AV81;Q3B751	4;4;4	1;1;1		thy1	3	4	4	1	30.7	9.2
A2BFG9;A0A0B4J1A8	A2BFG9	7;2	7;2		ubash3ba	2	7	7	7	11.2	11.2
A2BFP4;A3KNL0	A2BFP4;A3KNL0	6;5	6;5		wbscr16	2	6	6	6	19.3	19.3
A2BFP5	A2BFP5	1	1	Solute carrier family 12 member 9	slc12a9	1	1	1	1	1.4	1.4
A2BFS9	A2BFS9	1	1		si:ch211-117m20.5	1	1	1	1	5.6	5.6
A2BFT0	A2BFT0	2	2		tcnl	1	2	2	2	18.3	18.3
A2BFT4;Q08CC1;Q4V9H0	A2BFT4;Q08CC1;Q4V9H0	17;16;11	17;16;11		ftr82	3	17	17	17	33.5	33.5
Q0Z946;A2BFY9;Q7ZU59;Q71PD7;A2BFY8	Q0Z946;A2BFY9;Q7ZU59;Q71PD7	4;4;4;4;1	4;4;4;4;1	Histone H2A;Histone H2A.V	h2afvb;h2afva;h2afv	5	5	4	4	56.2	56.2
A2BG14;Q502E8;A0A0R4INC7	A2BG14;Q502E8;A0A0R4INC7	13;13;11	13;13;11		gda	3	13	13	13	36	36
A2BG19	A2BG19	3	1		DKEYP-69D2.1	1	30	3	1	71.7	8.2
A2BG54;F1QKQ3	A2BG54;F1QKQ3	9;9	2;2	Beta-galactosidase	glb1	2	9	9	2	15.8	2.9
D0EY69;A2BG74;F8W4C5;E7EYS1;Q9W7R4	D0EY69;A2BG74;F8W4C5;E7EYS1;Q9W7R4	9;9;9;9;9	8;8;8;8;8	Teneurin-3	tenm3	5	9	9	8	3.1	2.8
G1FMQ0;A2BG85	G1FMQ0;A2BG85	1;1	1;1		chrne	2	1	1	1	1.7	1.7
E9QD58;A2BG87;F1REC7;A3KNK6;F1QY88	E9QD58;A2BG87	4;4;0;0;1	4;4;0;0;1		mink1	5	11	4	4	9.6	3.7
A2BGB4	A2BGB4	8	8		pafah1b2	1	8	8	8	39.5	39.5
A2BGE0;A4FVM3	A2BGE0;A4FVM3	15;8	15;8		stxbp1b	2	18	15	15	39.2	33.1
F1RBU6;F1RBU0;A2BGE5;Q5XFY2;Q6TEP2;A2BGE4	F1RBU6;F1RBU0;A2BGE5;Q5XFY2;Q6TEP2	38;38;38;37;35;13	38;38;38;37;35;13		aifm1	6	38	38	38	55.6	55.6
E9QGV3;A2BGE8	E9QGV3;A2BGE8	3;3	3;3		si:dkey-27p18.5	2	3	3	3	2.1	2.1
E7EZB4;A2BGG2;Q6PCR6	E7EZB4;A2BGG2;Q6PCR6	22;22;22	9;9;9	Zinc finger RNA-binding protein	zfr	3	22	22	9	22.1	9.1
Q08CN1;A2BGH6	Q08CN1;A2BGH6	1;1	1;1		parp8	2	1	1	1	2.3	2.3
Q7ZUP2;Q7SXP9;A2BGK0	Q7ZUP2;Q7SXP9;A2BGK0	2;2;2	2;2;2	Phosphatidate cytidylyltransferase	cds2	3	2	2	2	8.3	8.3
Q6PGV5;A2BGL0	Q6PGV5;A2BGL0	2;2	2;2		papolg	2	4	2	2	6.5	3.8
A2BGL3	A2BGL3	1	1	WSC domain-containing protein 2	wscd2	1	1	1	1	3	3
A2BGM8	A2BGM8	1	1		ube3b	1	1	1	1	0.8	0.8
A2BGN1	A2BGN1	1	1		mvk	1	6	1	1	22.5	7.8
A2BGP5;F1QRL3	A2BGP5;F1QRL3	14;11	1;1		ela3l	2	14	14	1	53.2	9.7
A2BGP8;A2BGP9	A2BGP8;A2BGP9	2;2	1;1		fam151b	2	2	2	1	12.3	7.9
A2BGQ1;Q6IQS4;Q98TR9	A2BGQ1;Q6IQS4;Q98TR9	8;8;7	8;8;7		dhfr	3	8	8	8	60.5	60.5
Q6IQD6;A2BGQ5	Q6IQD6;A2BGQ5	1;1	1;1	Adenylate kinase isoenzyme 6	ak6	2	1	1	1	7.6	7.6
A2BGQ8;Q4V8T7	A2BGQ8;Q4V8T7	25;13	25;13		si:ch211-214j8.1	2	25	25	25	36.2	36.2
F1QFR6;A2BGR0	F1QFR6;A2BGR0	12;12	6;6		erap1b	2	12	12	6	16.1	8.7
A2BGR2	A2BGR2	6	6		map7d2a	1	6	6	6	6.2	6.2
A2BGT2	A2BGT2	16	2		dao.2	1	16	16	2	49.4	7.5
A2BGU5	A2BGU5	26	2		lrpap1	1	26	26	2	67.5	5.8
A2BGU8	A2BGU8	16	14	Neuronal-specific septin-3	2020-09-03	1	16	16	14	46	41.6
A2BGU9	A2BGU9	7	7	Serine hydrolase-like protein	serhl	1	7	7	7	23.6	23.6
A2BGX6;Q508P7;F1Q5K4;Q803U1;F1QAF1	A2BGX6;Q508P7;F1Q5K4	2;2;2;2;0	0;0;0;0;0		myhc4	5	226	2	0	67.2	0
86;474687;474688;474689;474690;474691;474692;474693;474694;474695;474696;474697;474698;474699;476077;476078;476079;476080;476081;476082;476083;476084;476085;476086;476087;476088;476089;476090;476091;476092;476093;476094;476095;476096;476097;476098;476099;476100;476101;476102;476103;476104;476105;476106;476107;476108;476109;476110;476111;476112;476113;480513;480514;480515;480516;480517;480518;4805…	2488;2752;2753;2754;2755;2756;2757;2758;2759;2760;2761;2762;2763;2764;2765;2766;2767;2768;2769;2770;2771;2772;2773;2774;2775;2776;2777;2778;2779;2780;2781;2782;2783;2784;2785;2786;7426;7427;7428;7429;7430;7431;7432;7433;7434;7435;7436;7437;7438;7439;7440;10620;10621;10622;10623;10624;10625;10626;10627;10628;10629;10630;10631;10632;10633;10634;10635;10636;10637;10638;10639;10640;10641;10642;10643;…
2355;362356;362357;362358;362359;362360;362361;362362;362363;362364;362365;362366;362367;362368;362369;362370;362371;362372;362373;362374;362375;362376;362377;362378;362379;362380;362381;362382;362383;362384;362385;362386;362387;362388;362389;362390;362391;362392;362393;362394;362395;362396;362397;362398;363197;363198;363199;363200;363201;363202;363203;363204;363205;363206;363207;363208;363209;36…	2488;2753;2770;2784;7439;10673;11001;18104;18130;24728;24890;26833;30356;30396;34248;34249;35249;35281;40098;40118;53198;53321;56944;57573;57578;62220;62311;65648;66723;66742;66747;76120;76151;76159;78510;83909;99773;99812;100375;101912;116591;117035;117745;118149;118157;118182;122194;122243;125195;126596;126678;126720;126928;127925;127968;129287;129288;131903;134578;134615;149520;158234;170821;1…	7;81;92;94;95;216;366;497;646;661;686;778;789;799;854;879;984;1069;1165;1228;1237;1250;1431;1486;1599;1620;1627;1669;1675;1683;1766;1767;1784;1807
A2BHA3;Q90X19;Q9PV91	A2BHA3;Q90X19;Q9PV91	49;49;35	30;30;21		ckma	3	49	49	30	82.7	61.9
A2BHD8;F1QUU0;A3KNW3	A2BHD8;F1QUU0;A3KNW3	40;30;29	5;2;2	Beta-hexosaminidase	hexb	3	40	40	5	58.4	5.2
Q069L1;F1R175;A2BHH6	Q069L1;F1R175;A2BHH6	2;2;2	2;2;2		pcsk5a	3	2	2	2	1.7	1.7
A2BHI1;Q6IQN5;Q52WX9	A2BHI1;Q6IQN5	5;5;3	5;5;3		rac2	3	9	5	5	32	21
A2BHS0;Q6PFS1;A2BHS1	A2BHS0;Q6PFS1;A2BHS1	3;3;3	3;3;3		hspb8	3	3	3	3	15.2	15.2
A2BIA1	A2BIA1	1	1		zbtb44	1	1	1	1	3.4	3.4
Q498W8;E9QEJ0;A2BIA5	Q498W8;E9QEJ0;A2BIA5	1;1;1	1;1;1		bloc1s2	3	1	1	1	9.6	9.6
A2BIB9;A0A0R4IYL7;A2BIC1	A2BIB9;A0A0R4IYL7	26;21;4	17;16;4		ank2b	3	30	26	17	9.2	5.6
A2BIC5	A2BIC5	6	6		rbm47	1	6	6	6	11.8	11.8
A2BIC6	A2BIC6	27	27		lap3	1	27	27	27	57.8	57.8
F8W3C7;Q5XJQ6;F1R847;B8A634;A2BIC9	F8W3C7;Q5XJQ6;F1R847;B8A634;A2BIC9	1;1;1;1;1	1;1;1;1;1		zgc:101679	5	1	1	1	5.1	5.1
A2BID8	A2BID8	13	13		aplp2	1	13	13	13	23.2	23.2
A5JET4;A2BIE9;Q66IB5	A5JET4;A2BIE9;Q66IB5	6;6;5	6;6;5		qdprb1	3	6	6	6	52.9	52.9
Q6NYL5;A2BII1;Z4YIZ9	Q6NYL5;A2BII1	29;29;8	27;27;8	Alanine aminotransferase 2-like	gpt2l	3	29	29	27	62.8	62.8
A9JT15;A2BIJ3	A9JT15;A2BIJ3	1;1	1;1	BSD domain-containing protein 1	bsdc1	2	1	1	1	3.6	3.6
A2BIK1;A2BIK2	A2BIK1	5;1	5;1	Beta-galactosidase	si:dkey-224e22.2	2	5	5	5	10.1	10.1
A2BIL9	A2BIL9	1	1		tsen34	1	1	1	1	2.9	2.9
A2BIM6;A4FUL7;Q6IQF2;Q08BF0;Q6ZM07;Q1LXU3	A2BIM6;A4FUL7;Q6IQF2;Q08BF0	8;7;7;7;3;1	8;7;7;7;3;1		smap1	6	8	8	8	19.3	19.3
A2BIM7;A8KC60;F1RD17;Q5XIZ3;A0A0R4IFB3;A0A0R4I9Z1;Q5CZT2;B8JMZ8	A2BIM7;A8KC60;F1RD17;Q5XIZ3;A0A0R4IFB3;A0A0R4I9Z1;Q5CZT2	50;49;48;47;47;42;28;3	45;44;43;42;42;38;23;0		tars	8	50	50	45	68.8	63.9
A2BIN5;Q6NWI5	A2BIN5;Q6NWI5	32;31	32;31		mccc2	2	32	32	32	66.8	66.8
A2BIN6;A1A607	A2BIN6;A1A607	2;1	2;1		zgc:158640	2	2	2	2	20.1	20.1
Q58EH5;A2BIP2;B3DIC3;F1QJQ4	Q58EH5;A2BIP2;B3DIC3;F1QJQ4	2;2;1;1	2;2;1;1		camkk1a;camkk1b	4	2	2	2	5.5	5.5
A2BIQ9	A2BIQ9	1	1	Galectin	DKEY-205F6.1-001	1	7	1	1	47.8	12.3
A2BIR0	A2BIR0	12	11		si:ch211-89f7.1	1	12	12	11	35.4	33.2
A2BIR5;Q6PH42;A2BIR3;A2BIR4	A2BIR5;Q6PH42;A2BIR3;A2BIR4	1;1;1;1	1;1;1;1		ube2l3b	4	8	1	1	83.1	14
Q6AZB5;A8KBX8;A2BIR7	Q6AZB5;A8KBX8;A2BIR7	7;7;7	7;7;7		sdf2l1	3	7	7	7	47.4	47.4
A2CE51;Q6PC00	A2CE51	29;10	27;10		eef2l2	2	75	29	27	61.6	26.9
A2CE82;A9JTG7	A2CE82;A9JTG7	4;4	4;4		ubac1	2	4	4	4	7.7	7.7
A2CEA2;E9QG55	A2CEA2;E9QG55	2;2	2;2		tet3	2	2	2	2	1.5	1.5
A2CEA9;Q4V8R8	A2CEA9;Q4V8R8	12;12	12;12		bri3bp	2	12	12	12	20.5	20.5
A2CED5;Q7SXD8;A2CED6;A2CED4	A2CED5;Q7SXD8;A2CED6;A2CED4	5;5;5;3	2;2;2;1		gbgt1l4	4	5	5	2	15.8	6.1
A2CEF5;Q6NXB5;F1R0L7;A2CEF6	A2CEF5;Q6NXB5;F1R0L7;A2CEF6	7;7;7;7	7;7;7;7	Chloride intracellular channel protein	clic5b	4	9	7	7	57.6	46.1
A2CEF7;F6P5S7;Q5TYX6;B8A5T8;Q0D279;Q05AN8;E9QEM6;Q802W0;B8A5C0;E7F9B6	A2CEF7;F6P5S7;Q5TYX6;B8A5T8;Q0D279	2;2;1;1;1;0;0;0;0;1	1;1;1;1;0;0;0;0;0;0		mark3b	10	6	2	1	9.5	1.2
A2CEG7;Q6IQ85	A2CEG7;Q6IQ85	2;2	2;2	Protein YIPF;Protein YIPF6	yipf6	2	2	2	2	7	7
A2CEI3;B2BWH4	A2CEI3;B2BWH4	12;11	12;11		rabep1	2	12	12	12	13.4	13.4
Q501Y6;A2CEI4	Q501Y6;A2CEI4	3;3	3;3		nup88	2	3	3	3	5.6	5.6
A2CEJ3;Q502D9;A0A0R4ILA5	A2CEJ3	23;9;9	10;5;5	Receptor protein-tyrosine kinase	ephb2b	3	23	23	10	29.4	13.7
Q5XJ96;A2CEM4;A2CEM2;F6PA68;A2CEM3	Q5XJ96;A2CEM4	9;9;3;2;1	9;9;3;2;1		atl3	5	9	9	9	19.5	19.5
Q5PR37;A2CEN1	Q5PR37;A2CEN1	4;4	4;4		efemp2a	2	6	4	4	15.2	10.5
F1QR29;A2CEQ0	F1QR29;A2CEQ0	1;1	1;1	Calcium-binding mitochondrial carrier protein SCaMC-2-B	slc25a25b	2	1	1	1	3.8	3.8
A2CES0	A2CES0	1	1	Neuferricin	cyb5d2	1	1	1	1	5.2	5.2
A2CET2;A4FVI4	A2CET2;A4FVI4	5;4	5;4		napaa	2	6	5	5	25.8	21.4
A2CET4;F1QB48	A2CET4;F1QB48	1;1	1;1		ppfibp2b	2	1	1	1	1.2	1.2
F1RB09;A2CEW3;A0A0R4IDI3;Q58XP5;Q6JAN2;A3KNU0;A0A0R4IXY1;Q7T1S2;Q7T2W7	F1RB09;A2CEW3;A0A0R4IDI3;Q58XP5;Q6JAN2	78;78;76;76;73;18;16;11;9	69;69;67;67;65;12;10;8;7		fn1b	9	78	78	69	38.8	36.5
A2CEW4	A2CEW4	2	2		atic	1	54	2	2	83.7	4.1
Q7SYC1;A2CEX4	Q7SYC1;A2CEX4	1;1	1;1		ascc2	2	1	1	1	1.3	1.3
A2CEX6	A2CEX6	5	5		hira	1	5	5	5	5.5	5.5
A2CEY8	A2CEY8	1	1		si:dkey-251i10.3	1	1	1	1	2	2
A2CF25	A2CF25	2	2		sv2c	1	3	2	2	3.4	2.1
A2CF31	A2CF31	6	6		atxn2	1	6	6	6	6.8	6.8
A2CF32;Q6PHH2	A2CF32;Q6PHH2	4;2	4;2		glipr2	2	5	4	4	14.2	10.5
Q7T3T6;A2CF37	Q7T3T6;A2CF37	11;11	11;11		tnr	2	11	11	11	11.1	11.1
A2CF42	A2CF42	2	2		lrsam1	1	2	2	2	2.5	2.5
Q642H6;A2CF48;F1QSB0	Q642H6;A2CF48	10;10;1	7;7;0		crata	3	10	10	7	20	15.5
A2CF49;Q6DGU6;E7FGV4;F1QG33	A2CF49;Q6DGU6;E7FGV4;F1QG33	8;4;4;4	8;4;4;4	Serine/threonine-protein phosphatase 2A activator	ppp2r4	4	8	8	8	32.4	32.4
A2CF54	A2CF54	6	6		scai	1	6	6	6	12.9	12.9
Q6IQP9;A2CG10	Q6IQP9;A2CG10	9;9	6;6		ap3m2	2	9	9	6	26.3	21.5
Q7ZTH8;Q6NYM4;Q502R3;A9JTB3;A2CG95;B2GT87;A2CG94	Q7ZTH8;Q6NYM4;Q502R3;A9JTB3;A2CG95;B2GT87	30;30;30;30;30;29;13	30;30;30;30;30;29;13		acadm	7	30	30	30	67.7	67.7
A2RRT1;Q58EG1	A2RRT1	4;1	3;0		mfge8b	2	5	4	3	8.2	6.6
A2RRU8;Q6Q7X9	A2RRU8;Q6Q7X9	25;25	25;25	Kelch-like protein 31	klhl31	2	25	25	25	40.3	40.3
A2RRV1;B0V2S4	A2RRV1;B0V2S4	1;1	1;1		fxn	2	1	1	1	6.5	6.5
B8JLU1;F1QIN2;A2RRV3	B8JLU1;F1QIN2;A2RRV3	2;2;2	2;2;2	Protein PAT1 homolog 1	patl1	3	2	2	2	3.7	3.7
Q29R85;A7MCH8;F1QV06;E7F2A0;Q6NV02;B0R122;B8JKS6;A2RUW2;Q7ZTU9	Q29R85;A7MCH8;F1QV06;E7F2A0;Q6NV02;B0R122;B8JKS6;A2RUW2;Q7ZTU9	1;1;1;1;1;1;1;1;1	1;1;1;1;1;1;1;1;1	T-box transcription factor TBX2b	tbx3a;tbx2a;LOC100334188;tbx2b	9	1	1	1	3.9	3.9
A2RUX0	A2RUX0	3	3		tbl1x	1	10	3	3	23.7	6.5
F1QHX0;A2RUX2	F1QHX0;A2RUX2	5;5	5;5		lancl2	2	5	5	5	14.5	14.5
X1WGA9;F1QH65;A2RUX4	X1WGA9;F1QH65;A2RUX4	29;29;29	29;29;29		syne3	3	29	29	29	28.4	28.4
A2RUX5;F1QSJ2;D6MUD2;A0A0R4ILA4;A0A0R4IUQ1;Q5BLF1;Q5BLG2	A2RUX5;F1QSJ2;D6MUD2;A0A0R4ILA4;A0A0R4IUQ1	28;28;28;27;27;7;5	27;27;27;26;26;7;5		col11a1a	7	28	28	27	16.6	16.2
A2RUY5	A2RUY5	2	2		ubap2b	1	2	2	2	1.7	1.7
A2RUY6;B8A552;A5PLF2;A0A0R4IQV5;A5WUY4;Q8JHH9;E9QG23;A0A0R4IGG7;Q7ZTX1;Q6TEN3;Q6NYI9;F1QU95;X1WGZ9;F1R485;Q7ZU90	A2RUY6;B8A552	24;24;10;10;10;1;1;1;1;1;1;1;1;1;1	24;24;10;10;10;1;1;1;1;1;1;1;1;1;1		smarca5	15	24	24	24	23.1	23.1
A2RUY8;A0A0R4IRN7;A0A0R4IGB5;E7F5B6	A2RUY8;A0A0R4IRN7;A0A0R4IGB5;E7F5B6	3;2;2;2	3;2;2;2		LOC100002196	4	3	3	3	24.2	24.2
A2RUZ3;F1Q765;B0S553	A2RUZ3;F1Q765;B0S553	16;15;15	16;15;15		nefmb	3	20	16	16	27.7	24.9
E7F9Q1;A2RV01	E7F9Q1;A2RV01	3;3	3;3	Diphthine--ammonia ligase	dph6	2	3	3	3	6	6
B0V123;A2RV05;A0A0R4IRW7;Q7SXS6;A7MCQ4;Q6IQB9;Q568Q3	B0V123;A2RV05;A0A0R4IRW7;Q7SXS6	11;11;10;7;3;3;3	11;11;10;7;3;3;3	Condensin complex subunit 1	ncapd2	7	11	11	11	9.2	9.2
Q7ZVZ3;A2RV11;F1QGN0	Q7ZVZ3;A2RV11;F1QGN0	2;2;2	2;2;2		fnbp4	3	2	2	2	2.9	2.9
A2RV19;A0A0G2KE06	A2RV19	10;1	10;1		zgc:158619	2	10	10	10	22.4	22.4
F1Q9Q1;A2RV23	F1Q9Q1;A2RV23	3;3	3;3		sv2ba	2	3	3	3	6	6
F1QW05;A2RV27	F1QW05;A2RV27	4;4	4;4		coq7	2	4	4	4	35	35
F1QEN2;A2RV28;A1L263;B8A4W8	F1QEN2;A2RV28	9;9;3;3	5;5;1;1		pank1b	4	9	9	5	20.2	11.5
A2RV32;A5PMC4	A2RV32;A5PMC4	14;14	14;14		lman2	2	14	14	14	36.8	36.8
A2RV43;F1QKB7;F1R1H1	A2RV43;F1QKB7;F1R1H1	1;1;1	1;1;1	Sodium/nucleoside cotransporter	slc28a1	3	1	1	1	1.4	1.4
A8KBU6;A2RV44	A8KBU6;A2RV44	34;34	32;32		zgc:158846	2	44	34	32	63.2	53.7
A2RV49;F8W4R2	A2RV49	3;1	2;1		ubr1	2	3	3	2	3.9	1.8
A5PMX0;A4JYI2;A2RV50	A5PMX0;A4JYI2;A2RV50	3;3;3	3;3;3		vcam1	3	3	3	3	3.8	3.8
A8WHZ5;A2SZ57;A8WHZ4;B0F0D0	A8WHZ5;A2SZ57;A8WHZ4;B0F0D0	2;2;2;2	1;1;1;1		cacnb4a	4	6	2	1	13.4	3.1
F1RDN3;F1Q4V9;F1R1Y8;Q90415;A2T929;Q90416;A0A0R4IUQ2;Q6DHP9;Q8QG79;A5PN49;E9QHW7	F1RDN3;F1Q4V9;F1R1Y8;Q90415;A2T929;Q90416;A0A0R4IUQ2;Q6DHP9	3;3;3;3;3;3;3;3;2;0;1	3;3;3;3;3;3;3;3;2;0;1	Retinoic acid receptor RXR-alpha-B;Retinoic acid receptor RXR-alpha-A;Retinoic acid receptor RXR-gamma-A;Retinoic acid receptor RXR-gamma-B	rxrab;rxraa;rxrga;rxrgb	11	7	3	3	16.1	6.1
A2THY5	A2THY5	3	3		mtx1a	1	3	3	3	9.1	9.1
A2VCX7;Q1JPX3;B2GSR6	A2VCX7;Q1JPX3;B2GSR6	22;21;20	22;21;20	Phenylalanine--tRNA ligase alpha subunit	farsa	3	22	22	22	47.9	47.9
F6P346;A2VCZ7;E9QDH5	F6P346;A2VCZ7;E9QDH5	2;2;1	2;2;1	E3 ubiquitin-protein ligase	wwp2	3	2	2	2	3.2	3.2
Q90434;Q6NW84;A2VD21;P79746;P56224;P79745;Q90482	Q90434;Q6NW84;A2VD21;P79746;P56224;P79745;Q90482	2;2;2;2;2;2;1	2;2;2;2;2;2;1	POU domain protein;POU domain, class 3, transcription factor 2;POU domain, class 3, transcription factor 3-A;POU domain, class 3, transcription factor 3-B;POU domain, class 3, transcription factor 1	pou3f2a;pou3f2;pou3f3a;pou3f3b;pou3f1	7	2	2	2	14.2	14.2
A2VD23;A5WW59;A5WW58;A5WW60	A2VD23	10;4;4;3	3;0;0;0	Protein starmaker	stm	4	10	10	3	30.8	11.3
E7F8C0;F6P5X4;A2VD24;Q6PCR2	E7F8C0;F6P5X4;A2VD24;Q6PCR2	18;18;18;16	18;18;18;16		ipo9	4	18	18	18	18.4	18.4
Q1LXX7;Q1JQ47;A2VD30;Q4V8R5;Q1LXX6	Q1LXX7;Q1JQ47;A2VD30;Q4V8R5;Q1LXX6	1;1;1;1;1	1;1;1;1;1		si:ch211-160d20.3	5	1	1	1	5.3	5.3
A2VD36;Q5PNQ1	A2VD36;Q5PNQ1	1;1	1;1		si:ch211-201h21.5	2	12	1	1	47.4	4.3
Q6AZC2;A2VD37;Q1JPZ1	Q6AZC2;A2VD37;Q1JPZ1	8;8;5	8;8;5		LOC562139;zgc:136461	3	11	8	8	53.7	45.2
A3FKT8	A3FKT8	5	2	Protein S100	icn2	1	5	5	2	46.4	21.6
A3KDM3	A3KDM3	24	24		ctr9	1	24	24	24	23.6	23.6
A3KGT9	A3KGT9	1	1	Glycerol-3-phosphate acyltransferase 3-like	agpat9l	1	1	1	1	2.9	2.9
A3KGZ6	A3KGZ6	1	1	Serine/threonine-protein phosphatase	ppp3cca	1	21	1	1	44.3	3
F5HN07;A3KH13	F5HN07;A3KH13	6;6	6;6	Protein S100	s100a1	2	6	6	6	44.8	44.8
A3KMH5;F1QYX8;Q561T0	A3KMH5;F1QYX8;Q561T0	49;49;28	18;18;2		hadhab	3	49	49	18	63.7	26.7
A3KMS4;Q3T7A8	A3KMS4	1;0	1;0		vtg7	2	109	1	1	64.2	1
A6H8R4;F1Q9Z9;Q1ED24;A3KMS5;Q4V8T5	A6H8R4;F1Q9Z9;Q1ED24;A3KMS5;Q4V8T5	3;3;3;3;2	3;3;3;3;2		zgc:165423;LOC561562	5	3	3	3	10.2	10.2
A3KMS9	A3KMS9	13	8		prkacaa	1	22	13	8	54	24.7
A3KMT0	A3KMT0	8	4		zgc:158803	1	8	8	4	23.7	13.9
A3KNA8;F1QV64;F1QDR0	A3KNA8;F1QV64;F1QDR0	4;4;3	4;4;3		ubap2a	3	4	4	4	3.7	3.7
A3KNF9;F1QBC6;E7F869;Q08BE0	A3KNF9;F1QBC6;E7F869	4;4;4;1	3;3;3;1		rap1gap2a	4	4	4	3	10.4	8.5
A3KNG1;Q08CL5	A3KNG1;Q08CL5	1;1	1;1		zgc:161973	2	1	1	1	3.1	3.1
Q1LUC6;A3KNG7	Q1LUC6;A3KNG7	1;1	1;1		tinagl1	2	1	1	1	2.8	2.8
A3KNH4;Q1L618;F8W5U8	A3KNH4;Q1L618	20;19;4	19;18;4		plod3	3	20	20	19	26.8	25.6
Q561Q4;A3KNI4;A8WFY2;F1QAF8	Q561Q4;A3KNI4;A8WFY2;F1QAF8	3;3;3;3	3;3;3;3		lrrc47	4	3	3	3	5.8	5.8
A3KNK8;B8A5G9;A7E2G9	A3KNK8;B8A5G9;A7E2G9	15;15;11	15;15;11	tRNA (guanine(37)-N(1))-methyltransferase;tRNA (guanine(37)-N1)-methyltransferase	trmt5	3	15	15	15	46.5	46.5
A3KNL2;A7UN70;A2BIL5	A3KNL2;A7UN70;A2BIL5	4;4;3	4;4;3		f11r.2	3	4	4	4	19.7	19.7
A3KNL5	A3KNL5	6	6	ATPase inhibitor A, mitochondrial	atpif1	1	6	6	6	41	41
E9QBE4;A3KNM9;F1QC87;E9QC21	E9QBE4;A3KNM9;F1QC87;E9QC21	3;3;3;2	3;3;3;2		thtpa	4	3	3	3	22.1	22.1
A3KNN1;A2BGN0	A3KNN1;A2BGN0	5;4	5;4		mmab	2	5	5	5	28.3	28.3
F1QHE5;A3KNN5	F1QHE5;A3KNN5	11;11	11;11		psmd14	2	11	11	11	40	40
A3KNN6	A3KNN6	1	1		dph7	1	1	1	1	3.2	3.2
A3KNR2;Q1LX26	A3KNR2;Q1LX26	2;1	2;1		si:dkey-238c7.16	2	2	2	2	12.7	12.7
A3KNR6;B0S6N8	A3KNR6	5;5	1;1		crygm2d20	2	26	5	1	86.1	16.8
A3KNS6;F1RB48;Q4V8W2	A3KNS6;F1RB48;Q4V8W2	5;5;3	5;5;3		mrpl44	3	5	5	5	25.6	25.6
Q9W7B2;E7F336;A3KNT2;Q567Z8;A7E2H6;Q6DEL6;F1QQQ8;Q1LUU4	Q9W7B2;E7F336;A3KNT2;Q567Z8;A7E2H6;Q6DEL6;F1QQQ8;Q1LUU4	1;1;1;1;1;1;1;1	1;1;1;1;1;1;1;1		daxx	8	1	1	1	4.5	4.5
A3KNT4;F1QJC8;Q567C2	A3KNT4;F1QJC8;Q567C2	5;4;4	5;4;4		tbccl;tbcc	3	5	5	5	18.7	18.7
A3KNU5;F1QAS0	A3KNU5;F1QAS0	1;1	1;1		mtdhb	2	1	1	1	2.7	2.7
Q5RH08;F1RC83;A3KNZ0	Q5RH08;F1RC83;A3KNZ0	1;1;1	1;1;1		dcp1b	3	1	1	1	2.8	2.8
Q0P3Y0;F1QLT3;A3KP08	Q0P3Y0;F1QLT3;A3KP08	8;8;8	8;8;8		fgfbp2b	3	8	8	8	30.6	30.6
A3KP20;Q1JQ11;I3IS22;Q08CS5;F1QMU6;F1QCX0;F1QWM1;Q504E1;Q6P961;A8DZ63;Q6ZM84	A3KP20;Q1JQ11;I3IS22;Q08CS5;F1QMU6;F1QCX0;F1QWM1	13;12;8;8;8;8;8;3;2;2;2	13;12;8;8;8;8;8;3;2;2;2		rgs9a	11	13	13	13	29.7	29.7
Q7SXT3;Q32PT8;A7MBR0;A3KP23;Q08CQ2;Q5BJI4;Q6NWC7;Q1RM37;F1QDJ9	Q7SXT3;Q32PT8;A7MBR0;A3KP23;Q08CQ2;Q5BJI4;Q6NWC7;Q1RM37;F1QDJ9	12;12;12;12;12;12;12;10;7	12;12;12;12;12;12;12;10;7	Signal recognition particle subunit SRP72	srp72	9	12	12	12	21.9	21.9
B8JKQ0;A3KP37	B8JKQ0;A3KP37	2;2	2;2	NADH dehydrogenase [ubiquinone] 1 alpha subcomplex assembly factor 5	ndufaf5	2	2	2	2	8.4	8.4
A3KP44	A3KP44	2	2		prdx4	1	17	2	2	50	8.5
A3KP51;B0UYI3	A3KP51;B0UYI3	3;3	3;3		mrpl37	2	3	3	3	8.5	8.5
E9QGB2;A3KP55	E9QGB2;A3KP55	2;2	2;2		atpaf2	2	2	2	2	19.7	19.7
A3KP58	A3KP58	1	1		2020-03-05	1	1	1	1	3.2	3.2
A3KP65	A3KP65	1	1		mlycd	1	1	1	1	3	3
A3KP74	A3KP74	3	3	Succinate dehydrogenase assembly factor 2, mitochondrial	sdhaf2	1	3	3	3	12.7	12.7
A3KP76;B0BLX4	A3KP76;B0BLX4	5;4	5;4		zgc:175088	2	5	5	5	29.7	29.7
A3KP84;F1R9B4	A3KP84;F1R9B4	4;4	4;4		bdh1	2	4	4	4	10.9	10.9
A3KP93;A0A0G2KMN6	A3KP93;A0A0G2KMN6	3;2	3;2		hint2	2	3	3	3	29.8	29.8
F1QH23;A3KP95;F1QMS0;E9QGU9;E9QJ61;E9QFT0;E9QCA2	F1QH23;A3KP95;F1QMS0;E9QGU9;E9QJ61	7;7;7;5;5;3;3	7;7;7;5;5;3;3		thumpd3	7	7	7	7	12.8	12.8
A3KPA7;B7TWP4	A3KPA7;B7TWP4	3;2	3;2	Acylphosphatase	acyp1	2	3	3	3	38.4	38.4
A8KBB1;A8KBB0;A3KPG5	A8KBB1;A8KBB0;A3KPG5	4;4;4	1;1;1		crp3	3	8	4	1	34.1	3.6
A3KPI6	A3KPI6	9	9		si:ch211-288g17.3	1	9	9	9	18.8	18.8
Q90Y61;C7U119;B3DJH4;A3KPJ4;A0A0R4IIZ4	Q90Y61;C7U119;B3DJH4;A3KPJ4;A0A0R4IIZ4	2;2;2;2;1	2;2;2;2;1		ptprn2	5	2	2	2	19.8	19.8
K4IKE9;A3KPK0	K4IKE9;A3KPK0	2;2	2;2	Protein argonaute-3	ago3b;ago3	2	32	2	2	40.3	3
A3KPK8	A3KPK8	1	1		CH211-184B9.6-001	1	6	1	1	35.8	8.8
A3KPM6;U3N5X6;E7FDL9	A3KPM6;U3N5X6;E7FDL9	2;1;1	1;0;0		grm3;grm2a	3	2	2	1	2.7	1.8
A3KPN0;A5PN31	A3KPN0;A5PN31	5;4	3;3		CH211-233H19.8-001;si:dkey-95h12.1	2	14	5	3	33.5	7.9
A3KPN2	A3KPN2	17	2		CH211-232P17.2-001	1	17	17	2	45	5.6
A3KPN4	A3KPN4	1	1		ptx3a	1	16	1	1	41.4	2
Q7T2A6;A3KPP9	Q7T2A6;A3KPP9	3;3	3;3		exoc1	2	3	3	3	2.6	2.6
Q68EL4;A3KPQ4	Q68EL4;A3KPQ4	2;2	2;2		zgc:101016	2	2	2	2	13.5	13.5
A3KPQ6;Q6DGB0	A3KPQ6;Q6DGB0	4;2	3;2		abhd17b	2	4	4	3	17.7	14.9
G0ZDN6;A3KPQ7;REV__Q566V3;REV__B2GPY7;REV__F1R7U4	G0ZDN6;A3KPQ7	9;9;1;1;1	9;9;1;1;1	Transmembrane protein 2	tmem2	5	9	9	9	8.1	8.1
Q6PFK6;Q6DRC9;A3KPR1;B5DDC5	Q6PFK6;Q6DRC9;A3KPR1;B5DDC5	2;2;2;2	2;2;2;2		wdr36	4	2	2	2	2	2
Q568D0;A3KPR3;B5DDP0	Q568D0;A3KPR3;B5DDP0	4;4;4	4;4;4		histh1l	3	5	4	4	19.4	14.9
A4VAK6;A3KPR4;X1WGM1;Q0D294;Q0D272;A4QN89;A0A140LGV2	A4VAK6;A3KPR4;X1WGM1;Q0D294;Q0D272;A4QN89	20;20;20;18;16;16;4	20;20;20;18;16;16;4	Histone H4	hist1h4l;si:dkey-108k21.23;si:dkey-108k21.12;zgc:153409;zgc:154164;zgc:163040	7	20	20	20	71.8	71.8
A4JYE4;A4JYE6;A3KPS4;A3KPS3;F1QG92	A4JYE4;A4JYE6;A3KPS4;A3KPS3;F1QG92	1;1;1;1;1	1;1;1;1;1		sema6dl	5	1	1	1	1.4	1.4
A3KPT4;F1R161;F1QBH5;Q6NYW6;Q6DHH2;I3IT98;I3IS24	A3KPT4;F1R161;F1QBH5;Q6NYW6	15;10;10;10;6;2;1	15;10;10;10;6;2;1	CLIP-associating protein 2	clasp2	7	18	15	15	15.4	13.7
A3KPV0	A3KPV0	1	1		si:dkey-20i20.11	1	1	1	1	5.1	5.1
A3KPW8	A3KPW8	6	6		hpcal4	1	16	6	6	77	37.2
A3KPW9;F1QBF2;Q0P460	A3KPW9;F1QBF2;Q0P460	3;3;2	3;3;2	Large proline-rich protein BAG6	Bag6;bag6l;zgc:153389	3	5	3	3	3.4	2.8
A8KBU4;A3KPX0	A8KBU4;A3KPX0	2;2	2;2		si:ch211-215a10.4	2	2	2	2	4.5	4.5
A3KPX2;Q6NV15;A7MCH9;A3KPX1	A3KPX2;Q6NV15	10;9;3;2	10;9;3;2		abcf1	4	10	10	10	15.3	15.3
A3KPX4;Q7ZUK4;Q8JHG9	A3KPX4;Q7ZUK4;Q8JHG9	5;5;3	5;5;3		ppp1r10	3	5	5	5	4.7	4.7
A3KPY7;A0A0R4IMM6;A0A0R4ITW0	A3KPY7;A0A0R4IMM6;A0A0R4ITW0	2;1;1	2;1;1		si:dkey-57c15.4	3	2	2	2	5.4	5.4
Q7T1M5;Q6DGU8;A3KPZ7;Q9PUB8	Q7T1M5;Q6DGU8;A3KPZ7;Q9PUB8	2;2;2;2	2;2;2;2	Zinc transporter Slc39a7	slc39a7	4	2	2	2	2.3	2.3
A3KQ01;Q568K2	A3KQ01;Q568K2	3;3	3;3	Protein phosphatase 1 regulatory subunit 11	ppp1r11	2	3	3	3	19.7	19.7
A3KQ78;A3KQ75;A0A0R4ICH5;A3KQ74;A7E2J9	A3KQ78;A3KQ75;A0A0R4ICH5;A3KQ74;A7E2J9	1;1;1;1;1	1;1;1;1;1		si:dkeyp-46h3.3;si:dkeyp-46h3.6;si:dkeyp-46h3.8	5	4	1	1	29.1	5.6
A3KQ79;A8WG68	A3KQ79;A8WG68	5;3	2;1		si:dkeyp-46h3.2	2	5	5	2	34.6	11.1
A9CLW5;A3KQ85;Q7SYL1	A9CLW5;A3KQ85;Q7SYL1	3;3;3	3;3;3	ADP-ribosylation factor-like protein 2-binding protein	arl2bp	3	3	3	3	27.3	27.3
A3KQ92;Q1LX36	A3KQ92;Q1LX36	1;1	1;1		syt1b	2	10	1	1	20.1	2.3
A3KQA8;Q6IV56	A3KQA8;Q6IV56	1;1	1;1	RING finger protein 141	rnf141	2	1	1	1	6.3	6.3
A3KQC5;F1Q973;A7E2I2;B8JLA1	A3KQC5;F1Q973	3;3;1;1	3;3;1;1		acap2	4	3	3	3	6.4	6.4
A3KQE0	A3KQE0	7	7		si:dkey-29p10.4	1	7	7	7	8.6	8.6
A3KQF0;Q6NYU7	A3KQF0;Q6NYU7	4;4	4;4	Uracil phosphoribosyltransferase homolog	uprt	2	4	4	4	15.1	15.1
Q4V9N2;A3KQI1;Q6PGW6	Q4V9N2;A3KQI1;Q6PGW6	5;5;5	3;3;3		gtpbp1l	3	5	5	3	8.3	4.7
A3KQJ0;F1QDC4	A3KQJ0;F1QDC4	2;2	2;2		adam28	2	2	2	2	3	3
A3KQL1;Q4KME0;F1QK56;A5WVR0	A3KQL1;Q4KME0;F1QK56	17;14;14;1	17;14;14;1		necab2	4	17	17	17	32	32
A3KQQ9	A3KQQ9	5	5	Secretogranin-3	scg3	1	5	5	5	13.8	13.8
A3KQR0;Q6IQN8;Q7ZYX3	A3KQR0;Q6IQN8;Q7ZYX3	30;30;27	30;30;27		acadl	3	30	30	30	54.5	54.5
A3KQR5;B0JZB8;B3DH57;A7YYA1;A3KQB7;A3KQR6;B3DH61;A8HAI7;Q0P4F4;E7EZV4;A3KQB8;A7YYK0;H0WEG1;A0A0N4SUF7;A7MBZ3;A8HAI9;F1QJD7;A0A0R4IW53;F1RB06;A7YY08;A7YY09;Q1LVX1;A7E2J3;F1R862;A8WFV0;H0WF65;Q1LVW4;A8WG29;E9QCA5;A9JRE4;A7E2K6;F1R863;F1QL37;H0WEG6;F1QIR8;H0WEB6;F1R1S7	A3KQR5;B0JZB8;B3DH57;A7YYA1;A3KQB7;A3KQR6;B3DH61;A8HAI7;Q0P4F4;E7EZV4;A3KQB8;A7YYK0	3;3;3;3;2;2;2;2;2;2;2;2;1;1;1;1;1;1;1;1;1;1;1;1;1;1;1;1;1;1;1;1;1;1;1;1;1	2;2;2;2;1;1;1;1;1;1;1;1;0;0;0;0;0;0;0;0;0;0;0;0;0;0;0;0;0;0;0;0;0;0;0;0;0		zgc:171781;si:dkey-240e12.6;si:ch73-189n23.1;si:ch211-12h2.6;zgc:152936;si:ch211-226h8.14;zgc:174228	37	3	3	2	12.8	12.8
A3KQS4	A3KQS4	2	2	Protein FAM63A	fam63a	1	2	2	2	3.5	3.5
A3KQV2	A3KQV2	6	6	BRO1 domain-containing protein BROX	brox	1	6	6	6	13.1	13.1
A3KQW5;Q8JGS9;A0A0R4IIP6;A0A0R4IP85;E9QHH6	A3KQW5;Q8JGS9;A0A0R4IIP6	16;16;13;6;5	16;16;13;6;5	40S ribosomal protein S18	rps18	5	16	16	16	61.2	61.2
A3KQW7;B2GSS9;Q503I8	A3KQW7;B2GSS9;Q503I8	8;7;7	8;7;7	Peptide-N(4)-(N-acetyl-beta-glucosaminyl)asparagine amidase	ngly1	3	8	8	8	13.7	13.7
A3KQX1	A3KQX1	30	1		cndp2	1	30	30	1	70.5	1.5
A3QJU3	A3QJU3	2	2	AarF domain-containing protein kinase 4	adck4	1	2	2	2	4.8	4.8
A3QJW5;Q6PEI7;B7ZVK1;A9JT21;Q6DBZ3	A3QJW5;Q6PEI7	25;25;11;11;10	25;25;11;11;10	CTP synthase;CTP synthase 1	ctps1a;ctps1	5	25	25	25	42.9	42.9
A3QK39;Q5XFY4	A3QK39;Q5XFY4	5;5	5;5	B-cell CLL/lymphoma 7 protein family member A	bcl7a	2	5	5	5	23.8	23.8
A3QK40;F1QWG8;A8B6H7	A3QK40;F1QWG8;A8B6H7	2;2;2	2;2;2		ncor1	3	2	2	2	0.9	0.9
A4FUK2	A4FUK2	2	2		si:dkey-51e6.1	1	9	2	2	80	26.1
Q9DDD9;A4FUK8;F8W4K2;E9QE94;A0A0G2L8J7;F1QPH3;F1R406;F1QPW7;A0A0R4ILP2;E7EXG0	Q9DDD9;A4FUK8;F8W4K2;E9QE94;A0A0G2L8J7;F1QPH3;F1R406;F1QPW7;A0A0R4ILP2;E7EXG0	2;2;1;1;1;1;1;1;1;1	1;1;0;0;0;0;0;0;0;0		gabrb2;gabrb3;si:dkey-20i10.4	10	2	2	1	3.3	1.5
Q8JHC9;F1QPL4;F1QZK5;A4FUL1;Q504J5	Q8JHC9;F1QPL4;F1QZK5;A4FUL1;Q504J5	5;5;5;5;5	5;5;5;5;5		f7i;prozb	5	5	5	5	11.1	11.1
A4FUL3;E9QBL1;Q642J6;Q0IIQ0;A2VCY6;Q32Q48	A4FUL3;E9QBL1;Q642J6;Q0IIQ0;A2VCY6;Q32Q48	3;2;2;2;2;2	3;2;2;2;2;2		rbx1	6	3	3	3	31.5	31.5
A4FUL9;B0UXJ4	A4FUL9;B0UXJ4	12;7	12;7		zgc:136564	2	12	12	12	33	33
A4FUM1;F1QVB3;F1QKY9	A4FUM1;F1QVB3	3;3;0	3;3;0	Septin-8-B	sept8b	3	12	3	3	24.6	10.2
A4FUM7;A0A0R4IB13;A0A0R4IBS9;A0A0R4ICV2;Q5FY48;A0A0R4IMR2	A4FUM7;A0A0R4IB13;A0A0R4IBS9;A0A0R4ICV2;Q5FY48	18;17;15;15;14;3	18;17;15;15;14;3	X-ray repair cross-complementing protein 5	xrcc5	6	18	18	18	33.4	33.4
A4FUM8;Q8QHA6	A4FUM8;Q8QHA6	33;32	8;8		atp6v1b2	2	33	33	8	70.3	21
A4FUN4	A4FUN4	29	3		anpepb	1	29	29	3	32.8	4.5
A4FUN5	A4FUN5	6	6		rab43	1	6	6	6	21.8	21.8
A4FUP1;F6P849	A4FUP1;F6P849	22;21	22;21	Histidine ammonia-lyase	hal	2	22	22	22	41	41
A4FVG5;Q5RI60;Q1ED31	A4FVG5;Q5RI60;Q1ED31	4;4;3	4;4;3		si:ch211-240l19.5	3	4	4	4	42.5	42.5
Q9DGR7;F1RDF6;A4FVH5;D6RRB5;B1NA68;Q568X2;Q1JPX6;E7F090;B3DHI6;A4UU31	Q9DGR7;F1RDF6;A4FVH5;D6RRB5;B1NA68;Q568X2;Q1JPX6;E7F090	7;7;7;7;7;6;6;5;3;3	7;7;7;7;7;6;6;5;3;3		map2k4a	10	7	7	7	32.4	32.4
F1Q6W2;A4FVI2;B1H1I3;F8W2U4;F8W2A1	F1Q6W2;A4FVI2;B1H1I3;F8W2U4;F8W2A1	5;5;5;5;4	4;4;4;4;3		dlgap4a	5	5	5	4	16.4	10.9
A4FVI7;Q7SXE2	A4FVI7	5;2	5;2		lsm7	2	5	5	5	33	33
A8BBB9;Q5RI46;Q568A7;A4FVI9;Q15JE8;B0S5X0	A8BBB9;Q5RI46;Q568A7;A4FVI9;Q15JE8;B0S5X0	11;11;11;11;11;11	11;11;11;11;11;11		epyc	6	11	11	11	39.4	39.4
A4FVK4;B2BWH5	A4FVK4	12;4	10;2		rab8a	2	15	12	10	54.6	35.7
Q1LVP7;A4FVK9	Q1LVP7;A4FVK9	2;2	2;2		mrps18c	2	2	2	2	12.5	12.5
A4IFW7;G8XPI0;H9GYT6;A0A0G2KN75	A4IFW7;G8XPI0;H9GYT6	5;4;3;2	5;4;3;2	Arginyl-tRNA--protein transferase 1	ate1	4	5	5	5	14.3	14.3
F1QIR2;A4IFY5;Q08BK4;F1RBD5	F1QIR2;A4IFY5;Q08BK4;F1RBD5	5;5;5;5	5;5;5;5		zgc:161969	4	5	5	5	8.4	8.4
A4IFY6;Q08C63	A4IFY6;Q08C63	4;4	4;4		si:dkey-172m14.1	2	4	4	4	8.5	8.5
A4IFZ8;Q1LY88	A4IFZ8;Q1LY88	3;3	3;3		stim1a	2	3	3	3	7	7
B0S5N0;A4IG09;Q29RA4;Q08BS9	B0S5N0;A4IG09;Q29RA4;Q08BS9	13;13;12;12	13;13;12;12		ftr83;LOC563858	4	13	13	13	36.9	36.9
A4IG19;Q6PUS4;F1R5X0;Q7SXV3	A4IG19;Q6PUS4;F1R5X0;Q7SXV3	51;50;49;26	48;47;46;25	Alpha-1,4 glucan phosphorylase	pygb	4	66	51	48	71.9	55.8
B3DKN0;F1QTX0;Q6NY27;Q08BE7;Q1RLY1;A4IG21;A7MBR3	B3DKN0;F1QTX0;Q6NY27;Q08BE7;Q1RLY1;A4IG21;A7MBR3	15;15;15;15;15;15;15	15;15;15;15;15;15;15		pdzk1	7	15	15	15	39.7	39.7
K0A5Q0;E9QGA3;A4IG32;F1QD29	K0A5Q0;E9QGA3;A4IG32;F1QD29	14;14;14;7	14;14;14;7	Calcium uptake protein 1, mitochondrial	micu1	4	14	14	14	33.8	33.8
A4IG34	A4IG34	2	2		zgc:162150	1	2	2	2	6.3	6.3
A4IG37;F1QG13	A4IG37;F1QG13	2;2	2;2		entpd3	2	15	2	2	38	5
A4IG44;A0A0G2L2S4;X1WDT9;E7F5A6	A4IG44;A0A0G2L2S4;X1WDT9;E7F5A6	2;1;1;1	1;0;0;0		MGC162200;bicd2	4	2	2	1	2.1	1.1
A4IG47	A4IG47	8	8		dnajc10	1	8	8	8	11.1	11.1
A4IG53;Q7SZX0	A4IG53;Q7SZX0	6;5	6;5		comtb	2	6	6	6	32.2	32.2
A4IG57;B8A6I3;B8A6I4	A4IG57;B8A6I3;B8A6I4	2;2;2	2;2;2		fam160b1	3	2	2	2	3.6	3.6
A9JT60;B8A5H7;A4IG62	A9JT60;B8A5H7;A4IG62	7;7;7	7;7;7	ATP-dependent RNA helicase SUPV3L1, mitochondrial	supv3l1	3	7	7	7	11	11
F1QE13;A4IG64	F1QE13;A4IG64	7;7	7;7		exoc8	2	7	7	7	9.1	9.1
A4IG65;Q568G6	A4IG65	5;0	5;0		klc2	2	9	5	5	15.7	9.9
F1RBZ0;A4IG66	F1RBZ0;A4IG66	4;4	4;4	Transmembrane protein 201	tmem201	2	4	4	4	5.4	5.4
A4IG67;I3IT16	A4IG67;I3IT16	1;1	1;1	Ubiquitin carboxyl-terminal hydrolase	usp8	2	1	1	1	1.9	1.9
A4IG70;B8A5E3;B8A5E2;A9JRF1	A4IG70;B8A5E3;B8A5E2;A9JRF1	1;1;1;1	1;1;1;1		rufy2	4	1	1	1	1.5	1.5
A4IG77	A4IG77	3	3		slc22a7a	1	3	3	3	4.5	4.5
Q1LX67;A4IG82	Q1LX67;A4IG82	2;2	2;2		rspry1	2	2	2	2	5.2	5.2
Q1LXQ4;A8E4Z8;A4IG84	Q1LXQ4;A8E4Z8;A4IG84	6;6;6	6;6;6		si:ch211-154o6.6	3	6	6	6	24.3	24.3
A4IG87;A0A1L1QZT0;Q4V982;F1QW73;Q6IQW9	A4IG87	17;1;1;1;1	1;1;1;1;1		serpina10a	5	17	17	1	31.7	1.8
Q5CZR4;A4IGA8;F1QWP7	Q5CZR4;A4IGA8;F1QWP7	14;14;14	14;14;14		nop2	3	14	14	14	18.1	18.1
Q1ECX5;F1RAX4;A4IGB6;Q6DGZ6	Q1ECX5;F1RAX4;A4IGB6	6;6;6;2	6;6;6;2		stra6	4	6	6	6	13.3	13.3
Q6NWE2;Q08CQ1;A4IGC0;Q32PU0;F1QW60;F1QQN9;A7MBR1;Q1JPX7;Q7SXV6;F1QNN4	Q6NWE2;Q08CQ1;A4IGC0;Q32PU0;F1QW60;F1QQN9;A7MBR1;Q1JPX7;Q7SXV6;F1QNN4	17;17;17;17;17;16;16;16;11;14	17;17;17;17;17;16;16;16;11;14		2020-09-02	10	26	17	17	43.5	35.3
Q6P0R7;A4IGC1;Q503N7;Q4V8T3;Q6DHD4;Q1JPX2;Q08CP9	Q6P0R7;A4IGC1;Q503N7;Q4V8T3;Q6DHD4;Q1JPX2;Q08CP9	5;5;5;5;5;5;5	5;5;5;5;5;5;5		nptna	7	5	5	5	15.9	15.9
A4IGC2	A4IGC2	2	2		gsnb	1	36	2	2	45.2	2.3
A4IGC8	A4IGC8	24	24		aldh18a1	1	24	24	24	37.7	37.7
A4IGF3	A4IGF3	5	5	Mitochondrial inner membrane protease ATP23 homolog	zgc:162885	1	5	5	5	17.3	17.3
A4IGF6;B0UYR8;A7E2G2;F6NIT0;B0UYR9	A4IGF6;B0UYR8;A7E2G2;F6NIT0;B0UYR9	3;2;2;2;2	3;2;2;2;2		zgc:171226	5	5	3	3	10.3	6.8
A4IGG9;F1QW75;Q7SXR2	A4IGG9;F1QW75;Q7SXR2	2;2;1	2;2;1		dnajb12b;dnajb12a	3	2	2	2	12.6	12.6
E7EZ59;A4IGH4	E7EZ59;A4IGH4	10;10	10;10	tRNA (guanine-N(7)-)-methyltransferase non-catalytic subunit wdr4	FP017279.3;wdr4	2	10	10	10	27.8	27.8
A4JYD2;B3DJN8;Q98SW4;F1R2D2;E7FDW5;F1QNA1;Q90Z71	A4JYD2;B3DJN8;Q98SW4;F1R2D2;E7FDW5;F1QNA1	13;13;13;9;9;9;4	10;10;10;8;8;8;3		robo1	7	13	13	10	14.1	11.1
A4JYD3;Q90Z69;A8DZ85;Q98SW3;F1QFK4;Q1LY64;X1WGX1;Q6P024;F1QLC6;X1WD26;F1QDQ7	A4JYD3;Q90Z69;A8DZ85;Q98SW3;F1QFK4	3;3;3;3;3;0;0;0;0;0;0	3;3;3;3;3;0;0;0;0;0;0		robo3	11	7	3	3	7.1	3.3
A4JYD4;Q8UVD6;F1QGR0	A4JYD4;Q8UVD6;F1QGR0	1;1;1	1;1;1		boc	3	1	1	1	1	1
A4JYD7;B7ZUW2;Q90Y50	A4JYD7;B7ZUW2;Q90Y50	12;12;12	12;12;12	Coxsackievirus and adenovirus receptor homolog	cxadr	3	12	12	12	31.6	31.6
Q1RM48;F1QZF9;A4JYF7;E7F9I8;B7ZV58;E7FH58;Q2WF53;Q503N3	Q1RM48;F1QZF9;A4JYF7;E7F9I8;B7ZV58;E7FH58;Q2WF53;Q503N3	7;7;7;7;7;7;7;6	7;7;7;7;7;7;7;6		ntm	8	7	7	7	36.5	36.5
A4JYG4;Q7ZZ85	A4JYG4;Q7ZZ85	2;0	2;0		alcama	2	29	2	2	52.7	1.6
A4JYG7	A4JYG7	29	1		ncam1b	1	31	29	1	40.1	1.9
A4JYG9;Q90YM0;X1WGE7	A4JYG9;Q90YM0;X1WGE7	40;40;35	36;36;31		ncam2	3	40	40	36	47.3	42
A4JYH1;Q90Z70;F1QBD4;F1QEH0	A4JYH1;Q90Z70;F1QBD4	5;4;4;3	4;3;3;3		robo2	4	7	5	4	9.2	5.8
F1QE54;A4JYL5;A4JYI3;Q6YNR7	F1QE54;A4JYL5;A4JYI3;Q6YNR7	24;24;24;23	2;2;2;2		alcamb	4	24	24	2	44.7	8.5
A4JYI6	A4JYI6	1	1		si:ch73-380l3.2	1	2	1	1	9.6	6.3
Q6NZV3;A4JYK5;F6P2P3;F1R7X1	Q6NZV3;A4JYK5;F6P2P3	8;8;7;2	8;8;7;2		nptnb	4	8	8	8	21.3	21.3
B0S5T2;F1Q8Y0;A4JYK9;Q568D3;A8KBL6;B0S5T1	B0S5T2;F1Q8Y0;A4JYK9;Q568D3;A8KBL6	12;12;12;8;8;5	12;12;12;8;8;5		zgc:110372	6	12	12	12	53.1	53.1
A4JYP5	A4JYP5	2	2		sc:d0220	1	5	2	2	21.1	10
A4JYP6	A4JYP6	2	2		bcam	1	2	2	2	23.7	23.7
A4JYP8;Q8AXZ4;A0A0G2KK51;E7F1Y5	A4JYP8;Q8AXZ4	13;13;6;6	13;13;6;6	Contactin-1a	cntn1a	4	13	13	13	14.2	14.2
A8WHA4;A4JYQ0;Q8JFT3;Q7ZZ95	A8WHA4;A4JYQ0;Q8JFT3	7;7;5;2	7;7;5;2		cntfr	4	7	7	7	33	33
Q6DC14;F1QCZ2;Q1MT68;F1QNC4;A9JT22;A4JYS3;Q9YHX4;B6E447;B6E510;A0A0R4IM54;M9MMA2;F1QK68;X1WF24;F1RB05	Q6DC14;F1QCZ2;Q1MT68;F1QNC4;A9JT22;A4JYS3;Q9YHX4	2;2;2;2;2;2;2;0;0;0;0;0;0;0	2;2;2;2;2;2;2;0;0;0;0;0;0;0	Semaphorin-4E	sema4e	14	3	2	2	3.8	2.9
A4JYS8;B0CLZ3;F1RAD6	A4JYS8;B0CLZ3;F1RAD6	1;1;1	1;1;1		igdcc3	3	1	1	1	3.2	3.2
A4KUP4;F1QAS8;Q5NDE5	A4KUP4;F1QAS8;Q5NDE5	1;1;1	1;1;1	Protein O-linked-mannose beta-1,4-N-acetylglucosaminyltransferase 2	glyt;pomgnt2	3	1	1	1	3.7	3.7
Q05AN3;E7F8I1;A4QN36;Q6DHJ8;E7F7M5	Q05AN3;E7F8I1;A4QN36;Q6DHJ8;E7F7M5	2;2;2;1;1	2;2;2;1;1		peli1b;LOC100334245;peli2;LOC100331601	5	2	2	2	8.3	8.3
Q7ZU65;Q1LUX8;A4QN43	Q7ZU65;Q1LUX8;A4QN43	13;13;13	13;13;13		siae	3	13	13	13	30.5	30.5
Q1ECV0;A8WFX5;A4QN44;F1QBS1;I3ISW2	Q1ECV0;A8WFX5;A4QN44;F1QBS1;I3ISW2	13;13;13;13;9	13;13;13;13;9		LOC556764;si:dkey-156n14.5	5	24	13	13	46.8	29.3
A4QN46;F1R194;F1QB35;E9QD44	A4QN46;F1R194;F1QB35	1;1;1;0	1;1;1;0		strbp	4	15	1	1	28.4	1.7
A4QN52;Q6DG88	A4QN52;Q6DG88	3;3	3;3	Cysteine protease ATG4B	atg4b	2	3	3	3	6.6	6.6
B3DIN8;A4QN55;A0A0R4IAC3	B3DIN8;A4QN55;A0A0R4IAC3	8;8;6	5;5;5		LOC566865	3	9	8	5	20.5	12.2
A4QN59;E9QFV0	A4QN59;E9QFV0	5;3	5;3	Diphthamide biosynthesis protein 2	dph2	2	5	5	5	9.8	9.8
[truncated: 5,748 more rows]
